# Supplementary material for: Geographic pair matching in large-scale cluster randomized trials
Source: Nat Commun. 2024 Feb 5;15:1069. doi: 10.1038/s41467-024-45152-y (PMC10844220; doi:10.1038/s41467-024-45152-y)
Supplement: Supplementary file 4 — Source Data [file 41467_2024_45152_MOESM4_ESM.zip]

Archive with 60 entries (60 files):
- bangl_analysis_anthro_codebook.txt
- __MACOSX/._bangl_analysis_anthro_codebook.txt
- bangl_analysis_anthro.csv
- __MACOSX/._bangl_analysis_anthro.csv
- bangl_analysis_anthro.rds
- __MACOSX/._bangl_analysis_anthro.rds
- bangl_analysis_chdev_codebook.txt
- __MACOSX/._bangl_analysis_chdev_codebook.txt
- bangl_analysis_chdev.csv
- __MACOSX/._bangl_analysis_chdev.csv
- bangl_analysis_chdev.rds
- __MACOSX/._bangl_analysis_chdev.rds
- bangl_analysis_diar_codebook.txt
- __MACOSX/._bangl_analysis_diar_codebook.txt
- bangl_analysis_diar.csv
- __MACOSX/._bangl_analysis_diar.csv
- bangl_analysis_diar.rds
- __MACOSX/._bangl_analysis_diar.rds
- bangl_analysis_gadm_codebook.txt
- __MACOSX/._bangl_analysis_gadm_codebook.txt
- bangl_analysis_gadm.csv
- __MACOSX/._bangl_analysis_gadm.csv
- bangl_analysis_gadm.rds
- __MACOSX/._bangl_analysis_gadm.rds
- bangl_analysis_parasite_codebook.txt
- __MACOSX/._bangl_analysis_parasite_codebook.txt
- bangl_analysis_parasite.csv
- __MACOSX/._bangl_analysis_parasite.csv
- bangl_analysis_parasite.rds
- __MACOSX/._bangl_analysis_parasite.rds
- kenya_analysis_anthro_codebook.txt
- __MACOSX/._kenya_analysis_anthro_codebook.txt
- kenya_analysis_anthro.csv
- __MACOSX/._kenya_analysis_anthro.csv
- kenya_analysis_anthro.rds
- __MACOSX/._kenya_analysis_anthro.rds
- kenya_analysis_chdev_codebook.txt
- __MACOSX/._kenya_analysis_chdev_codebook.txt
- kenya_analysis_chdev.csv
- __MACOSX/._kenya_analysis_chdev.csv
- kenya_analysis_chdev.rds
- __MACOSX/._kenya_analysis_chdev.rds
- kenya_analysis_diar_codebook.txt
- __MACOSX/._kenya_analysis_diar_codebook.txt
- kenya_analysis_diar.csv
- __MACOSX/._kenya_analysis_diar.csv
- kenya_analysis_diar.rds
- __MACOSX/._kenya_analysis_diar.rds
- kenya_analysis_gadm_codebook.txt
- __MACOSX/._kenya_analysis_gadm_codebook.txt
- kenya_analysis_gadm.csv
- __MACOSX/._kenya_analysis_gadm.csv
- kenya_analysis_gadm.rds
- __MACOSX/._kenya_analysis_gadm.rds
- kenya_analysis_parasite_codebook.txt
- __MACOSX/._kenya_analysis_parasite_codebook.txt
- kenya_analysis_parasite.csv
- __MACOSX/._kenya_analysis_parasite.csv
- kenya_analysis_parasite.rds
- __MACOSX/._kenya_analysis_parasite.rds
