# Supplementary material for: Geographic pair matching in large-scale cluster randomized trials
Source: Nat Commun. 2024 Feb 5;15:1069. doi: 10.1038/s41467-024-45152-y (PMC10844220; doi:10.1038/s41467-024-45152-y)
Supplement: Supplementary file 4 — Source Data [file 41467_2024_45152_MOESM4_ESM.zip › bangl_analysis_anthro_codebook.txt]

bangl_analysis_anthro_codebook.txt

Updated 2024-01-02

This dataset includes child growth measurements from the WASH Benefits Bangladesh trial. It only includes measurements from the 2-year visit, the final visit in the trial, and it only includes children with at least one anthropometric measurement. This is the analytic sample for the primary outcome of the trial. 

These data are used in the analyses reported in Geographic pair matching in large-scale cluster randomized trials, Nature Communications 2024 (in press)
preprint: https://pubmed.ncbi.nlm.nih.gov/37205361/

A complete version of anthropometric data, including measurements after 1 years of intervention, is available through the OSF:
https://osf.io/wvyn4/

Trial Registration:
https://clinicaltrials.gov/study/NCT01590095

Key publications that previously reported these data:

Luby, S. P., Rahman, M., Arnold, B. F., Unicomb, L., Ashraf, S., Winch, P. J., Stewart, C. P., Begum, F., Hussain, F., Benjamin-Chung, J., Leontsini, E., Naser, A. M., Parvez, S. M., Hubbard, A. E., Lin, A., Nizame, F. A., Jannat, K., Ercumen, A., Ram, P. K., Das, K. K., Abedin, J., Clasen, T. F., Dewey, K. G., Fernald, L. C., Null, C., Ahmed, T. & Colford, J. M., Jr. Effects of water quality, sanitation, handwashing, and nutritional interventions on diarrhoea and child growth in rural Bangladesh: a cluster randomised controlled trial. Lancet Glob Health 6, e302–e315 (2018). https://pubmed.ncbi.nlm.nih.gov/29396217/


The dataset includes 4,633 observations and 11 variables

The data include 720 clusters (clustered) and 4,633 unique children. Each row corresponds to a child, which can be uniquely identified by dataid+childid

Variable descriptions
tibble [4,633 × 12] (S3: tbl_df/tbl/data.frame)
 $ block    : Study randomization block (n=90), which indicates geographically matched clusters
 $ clusterid: A unique cluster ID
 $ tr       : Randomized treatment allocation at the cluster level
 $ dataid   : A unique study compound ID
 $ childid  : Child ID within a compound, T2 identifies a second eligible child in the same home in the case of twins
 $ agey     : Child age in years
 $ sex      : Child sex
 $ waz      : Weight-for-age Z-score, WHO 2006 growth standards. Missing values indicate z-score fell outside WHO limits
 $ laz      : Lenght-for-age Z-score, WHO 2006 growth standards. Missing values indicate z-score fell outside WHO limits
 $ whz      : Weight-for-height Z-score, WHO 2006 growth standards. Missing values indicate z-score fell outside WHO limits
 $ hcz      : Head circumference Z-score, WHO 2006 growth standards. Missing values indicate z-score fell outside WHO limits
 
 

Data summary
> skimr::skim(d)
── Data Summary ────────────────────────
                           Values 
Name                       d
Number of rows             4633   
Number of columns          11     
_______________________           
Column type frequency:            
  character                2      
  factor                   1      
  numeric                  8      
________________________          
Group variables            None   

── Variable type: character ─────────────────────────────────────────────────────────────────────────────────────────────────────────────────────
  skim_variable n_missing complete_rate min max empty n_unique whitespace
1 childid               0             1   2   2     0        2          0
2 sex                   0             1   4   6     0        2          0

── Variable type: factor ────────────────────────────────────────────────────────────────────────────────────────────────────────────────────────
  skim_variable n_missing complete_rate ordered n_unique top_counts                             
1 tr                    0             1 FALSE          7 Con: 1122, Wat: 599, Nut: 592, San: 588

── Variable type: numeric ───────────────────────────────────────────────────────────────────────────────────────────────────────────────────────
  skim_variable n_missing complete_rate      mean        sd       p0      p25       p50      p75     p100 hist 
1 block                 0         1        45.2      26.2       1       22       45        68       90    ▇▇▇▇▇
2 clusterid             0         1       637.      209.      280      455      637       820      999    ▇▇▇▇▇
3 dataid                0         1     63739.    20938.    28001    45501    63706     82001    99908    ▇▇▇▇▇
4 agey                  0         1         1.87      0.174     1.17     1.75     1.86      1.97     3.17 ▁▇▂▁▁
5 waz                   1         1.00     -1.50      1.03     -5.43    -2.2     -1.51     -0.86     3.95 ▁▆▇▁▁
6 laz                  49         0.989    -1.76      1.03     -5.56    -2.43    -1.75     -1.1      3.36 ▁▆▇▁▁
7 whz                  45         0.990    -0.845     0.961    -4.91    -1.5     -0.855    -0.23     4.22 ▁▅▇▁▁
8 hcz                  22         0.995    -1.57      0.919    -4.77    -2.17    -1.58     -0.99     3.25 ▁▇▇▁▁
