# Supplementary material for: Geographic pair matching in large-scale cluster randomized trials
Source: Nat Commun. 2024 Feb 5;15:1069. doi: 10.1038/s41467-024-45152-y (PMC10844220; doi:10.1038/s41467-024-45152-y)
Supplement: Supplementary file 4 — Source Data [file 41467_2024_45152_MOESM4_ESM.zip › bangl_analysis_anthro.csv]

block	clusterid	tr	dataid	childid	agey	sex	waz	laz	whz	hcz
1	280	Sanitation	28001	T1	1.8042437	male	-2.07	-2.89	-0.89	-0.99
1	280	Sanitation	28002	T1	1.853525	male	-2.08	-1.58	-1.76	-3.01
1	280	Sanitation	28003	T1	1.7932923	male	-1.63	-1.79	-0.99	-1.94
1	280	Sanitation	28004	T1	1.7604381	female	-2.2	-3.07	-0.84	-1.01
1	280	Sanitation	28005	T1	1.9904175	female	-1.29	-2.72	0.21	-0.91
1	280	Sanitation	28006	T1	1.9028063	male	-1.05	-1.14	-0.63	-1.22
1	280	Sanitation	28008	T1	1.9904175	female	-1.97	-1.96	-1.24	-2.66
1	281	Handwashing	28101	T1	1.9247091	female	-2.65	-2.82	-1.55	-2.66
1	281	Handwashing	28102	T1	1.9520876	male	-1.37	-1.74	-0.63	-1.97
1	281	Handwashing	28103	T1	2.0999316	male	-1.53	-1.22	-1.27	-2.34
1	281	Handwashing	28104	T1	1.9548255	male	3.33	1.59	3.4	1.01
1	281	Handwashing	28105	T1	1.7905544	female	-0.75	-0.88	-0.42	-0.48
1	281	Handwashing	28106	T1	1.8699521	female	-2.74	-2.47	-1.95	-2.52
1	281	Handwashing	28107	T1	1.7467488	male	-2.98	-2.66	-2.37	-2.93
1	281	Handwashing	28108	T1	1.7878166	male	-1.19	-2.57	0.09	-1.97
1	282	Nutrition + WSH	28202	T1	1.7303217	male	0.6	-1.26	1.65	-0.19
1	282	Nutrition + WSH	28203	T1	1.8453114	female	-1.96	-2.23	-1.09	-2.7
1	282	Nutrition + WSH	28204	T1	1.8973306	male	-1.6	-2.81	-0.27	-0.99
1	282	Nutrition + WSH	28205	T1	1.8617385	female	-1.56	-2	-0.71	-2.47
1	282	Nutrition + WSH	28206	T1	1.9466119	female	-1.86	-1.24	-1.67	-1.43
1	282	Nutrition + WSH	28207	T1	1.8754278	female	-1.01	-0.9	-0.77	0.2
1	282	Nutrition + WSH	28208	T1	1.8398357	male	-1.75	-2.59	-0.64	-1
1	283	Control	28301	T1	1.8425736	male	-1.51	-1.68	-0.89	-1.15
1	283	Control	28303	T1	2.0533881	male	-0.24	-0.85	0.28	-0.1
1	283	Control	28305	T1	1.7029432	female	-0.84	-1.74	0.03	-1.59
1	283	Control	28306	T1	1.9329227	male	-2.67	-2.65	-1.86	-1.99
1	283	Control	28307	T1	1.7878166	female	-1.02	-1.66	-0.24	-1.41
1	284	Water	28401	T1	1.982204	male	-0.96	-1.77	-0.04	-0.75
1	284	Water	28402	T1	1.9164956	female	-1.67	-0.98	-1.6	-1.5
1	284	Water	28403	T1	1.7659138	female	-2.24	-2.39	-1.38	-1.63
1	284	Water	28404	T1	1.8672142	female	-3.68	-3.68	-2.37	-2.44
1	284	Water	28405	T1	1.8316222	male	-2.04	-2.19	-1.31	-1.13
1	284	Water	28406	T1	1.9575633	male	-3.72	-3.07	-3.2	-3.04
1	284	Water	28407	T1	1.8672142	male	-1.18	-1.86	-0.31	-0.58
1	284	Water	28408	T1	1.9685147	male	-2.22	-2.7	-1.17	-0.96
1	285	Nutrition	28501	T1	1.8918549	male	-0.49	-1.42	0.35	-1.68
1	285	Nutrition	28503	T1	1.9466119	male	-2.69	-3.04	-1.63	-2.92
1	285	Nutrition	28505	T1	1.9137577	male	-1.41	-1.59	-0.8	-1.08
1	285	Nutrition	28506	T1	1.9904175	male	0.32	-0.17	0.53	-0.65
1	285	Nutrition	28507	T1	1.7111567	female	-1.37	-2.18	-0.38	-1.34
1	286	Control	28602	T1	1.9466119	female	-1.58	-2.27	-0.52	-1.57
1	286	Control	28603	T1	1.9000684	female	-3.36	-3.44	-2.08	-2.05
1	286	Control	28605	T1	1.8809035	female	-2	-2.41	-1.01	-2.39
1	286	Control	28606	T1	1.8754278	female	0.04	-1.05	0.78	-1.81
1	286	Control	28607	T1	1.7713895	male	-0.8	-2.4	0.5	-0.99
1	287	WSH	28701	T2	1.9794661	female	-2.19	-1.45	-1.95	-2.15
1	287	WSH	28701	T1	1.9794661	female	0.95	1.46	0.16	0.9
1	287	WSH	28702	T1	1.9575633	male	-0.88	-0.64	-0.78	-0.28
1	287	WSH	28703	T1	1.7905544	female	-2.95	-3.45	-1.51	-1.05
1	287	WSH	28704	T1	1.8590007	male	-1.45	-1.89	-0.66	-1.02
1	287	WSH	28705	T1	1.9192334	male	-2.1	-0.92	-2.3	-2.42
1	287	WSH	28706	T1	1.9000684	male	-2.35	-1.55	-2.17	-2.39
1	287	WSH	28707	T1	1.9411362	male	-4.06	-4.31	-2.84	-2.29
2	288	Nutrition + WSH	28801	T1	1.7467488	female	-0.24	-1.23	0.5	0.12
2	288	Nutrition + WSH	28802	T1	1.8124572	male	-0.57	-0.78	-0.21	-0.7
2	288	Nutrition + WSH	28803	T1	1.6865161	male	-2.2	-1.28	-2.17	-2.45
2	288	Nutrition + WSH	28804	T1	1.9767283	male	-0.52	-1.46	0.35	-0.49
2	288	Nutrition + WSH	28805	T1	1.9931554	female	-1.38	-2.76	0.12	-0.59
2	288	Nutrition + WSH	28807	T1	1.7002053	female	-1.6	-1.53	-1.14	-2.95
2	289	Control	28901	T1	1.9383984	male	-1.28	NA	NA	-1.26
2	289	Control	28903	T1	2.0451745	female	-1.01	-1.77	-0.09	-1.37
2	289	Control	28904	T1	2.0944559	male	-2.02	-3.11	-0.55	-1.68
2	289	Control	28905	T1	1.7768652	female	-1.38	-2.84	0.08	-0.28
2	289	Control	28906	T1	1.8234086	male	0.13	0.45	-0.16	3.25
2	289	Control	28907	T1	2.0807666	female	-2.69	-3.37	-1.12	-2.8
2	289	Control	28908	T1	1.8617385	female	-1.59	-2.79	-0.19	-2.51
2	290	Handwashing	29001	T1	1.8644764	male	-1.2	-2.34	-0.03	-1.17
2	290	Handwashing	29002	T1	1.8863792	female	-0.03	-0.9	0.57	0.23
2	290	Handwashing	29003	T1	1.8836413	male	-1.87	-2.12	-1.1	-0.68
2	290	Handwashing	29004	T1	1.9137577	female	-0.23	-0.36	-0.11	-1.35
2	290	Handwashing	29005	T1	2.1054073	male	-0.64	0.18	-1.13	-1.14
2	290	Handwashing	29007	T1	1.9603012	male	-0.47	NA	NA	-0.54
2	290	Handwashing	29008	T1	1.8288843	female	-2.34	-2.6	-1.33	-2.61
2	291	WSH	29101	T1	2.1163587	female	0.18	-1.65	1.44	-0.27
2	291	WSH	29102	T1	1.8726899	male	-3.87	-4.41	-2.43	-3.84
2	291	WSH	29103	T1	1.9685147	male	-3.15	-3.38	-2.05	-1.77
2	291	WSH	29104	T1	1.9493498	male	-1.47	-2.6	-0.2	-1.71
2	291	WSH	29105	T1	1.6618754	male	-1.88	-1.6	-1.52	-2.12
2	291	WSH	29107	T1	1.9055441	female	-1.03	0.06	-1.57	-0.41
2	291	WSH	29108	T1	1.853525	male	-1.26	-1.6	-0.6	-1.42
2	292	Nutrition	29201	T2	1.927447	female	-3.44	-3.97	-1.74	-2.23
2	292	Nutrition	29201	T1	1.927447	female	-2.69	-3.31	-1.23	-2.63
2	292	Nutrition	29202	T1	1.8234086	female	-2.35	-3.37	-0.79	-2.17
2	292	Nutrition	29203	T1	1.9028063	female	-1.92	-1.82	-1.31	-1.84
2	292	Nutrition	29204	T1	1.9466119	male	-1.58	-2.02	-0.72	-1.19
2	292	Nutrition	29206	T1	1.8206708	male	-3.02	-3.66	-1.69	-2.2
2	292	Nutrition	29207	T1	1.9110198	female	-1.38	-2.79	0.1	-0.49
2	292	Nutrition	29208	T1	1.779603	male	-1.81	-2.54	-0.78	-1.29
2	293	Water	29301	T1	1.7577002	female	0.08	-1.42	1.05	0.86
2	293	Water	29302	T1	1.7303217	male	-1.51	-0.86	-1.47	-1.9
2	293	Water	29303	T1	1.9657769	female	-2.17	-1.01	-2.27	-1.13
2	293	Water	29305	T1	2.0095825	male	-0.77	-1.27	-0.14	-2.43
2	293	Water	29307	T1	1.8672142	male	-3.17	-3.86	-1.75	-3.73
2	293	Water	29308	T1	1.9575633	male	-1.23	-2.31	-0.05	-1.2
2	294	Control	29401	T1	2.0232717	male	-2.48	-3.13	-1.22	-1.35
2	294	Control	29402	T1	1.9329227	male	-0.82	-0.4	-0.87	-1.21
2	294	Control	29403	T1	2.0616016	male	-3.76	-3.3	-3.08	-2.38
2	294	Control	29404	T1	2.0068446	male	-0.83	-1.3	-0.2	-1.15
2	294	Control	29405	T1	1.6810404	male	-1.2	-2.45	-0.04	-2.44
2	294	Control	29406	T1	1.744011	female	-1.79	-2.43	-0.76	-1.93
2	294	Control	29407	T1	1.9520876	male	-2.63	-3.08	-1.5	-1.68
2	294	Control	29408	T1	2.0205339	male	-1.64	-2.56	-0.42	-1.79
2	295	Sanitation	29501	T1	1.9931554	male	-0.76	-2	0.4	-1.83
2	295	Sanitation	29502	T1	1.9137577	male	-1.26	-1.19	-0.88	-1.97
2	295	Sanitation	29503	T1	2.0287474	male	-1.91	-2.25	-1.01	-2.31
2	295	Sanitation	29504	T1	1.7303217	female	-0.8	-2.06	0.29	-1.77
2	295	Sanitation	29505	T1	1.9986311	female	-1.52	-2.03	-0.59	-1.2
2	295	Sanitation	29506	T1	1.9657769	female	-1.07	-2.06	0.02	-1.7
2	295	Sanitation	29508	T1	1.982204	female	-2.58	-2.85	-1.4	-2.69
3	296	Handwashing	29601	T1	2.0205339	male	-3.07	-3.65	-1.69	-2.19
3	296	Handwashing	29603	T1	1.8809035	female	-1.28	-0.49	-1.47	-2.32
3	296	Handwashing	29604	T1	2.0616016	female	-1.25	-2.43	0.09	-1.17
3	296	Handwashing	29605	T1	1.8453114	female	-1.6	-2.73	-0.27	-0.91
3	296	Handwashing	29606	T1	1.9958932	male	-1.48	-2.99	0.06	-0.69
3	296	Handwashing	29607	T1	1.7522245	male	-0.83	-2.68	0.63	-1.71
3	297	Nutrition	29701	T1	1.8398357	male	-2.17	-2.74	-1.13	-2.4
3	297	Nutrition	29702	T1	1.8480493	female	-2.72	-2.39	-1.99	-1.99
3	297	Nutrition	29703	T1	1.9438741	female	-2.43	-2.56	-1.43	-1.82
3	297	Nutrition	29704	T1	1.83436	male	-0.33	-1.72	0.75	-0.03
3	297	Nutrition	29705	T1	1.8097194	male	-1.63	-2.77	-0.37	-1.85
3	297	Nutrition	29706	T1	1.8398357	male	-1.35	-1.21	-0.99	-1.11
3	297	Nutrition	29707	T1	1.9739904	male	-0.97	-2.7	0.56	-1
3	297	Nutrition	29708	T1	1.8370979	male	-0.04	-0.71	0.46	-0.62
3	298	WSH	29801	T1	1.7932923	female	-1.76	-1.46	-1.39	-1.99
3	298	WSH	29802	T1	1.8945927	male	-0.36	-1.53	0.61	-1.02
3	298	WSH	29803	T1	1.7522245	male	-1.26	-2.75	0.1	-1.74
3	298	WSH	29804	T1	2.0616016	male	-1.2	-1.56	-0.51	-2.49
3	298	WSH	29805	T1	1.9219713	female	0.31	-1.19	1.24	-1.36
3	298	WSH	29806	T1	1.9849418	male	-2.73	-2.55	-2	-3.37
3	298	WSH	29807	T1	1.7850787	female	-1.12	-1.7	-0.35	-2.41
3	298	WSH	29808	T1	2.0588638	male	-3.38	-4.03	-1.88	-1.71
3	299	Control	29901	T1	1.8644764	female	-1.85	-3.92	0.28	-1.72
3	299	Control	29903	T1	2.1546886	male	-1.96	-2.29	-1.02	-2.14
3	299	Control	29905	T1	2.0205339	female	-1.86	-1.07	-1.81	-1.91
3	299	Control	29906	T1	2.1930185	female	-2.39	-1.97	-1.76	-2.46
3	299	Control	29907	T1	1.8179329	female	-0.3	-1.09	0.34	-1.34
3	300	Nutrition + WSH	30001	T1	1.8398357	female	-1.12	-2.01	-0.12	-0.61
3	300	Nutrition + WSH	30002	T1	1.8042437	female	-2.24	-3.2	-0.78	-2.11
3	300	Nutrition + WSH	30003	T1	1.7686516	female	-1.55	-2.48	-0.4	-0.63
3	300	Nutrition + WSH	30004	T1	1.8316222	female	-2.75	-1.95	-2.35	-3.05
3	300	Nutrition + WSH	30005	T1	1.8179329	male	0.75	-0.16	1.14	-0.52
3	300	Nutrition + WSH	30006	T1	1.5167693	female	-1.45	-1.62	-0.94	-0.67
3	300	Nutrition + WSH	30007	T1	1.8562628	female	-0.24	-0.21	-0.23	-1.1
3	300	Nutrition + WSH	30008	T1	1.7494867	male	-1.32	-1.79	-0.59	-2.15
3	301	Water	30101	T1	1.9685147	male	-0.92	-1.79	0.04	-1.14
3	301	Water	30102	T1	2.1711157	female	-1.86	-1.48	-1.46	-1.72
3	301	Water	30103	T1	1.8042437	male	-4.53	-3.94	-3.96	NA
3	301	Water	30104	T1	2.0013689	male	-1.22	-0.81	-1.14	-0.48
3	301	Water	30105	T1	1.8836413	male	-0.77	-2.39	0.58	-0.53
3	301	Water	30106	T1	1.6919918	male	-1.99	-2.03	-1.39	-1.04
3	301	Water	30107	T1	2.036961	female	-0.57	-1.39	0.23	-1.79
3	302	Control	30201	T1	1.908282	male	-0.25	-1.49	0.73	2.17
3	302	Control	30202	T1	1.9794661	male	-1.78	-2.55	-0.65	-2.07
3	302	Control	30204	T1	1.7960301	male	-3.21	-3.61	-2.02	-1.39
3	302	Control	30205	T1	1.8699521	female	-1.15	-1.85	-0.26	-0.58
3	302	Control	30206	T1	1.908282	male	-0.96	-1.17	-0.47	-0.34
3	302	Control	30207	T1	2.1163587	male	-2.05	-1.9	-1.46	-2.8
3	302	Control	30208	T1	1.9739904	female	-1.68	-2.38	-0.55	-1.64
3	303	Sanitation	30301	T1	2.0396988	female	-2.51	-3.03	-1.15	-2.18
3	303	Sanitation	30302	T1	1.9219713	male	-0.48	-1.62	0.5	-0.09
3	303	Sanitation	30303	T1	1.963039	male	-2.6	-2.78	-1.65	-0.25
3	303	Sanitation	30304	T1	1.7905544	female	-1.11	-1.24	-0.66	-0.33
3	303	Sanitation	30306	T1	1.9520876	female	-1.03	-2.5	0.38	-1.83
3	303	Sanitation	30308	T1	2.036961	male	-1.3	-2.33	-0.11	-1.62
4	304	WSH	30401	T1	2.0041068	male	-1.13	-1.71	-0.3	-1.33
4	304	WSH	30402	T1	1.8316222	female	-0.8	-1.15	-0.3	0.12
4	304	WSH	30403	T1	1.8699521	male	-0.83	-2.09	0.32	0
4	304	WSH	30404	T1	1.8726899	female	-0.78	-1.57	0.04	-0.37
4	304	WSH	30405	T1	1.8809035	male	2.31	0.08	3.02	-0.67
4	304	WSH	30406	T1	2.0068446	female	-1.93	-2	-1.16	-1.89
4	304	WSH	30408	T1	1.9958932	female	-2.55	-2.02	-1.98	-2.6
4	305	Water	30502	T1	1.8453114	female	-0.37	-1.13	0.28	-1.77
4	305	Water	30504	T1	1.8206708	female	-0.25	-1.61	0.77	-1.63
4	305	Water	30505	T1	1.9164956	male	-4.15	-4.12	-3.16	-1.64
4	305	Water	30506	T1	1.8562628	female	-3.6	-3.05	-2.78	-2.14
4	305	Water	30507	T1	1.8015058	female	-1	-1.55	-0.29	-0.42
4	305	Water	30508	T1	2.110883	female	-1.91	-0.77	-2.14	-1.8
4	306	Control	30601	T1	1.7713895	female	-1.99	-2.15	-1.22	-2.4
4	306	Control	30602	T1	1.9110198	male	-1.78	-1.75	-1.21	-2.66
4	306	Control	30604	T1	1.7357974	female	-1.92	-2.73	-0.73	-1.13
4	306	Control	30605	T1	1.9219713	male	-1.91	-1.12	-1.88	-2.79
4	306	Control	30606	T1	1.8097194	male	-2.49	-2.64	-1.66	-2.81
4	306	Control	30607	T1	1.9028063	female	0.07	-1.05	0.81	-1.23
4	306	Control	30608	T1	1.6755647	male	-1.03	-1.42	-0.44	-2.13
4	307	Nutrition + WSH	30701	T1	1.9000684	male	-1.76	-1.48	-1.38	-2.76
4	307	Nutrition + WSH	30702	T1	1.9164956	male	-1.72	-2.28	-0.77	-1.19
4	307	Nutrition + WSH	30703	T1	1.9383984	female	-1.61	-2.07	-0.7	-1.56
4	307	Nutrition + WSH	30704	T1	1.8206708	female	-1.67	-1.27	-1.39	-2.21
4	307	Nutrition + WSH	30707	T1	1.8562628	female	-2.03	-2.46	-1.02	-1.03
4	307	Nutrition + WSH	30708	T1	1.9493498	female	-0.5	-0.45	-0.43	-0.82
4	308	Nutrition	30801	T1	1.9110198	female	0	-0.33	0.18	-0.67
4	308	Nutrition	30802	T1	1.7193703	female	-1.52	-1.97	-0.73	-0.24
4	308	Nutrition	30804	T1	1.9575633	male	-1.42	-2.22	-0.37	-1.79
4	308	Nutrition	30805	T1	1.7604381	female	-1.92	-1.57	-1.53	-0.98
4	308	Nutrition	30807	T1	1.7193703	female	-0.47	-1.04	0.06	-0.81
4	309	Handwashing	30901	T1	1.9301848	female	-0.47	-2.13	0.86	-1.41
4	309	Handwashing	30902	T1	1.9219713	female	-1.36	-1.49	-0.79	-0.75
4	309	Handwashing	30903	T1	1.8918549	male	-1.1	-1.81	-0.22	-1.46
4	309	Handwashing	30904	T1	1.83436	male	-0.39	-2.01	0.85	-1.28
4	309	Handwashing	30905	T1	1.7741273	female	-1.24	-1.72	-0.5	-0.74
4	309	Handwashing	30906	T1	1.9712526	female	-1.38	-1.27	-0.99	-1.57
4	309	Handwashing	30907	T1	2.036961	female	-1.1	-1.5	-0.41	-0.82
4	309	Handwashing	30908	T1	1.6728268	female	0.22	-0.52	0.64	-0.9
4	310	Sanitation	31001	T1	1.9219713	female	-0.87	-1.03	-0.47	-1.25
4	310	Sanitation	31002	T1	2.0342231	female	-1.18	-1.17	-0.78	-2.03
4	310	Sanitation	31003	T1	1.8015058	male	0.19	-0.09	0.33	-1.17
4	310	Sanitation	31005	T1	2.0260096	female	-1.29	-1.21	-0.91	-1.34
4	310	Sanitation	31006	T1	1.9301848	male	-1.02	-2.21	0.16	-1.91
4	310	Sanitation	31006	T2	1.9301848	female	0.16	-0.05	0.18	-0.44
4	310	Sanitation	31007	T1	1.9767283	female	-1.13	-1.47	-0.49	-1.54
4	310	Sanitation	31008	T1	2.1026694	female	-2.53	-1.75	-2.14	-2.72
4	311	Control	31101	T1	1.8590007	male	-2.09	-1.62	-1.75	-1.91
4	311	Control	31102	T1	1.8425736	female	-1.1	-2.1	-0.03	-0.47
4	311	Control	31103	T1	1.9767283	male	0	0.19	-0.18	-0.97
4	311	Control	31105	T1	1.7357974	female	-1.55	-2.36	-0.51	-2.89
4	311	Control	31106	T1	1.9301848	male	-0.06	0.39	-0.41	-0.33
4	311	Control	31107	T1	1.8836413	female	-1.44	-1.81	-0.68	-1.1
5	312	Nutrition	31201	T1	2.0068446	male	-3.19	-3.42	-2.06	-0.19
5	312	Nutrition	31202	T1	1.7932923	male	-0.21	-0.85	0.32	-2.05
5	312	Nutrition	31203	T1	1.7823409	male	-1.03	-2.21	0.08	-0.15
5	312	Nutrition	31204	T1	1.9219713	female	-0.06	-0.32	0.09	-1.47
5	312	Nutrition	31205	T1	1.8042437	male	0.67	-0.41	1.21	-1.99
5	312	Nutrition	31206	T1	1.6399726	female	-0.32	-0.41	-0.17	-0.49
5	312	Nutrition	31207	T1	1.8425736	female	-1.46	-0.85	-1.42	-1.3
5	312	Nutrition	31208	T1	1.9137577	female	-1.97	-1.18	-1.87	-2.43
5	313	Nutrition + WSH	31301	T1	1.7932923	male	-1.53	-0.92	-1.46	-1.2
5	313	Nutrition + WSH	31302	T1	1.9548255	male	-1.97	-2.07	-1.25	-1.35
5	313	Nutrition + WSH	31303	T1	1.8973306	female	-1.01	-1.63	-0.22	-1.83
5	313	Nutrition + WSH	31305	T1	1.8918549	male	-1.53	-1.12	-1.31	-2.24
5	313	Nutrition + WSH	31306	T1	1.889117	female	-0.57	-1.42	0.22	-0.28
5	313	Nutrition + WSH	31307	T2	2.0260096	female	-2.46	-1.9	-1.94	-1.56
5	313	Nutrition + WSH	31307	T1	2.0260096	female	-1.83	-1.38	-1.5	-1.34
5	313	Nutrition + WSH	31308	T1	1.6399726	female	-1.44	-1.63	-0.87	-1.28
5	314	Sanitation	31401	T1	1.7905544	female	-1.47	-1.98	-0.63	-2.2
5	314	Sanitation	31402	T1	1.8699521	female	-2.49	-2.79	-1.39	-2.16
5	314	Sanitation	31403	T1	2.0314853	male	-0.99	-2.26	0.28	-0.77
5	314	Sanitation	31404	T1	2.0150582	male	-0.49	-0.67	-0.22	-2.18
5	314	Sanitation	31406	T1	1.889117	male	-0.56	-1.18	0.08	-0.39
5	314	Sanitation	31407	T1	1.8836413	female	-1.29	-1.83	-0.45	-2
5	314	Sanitation	31408	T1	1.9164956	male	-2.67	-3.02	-1.62	-2.23
5	315	Water	31501	T1	1.7686516	male	-2.78	-3.63	-1.37	-3.29
5	315	Water	31502	T1	1.8945927	female	-2.33	-2.43	-1.42	-2.33
5	315	Water	31503	T1	2.0232717	male	-2.75	-3.83	-1.1	-1.6
5	315	Water	31504	T1	1.8097194	female	-2.43	-2.19	-1.76	-1.65
5	315	Water	31506	T1	1.8617385	female	-2.02	-2.67	-0.85	-2.11
5	315	Water	31507	T1	1.9466119	male	-4.14	-3.43	-3.64	-3.55
5	316	Control	31601	T1	1.9301848	male	-1.84	-1.51	-1.46	-1.65
5	316	Control	31602	T1	1.9794661	female	-1.44	-1.43	-0.94	-2.61
5	316	Control	31603	T1	1.8562628	female	-2.66	-3.05	-1.42	-1.82
5	316	Control	31604	T1	1.8863792	female	-2.14	-2.12	-1.39	-0.89
5	316	Control	31605	T1	1.7029432	female	-1.26	-0.63	-1.31	-0.97
5	316	Control	31606	T1	1.9931554	male	-1.85	-1.78	-1.27	-3.01
5	316	Control	31607	T1	2.1601643	male	-2.28	-2.53	-1.3	-2.87
5	317	Handwashing	31701	T1	1.9247091	female	-0.27	-0.07	-0.4	-1.37
5	317	Handwashing	31702	T1	1.8234086	female	-1.22	-1.36	-0.71	-3.25
5	317	Handwashing	31703	T1	1.7631759	female	-2.18	-2.12	-1.49	-1.16
5	317	Handwashing	31704	T1	1.9000684	female	-1.85	-2.18	-0.95	-1.84
5	317	Handwashing	31705	T1	1.9356605	female	-1.61	-2.28	-0.54	-2.38
5	317	Handwashing	31706	T1	1.9986311	male	-2.27	-2.21	-1.57	-0.73
5	317	Handwashing	31707	T1	1.7330595	male	-1.29	-1.57	-0.69	1
5	318	WSH	31802	T1	1.8453114	male	-3.24	-2.39	-2.93	-2.74
5	318	WSH	31803	T1	1.9767283	female	-2.09	-1.47	-1.79	-2.25
5	318	WSH	31804	T1	1.9110198	male	-1.63	-1.21	-1.38	-1.85
5	318	WSH	31805	T1	1.9739904	male	-2.21	-1.94	-1.67	-2.1
5	318	WSH	31806	T1	2.0068446	male	-1.99	-2.58	-0.91	-2.25
5	318	WSH	31808	T1	2.0670773	male	-2.79	NA	NA	-1.98
5	319	Control	31901	T1	1.8699521	female	-0.43	-0.85	-0.02	-2.09
5	319	Control	31902	T1	1.9219713	female	-0.49	-1.41	0.33	-0.54
5	319	Control	31905	T1	1.83436	male	-1.36	-1.88	-0.56	-1.47
5	319	Control	31906	T1	1.9438741	female	-1.33	-1.78	-0.54	0.12
5	319	Control	31907	T1	1.8918549	female	-1.44	-1.27	-1.07	-1.4
6	320	Control	32001	T1	1.8918549	male	-0.69	-0.45	-0.64	-1.79
6	320	Control	32002	T1	1.9794661	male	-1.54	-1	-1.44	-2.29
6	320	Control	32004	T1	1.7905544	female	-1.47	-1.25	-1.14	-1.12
6	320	Control	32005	T1	1.9931554	male	-2.15	-2.16	-1.42	-1.21
6	320	Control	32006	T1	1.7494867	male	-2.88	-3.06	-1.95	-2.48
6	320	Control	32007	T1	1.9356605	female	-1.63	-1.61	-1.07	-1.74
6	321	Control	32101	T1	1.9603012	female	-2.13	-2.42	-1.13	-1.98
6	321	Control	32102	T1	1.9055441	male	-1.51	-1.73	-0.84	-2.92
6	321	Control	32103	T1	1.7193703	female	-1.38	-2.25	-0.35	-2.72
6	321	Control	32104	T1	1.853525	female	-1.01	-1.68	-0.2	-2.21
6	321	Control	32106	T1	2.0561259	male	-1.85	-1.65	-1.36	-2.41
6	321	Control	32108	T1	1.982204	female	-2.25	-2.39	-1.3	-2.04
6	322	Nutrition + WSH	32201	T1	1.7193703	male	0.29	-0.89	1.01	-0.55
6	322	Nutrition + WSH	32202	T1	1.9767283	female	-0.29	0.93	-1.22	-0.53
6	322	Nutrition + WSH	32203	T1	1.8809035	female	-2.31	-1.29	-2.24	-1.46
6	322	Nutrition + WSH	32204	T1	1.9575633	male	-1.21	-1.66	-0.46	-1.68
6	322	Nutrition + WSH	32205	T1	2.0616016	female	-2.2	-2.94	-0.8	-1.71
6	322	Nutrition + WSH	32206	T1	1.9110198	female	-2.04	-1.85	-1.44	-2.14
6	322	Nutrition + WSH	32207	T1	2.0670773	female	-1.07	-0.4	-1.28	-1.53
6	323	Sanitation	32301	T1	1.83436	male	-3.07	-2.7	-2.46	-0.8
6	323	Sanitation	32303	T1	1.9794661	male	-2.58	-1.51	-2.53	-1.19
6	323	Sanitation	32304	T1	1.9192334	male	0.85	0.48	0.81	-0.09
6	323	Sanitation	32306	T1	1.9137577	female	-1.32	-0.6	-1.44	-0.96
6	323	Sanitation	32308	T1	2.0752909	male	-0.73	-0.5	-0.7	-1.69
6	324	Water	32401	T1	1.8836413	male	-0.07	0.24	-0.3	-1.19
6	324	Water	32402	T1	1.9958932	male	-1.72	-1.76	-1.11	-2.13
6	324	Water	32403	T1	1.9028063	female	-2.53	-2.47	-1.65	-1.05
6	324	Water	32405	T1	1.7850787	male	-0.93	-1.03	-0.54	-1.67
6	324	Water	32407	T1	1.9931554	male	-3.04	-3.92	-1.47	-1.9
6	324	Water	32408	T1	1.8370979	male	-2.49	-1.75	-2.24	-1.88
6	325	Nutrition	32501	T1	1.9192334	male	-0.63	-0.79	-0.3	-0.72
6	325	Nutrition	32502	T1	1.6783025	female	-1.01	-1.55	-0.33	-1.91
6	325	Nutrition	32503	T1	1.8425736	female	-1.98	-2.02	-1.26	-0.9
6	325	Nutrition	32504	T1	2.0314853	male	-0.19	-0.66	0.2	-0.15
6	325	Nutrition	32505	T1	1.8863792	female	-2.22	-1.77	-1.75	-0.71
6	325	Nutrition	32506	T1	1.8206708	male	-1.1	-1.76	-0.27	-1.79
6	325	Nutrition	32507	T1	1.7850787	female	-3.8	-2.89	-3.24	-1.69
6	325	Nutrition	32508	T1	1.9411362	female	-2.17	-2.94	-0.82	-0.49
6	326	Handwashing	32602	T1	1.7111567	male	-1.21	-1.88	-0.39	-1.06
6	326	Handwashing	32605	T1	1.7631759	female	-2.92	-2.43	-2.26	-2.6
6	326	Handwashing	32606	T1	1.9493498	male	-0.89	-1.34	-0.25	-0.61
6	326	Handwashing	32607	T1	1.6673511	male	-2.81	-3.64	-1.42	-1.23
6	326	Handwashing	32608	T1	1.7823409	female	-2.11	-1.35	-1.95	-2.34
6	327	WSH	32701	T1	2.0780287	female	-2.02	-2.22	-1.08	-1.55
6	327	WSH	32703	T1	1.7111567	male	-0.99	-2.34	0.19	-2.03
6	327	WSH	32705	T1	1.7303217	male	-1.09	-1.18	-0.66	-0.64
6	327	WSH	32707	T1	1.705681	male	-0.83	-1.09	-0.36	-0.38
6	327	WSH	32708	T1	2.1136208	male	-0.85	-1.91	0.25	-0.53
7	328	Nutrition + WSH	32801	T1	1.7932923	female	-1.34	-0.26	-1.72	-1.16
7	328	Nutrition + WSH	32802	T1	1.9137577	female	-3.31	-4.62	-1	-3.79
7	328	Nutrition + WSH	32803	T1	1.9055441	female	-0.66	-1.31	0.03	-0.77
7	328	Nutrition + WSH	32804	T1	1.7494867	male	-3.11	-3.13	-2.24	-3.34
7	328	Nutrition + WSH	32805	T1	1.908282	female	-0.93	-1.26	-0.38	-0.95
7	328	Nutrition + WSH	32806	T1	2.0123203	male	-1.45	-1.56	-0.87	-1.12
7	328	Nutrition + WSH	32807	T1	1.9575633	female	1.24	0.79	1.05	-0.37
7	329	WSH	32901	T1	1.8015058	female	0.03	-0.85	0.62	-0.42
7	329	WSH	32902	T1	1.7932923	male	-0.65	-1.55	0.19	0.25
7	329	WSH	32903	T1	1.8425736	female	-1.06	-2.03	-0.02	-1.91
7	329	WSH	32904	T1	2.0205339	male	-2.57	-2.35	-1.9	-2.81
7	329	WSH	32905	T1	1.9329227	female	-1.79	-2.28	-0.79	-2.45
7	329	WSH	32906	T1	1.963039	male	-1.87	-4.02	0.24	-1.95
7	330	Nutrition	33001	T1	1.9849418	male	-2.58	-3.22	-1.32	-2.92
7	330	Nutrition	33002	T1	1.9603012	female	-2.31	-2.32	-1.43	-2.13
7	330	Nutrition	33003	T1	1.7549624	female	-2.22	-1.72	-1.83	-0.21
7	330	Nutrition	33004	T1	1.8234086	male	-2.56	-3.26	-1.33	-1.94
7	330	Nutrition	33005	T1	1.8234086	female	-1.89	-1.27	-1.7	-1.35
7	330	Nutrition	33006	T1	1.7850787	female	-0.84	0.42	-1.56	-2.09
7	331	Sanitation	33101	T1	2.0041068	female	-1.63	-0.26	-2.17	-2.79
7	331	Sanitation	33102	T1	1.9575633	male	-4.74	-5.45	-3.06	-2.16
7	331	Sanitation	33103	T1	1.9603012	male	-2.52	-1.97	-2.11	-2.09
7	331	Sanitation	33104	T1	2.0232717	male	-1.62	-2.27	-0.59	0.56
7	331	Sanitation	33105	T1	2.0424367	female	-0.71	NA	NA	0.21
7	331	Sanitation	33106	T1	2.0150582	male	-1.98	-1.87	-1.39	-1.27
7	331	Sanitation	33107	T1	1.8562628	female	-0.63	-2.11	0.61	-0.99
7	331	Sanitation	33108	T1	1.8097194	male	-2.57	-2.6	-1.79	-1.85
7	332	Water	33201	T1	1.7166324	female	-1.26	-1.36	-0.79	-1.03
7	332	Water	33202	T1	1.9712526	male	-5.41	NA	-0.72	-4.31
7	332	Water	33204	T1	1.8261465	female	-1.61	-1.42	-1.2	-1.6
7	332	Water	33206	T1	1.9438741	female	-2.58	-2.72	-1.53	-2.18
7	332	Water	33207	T1	1.7604381	female	-2.31	-3.07	-0.98	-2.45
7	332	Water	33208	T1	1.9137577	female	-1.02	-0.34	-1.23	-1.96
7	333	Control	33301	T1	1.7905544	female	-0.38	-0.2	-0.43	-1.45
7	333	Control	33302	T1	1.9466119	male	-0.53	0.96	-1.51	0.69
7	333	Control	33304	T1	1.7659138	male	-1.24	-1.98	-0.35	-1.31
7	333	Control	33305	T1	1.9055441	female	-2.15	-2.91	-0.84	-1.34
7	333	Control	33306	T1	1.9603012	female	-1.15	-1.09	-0.81	-2.41
7	333	Control	33307	T1	1.7932923	female	-2.4	-2.49	-1.51	-2.32
7	333	Control	33308	T1	1.8015058	male	-1.97	-2.89	-0.76	-0.88
7	334	Handwashing	33401	T1	1.8590007	female	-3.32	-2.66	-2.63	-1.57
7	334	Handwashing	33402	T1	1.7960301	male	-3.51	-3.7	-2.44	-0.72
7	334	Handwashing	33403	T1	1.798768	female	-1.7	-1.67	-1.15	-2.29
7	334	Handwashing	33404	T1	1.8425736	male	-2.13	-1.38	-1.99	-1.89
7	334	Handwashing	33405	T1	2.0287474	female	-1.01	-0.8	-0.85	-1.56
7	334	Handwashing	33406	T1	2.072553	male	-0.24	-1.06	0.44	-0.63
7	334	Handwashing	33407	T1	1.8726899	female	-2.94	-3.7	-1.28	-3.46
7	334	Handwashing	33408	T1	1.7932923	female	-1.71	-2.6	-0.52	NA
7	335	Control	33501	T1	2.1820671	male	-1.41	-3.49	0.59	-1.47
7	335	Control	33504	T1	1.8234086	male	-0.79	-1.16	-0.25	-1.24
7	335	Control	33506	T1	1.83436	female	-1.75	-2.55	-0.58	-1.68
7	335	Control	33507	T1	2.0260096	male	-1.1	-1.47	-0.44	-2.74
7	335	Control	33508	T1	1.9356605	female	-1.52	-1.67	-0.86	-1.92
8	336	Nutrition	33601	T1	1.9383984	male	0.16	-0.95	0.91	0.14
8	336	Nutrition	33602	T1	1.7713895	female	-1.23	-1.22	-0.84	-1.68
8	336	Nutrition	33603	T1	1.8836413	male	-3.22	-2.1	-3.08	-1.53
8	336	Nutrition	33604	T1	1.6919918	male	-1.89	-1.67	-1.48	-0.81
8	336	Nutrition	33605	T1	2.0451745	male	-1.9	-1.44	-1.6	-1.44
8	336	Nutrition	33606	T1	1.9931554	female	-2.09	-2.11	-1.3	-2.16
8	336	Nutrition	33608	T1	2.0506502	female	-0.69	0.88	-1.76	-0.58
8	337	Nutrition + WSH	33701	T1	1.982204	male	-2.85	-3.3	-1.65	-2.26
8	337	Nutrition + WSH	33703	T1	1.8288843	male	-2.5	-2.7	-1.63	-0.98
8	337	Nutrition + WSH	33704	T1	1.8945927	female	-1.03	-1.86	-0.08	-1.94
8	337	Nutrition + WSH	33705	T1	1.9739904	female	-4.68	-5.26	-2.58	-4.44
8	337	Nutrition + WSH	33706	T1	1.8590007	female	0.11	-0.55	0.5	-0.67
8	337	Nutrition + WSH	33707	T1	2.1163587	female	-0.63	-0.47	-0.6	-1.52
8	337	Nutrition + WSH	33708	T1	1.9603012	female	-3	-3.32	-1.61	-2.41
8	338	WSH	33801	T1	2.0780287	female	-1.39	-1.56	-0.75	-1.55
8	338	WSH	33802	T1	1.8206708	female	-1.39	-2.56	-0.12	-1.95
8	338	WSH	33803	T1	1.705681	male	-0.51	-0.21	-0.53	-3.14
8	338	WSH	33805	T1	2.0752909	female	-3.15	-2.91	-2.09	-3.55
8	338	WSH	33806	T1	1.7029432	male	-1.46	-1.45	-1.02	-2.17
8	338	WSH	33807	T1	1.8097194	female	-1.89	-1.24	-1.72	-2.01
8	338	WSH	33808	T1	1.8918549	female	-1.71	-1.47	-1.29	-1.76
8	339	Control	33901	T1	1.7166324	male	-2.25	-3.02	-1.09	-1.96
8	339	Control	33902	T1	1.9438741	female	-2.88	-2.83	-1.84	-3.33
8	339	Control	33903	T1	2.0396988	male	-2.46	-2.45	-1.66	-3.75
8	339	Control	33904	T1	1.9329227	female	-1.47	-1.35	-1.04	-1.3
8	339	Control	33905	T1	1.9603012	female	-1.66	-2.46	-0.47	-2.66
8	339	Control	33906	T1	1.9520876	male	-1.35	-2.04	-0.39	-1.97
8	339	Control	33907	T1	1.8562628	male	-3.85	-3.47	-3.16	-2.72
8	339	Control	33908	T1	1.8863792	male	-1.58	-1.47	-1.13	-2.71
8	340	Control	34001	T1	2.0643395	male	-2.74	-2.84	-1.78	-1.54
8	340	Control	34002	T1	2.036961	male	-2.72	-3.14	-1.55	-2.83
8	340	Control	34004	T1	2.0533881	male	-0.83	-1.11	-0.34	-0.54
8	340	Control	34005	T1	1.7905544	male	-1.48	-0.84	-1.45	-1.16
8	340	Control	34006	T1	1.853525	female	-1.1	-2.21	0.05	-1.64
8	340	Control	34007	T1	1.9739904	male	-1.6	-2.06	-0.73	-1.59
8	340	Control	34008	T1	1.8124572	female	-1.49	-2.02	-0.62	-1.12
8	341	Handwashing	34101	T1	1.9876797	male	-1.3	-1.52	-0.69	-1.53
8	341	Handwashing	34102	T1	1.8754278	male	-3.23	-3.44	-2.16	-2.26
8	341	Handwashing	34104	T1	1.9110198	male	-1.26	-1.26	-0.82	-2.22
8	341	Handwashing	34105	T1	2.0013689	female	-1.78	-1.05	-1.71	-1.28
8	341	Handwashing	34106	T1	1.744011	female	-2.52	-2.22	-1.88	-2.72
8	341	Handwashing	34107	T1	1.7713895	female	-1.12	-1.07	-0.79	-1.39
8	341	Handwashing	34108	T1	1.9603012	female	0.16	-1.68	1.39	-0.48
8	342	Water	34201	T1	1.8836413	female	-2.63	-2.86	-1.51	-2.03
8	342	Water	34202	T1	1.8453114	male	-1.02	-0.93	-0.73	-0.78
8	342	Water	34204	T1	1.9520876	male	-1.94	-3.25	-0.42	-1.34
8	342	Water	34205	T1	1.9000684	female	-1.27	-0.96	-1.08	-0.94
8	342	Water	34206	T1	1.8781656	male	-0.82	-1.07	-0.35	-0.67
8	342	Water	34207	T1	1.9438741	female	-1.25	-1.65	-0.51	-2.21
8	342	Water	34208	T1	1.9247091	male	-1.99	-2.57	-0.94	-1.24
8	343	Sanitation	34303	T1	2.0123203	female	-1.04	-0.04	-1.52	-1.04
8	343	Sanitation	34304	T1	1.8480493	male	-1.04	-0.44	-1.13	-0.49
8	343	Sanitation	34305	T1	1.8672142	female	-2.41	-3.08	-1.07	-2.52
8	343	Sanitation	34306	T1	1.9739904	male	-2.19	-2.73	-1.1	-2.1
8	343	Sanitation	34307	T1	1.9383984	male	-1.85	-2.27	-0.95	-2.29
9	344	Control	34401	T1	1.9466119	male	-1.42	-0.86	-1.37	-3.03
9	344	Control	34402	T1	1.963039	male	-0.17	-1.22	0.65	-1.84
9	344	Control	34405	T1	2.1574264	female	-4.46	-4.56	-2.79	-2.85
9	344	Control	34407	T1	1.9958932	male	-1.36	-1.47	-0.81	-1.94
9	344	Control	34408	T1	1.7412731	female	0.03	-0.02	0.02	-0.95
9	345	Handwashing	34501	T1	2.0068446	female	0.54	-0.47	1.02	-1.43
9	345	Handwashing	34503	T1	1.8644764	female	-2.17	-2.56	-1.13	-0.5
9	345	Handwashing	34505	T1	1.9247091	female	-0.75	-0.76	-0.52	-0.97
9	345	Handwashing	34506	T1	1.8206708	male	-0.07	-1.63	1.03	0.55
9	345	Handwashing	34507	T1	1.8562628	female	-0.09	-1.42	0.86	-1.5
9	345	Handwashing	34508	T1	2.0971937	male	-0.15	0.18	-0.41	1.28
9	346	Nutrition + WSH	34601	T1	1.8480493	female	-2.35	-3.6	-0.6	-1.05
9	346	Nutrition + WSH	34602	T1	2.0752909	female	-1.58	-1.49	-1.06	-1.4
9	346	Nutrition + WSH	34603	T1	2.0670773	female	-2.36	-2.42	-1.39	-2.07
9	346	Nutrition + WSH	34604	T1	1.9301848	female	-1.93	-2.46	-0.85	-1.8
9	346	Nutrition + WSH	34607	T1	1.9383984	female	-1.37	-2.1	-0.35	-0.59
9	346	Nutrition + WSH	34608	T1	1.982204	male	-3.39	-4.37	-1.65	-1.93
9	347	Nutrition	34701	T1	1.9028063	male	-1.33	-1.24	-0.94	-1.47
9	347	Nutrition	34703	T1	1.889117	female	-2	-2.81	-0.71	-1.9
9	347	Nutrition	34705	T1	1.9767283	male	-2.35	-2.89	-1.23	-1.26
9	347	Nutrition	34707	T1	1.7713895	female	-1.74	-1.5	-1.34	-1.24
9	347	Nutrition	34708	T1	1.8480493	male	-0.55	-0.19	-0.64	-0.41
9	348	Control	34801	T1	1.8425736	male	-1.92	-1.95	-1.29	-3.15
9	348	Control	34802	T1	1.6892539	male	-1.72	-1.43	-1.39	-1.26
9	348	Control	34803	T1	1.7166324	female	-1.28	-1.87	-0.48	-2.04
9	348	Control	34804	T1	2.0999316	male	-2.58	-1.92	-2.21	-1.83
9	348	Control	34805	T1	1.8069815	female	-1.6	-0.62	-1.8	-2.01
9	348	Control	34806	T1	1.7166324	female	-2.32	-2.03	-1.77	-3.98
9	348	Control	34807	T1	1.8015058	female	-2.97	-3.45	-1.54	-2.86
9	349	WSH	34901	T1	1.9356605	female	-2.49	-1.53	-2.3	-0.95
9	349	WSH	34902	T1	1.8097194	female	-2.59	-2.23	-1.94	-2.19
9	349	WSH	34903	T1	1.8288843	female	-3.07	-2.12	-2.68	-2.54
9	349	WSH	34905	T1	1.7029432	female	-4.16	-3.4	-3.42	-2.34
9	349	WSH	34906	T1	1.8945927	female	-3.4	-3.06	-2.44	-2.44
9	349	WSH	34908	T1	2.0150582	female	-2.12	-1.93	-1.45	-1.65
9	350	Water	35001	T1	1.670089	female	-2.61	-3.4	-1.15	-2.15
9	350	Water	35001	T2	1.670089	male	-3.27	-3.03	-2.57	-2.65
9	350	Water	35002	T1	1.9383984	female	-1.15	-2.06	-0.09	-1.96
9	350	Water	35003	T1	1.9876797	male	-1.86	-2.34	-0.9	-1.6
9	350	Water	35004	T1	1.9493498	male	-4.7	-5.21	-3.21	-2.89
9	350	Water	35005	T1	2.1546886	male	-2.54	-2.01	-2.09	-2.94
9	350	Water	35006	T1	2.0506502	female	-1.32	-1.17	-0.97	-2.02
9	350	Water	35007	T1	2.017796	male	-3.25	-2.89	-2.53	-2.99
9	350	Water	35008	T1	2.0095825	female	-1.12	-1.78	-0.23	-1.79
9	351	Sanitation	35102	T1	1.9712526	male	-1.38	-2.13	-0.37	-1.37
9	351	Sanitation	35104	T1	2.0232717	male	-1.3	-1.93	-0.38	-1.2
9	351	Sanitation	35105	T1	2.0150582	male	-0.92	-1.53	-0.15	-0.64
9	351	Sanitation	35106	T1	1.9411362	male	-2.46	-2.64	-1.57	-1.89
9	351	Sanitation	35107	T1	1.7193703	male	-0.85	-1.16	-0.35	-0.88
9	351	Sanitation	35108	T1	1.982204	male	-3.97	-3.48	-3.32	-1.93
10	352	Nutrition	35201	T1	1.9876797	female	-2.33	-1.5	-2.1	-2.27
10	352	Nutrition	35202	T1	1.724846	female	-1.32	-1.06	-1.09	-1.25
10	352	Nutrition	35203	T1	1.8617385	female	-1.82	-1.65	-1.31	-1.79
10	352	Nutrition	35204	T1	1.7768652	female	0.69	-0.17	1.02	0.3
10	352	Nutrition	35206	T1	1.9164956	male	-1.64	-0.65	-1.85	-2.19
10	352	Nutrition	35207	T1	1.6591376	female	-1.31	-0.47	-1.5	-2.93
10	352	Nutrition	35208	T1	1.9466119	female	-2.54	-1.92	-2.05	-1.79
10	353	Control	35302	T1	1.9301848	female	-0.62	-0.51	-0.54	-1.01
10	353	Control	35303	T1	1.6180698	female	-2.37	-2.33	-1.65	-2.19
10	353	Control	35304	T1	1.6591376	male	-2.12	-1.64	-1.84	-1.25
10	353	Control	35305	T1	1.83436	female	-1.37	-1.72	-0.66	-2.47
10	353	Control	35306	T1	1.8124572	female	-0.19	0.36	-0.61	-0.9
10	353	Control	35307	T1	1.7467488	male	-0.39	-0.92	0.14	-1.14
10	353	Control	35308	T1	1.9329227	female	-1.6	-1.79	-0.89	-1.88
10	354	Control	35401	T1	1.8699521	male	-1.58	-1.86	-0.86	-2.36
10	354	Control	35402	T1	1.7850787	female	0.1	-1.12	0.89	0.25
10	354	Control	35403	T1	1.7905544	male	-1.31	-1.78	-0.56	-1.27
10	354	Control	35404	T1	1.8179329	male	-1.05	-1.19	-0.59	-1.3
10	354	Control	35406	T1	1.8179329	male	-1.53	-2.03	-0.71	-0.93
10	355	Water	35501	T1	1.9356605	female	-0.07	0.15	-0.29	-1.13
10	355	Water	35502	T1	1.8480493	female	-3.22	-3.06	-2.18	-1.77
10	355	Water	35503	T1	1.8754278	female	-0.78	-0.86	-0.48	-1.02
10	355	Water	35506	T1	1.744011	female	-2.3	-0.78	-2.64	-1.57
10	355	Water	35507	T1	1.7084189	male	-1.85	-2.56	-0.85	-0.5
10	356	Nutrition + WSH	35602	T1	1.7522245	male	-1.37	-2	-0.52	-1.07
10	356	Nutrition + WSH	35603	T1	1.7166324	male	-1.22	-1.18	-0.84	-2.33
10	356	Nutrition + WSH	35604	T1	2.0232717	female	-2.03	-2.53	-0.9	-1.41
10	356	Nutrition + WSH	35605	T1	1.7768652	male	-1.24	-0.67	-1.22	-0.4
10	356	Nutrition + WSH	35606	T1	2.0013689	male	-2.11	-1.17	-2.14	-2.06
10	356	Nutrition + WSH	35607	T1	1.9356605	female	-1.5	-1.37	-1.06	-2.46
10	357	Sanitation	35701	T1	2.0041068	male	-1.11	-1.94	-0.11	-1.73
10	357	Sanitation	35702	T1	1.7467488	female	-2.58	-2.59	-1.7	-2.15
10	357	Sanitation	35703	T1	1.9876797	male	-1.22	-1.03	-0.95	-2.34
10	357	Sanitation	35704	T1	1.6098563	female	-2	-2.58	-0.98	-2.69
10	357	Sanitation	35705	T1	2.0041068	female	-1.49	-2.05	-0.53	-1.89
10	357	Sanitation	35706	T1	1.9383984	female	-1.92	-2.34	-0.92	-1.81
10	357	Sanitation	35707	T1	1.8809035	male	-2.51	-2.38	-1.84	-1.6
10	357	Sanitation	35708	T1	1.8836413	male	-2.04	-2.59	-1.02	-1.42
10	358	Handwashing	35801	T1	1.8234086	female	-2.35	-2	-1.78	-1.35
10	358	Handwashing	35802	T1	1.8617385	male	-3.66	-4.4	-2.08	-1.95
10	358	Handwashing	35803	T1	1.9383984	female	-0.12	-0.13	-0.16	-1.2
10	358	Handwashing	35804	T1	1.9411362	male	-3.06	-3.37	-1.93	-1.92
10	358	Handwashing	35806	T1	2.0287474	female	-1.47	-1.23	-1.13	-1.02
10	358	Handwashing	35807	T1	1.8097194	female	-1.72	-1.93	-0.99	-0.9
10	358	Handwashing	35808	T1	2.0314853	male	-2.47	-1.34	-2.53	-3.04
10	359	WSH	35902	T1	1.7932923	male	0.67	0.37	0.66	-0.2
10	359	WSH	35903	T1	1.9301848	male	-0.5	-1.56	0.44	-1.1
10	359	WSH	35904	T1	1.6919918	male	-1.4	-2.5	-0.27	-0.74
10	359	WSH	35905	T1	1.8453114	female	-0.31	-1.13	0.36	-1.77
10	359	WSH	35906	T1	1.8042437	female	-3.11	-3.83	-1.43	-2.33
10	359	WSH	35907	T1	1.8398357	male	-0.09	-0.84	0.49	-1.14
10	359	WSH	35908	T1	1.8042437	female	-2.5	-2.48	-1.65	-1.86
11	360	Handwashing	36001	T1	1.7932923	male	-2.07	-1.45	-1.85	-1.16
11	360	Handwashing	36002	T1	1.8316222	female	-0.87	-1.65	-0.03	-1.07
11	360	Handwashing	36003	T1	1.7549624	male	-2.4	-2.92	-1.36	-3.87
11	360	Handwashing	36005	T1	1.8863792	female	-2.55	-1.76	-2.22	-2.04
11	360	Handwashing	36006	T1	1.6919918	male	-1	-2.71	0.41	-1.52
11	360	Handwashing	36007	T1	1.6974675	female	-0.13	-0.81	0.36	-0.32
11	360	Handwashing	36008	T1	1.6919918	female	-1.37	-1.53	-0.83	-1.43
11	361	Sanitation	36101	T1	1.8617385	female	-1.2	-2.75	0.28	-1.22
11	361	Sanitation	36102	T1	1.6974675	male	-2	-2.64	-1	-1.19
11	361	Sanitation	36103	T1	1.8699521	male	-1.12	-1.92	-0.19	-2.07
11	361	Sanitation	36104	T1	1.83436	female	-1.42	-1.96	-0.55	-1.54
11	361	Sanitation	36105	T1	1.9055441	male	-1.31	-0.24	-1.71	-1.63
11	361	Sanitation	36106	T1	1.7932923	male	-0.99	-1.36	-0.39	-1.53
11	361	Sanitation	36108	T1	1.7549624	male	-2.6	-1.8	-2.39	NA
11	362	Nutrition + WSH	36201	T1	1.9055441	female	-2.03	-2.72	-0.81	-1.16
11	362	Nutrition + WSH	36202	T1	1.6947296	female	0.5	-0.67	1.12	-0.13
11	362	Nutrition + WSH	36203	T1	1.7932923	female	-0.94	-1.5	-0.24	-1.45
11	362	Nutrition + WSH	36204	T1	1.9466119	male	-1.98	-1.99	-1.31	-0.34
11	362	Nutrition + WSH	36205	T1	1.7357974	male	-0.41	-1.74	0.61	-1.76
11	362	Nutrition + WSH	36206	T1	1.9767283	female	-1.9	-2.53	-0.73	-2.04
11	362	Nutrition + WSH	36207	T1	1.7577002	female	-2.52	-2.38	-1.76	-2.31
11	362	Nutrition + WSH	36208	T1	2.1190965	male	-3.18	-2.17	-2.93	-2.91
11	363	Control	36301	T1	2.1437372	female	-0.75	-1.75	0.26	-0.48
11	363	Control	36302	T1	1.5797399	female	-0.99	0.26	-1.59	-1.05
11	363	Control	36303	T1	1.5523614	female	-1.53	-1.99	-0.78	-0.65
11	363	Control	36305	T1	1.9219713	female	-0.83	-0.92	-0.5	-1.76
11	363	Control	36306	T1	1.7303217	male	-2.06	-2.3	-1.3	-0.71
11	363	Control	36307	T1	1.8370979	male	-1.43	-2.81	-0.07	-0.7
11	363	Control	36308	T1	1.7467488	male	-1.75	-0.56	-2.04	-2.74
11	364	Control	36401	T1	1.6837782	male	-0.15	-0.33	0.06	-1.06
11	364	Control	36402	T1	1.8453114	male	-0.89	-2.42	0.43	-3.63
11	364	Control	36403	T1	1.9767283	female	-0.93	-0.75	-0.77	-1.61
11	364	Control	36404	T1	1.7850787	male	-3.02	-3.13	-2.09	-0.56
11	364	Control	36405	T1	1.798768	female	-1.68	-0.97	-1.63	-1.06
11	364	Control	36406	T1	2.1683778	female	-2.93	-2.97	-1.69	-2.08
11	364	Control	36407	T1	1.8480493	male	-3.57	-2.33	-3.47	-4.71
11	364	Control	36408	T1	2.0396988	female	-2.59	-1.42	-2.51	-2.08
11	365	Nutrition	36501	T1	1.8480493	male	-0.79	-1.09	-0.3	-0.86
11	365	Nutrition	36503	T1	1.8754278	female	-0.78	-0.51	-0.75	-0.69
11	365	Nutrition	36504	T1	1.798768	female	-3.21	-3.33	-1.98	-4.34
11	365	Nutrition	36505	T1	2.0396988	male	-1.12	-1.01	-0.85	-1.22
11	365	Nutrition	36506	T1	1.6673511	female	0.02	-1.36	0.92	-0.89
11	365	Nutrition	36507	T1	1.8069815	female	-0.99	-1.87	-0.05	-2.23
11	365	Nutrition	36508	T1	1.724846	female	-3.37	-3.07	-2.45	-3.52
11	366	Water	36601	T1	2.0068446	male	-0.18	-0.22	-0.13	-0.74
11	366	Water	36602	T1	1.9028063	male	-1.72	-0.94	-1.74	-2.54
11	366	Water	36603	T1	1.7193703	female	-1.43	-1.33	-1.04	-2.94
11	366	Water	36604	T1	1.7330595	female	-1.82	-2.94	-0.45	-1.99
11	366	Water	36606	T1	1.798768	female	-0.38	-0.62	-0.11	-0.96
11	366	Water	36607	T1	1.7084189	male	-0.5	-0.92	-0.02	-1.65
11	366	Water	36608	T1	1.8316222	male	-2.18	-2	-1.63	-1.21
11	367	WSH	36701	T1	1.8124572	female	-0.54	-1.7	0.43	-0.97
11	367	WSH	36703	T1	1.7768652	female	-1.76	-2.76	-0.47	-3.19
11	367	WSH	36704	T1	1.7659138	female	-1.5	-0.89	-1.44	-0.19
11	367	WSH	36705	T1	1.7905544	female	-1.69	-1.77	-1.06	-2.64
11	367	WSH	36706	T1	1.7631759	female	-2.03	-2.74	-0.85	-0.87
11	367	WSH	36707	T1	1.7111567	male	-3.08	-3.64	-1.8	-3.26
11	367	WSH	36708	T1	1.8179329	female	-0.61	-2.24	0.7	-1.99
12	368	Nutrition	36801	T1	1.8069815	female	-0.13	-0.52	0.16	-1.83
12	368	Nutrition	36802	T1	1.7467488	male	-1.5	-1.46	-1.04	-2.22
12	368	Nutrition	36803	T1	1.6536619	male	-2.09	-2.44	-1.28	-2.85
12	368	Nutrition	36804	T1	1.7467488	female	-0.88	0.79	-1.9	-1.72
12	368	Nutrition	36805	T1	1.9301848	male	-0.36	-0.18	-0.4	-2.54
12	368	Nutrition	36806	T1	1.8261465	male	-3.16	-3.49	-2.02	-2.39
12	368	Nutrition	36807	T1	1.7577002	male	-0.92	-0.56	-0.85	-2.46
12	369	Sanitation	36901	T1	1.7850787	male	-1.91	-2.3	-1.08	-1.3
12	369	Sanitation	36902	T1	1.7686516	male	-0.71	-1.95	0.35	-2.4
12	369	Sanitation	36903	T1	1.9000684	male	-1.88	-1.93	-1.22	-1.99
12	369	Sanitation	36904	T1	1.9548255	female	-2.82	-2.75	-1.81	-2.16
12	369	Sanitation	36905	T1	1.8726899	male	-0.63	0.23	-1.09	-1.07
12	369	Sanitation	36907	T1	1.9192334	female	-1.51	-1.05	-1.33	-1.57
12	369	Sanitation	36908	T1	2.0260096	male	-3.22	-2.74	-2.58	-2.82
12	370	Nutrition + WSH	37001	T1	1.9247091	male	-3.4	-3.17	-2.62	-1.79
12	370	Nutrition + WSH	37002	T1	1.927447	male	-0.4	-1.63	0.63	-0.91
12	370	Nutrition + WSH	37003	T1	1.8370979	male	-1.66	-2.64	-0.48	-1.36
12	370	Nutrition + WSH	37004	T1	1.9383984	male	-2.06	-1.42	-1.85	-2.32
12	370	Nutrition + WSH	37005	T1	1.8809035	male	-1.33	-1.65	-0.65	-2.34
12	370	Nutrition + WSH	37007	T1	1.8918549	male	-1.64	-1.54	-1.16	-1.87
12	370	Nutrition + WSH	37008	T1	1.615332	female	-1.86	-2.2	-1.06	-0.31
12	371	Control	37102	T1	1.6865161	male	-1.83	-0.91	-1.89	-2.3
12	371	Control	37103	T1	2.0123203	female	-2.09	-1.04	-2.14	-3.41
12	371	Control	37104	T1	2.0588638	female	-0.02	-0.59	0.34	-1.81
12	371	Control	37105	T1	1.8370979	female	1.23	-0.05	1.66	-1.18
12	371	Control	37106	T1	2.0123203	male	-1.75	-2.21	-0.83	-1.92
12	371	Control	37107	T1	1.9520876	male	-0.5	-2.34	0.96	-1.34
12	371	Control	37108	T1	1.8261465	female	0.52	-0.71	1.17	0.12
12	372	WSH	37201	T1	1.7878166	female	-1.54	-1.26	-1.22	-2.02
12	372	WSH	37202	T1	1.9657769	male	-1	-1.97	0.05	-1.36
12	372	WSH	37203	T1	2.0232717	male	-2.36	-2.06	-1.8	-1.6
12	372	WSH	37204	T1	1.7111567	female	-2.23	-1.81	-1.8	-3.04
12	372	WSH	37205	T1	1.8507871	female	-2	-2.23	-1.13	-1.56
12	372	WSH	37206	T1	1.7494867	female	-1.44	-2.47	-0.27	-2.98
12	372	WSH	37208	T1	1.8234086	female	-1.68	-2.25	-0.71	-1.96
12	373	Handwashing	37301	T1	1.8316222	male	-0.85	-1.15	-0.33	-1.13
12	373	Handwashing	37302	T1	1.9931554	male	-2.65	-2.37	-1.99	-2.86
12	373	Handwashing	37303	T1	1.7741273	male	-2.89	-4.03	-1.22	-2.03
12	373	Handwashing	37304	T1	1.779603	male	-1.79	-1.82	-1.21	-1.33
12	373	Handwashing	37305	T1	1.8261465	male	-3.46	-2.69	-3.08	-2.76
12	373	Handwashing	37306	T1	1.9000684	female	-2.04	-1.97	-1.36	-1.12
12	373	Handwashing	37307	T1	1.8507871	female	-0.7	-0.16	-0.91	-1.24
12	373	Handwashing	37308	T1	1.8069815	male	-1.08	-1.15	-0.65	-1.22
12	374	Water	37401	T1	1.9603012	male	-2.79	-2.71	-1.98	-2.46
12	374	Water	37402	T1	2.0533881	female	0.89	1.64	-0.05	-0.48
12	374	Water	37403	T1	1.8781656	male	-2.46	-2.64	-1.59	-2.26
12	374	Water	37404	T1	2.017796	male	-2.54	-2.47	-1.77	-1.97
12	374	Water	37405	T1	1.7494867	male	-1.15	-1.66	-0.43	-2.48
12	374	Water	37406	T1	1.8945927	female	-2.21	-2.51	-1.2	-1.44
12	374	Water	37407	T1	1.8425736	male	-2.28	-1.75	-1.93	-2.41
12	374	Water	37408	T1	2.0451745	male	-2.61	-2.53	-1.82	-2.07
12	375	Control	37502	T1	1.6618754	female	-0.4	-0.26	-0.39	-1.21
12	375	Control	37503	T1	1.9657769	female	-0.34	-0.91	0.15	-1.13
12	375	Control	37504	T1	1.982204	male	-2.29	-2.85	-1.16	-1.12
12	375	Control	37507	T1	1.7878166	female	-2.41	-2.04	-1.85	-3.06
12	375	Control	37508	T1	1.5770021	female	-2.56	-2.64	-1.69	-1.34
13	376	Nutrition + WSH	37601	T1	1.8288843	male	-1.66	-2.3	-0.71	-1.83
13	376	Nutrition + WSH	37602	T1	1.9767283	female	-1.44	-0.75	-1.48	-2.75
13	376	Nutrition + WSH	37603	T1	1.6865161	female	-1.09	-1.2	-0.67	-1.02
13	376	Nutrition + WSH	37605	T1	1.8699521	female	-1.44	-2.72	-0.05	-1.23
13	376	Nutrition + WSH	37607	T1	1.9986311	female	-2.51	-1.38	-2.44	-2.1
13	376	Nutrition + WSH	37608	T1	2.0041068	male	2.5	0.66	2.9	0.54
13	377	Water	37701	T1	1.8863792	male	-2.55	-3.29	-1.26	0.06
13	377	Water	37702	T1	1.9493498	female	-1.57	-1.92	-0.74	-1.11
13	377	Water	37703	T1	1.982204	female	-2.45	-2.7	-1.34	-2.15
13	377	Water	37704	T1	1.670089	male	-0.78	-1.75	0.09	-2.09
13	377	Water	37705	T1	1.9164956	male	-1.35	-1.05	-1.12	-0.27
13	377	Water	37706	T1	1.7768652	male	-2.33	-2.53	-1.52	-1.07
13	377	Water	37707	T1	1.7741273	female	-1.51	-0.86	-1.49	-0.64
13	377	Water	37708	T1	1.6536619	female	-2.3	-2.48	-1.44	-3.07
13	378	Control	37801	T1	1.8973306	female	-1.2	0.01	-1.77	-2.8
13	378	Control	37802	T1	1.8836413	male	-1.53	-0.72	-1.63	-1.64
13	378	Control	37804	T1	1.705681	female	-4.6	-2.69	-4.59	-3.25
13	378	Control	37805	T1	1.8726899	male	-3.48	-3.26	-2.69	-2.81
13	378	Control	37806	T1	1.9603012	male	-1.03	-0.22	-1.34	-0.91
13	378	Control	37807	T1	1.724846	female	-1.83	-1.01	-1.81	-1.54
13	378	Control	37808	T1	2.0588638	male	-2.21	-2.08	-1.56	-2.34
13	379	Nutrition	37901	T1	1.7713895	male	-0.12	-1.27	0.73	-1.36
13	379	Nutrition	37903	T1	2.0095825	male	-2.73	-2.85	-1.77	-2.88
13	379	Nutrition	37904	T1	1.8507871	male	-2.19	-1.93	-1.69	-1.23
13	379	Nutrition	37905	T1	1.7932923	female	-1.32	-1.25	-0.93	-1.52
13	379	Nutrition	37906	T1	1.9904175	male	-3.23	-2.43	-2.84	-2.45
13	379	Nutrition	37907	T1	2.1273101	female	-1.96	-2.26	-0.96	-1.64
13	380	Control	38001	T1	1.596167	female	-0.5	-1.59	0.35	-1.33
13	380	Control	38002	T1	1.9575633	male	-1.91	-2.5	-0.86	-1.31
13	380	Control	38003	T1	2.0451745	male	-1.28	-0.83	-1.21	-1
13	380	Control	38007	T1	1.6372348	male	-2.29	-1.62	-2.09	-3.43
13	380	Control	38008	T1	2.0670773	male	-3.04	-2.75	-2.28	-0.77
13	381	WSH	38101	T1	1.982204	female	-1.6	-0.44	-1.97	-3.44
13	381	WSH	38102	T1	1.7138946	male	-2.43	-1.42	-2.4	-0.02
13	381	WSH	38103	T1	1.7932923	female	-1.55	-1.83	-0.83	-1.78
13	381	WSH	38104	T1	1.8644764	female	-2.12	-2.74	-0.94	-2.48
13	381	WSH	38105	T1	1.8836413	female	-2.74	-3.03	-1.53	-3.07
13	381	WSH	38106	T1	1.9137577	male	1.75	NA	NA	NA
13	381	WSH	38107	T1	1.6536619	male	-2.98	-3.1	-2.07	-1.36
13	381	WSH	38108	T1	1.8370979	male	-2.15	-1.6	-1.85	-1.4
13	382	Handwashing	38201	T1	1.9493498	female	-2.16	-2.1	-1.4	-1.75
13	382	Handwashing	38203	T1	1.8754278	male	-1.48	-0.83	-1.46	-3.29
13	382	Handwashing	38205	T1	1.927447	male	-2.79	-1.73	-2.68	-1.35
13	382	Handwashing	38206	T1	1.7029432	male	-1.46	-1.06	-1.27	-1.94
13	382	Handwashing	38207	T1	1.7166324	female	-1.78	-2.65	-0.61	-1.89
13	382	Handwashing	38208	T1	2.1136208	female	-1.58	-2.72	-0.11	-2.55
13	383	Sanitation	38301	T1	1.9657769	female	-2.24	-1.84	-1.71	-0.84
13	383	Sanitation	38302	T1	1.8672142	female	-2.28	-1.74	-1.86	-1.62
13	383	Sanitation	38304	T1	1.9383984	female	-1.34	-1.05	-1.11	-0.56
13	383	Sanitation	38305	T1	1.8042437	male	-2.74	-2.89	-1.84	-2.44
13	383	Sanitation	38306	T1	1.7823409	female	-2.54	-1.57	-2.37	-2.48
14	384	Control	38402	T1	1.670089	male	-1.31	-1.88	-0.55	-1.98
14	384	Control	38403	T1	1.9685147	female	-3.48	-3.28	-2.35	-2.17
14	384	Control	38405	T1	1.7604381	male	-0.93	-0.62	-0.82	-2.09
14	384	Control	38407	T1	1.6892539	female	-3.55	-3.34	-2.52	-2.65
14	384	Control	38408	T1	1.8206708	female	-0.15	-0.07	-0.22	-2.42
14	385	Handwashing	38503	T1	1.798768	female	-2.33	-1.81	-1.9	-2.03
14	385	Handwashing	38504	T1	1.9110198	male	-1.72	-2.48	-0.63	-0.86
14	385	Handwashing	38506	T1	1.8672142	male	-2.61	-1.34	-2.72	-1.03
14	385	Handwashing	38507	T1	2.1245722	female	-2.1	-1.27	-1.97	-0.71
14	386	Control	38601	T1	1.9219713	female	-0.1	-0.56	0.22	-0.61
14	386	Control	38603	T1	2.0013689	male	0.62	-2.2	2.36	-1.8
14	386	Control	38604	T1	1.8234086	female	-2.07	-2.49	-1.06	-1.02
14	386	Control	38605	T1	1.8206708	male	-1.97	-1.03	-2.02	-2.86
14	386	Control	38606	T1	1.9438741	female	-0.55	-0.87	-0.16	-1.71
14	386	Control	38607	T1	1.9466119	male	0.25	0.01	0.31	-0.01
14	386	Control	38608	T1	1.908282	male	-1.29	-1.16	-0.95	-1.96
14	387	Nutrition	38701	T1	2.0123203	female	-3.48	-3.02	-2.53	-2.08
14	387	Nutrition	38704	T1	1.6563997	female	-0.96	-1.03	-0.63	-1.56
14	387	Nutrition	38705	T1	1.6810404	male	-1.24	-1.37	-0.76	-1.66
14	387	Nutrition	38706	T1	1.6783025	male	0.23	-0.44	0.65	-0.23
14	387	Nutrition	38707	T1	1.8672142	male	-2.74	-2.15	-2.32	-2.99
14	387	Nutrition	38708	T1	1.6235455	male	-0.07	-0.95	0.55	-1.47
14	388	WSH	38801	T1	1.7494867	female	-2.42	-2.53	-1.52	-1.93
14	388	WSH	38802	T1	1.8617385	female	-2.22	-2.17	-1.47	-1.61
14	388	WSH	38803	T1	1.8234086	female	-1.97	-1.7	-1.48	-1.06
14	388	WSH	38805	T1	1.5797399	male	-1.76	-1.76	-1.27	-0.7
14	388	WSH	38806	T1	1.6262834	female	-0.97	-0.88	-0.74	-2.17
14	389	Nutrition + WSH	38901	T1	1.6646133	female	-1.63	-1.07	-1.51	-2.15
14	389	Nutrition + WSH	38902	T1	1.615332	female	-0.33	0.08	-0.54	-1.18
14	389	Nutrition + WSH	38903	T1	1.7193703	female	-1.27	-0.3	-1.57	-1.43
14	389	Nutrition + WSH	38904	T1	1.8699521	male	-2.69	-2.95	-1.71	-2.44
14	389	Nutrition + WSH	38906	T1	1.9383984	male	-1.01	-0.57	-1.01	-1.55
14	389	Nutrition + WSH	38907	T1	2.0068446	female	-1.07	-1.37	-0.48	0.22
14	389	Nutrition + WSH	38908	T1	1.9739904	female	-2.97	-3.33	-1.56	-2.11
14	390	Sanitation	39001	T1	1.7768652	male	-1.85	-1.7	-1.37	-0.51
14	390	Sanitation	39002	T1	1.8507871	female	-3.25	-3.22	-2.1	-1.42
14	390	Sanitation	39003	T1	1.8945927	female	-2.31	-3.13	-0.89	-1.9
14	390	Sanitation	39004	T1	1.8918549	female	-2.38	-2.28	-1.59	-1.04
14	390	Sanitation	39005	T1	1.9356605	female	-2.06	-3.07	-0.59	-1.52
14	390	Sanitation	39006	T1	1.9767283	male	-1.63	-1.95	-0.84	-1.96
14	390	Sanitation	39007	T1	2.017796	male	-2.86	-3.22	-1.71	-3.1
14	390	Sanitation	39008	T1	2.1601643	male	-1.06	-0.75	-0.99	-0.43
14	391	Water	39101	T1	1.9028063	female	-3.08	-1.82	-2.89	-1.98
14	391	Water	39102	T1	1.7275838	male	-1.11	-1.97	-0.19	-0.75
14	391	Water	39104	T1	1.8151951	male	-2.18	-2.35	-1.41	-0.82
14	391	Water	39105	T1	1.9466119	male	-1.51	-1.69	-0.86	-1.38
14	391	Water	39106	T1	1.9575633	male	-1.79	-2.06	-1	-2.38
14	391	Water	39107	T1	2.0479124	female	-2.53	-1.69	-2.2	-1.55
15	392	Nutrition	39201	T1	1.7193703	male	-2.46	-2.01	-2.06	-1.22
15	392	Nutrition	39202	T1	2.0780287	male	-0.49	-0.8	-0.11	-0.45
15	392	Nutrition	39203	T1	1.9739904	female	-0.54	-0.11	-0.77	0.4
15	392	Nutrition	39204	T1	1.9219713	female	-0.19	-0.32	-0.09	-2.26
15	392	Nutrition	39205	T1	1.6344969	male	-1.41	-1.93	-0.66	-1.78
15	392	Nutrition	39206	T1	1.596167	female	-2.46	-2.5	-1.65	-1.26
15	392	Nutrition	39207	T1	1.6372348	male	-2.08	-1.03	-2.18	-2.16
15	392	Nutrition	39208	T1	1.8097194	male	-0.79	-1.61	0.05	-0.29
15	393	Water	39301	T1	2.0479124	male	-3.77	-3.1	-3.22	NA
15	393	Water	39302	T1	1.8644764	male	-2.66	-1.48	-2.68	-2.47
15	393	Water	39303	T1	1.7221081	female	-1.58	-1.49	-1.13	-2.19
15	393	Water	39304	T1	1.6043806	female	-1.76	-1.72	-1.25	-2.21
15	393	Water	39305	T1	2.0095825	male	-2.27	-2.59	-1.3	-2.69
15	393	Water	39306	T1	1.7686516	female	-2.3	-2.01	-1.72	-1.89
15	393	Water	39307	T1	1.7905544	female	-3.62	-3.1	-2.8	-3.21
15	394	Handwashing	39401	T1	1.6591376	female	-1.26	-1.48	-0.72	-1.74
15	394	Handwashing	39402	T1	1.9657769	male	-0.7	-1.97	0.46	-1.76
15	394	Handwashing	39403	T1	1.8590007	female	-1.15	-0.44	-1.32	-0.28
15	394	Handwashing	39404	T1	1.7275838	female	-1.21	-1.76	-0.46	-1.47
15	394	Handwashing	39405	T1	2.1136208	female	-2.86	-2.3	-2.14	-1.84
15	394	Handwashing	39406	T1	1.7303217	male	2.58	0.66	2.98	-0.15
15	394	Handwashing	39407	T1	1.7741273	male	-2.71	-2.61	-2.01	-0.95
15	394	Handwashing	39408	T1	1.9904175	female	-0.5	-0.83	-0.12	-1.55
15	395	Control	39501	T1	2.091718	female	-0.11	-0.12	-0.16	-1.13
15	395	Control	39502	T1	2.0041068	female	-2.73	-2.18	-2.1	-2
15	395	Control	39503	T1	2.0396988	male	-1.5	-2.11	-0.53	-0.82
15	395	Control	39504	T1	1.7604381	male	-2.48	-3.3	-1.2	-1.38
15	395	Control	39505	T1	1.7713895	female	-1.55	-2.66	-0.28	-1.21
15	395	Control	39506	T1	1.8672142	female	-2.46	-2.91	-1.27	-1.76
15	395	Control	39507	T1	2.0232717	female	-2.58	-2.36	-1.76	-3.35
15	395	Control	39507	T2	2.0232717	male	-3.76	-2.48	-3.63	-4.39
15	396	Control	39601	T1	1.7029432	male	-2.25	-2.54	-1.43	-1.94
15	396	Control	39602	T1	1.6618754	male	-2.59	-1.58	-2.54	-2.12
15	396	Control	39603	T1	1.6454483	female	-3.31	-2.92	-2.49	-0.97
15	396	Control	39605	T1	1.7823409	male	-2.25	-2.59	-1.36	-1.63
15	396	Control	39606	T1	1.9137577	female	-2.88	-2.47	-2.11	-2.75
15	396	Control	39607	T1	1.8398357	female	-3.09	-2.38	-2.52	-1.22
15	396	Control	39608	T1	1.7960301	female	-1.08	-1.35	-0.53	0.67
15	397	Nutrition + WSH	39701	T1	1.798768	male	-1.57	-1.55	-1.07	-0.87
15	397	Nutrition + WSH	39702	T1	2.0041068	male	-1.42	-0.57	-1.63	-2.06
15	397	Nutrition + WSH	39703	T1	1.7713895	male	-0.21	-0.61	0.16	-0.84
15	397	Nutrition + WSH	39704	T1	1.6919918	male	-2.83	-2.43	-2.33	-2.08
15	397	Nutrition + WSH	39705	T1	2.0260096	male	-1.37	-0.56	-1.57	-0.76
15	397	Nutrition + WSH	39706	T1	1.6673511	male	-1.08	0	-1.47	-1.19
15	397	Nutrition + WSH	39707	T2	1.6974675	male	-1.66	-1.57	-1.22	-1.64
15	397	Nutrition + WSH	39707	T1	1.6974675	male	-2	-1.8	-1.55	-1.12
15	398	WSH	39801	T1	1.853525	female	-1.93	-2.35	-0.95	-1.49
15	398	WSH	39802	T1	1.8754278	female	-1.47	-1.82	-0.71	-1.09
15	398	WSH	39803	T1	1.7412731	female	-1.38	-1.38	-0.93	-1.31
15	398	WSH	39804	T1	2.0150582	male	-2.12	-2.82	-0.92	-1.52
15	398	WSH	39805	T1	1.7029432	female	-3	-1.57	-3.02	-0.76
15	398	WSH	39808	T1	1.9356605	female	-2.36	-2.08	-1.7	-1.45
15	399	Sanitation	39901	T1	1.853525	female	-2.33	-2.16	-1.63	-2.79
15	399	Sanitation	39902	T1	1.6947296	male	-2.65	-2.3	-2.15	-3.2
15	399	Sanitation	39903	T1	1.8015058	male	-0.17	-1.43	0.76	-0.39
15	399	Sanitation	39904	T1	1.6563997	male	-0.48	-0.67	-0.17	-1.03
15	399	Sanitation	39905	T1	1.7385352	male	-1.93	-2.6	-0.92	-2.1
15	399	Sanitation	39906	T1	1.596167	male	-1.62	-1.86	-1.01	-0.8
16	400	WSH	40001	T1	1.596167	male	-0.47	-0.39	-0.33	-1.17
16	400	WSH	40002	T1	1.7823409	female	-1.86	-1.63	-1.4	-1.01
16	400	WSH	40003	T1	1.6180698	female	-1.51	-0.58	-1.7	-1.94
16	400	WSH	40004	T1	1.9110198	female	-2.14	-1.28	-2.02	-0.49
16	400	WSH	40005	T1	1.8015058	female	-0.08	0.44	-0.5	-0.28
16	400	WSH	40006	T1	1.6865161	male	-2.48	-2.41	-1.84	-3.12
16	400	WSH	40007	T1	1.8124572	male	-1.84	-1.02	-1.83	-1.48
16	401	Water	40101	T1	1.7221081	male	-1.45	-1.8	-0.78	-0.44
16	401	Water	40102	T1	1.7686516	male	-1.38	-0.55	-1.51	-0.24
16	401	Water	40103	T1	1.6372348	male	-0.49	-0.51	-0.28	-0.7
16	401	Water	40104	T1	1.8124572	male	-1.41	-1	-1.23	-2.56
16	401	Water	40105	T1	1.7412731	male	-1.4	-1.86	-0.65	-1.02
16	401	Water	40106	T1	1.8617385	male	-2.19	-2.44	-1.34	-1.8
16	401	Water	40107	T1	1.7631759	male	-1.78	-1.83	-1.2	-2.32
16	401	Water	40108	T1	1.8124572	female	-2	-2	-1.31	-0.61
16	402	Sanitation	40201	T1	1.9904175	female	-1.16	-1.2	-0.73	-1.09
16	402	Sanitation	40202	T1	1.6591376	male	-1.18	-1.32	-0.71	-0.02
16	402	Sanitation	40203	T1	1.650924	male	-1.74	-2.06	-1.04	-1.24
16	402	Sanitation	40204	T1	1.7138946	female	0.48	-1.05	1.35	-0.95
16	402	Sanitation	40205	T1	1.7385352	male	-1.21	0.19	-1.84	-0.61
16	402	Sanitation	40206	T1	1.7494867	female	-0.59	-1.23	0.03	-1.25
16	402	Sanitation	40207	T1	1.5742642	female	-1.31	-1.1	-1.06	-2.42
16	402	Sanitation	40208	T1	1.889117	male	-1.57	-1.76	-0.9	-0.76
16	403	Control	40301	T1	1.9712526	female	-2.05	-2.28	-1.13	-2.1
16	403	Control	40302	T1	1.7522245	male	-2.91	-3.03	-2.01	-1.22
16	403	Control	40303	T1	1.6427105	female	-2.12	-2.66	-1.07	-1.86
16	403	Control	40304	T1	1.7549624	female	-2.29	-0.97	-2.49	-0.65
16	403	Control	40305	T1	1.8234086	male	-1.08	-2.52	0.22	0.06
16	403	Control	40306	T1	1.6399726	male	-1.65	-1.88	-1.03	-1.57
16	403	Control	40307	T1	1.83436	female	-0.79	-0.15	-1.05	-1.54
16	403	Control	40308	T1	1.9164956	male	-0.47	-1.16	0.2	-0.24
16	404	Nutrition	40401	T1	1.83436	female	-1.09	-1.14	-0.69	-1.07
16	404	Nutrition	40402	T1	1.8973306	female	-0.97	-1.05	-0.6	-1.15
16	404	Nutrition	40404	T1	1.6919918	male	0.34	-0.28	0.68	-1
16	404	Nutrition	40405	T1	2.0971937	male	-0.1	-0.24	-0.01	-1.31
16	404	Nutrition	40406	T1	2.0287474	male	-0.67	-0.19	-0.86	-0.55
16	404	Nutrition	40407	T1	1.6837782	female	-2.61	-2.94	-1.5	-0.51
16	405	Control	40501	T1	1.6810404	male	-0.26	-1.81	0.82	-0.24
16	405	Control	40502	T1	1.7193703	female	0	0.29	-0.26	-0.96
16	405	Control	40503	T1	1.6810404	male	0.09	-0.77	0.67	-0.01
16	405	Control	40504	T1	1.5934292	female	-2.74	-3.32	-1.39	-2.41
16	405	Control	40505	T1	1.8507871	male	-3.02	-2.98	-2.18	-3.01
16	405	Control	40506	T1	1.7275838	female	-2.06	-2.31	-1.21	-0.25
16	405	Control	40507	T1	1.6728268	male	-2.43	-2.99	-1.37	-2.62
16	405	Control	40508	T1	2.1190965	male	-1.48	-0.51	-1.8	-0.57
16	406	Nutrition + WSH	40603	T1	1.6016427	male	-0.94	-0.81	-0.7	-1.03
16	406	Nutrition + WSH	40604	T1	1.8097194	female	-2.35	-2.04	-1.76	-1.29
16	406	Nutrition + WSH	40605	T1	1.8425736	female	-2.85	-1.65	-2.72	-2.92
16	406	Nutrition + WSH	40606	T1	1.9603012	female	-0.82	-2.11	0.39	-1.55
16	407	Handwashing	40701	T1	1.7385352	female	-0.43	-0.75	-0.08	-1.56
16	407	Handwashing	40704	T1	1.8097194	female	-3.15	-3.12	-2.05	-2.59
16	407	Handwashing	40705	T1	1.7768652	female	-3.11	-3.05	-2.06	-3.37
16	407	Handwashing	40706	T1	1.5906913	female	-0.77	-0.81	-0.51	-1.07
17	408	WSH	40801	T1	1.9329227	female	-2.25	-2.34	-1.36	-0.16
17	408	WSH	40802	T1	1.7467488	female	-1.3	-1.87	-0.48	-1.97
17	408	WSH	40803	T1	1.7659138	male	-0.98	-1.46	-0.32	-1.76
17	408	WSH	40804	T1	1.724846	male	-2	-1.81	-1.53	-1.97
17	408	WSH	40805	T1	1.8562628	female	-1.65	-1.71	-1.03	-1.82
17	408	WSH	40806	T1	1.6344969	female	-0.92	-0.04	-1.27	-0.55
17	408	WSH	40807	T1	2.0095825	male	-2.53	-3.72	-0.88	-2.03
17	409	Water	40901	T1	1.9247091	male	-2.03	-1.61	-1.67	-0.72
17	409	Water	40902	T1	1.8590007	female	-1.72	-1.78	-1.08	-0.89
17	409	Water	40903	T1	1.8453114	female	-1.86	NA	NA	-2.06
17	409	Water	40904	T1	2.0588638	male	-2.75	-2.65	-1.94	-2.01
17	409	Water	40905	T1	1.7823409	male	-2.37	-2.78	-1.41	-2.23
17	409	Water	40908	T1	1.7330595	male	-1.52	-1.52	-1.04	-2.35
17	410	Handwashing	41001	T1	1.8069815	female	-1.65	-1.57	-1.15	-0.57
17	410	Handwashing	41002	T1	1.8836413	male	-0.69	-0.85	-0.33	-1.82
17	410	Handwashing	41003	T1	2.0479124	female	-2.23	-2.16	-1.41	-0.22
17	410	Handwashing	41005	T1	1.9712526	female	-1.56	-1.03	-1.42	-1.24
17	410	Handwashing	41008	T1	1.7385352	male	-3.86	-4.4	-2.44	-1.84
17	411	Nutrition	41101	T1	1.9958932	female	-1.52	-1.5	-0.99	-1.67
17	411	Nutrition	41102	T1	1.8809035	male	-1.57	-1	-1.47	-0.82
17	411	Nutrition	41103	T1	1.8480493	female	-1.11	-1.67	-0.34	-0.41
17	411	Nutrition	41104	T1	1.7768652	female	-1	-2.2	0.14	-0.71
17	411	Nutrition	41107	T1	1.6618754	female	-1.06	-0.71	-0.98	0.06
17	412	Nutrition + WSH	41202	T1	1.8809035	female	-2.6	-3.07	-1.31	-2.25
17	412	Nutrition + WSH	41203	T1	1.7412731	male	-2.15	-2.07	-1.57	-1.36
17	412	Nutrition + WSH	41204	T1	1.8234086	female	-1.56	-1.67	-0.95	-2.14
17	412	Nutrition + WSH	41205	T1	2.0451745	female	-2.39	-2.57	-1.33	-2.15
17	412	Nutrition + WSH	41206	T1	1.9794661	male	-2.7	-2.15	-2.23	-1.26
17	412	Nutrition + WSH	41207	T1	1.6673511	female	-0.79	-1.35	-0.17	-0.2
17	412	Nutrition + WSH	41208	T1	1.798768	female	-1.35	-1.51	-0.79	-0.85
17	413	Control	41301	T1	1.7850787	female	-1.17	-0.98	-0.93	-1.26
17	413	Control	41302	T1	1.8042437	male	-2.19	-1.81	-1.77	-1.21
17	413	Control	41303	T1	1.7029432	male	-2.03	-3.84	-0.18	-2.95
17	413	Control	41304	T1	1.8863792	female	-0.99	NA	NA	-0.13
17	413	Control	41305	T1	2.0342231	male	-2.08	-2.01	-1.43	-3.01
17	413	Control	41306	T1	1.7138946	male	-0.99	-0.98	-0.66	-1.25
17	414	Sanitation	41401	T1	1.9301848	male	-1.93	-0.54	-2.37	-1.32
17	414	Sanitation	41403	T1	1.9383984	female	-1.46	-1.16	-1.17	-1.06
17	414	Sanitation	41404	T1	1.8754278	female	0.08	0.04	0.01	-0.77
17	414	Sanitation	41405	T1	2.0314853	male	-0.73	-1.14	-0.18	-0.11
17	414	Sanitation	41406	T1	2.0588638	female	-0.51	0	-0.81	-2.1
17	414	Sanitation	41407	T1	2.1409993	male	-1.11	-3.06	0.7	-1.58
17	414	Sanitation	41408	T1	2.0752909	female	-1.56	-1.34	-1.16	-1.33
17	415	Control	41501	T1	1.7577002	male	-1.38	-1.03	-1.16	-1.68
17	415	Control	41502	T1	1.83436	male	-3.3	-3.44	-2.27	-2.8
17	415	Control	41505	T1	1.8507871	female	-1.95	-2.06	-1.19	-2.71
17	415	Control	41506	T1	1.6454483	male	-2.28	-2.11	-1.76	-2.25
18	416	Nutrition	41601	T1	2.0835044	female	-1.25	-1.74	-0.41	-1.66
18	416	Nutrition	41602	T1	1.9712526	male	-3.33	-3.05	-2.56	-1.22
18	416	Nutrition	41603	T1	2.0013689	male	-1.67	-1.55	-1.19	-1.51
18	416	Nutrition	41604	T1	1.7494867	female	-0.45	0.98	-1.43	-1.21
18	416	Nutrition	41605	T1	1.6974675	female	-0.49	0.11	-0.8	-0.5
18	416	Nutrition	41606	T1	1.9301848	female	-2.48	-1.67	-2.17	-1.48
18	417	Water	41701	T1	1.8590007	male	-0.75	-1.45	0.01	-0.68
18	417	Water	41702	T1	1.9329227	male	-2.95	-2.03	-2.7	-1.25
18	417	Water	41703	T1	1.9383984	male	-2.08	-1.22	-2.04	-1.85
18	417	Water	41704	T1	2.0479124	female	-1.23	-0.32	-1.56	-3.05
18	417	Water	41705	T1	1.9356605	female	-2.39	-2.75	-1.24	-1.24
18	417	Water	41706	T1	1.927447	male	-1.07	-1.75	-0.22	0.64
18	417	Water	41707	T1	2.1409993	female	-0.94	-1.77	0.03	-1.44
18	417	Water	41708	T1	1.8398357	female	-2.93	-3.42	-1.5	-2.09
18	418	Control	41801	T1	1.83436	female	-0.77	-1.62	0.08	-0.97
18	418	Control	41802	T1	1.9438741	male	-2.09	-2.48	-1.14	-1.11
18	418	Control	41803	T1	1.8316222	male	-1.08	-1.1	-0.68	0.57
18	418	Control	41804	T1	1.9438741	female	-1.86	-1.85	-1.19	-1.1
18	418	Control	41806	T1	1.7878166	female	-2.02	-1.45	-1.75	-1.59
18	418	Control	41807	T1	1.7713895	female	-1.32	-1.24	-0.95	-1.5
18	418	Control	41808	T1	1.7330595	female	-0.7	-1.81	0.26	0.28
18	419	Control	41901	T1	1.908282	male	-1.27	-1.87	-0.41	0.88
18	419	Control	41902	T1	1.9904175	female	-1.94	-2.75	-0.63	-1.16
18	419	Control	41903	T1	1.8617385	female	-1.75	-1.47	-1.35	-1.36
18	419	Control	41905	T1	1.9739904	male	-0.73	-0.82	-0.42	-0.49
18	419	Control	41907	T1	1.6481862	male	-1.91	-2.08	-1.26	-1.58
18	419	Control	41908	T1	1.9794661	female	-0.2	-1.1	0.5	-0.21
18	420	WSH	42003	T1	1.8973306	female	-1.29	-0.9	-1.15	-1.04
18	420	WSH	42004	T1	1.9685147	male	-2.41	-2.88	-1.32	-0.3
18	420	WSH	42005	T1	1.7138946	male	-1.12	-1.1	-0.76	-0.69
18	420	WSH	42006	T1	1.7522245	male	-1.28	-1.53	-0.7	-3.01
18	420	WSH	42007	T1	1.9520876	female	-1.83	-2.38	-0.76	-2.04
18	420	WSH	42008	T1	1.9657769	male	0.18	-0.63	0.7	0.59
18	421	Sanitation	42101	T2	1.7878166	female	-0.72	-1.53	0.07	0.07
18	421	Sanitation	42101	T1	1.7878166	female	-0.2	-1.31	0.61	0.07
18	421	Sanitation	42102	T1	1.8370979	female	-0.55	-0.8	-0.21	-1.4
18	421	Sanitation	42103	T1	1.7385352	female	-1.78	-1.74	-1.22	-1.99
18	421	Sanitation	42105	T1	1.6618754	male	-0.94	-0.87	-0.67	-1.86
18	421	Sanitation	42106	T1	1.6262834	male	-0.76	-1.56	-0.01	-0.91
18	421	Sanitation	42107	T1	1.9794661	female	-1.4	-1.51	-0.82	-1.65
18	421	Sanitation	42108	T1	1.7412731	male	-2.81	-3.36	-1.63	-2.07
18	422	Nutrition + WSH	42201	T1	1.9603012	male	-0.49	-1.04	0.08	-1.13
18	422	Nutrition + WSH	42202	T1	1.8562628	male	-2.6	-2	-2.22	-1.83
18	422	Nutrition + WSH	42203	T1	1.9958932	female	-0.51	-0.53	-0.37	-1.56
18	422	Nutrition + WSH	42204	T1	1.853525	female	-2.71	-3.3	-1.3	-1.21
18	422	Nutrition + WSH	42205	T1	1.9000684	female	-0.63	NA	NA	-0.69
18	422	Nutrition + WSH	42206	T1	2.0260096	male	-2.14	-3.09	-0.76	-2.12
18	422	Nutrition + WSH	42207	T1	1.9603012	male	-0.8	-1.11	-0.3	-1.28
18	422	Nutrition + WSH	42208	T1	1.705681	female	-1.76	-1.76	-1.2	-1.59
18	423	Handwashing	42301	T1	1.7084189	male	-1.97	-2.28	-1.2	-0.53
18	423	Handwashing	42302	T1	1.8124572	male	-2.99	-2.51	-2.46	-1.7
18	423	Handwashing	42303	T1	1.7878166	male	-2.81	-3.12	-1.79	-1.12
18	423	Handwashing	42304	T1	2.1765914	male	-2.69	-3.18	-1.42	-3.69
18	423	Handwashing	42305	T1	1.6043806	female	-0.13	-1.1	0.54	-1.05
18	423	Handwashing	42306	T1	1.8809035	male	-1.14	-1.77	-0.31	0.06
18	423	Handwashing	42307	T1	1.7330595	female	-1.72	-0.74	-1.86	-0.76
19	424	Nutrition + WSH	42402	T1	1.7138946	female	-2.19	-2.3	-1.39	-1.85
19	424	Nutrition + WSH	42403	T1	1.9657769	female	-1.24	-1.3	-0.77	-0.63
19	424	Nutrition + WSH	42404	T1	1.9548255	female	-1.14	-2.39	0.16	0.68
19	424	Nutrition + WSH	42405	T1	1.8042437	female	-1.74	-1.83	-1.08	-1.5
19	424	Nutrition + WSH	42406	T1	1.7275838	male	-2.58	-2.79	-1.71	-1.34
19	424	Nutrition + WSH	42407	T1	2.0424367	male	-2.21	-1.95	-1.65	-2.36
19	425	WSH	42501	T1	1.9767283	male	-1.01	-2.59	0.43	0.14
19	425	WSH	42502	T1	1.6947296	female	-1.74	-2.44	-0.71	-1.5
19	425	WSH	42503	T1	1.6317591	male	-1.04	-0.75	-0.88	-1.93
19	425	WSH	42504	T1	1.6755647	male	-0.09	-0.07	-0.04	-1.13
19	425	WSH	42505	T1	1.7467488	male	-2.26	-2.04	-1.74	-1.55
19	425	WSH	42506	T1	1.6673511	male	-1.13	-0.23	-1.36	-1.75
19	425	WSH	42507	T1	1.7741273	male	-2.56	-2.08	-2.14	-0.66
19	425	WSH	42508	T1	2.1930185	male	-2.32	-2.5	-1.38	-0.68
19	426	Nutrition	42602	T1	1.982204	male	-2.15	-2.05	-1.51	-1.38
19	426	Nutrition	42603	T1	1.9164956	male	-0.69	-0.43	-0.66	-0.31
19	426	Nutrition	42604	T1	1.8507871	female	-1.66	-1.23	-1.4	-0.63
19	426	Nutrition	42607	T1	1.8726899	male	-0.94	-1.78	-0.03	-0.92
19	427	Sanitation	42701	T1	1.7002053	female	-2.62	-3.24	-1.28	-2.7
19	427	Sanitation	42702	T1	1.9493498	male	-1.96	-1.22	-1.86	-1.86
19	427	Sanitation	42704	T1	1.8863792	female	-3.81	-4.05	-2.27	-1.71
19	427	Sanitation	42705	T1	1.779603	female	-2.61	-3.09	-1.36	-3.05
19	427	Sanitation	42706	T1	1.7768652	male	-2.77	-3.16	-1.71	-2.29
19	427	Sanitation	42707	T1	1.7084189	male	-3.2	-3.54	-2.07	-3.67
19	427	Sanitation	42708	T1	1.8672142	female	-2.25	-1.78	-1.8	-2.73
19	428	Water	42801	T1	1.8398357	male	-1.07	0.59	-2	-0.77
19	428	Water	42803	T1	1.8617385	female	-2.83	-3.64	-1.19	-2.58
19	428	Water	42804	T1	1.8425736	female	-1.32	-1.91	-0.46	-1.37
19	428	Water	42805	T1	1.7741273	male	0.76	0.67	0.57	-0.92
19	428	Water	42806	T2	1.779603	male	-2.36	-3.79	-0.67	-1.93
19	428	Water	42806	T1	1.779603	male	-1.05	-2.08	-0.03	-1.26
19	429	Control	42901	T1	1.744011	female	-2.6	-2.51	-1.78	-1.71
19	429	Control	42902	T1	1.7823409	female	-1.67	-2.16	-0.77	-1.26
19	429	Control	42903	T1	1.724846	female	-3.18	-2.91	-2.29	-2.05
19	429	Control	42904	T1	1.8507871	male	-0.16	-0.2	-0.09	-1.93
19	429	Control	42905	T1	1.7166324	female	-1.47	-1.69	-0.85	-1.6
19	429	Control	42906	T1	1.6919918	female	-1.49	-2.13	-0.59	-1.1
19	429	Control	42907	T1	1.9657769	male	-0.71	-1.97	0.43	-0.77
19	429	Control	42908	T1	1.8206708	male	-2.46	-1.82	-2.16	-3.31
19	430	Handwashing	43001	T1	1.9356605	female	-1.02	-1.44	-0.36	-2.17
19	430	Handwashing	43002	T1	1.9493498	female	-0.66	-0.21	-0.83	-1.79
19	430	Handwashing	43003	T1	1.8863792	female	-1.31	-1.68	-0.6	-1.17
19	430	Handwashing	43004	T1	1.8234086	male	-0.59	-0.59	-0.37	0.17
19	430	Handwashing	43005	T1	1.889117	female	-1.73	-1.65	-1.18	-1.21
19	430	Handwashing	43006	T1	1.8453114	female	-3.08	-2.36	-2.5	-2.2
19	430	Handwashing	43007	T1	1.779603	male	-1.29	-2.73	0.06	0.12
19	430	Handwashing	43008	T1	1.9137577	male	-3.66	-3.96	-2.44	-4.59
19	431	Control	43101	T1	1.9137577	female	-1.57	-2.17	-0.58	-0.85
19	431	Control	43102	T1	1.596167	female	-3.16	-3.21	-2.04	-2.49
19	431	Control	43107	T1	1.9329227	male	-2.38	-2.78	-1.36	-1.99
20	432	Handwashing	43201	T1	1.7768652	male	-0.2	-1.72	0.89	-0.96
20	432	Handwashing	43202	T1	1.8316222	female	-0.74	-1.93	0.33	0.08
20	432	Handwashing	43203	T1	1.8945927	female	-1.58	-1.77	-0.89	-0.9
20	432	Handwashing	43205	T1	1.927447	male	-3.16	-3.98	-1.62	-3.42
20	432	Handwashing	43206	T1	1.8316222	female	-2.01	-1.15	-1.95	-2.33
20	432	Handwashing	43207	T1	1.8398357	male	-1.22	-1.25	-0.78	-1.22
20	432	Handwashing	43208	T1	1.7741273	female	-1.95	-1.64	-1.51	-1.46
20	433	Water	43301	T1	1.8562628	female	-1.21	-2.55	0.13	-0.67
20	433	Water	43302	T1	1.9028063	male	-1.39	-0.84	-1.34	-1.95
20	433	Water	43303	T1	1.9329227	male	-1.66	-2.58	-0.48	-1.91
20	433	Water	43304	T1	1.9876797	male	-1.69	-1.29	-1.41	-1.75
20	433	Water	43305	T1	1.8562628	female	-1.3	-1.44	-0.76	-0.02
20	433	Water	43306	T1	1.7275838	male	-1.74	-1.08	-1.64	-0.78
20	433	Water	43307	T1	1.8644764	female	0.24	-1.51	1.36	-0.39
20	433	Water	43308	T1	1.6673511	male	-1.65	-2.08	-0.9	-0.52
20	434	Sanitation	43401	T1	1.8151951	female	-1.14	-1.67	-0.38	-1.08
20	434	Sanitation	43402	T1	1.9520876	male	-1.94	-3.13	-0.5	-1.46
20	434	Sanitation	43406	T1	1.8261465	female	-2.65	-1.48	-2.58	-1.96
20	434	Sanitation	43407	T1	1.9219713	male	-1.34	-1.45	-0.8	-1.5
20	434	Sanitation	43408	T1	1.8507871	male	-2.29	-3.1	-1.05	-3.27
20	435	Nutrition	43501	T1	1.9356605	male	-1.11	-1.41	-0.5	-0.22
20	435	Nutrition	43502	T1	1.9247091	female	-0.51	-1.42	0.3	-0.61
20	435	Nutrition	43504	T1	1.7084189	female	-0.11	-0.87	0.43	-0.73
20	435	Nutrition	43505	T1	1.9383984	male	-1.52	-1.85	-0.76	-1.66
20	435	Nutrition	43506	T1	1.7275838	male	0.21	-0.59	0.72	1
20	435	Nutrition	43507	T1	1.7221081	female	-1.7	-1.47	-1.3	-1.68
20	435	Nutrition	43508	T1	1.9739904	female	-1.48	-2.41	-0.26	-1.86
20	436	Control	43601	T1	1.7084189	female	-2.67	-2.23	-2.08	-2.35
20	436	Control	43602	T1	1.7193703	female	-2.47	-3.43	-0.92	-2.29
20	436	Control	43603	T1	1.779603	female	-0.46	-0.79	-0.1	-1.47
20	436	Control	43604	T1	1.9849418	female	-3.95	-2.66	-3.53	NA
20	436	Control	43605	T1	1.7138946	female	0.34	0.76	-0.13	-0.09
20	436	Control	43606	T1	1.8973306	male	-4.08	-3.35	-3.61	-3.94
20	436	Control	43607	T1	2.0123203	male	-3.03	-3.43	-1.8	-1.78
20	437	Control	43701	T1	2.0095825	female	-0.81	-0.94	-0.46	-1.97
20	437	Control	43702	T1	1.8151951	female	-2.58	-2.53	-1.71	-3.17
20	437	Control	43704	T1	1.6865161	male	-0.77	-1.83	0.16	-0.92
20	437	Control	43705	T1	1.670089	male	-1.78	-2.34	-0.91	-2.2
20	437	Control	43706	T1	2.0232717	female	-1.78	-1.74	-1.14	-1.99
20	437	Control	43707	T1	2.1218344	male	-2.49	-1.27	-2.65	-1.45
20	438	Nutrition + WSH	43801	T1	1.9438741	male	-1.84	-2.25	-0.94	0.28
20	438	Nutrition + WSH	43802	T1	1.8480493	male	-1.45	-0.6	-1.6	-1.26
20	438	Nutrition + WSH	43803	T1	1.9466119	female	-1.75	-2.07	-0.88	-1.03
20	438	Nutrition + WSH	43804	T1	1.9794661	female	-1.67	-2.36	-0.55	-1.5
20	438	Nutrition + WSH	43805	T1	1.908282	male	-3.48	-2.21	-3.4	-1.59
20	438	Nutrition + WSH	43806	T1	1.8288843	female	-1.01	-2.13	0.11	0.48
20	438	Nutrition + WSH	43807	T1	2.0862423	female	-0.99	-0.69	-0.92	-1.06
20	439	WSH	43901	T1	1.9876797	male	-1.49	-1.8	-0.75	-1.42
20	439	WSH	43902	T1	2.110883	female	-1.17	-3.03	0.64	-1.51
20	439	WSH	43903	T1	1.889117	female	-0.91	-0.91	-0.62	-0.71
20	439	WSH	43904	T1	1.8590007	male	-1.47	-1.01	-1.31	-1.2
20	439	WSH	43905	T1	1.6208077	male	-2.89	-1.59	-2.99	-2.81
20	439	WSH	43906	T1	1.6016427	female	0.93	0.41	0.98	-0.98
20	439	WSH	43907	T1	2.0561259	male	-1.89	-3.28	-0.28	-2.92
21	440	Nutrition + WSH	44001	T1	1.6837782	female	0.08	0.51	-0.29	-1.49
21	440	Nutrition + WSH	44002	T1	1.9712526	male	-2.61	-2.72	-1.71	-1.92
21	440	Nutrition + WSH	44005	T1	1.7631759	female	-2.28	-1.89	-1.79	-2.53
21	440	Nutrition + WSH	44006	T1	1.8097194	female	-1.28	-1.56	-0.66	-0.32
21	440	Nutrition + WSH	44007	T1	1.7932923	female	-2.19	-2.52	-1.21	-2.03
21	440	Nutrition + WSH	44008	T1	1.705681	female	-1.84	-1.19	-1.7	-1.19
21	441	WSH	44101	T1	1.6344969	male	-1.22	-0.8	-1.11	-1.41
21	441	WSH	44102	T1	1.5989049	male	-1.6	-2.65	-0.47	-2.79
21	441	WSH	44104	T1	1.6783025	female	-2.66	-3.79	-0.89	-1.84
21	441	WSH	44107	T1	1.8261465	female	-2.9	-2.91	-1.86	-2.61
21	441	WSH	44108	T1	2.0396988	female	-1.85	-2.43	-0.72	-2.22
21	442	Water	44201	T1	1.889117	male	-0.43	-0.84	0.03	-1.02
21	442	Water	44202	T1	1.9739904	female	-3.28	-3.59	-1.8	-1.28
21	442	Water	44203	T1	1.7768652	female	-3.36	-2.73	-2.67	-0.89
21	442	Water	44204	T1	1.8124572	female	-3.07	-3.85	-1.35	-2.3
21	442	Water	44205	T1	1.7275838	female	-2.32	-2.62	-1.34	-1.33
21	442	Water	44206	T1	1.7549624	female	-1.91	-3	-0.51	-0.72
21	442	Water	44207	T1	1.9383984	female	-2.04	-2.24	-1.15	-1.02
21	442	Water	44208	T1	1.9739904	female	-2.11	-1.41	-1.86	-1.21
21	443	Control	44301	T1	1.7111567	female	-0.08	-0.17	-0.02	-1.92
21	443	Control	44302	T1	1.7604381	male	-3.16	-2.67	-2.63	-0.86
21	443	Control	44303	T1	1.8288843	male	-2.35	-1.91	-1.93	-1.95
21	443	Control	44304	T1	1.9739904	female	-1.45	-2.01	-0.52	-0.21
21	443	Control	44305	T1	1.889117	female	-1.43	-2.33	-0.29	-1.5
21	443	Control	44308	T1	1.7522245	male	-2.24	-2.04	-1.72	-1.67
21	444	Nutrition	44401	T1	1.7138946	female	-2.4	-1.76	-2.06	-1.13
21	444	Nutrition	44402	T1	1.7029432	male	-1.65	-1.38	-1.32	-0.75
21	444	Nutrition	44405	T1	1.9657769	male	-2.75	-2.1	-2.35	-2.54
21	444	Nutrition	44406	T1	1.8590007	male	-2.83	-3.02	-1.86	-3.38
21	444	Nutrition	44407	T1	1.9986311	female	-0.69	-0.79	-0.41	-1.2
21	444	Nutrition	44408	T1	2.0588638	female	-2.29	-2.21	-1.47	-1.1
21	445	Control	44501	T1	1.7631759	female	-0.55	-1.26	0.11	0.24
21	445	Control	44502	T1	2.0041068	female	-0.58	-0.32	-0.65	-1.46
21	445	Control	44503	T1	1.8398357	female	-1.52	-1.8	-0.8	-1.51
21	445	Control	44504	T1	1.5906913	female	-2.01	-2.5	-1.06	-1.36
21	445	Control	44505	T1	1.7357974	male	-1.41	-2.72	-0.13	-1.24
21	445	Control	44506	T1	1.744011	female	-1.99	-2.73	-0.82	-0.88
21	445	Control	44507	T1	1.650924	female	-0.86	-1.19	-0.38	-1.48
21	445	Control	44508	T1	1.6673511	female	-1.71	-1.7	-1.18	-1.5
21	446	Handwashing	44601	T1	1.798768	male	-2.06	-2.89	-0.88	-1.98
21	446	Handwashing	44602	T1	2.0068446	male	-1.95	-1.74	-1.44	-1.4
21	446	Handwashing	44603	T1	1.6974675	male	-3.03	-3.24	-2.04	-2.98
21	446	Handwashing	44604	T1	1.8124572	female	-1.97	-2.2	-1.14	-2.12
21	446	Handwashing	44605	T1	1.8754278	male	-2.73	-3.12	-1.64	-2.44
21	446	Handwashing	44606	T1	1.7850787	female	-2.25	-3.13	-0.86	-1.66
21	446	Handwashing	44607	T1	1.7850787	male	-2.37	-2.44	-1.64	-2.71
21	447	Sanitation	44701	T1	1.8042437	male	-2.14	-3.51	-0.56	-1.55
21	447	Sanitation	44702	T1	1.9986311	male	-2.83	-2.75	-1.99	-0.73
21	447	Sanitation	44703	T1	1.5742642	female	-1.67	-2.46	-0.64	-0.29
21	447	Sanitation	44704	T1	1.744011	female	-1.25	-1.42	-0.72	-1.28
21	447	Sanitation	44705	T2	1.982204	female	-4.05	-5.56	-1.2	-3.87
21	447	Sanitation	44705	T1	1.982204	female	-4.82	NA	-2	-3.87
21	447	Sanitation	44706	T1	1.8590007	female	-1.51	-3.66	0.52	-2.15
21	447	Sanitation	44707	T1	1.7631759	male	-0.12	0.41	-0.46	-0.42
21	447	Sanitation	44708	T1	1.7522245	male	-0.89	-1.03	-0.48	0.08
22	448	Nutrition + WSH	44802	T1	1.7823409	female	-2.84	-3.2	-1.58	-1.94
22	448	Nutrition + WSH	44803	T1	1.7275838	female	-1.01	-1.23	-0.54	-0.39
22	448	Nutrition + WSH	44804	T1	1.6755647	male	-1.72	-2.04	-1.01	-0.75
22	448	Nutrition + WSH	44805	T1	1.9438741	male	-4.41	-4.31	-3.45	-4.06
22	448	Nutrition + WSH	44806	T1	1.6783025	male	-0.06	-0.93	0.57	-1.28
22	448	Nutrition + WSH	44807	T1	1.8699521	female	-1	-1.31	-0.45	-2.38
22	448	Nutrition + WSH	44808	T1	1.8945927	female	-2.16	-2.13	-1.4	-2.69
22	449	Control	44904	T1	1.8206708	female	-1.79	-2.08	-0.98	0.24
22	449	Control	44905	T1	1.6399726	male	-0.06	-1.14	0.68	0.08
22	449	Control	44906	T1	1.7385352	male	-2.57	-3	-1.55	-1.76
22	449	Control	44907	T1	1.7878166	female	-1.17	0.29	-1.93	-0.44
22	450	Water	45002	T1	1.7549624	male	-2.35	-1.77	-2.04	-2.38
22	450	Water	45003	T1	1.6755647	male	-1.72	-3.1	-0.3	-0.64
22	450	Water	45004	T1	1.9247091	female	-2.09	-1.81	-1.53	-2.76
22	450	Water	45005	T1	1.6646133	female	-2.44	-1.8	-2.09	-2.94
22	450	Water	45006	T1	1.9685147	female	-1.79	-1.62	-1.26	-1.71
22	450	Water	45007	T1	1.5852156	female	-0.61	-1.55	0.18	-1.42
22	450	Water	45008	T1	2.0479124	male	-1.02	-2.07	0.11	-2.36
22	451	Sanitation	45101	T1	1.615332	female	-2.04	-2.27	-1.25	-1.43
22	451	Sanitation	45102	T1	1.8398357	female	-1.98	-2.31	-1.05	-1.94
22	451	Sanitation	45104	T1	1.5660507	male	-1.23	-2.24	-0.25	0.15
22	451	Sanitation	45106	T1	1.7741273	female	-2.58	-3.11	-1.3	-2.51
22	451	Sanitation	45107	T1	1.6262834	female	-0.84	-0.63	-0.73	-1.88
22	451	Sanitation	45108	T1	1.6837782	female	0.08	-0.43	0.39	-1.23
22	452	Handwashing	45201	T1	1.6536619	male	-0.03	-1.02	0.65	-1.02
22	452	Handwashing	45202	T1	1.8425736	female	-1.81	-1.78	-1.21	-1.01
22	452	Handwashing	45204	T1	1.6892539	female	-2.03	-2.68	-0.93	-2.14
22	452	Handwashing	45205	T1	1.7029432	female	-1.26	-1.29	-0.83	-1.62
22	452	Handwashing	45206	T1	1.8316222	male	-1.36	-1.1	-1.08	-0.43
22	452	Handwashing	45207	T1	1.6235455	female	-1.75	-1.44	-1.42	-1.91
22	453	Control	45301	T1	1.7768652	male	-1.85	-1.51	-1.5	-1.59
22	453	Control	45302	T1	1.7275838	male	-1.86	-1.95	-1.24	-2.05
22	453	Control	45303	T1	1.7221081	female	-1.2	-1.7	-0.48	-0.96
22	453	Control	45304	T1	1.9110198	male	-2.86	-3.89	-1.25	NA
22	453	Control	45305	T1	1.798768	female	-1.47	-1.04	-1.29	-2.32
22	453	Control	45307	T1	1.8151951	male	-1.71	-0.94	-1.7	-1.86
22	453	Control	45308	T1	1.9603012	male	-2.21	-2.25	-1.46	-2.75
22	454	WSH	45402	T1	1.7768652	female	-1.83	-2.44	-0.8	-0.93
22	454	WSH	45403	T1	1.9247091	female	-2.6	-2.5	-1.71	-1.11
22	454	WSH	45404	T1	1.8672142	male	-3.2	-3.05	-2.4	-3.1
22	454	WSH	45406	T1	1.9219713	male	-2.31	-2.57	-1.41	-1.75
22	454	WSH	45407	T1	1.7275838	male	-0.51	-1.15	0.11	-0.78
22	454	WSH	45408	T1	1.670089	female	-2.53	-2.75	-1.54	-1.69
22	455	Nutrition	45501	T1	1.927447	female	-1.39	-1.98	-0.47	-1.73
22	455	Nutrition	45502	T1	1.5824778	male	-0.53	-1.5	0.25	-0.89
22	455	Nutrition	45503	T1	1.7549624	female	-2.7	-2.04	-2.25	-2.27
22	455	Nutrition	45504	T1	1.5824778	female	-2.13	-2.81	-0.99	-2.32
22	455	Nutrition	45505	T1	1.6755647	male	0.58	-0.04	0.84	-1.61
22	455	Nutrition	45506	T1	1.7193703	male	-0.27	-1.05	0.37	-1.07
22	455	Nutrition	45507	T1	1.8562628	male	-1.29	-1	-1.06	-1.42
22	455	Nutrition	45508	T1	1.7221081	female	-0.98	-0.85	-0.77	-1.25
23	456	Control	45601	T1	1.7960301	female	-1.37	-1.4	-0.89	-1.96
23	456	Control	45602	T1	1.8370979	female	-0.92	-0.82	-0.71	-1.94
23	456	Control	45603	T1	1.9876797	female	-3.1	-3.72	-1.43	-1.59
23	456	Control	45604	T1	1.7385352	male	-1.55	-2.03	-0.76	-1.69
23	456	Control	45605	T1	1.8973306	male	-3.17	-2.06	-3.03	-1.99
23	456	Control	45606	T1	1.744011	female	-1.45	-1.86	-0.7	-2.58
23	456	Control	45607	T1	1.8809035	male	-2.54	-1.7	-2.34	-2.89
23	456	Control	45608	T1	1.8261465	female	-0.84	-1.97	0.22	-1.93
23	457	Nutrition	45702	T1	1.6755647	male	-1.48	-1.83	-0.82	-2.51
23	457	Nutrition	45703	T1	1.5523614	female	-0.67	-0.61	-0.52	-1.09
23	457	Nutrition	45704	T1	1.7494867	male	-1.41	-1.63	-0.81	-0.77
23	457	Nutrition	45706	T1	1.7357974	female	1.36	0.31	1.61	-1.45
23	457	Nutrition	45707	T1	1.9110198	female	-0.19	0.15	-0.46	-0.77
23	458	Water	45801	T1	1.853525	male	-3.05	-2.36	-2.64	-3.19
23	458	Water	45802	T1	1.9192334	male	-1.57	-2.24	-0.59	-1.97
23	458	Water	45803	T1	1.798768	male	-2.57	-3.94	-0.83	-4.43
23	458	Water	45806	T1	1.8945927	male	-1.55	-1.38	-1.15	-1.47
23	458	Water	45807	T1	1.8206708	female	-2.09	-2.9	-0.8	-1.74
23	459	Sanitation	45901	T1	1.8699521	female	-1.65	-2.04	-0.79	-2.45
23	459	Sanitation	45902	T1	1.8042437	male	-1.74	-1.62	-1.26	-1.55
23	459	Sanitation	45903	T1	1.7659138	male	-0.9	-1.11	-0.43	-0.46
23	459	Sanitation	45904	T1	1.908282	male	-0.78	-1.27	-0.14	-1.74
23	459	Sanitation	45905	T1	1.6536619	male	-1.47	-1.94	-0.73	-1.51
23	459	Sanitation	45906	T1	1.7522245	male	-1.78	-1.27	-1.57	-2.38
23	459	Sanitation	45907	T1	1.9110198	female	-1.4	-0.9	-1.31	-2.1
23	459	Sanitation	45908	T1	1.83436	male	-0.57	-1.26	0.13	-0.58
23	460	Control	46001	T1	1.6180698	female	-1.09	-0.58	-1.11	-1.11
23	460	Control	46002	T1	1.6290212	female	-0.2	-1.14	0.48	-2.89
23	460	Control	46003	T1	2.0232717	female	-1.48	-2.19	-0.41	-2.27
23	460	Control	46004	T1	1.7166324	male	-1.79	-1.51	-1.43	-2.52
23	460	Control	46005	T1	1.6235455	female	-2.46	-1.27	-2.52	-2.13
23	460	Control	46006	T1	1.6180698	female	-3.23	-3.63	-1.79	-1.43
23	460	Control	46007	T1	1.8836413	male	-2.18	-2.2	-1.47	-1.71
23	460	Control	46008	T1	1.7303217	female	-2.17	-1.96	-1.6	-1.55
23	461	Nutrition + WSH	46101	T1	1.6673511	male	0.12	-0.7	0.66	-0.7
23	461	Nutrition + WSH	46102	T1	1.6016427	male	-0.63	-1.21	-0.05	-0.5
23	461	Nutrition + WSH	46103	T1	1.7960301	female	-1.1	-1.13	-0.72	-1.2
23	461	Nutrition + WSH	46104	T1	1.8124572	male	-1.75	-1.24	-1.54	-2.52
23	461	Nutrition + WSH	46105	T1	1.6919918	female	-1.33	-1.65	-0.69	-1.79
23	461	Nutrition + WSH	46106	T1	1.7659138	female	-1.73	-1.95	-1.01	-1.74
23	461	Nutrition + WSH	46108	T1	1.7029432	female	-2.97	-2.23	-2.5	-2.56
23	462	Handwashing	46201	T1	1.7385352	male	-2.57	-2.04	-2.19	-2.1
23	462	Handwashing	46202	T1	1.8097194	male	0.54	-0.27	0.93	1.41
23	462	Handwashing	46203	T1	1.8726899	female	-0.34	-1.25	0.4	-1.77
23	462	Handwashing	46204	T1	1.9739904	female	-0.8	-2.02	0.36	0.15
23	462	Handwashing	46205	T1	1.9712526	female	-1.61	-0.97	-1.54	-1.49
23	462	Handwashing	46206	T1	1.853525	male	-0.84	-0.75	-0.62	-1.27
23	462	Handwashing	46207	T1	1.8124572	female	-2.28	-2.21	-1.54	-1.33
23	463	WSH	46302	T1	1.6755647	male	-2.56	NA	NA	-1.69
23	463	WSH	46303	T1	1.7741273	female	-1.95	-3.19	-0.42	-1.61
23	463	WSH	46304	T1	1.7303217	male	-0.83	-0.57	-0.72	-1.83
23	463	WSH	46305	T2	2.0424367	female	-3.38	-3.38	-2.08	-2.15
23	463	WSH	46305	T1	2.0424367	female	-3.3	-3.61	-1.79	-1.9
23	463	WSH	46306	T1	1.9383984	female	-1.75	-2.54	-0.55	-2.14
23	463	WSH	46308	T1	1.6837782	male	-0.07	-0.67	0.4	-0.32
24	464	Control	46401	T1	1.9137577	male	-3.85	-3.76	-2.94	-2.85
24	464	Control	46402	T1	1.9603012	male	-1.26	-1.82	-0.41	-1.5
24	464	Control	46403	T1	1.8507871	male	-1.15	-1.4	-0.58	-2.19
24	464	Control	46404	T1	1.8781656	male	-1.75	-2.57	-0.63	-1.71
24	464	Control	46405	T1	2.2587269	female	-1.08	-1.59	-0.29	-1.17
24	464	Control	46406	T1	1.8069815	male	-0.95	-1.96	0.05	-1.62
24	464	Control	46407	T1	1.8015058	female	1.06	0.36	1.15	-0.35
24	464	Control	46408	T1	1.83436	female	-2.37	-2.58	-1.39	-2.26
24	465	Nutrition + WSH	46501	T1	1.9520876	male	-2.6	-2.37	-1.95	-2.89
24	465	Nutrition + WSH	46502	T1	1.8699521	female	0.03	-0.53	0.38	0.17
24	465	Nutrition + WSH	46503	T1	1.6591376	female	-0.97	-1.98	0	-2.93
24	465	Nutrition + WSH	46504	T1	1.7823409	female	-2.17	-2.12	-1.47	-3.45
24	465	Nutrition + WSH	46505	T1	1.8781656	female	-0.77	-0.7	-0.59	-1.02
24	465	Nutrition + WSH	46506	T1	1.6618754	male	-2.36	-1.56	-2.22	-1.48
24	465	Nutrition + WSH	46507	T1	1.6892539	female	-1.58	-0.9	-1.56	-1.35
24	465	Nutrition + WSH	46508	T1	1.8288843	female	-2.13	-1.67	-1.72	-2.4
24	466	Sanitation	46601	T1	1.9028063	male	-2.23	-2.54	-1.32	-1.95
24	466	Sanitation	46603	T1	1.6728268	male	-1.52	-2.08	-0.72	-1.61
24	466	Sanitation	46605	T1	1.9876797	female	-1.18	-2.11	-0.07	-2.45
24	466	Sanitation	46606	T1	1.8507871	male	-1	-1.35	-0.41	-0.68
24	466	Sanitation	46607	T1	1.6947296	male	-3.36	-4.26	-1.73	-0.85
24	466	Sanitation	46608	T1	1.7357974	female	-1.53	-2.62	-0.3	-1.16
24	467	Handwashing	46701	T1	1.6536619	male	-3.94	-3.74	-3.14	-3.19
24	467	Handwashing	46702	T1	2.1574264	male	-2.32	-2.71	-1.22	-2.69
24	467	Handwashing	46704	T1	1.522245	female	-0.65	-1.07	-0.2	-0.61
24	467	Handwashing	46706	T1	1.9794661	female	-1.38	-2.18	-0.29	-1.86
24	467	Handwashing	46707	T1	1.7138946	female	-1.23	-0.97	-1.03	-2.39
24	467	Handwashing	46708	T1	1.9575633	female	-1.06	-1.63	-0.27	-1.94
24	468	Water	46801	T1	1.6728268	male	0.54	-1.12	1.48	-0.94
24	468	Water	46804	T1	1.5824778	female	-0.71	-0.41	-0.71	-1.27
24	468	Water	46805	T1	1.7303217	male	-2.76	-2.47	-2.19	-2.76
24	468	Water	46806	T1	1.927447	male	-0.87	-1.88	0.15	-1.47
24	468	Water	46807	T1	1.8836413	female	-3.04	-2.79	-2.11	-2.93
24	468	Water	46808	T1	1.8370979	male	-1.3	-0.68	-1.32	-2.14
24	469	WSH	46901	T1	1.7905544	female	-2.31	-3.4	-0.73	-1.74
24	469	WSH	46902	T1	1.6454483	male	-1.11	-0.31	-1.28	-0.71
24	469	WSH	46903	T1	1.6071184	male	-1.54	-1.27	-1.26	-2.23
24	469	WSH	46904	T1	1.9438741	male	-0.68	-1.12	-0.12	-0.49
24	469	WSH	46905	T1	1.6399726	female	0.69	-1.52	1.89	-1.61
24	469	WSH	46906	T1	2.0041068	male	-0.82	-0.91	-0.49	-3.2
24	469	WSH	46907	T1	1.8370979	male	-1.52	-3.01	-0.05	-1.95
24	469	WSH	46908	T1	1.7412731	female	-1.96	-2.08	-1.23	-3.04
24	470	Nutrition	47001	T1	1.9383984	male	-2.22	-1.87	-1.75	-2.21
24	470	Nutrition	47002	T1	1.7275838	female	-3.35	-3.02	-2.46	-2.41
24	470	Nutrition	47004	T1	1.8672142	male	-0.21	-0.34	-0.05	-1.25
24	470	Nutrition	47006	T1	1.7686516	female	-0.62	-0.74	-0.36	-0.3
24	470	Nutrition	47007	T1	1.8179329	female	-0.57	-1.22	0.06	-1.66
24	470	Nutrition	47008	T1	1.6947296	male	-2.68	-2.92	-1.77	-2.05
24	471	Control	47102	T1	1.8699521	male	-0.79	-0.44	-0.79	-0.85
24	471	Control	47104	T1	1.9685147	female	-2.93	-2.05	-2.48	-2.24
24	471	Control	47106	T1	1.8809035	female	-3.22	-3.45	-1.87	-4.26
24	471	Control	47107	T1	1.7412731	female	-2.79	-1.8	-2.55	-1.85
24	471	Control	47108	T1	1.8726899	female	-1.29	-1.14	-0.96	-1.05
25	472	Control	47202	T1	1.7960301	female	-2.07	-1.32	-1.9	-2.25
25	472	Control	47203	T1	1.6427105	male	-1.17	-2.39	-0.05	-0.63
25	472	Control	47204	T1	1.9110198	female	-3.07	-2.15	-2.62	-1.49
25	472	Control	47205	T1	1.927447	female	-1.76	-2.46	-0.62	-0.9
25	472	Control	47206	T1	1.6098563	female	-0.87	-0.68	-0.74	0.06
25	472	Control	47207	T1	1.8261465	female	-2.73	-3.57	-1.13	-2.11
25	472	Control	47208	T1	1.889117	male	-3.72	-3.66	-2.79	-1.13
25	473	Nutrition	47301	T1	1.6344969	female	-0.43	-0.29	-0.41	-0.41
25	473	Nutrition	47302	T1	1.8863792	female	-3.44	-3.78	-1.93	-2.61
25	473	Nutrition	47303	T1	1.7467488	male	-2.01	-2.07	-1.38	-1.18
25	473	Nutrition	47305	T1	1.9356605	male	-1.28	-1.76	-0.49	-2.36
25	473	Nutrition	47306	T1	1.705681	female	-2.01	-2.52	-1.01	-1.34
25	473	Nutrition	47307	T1	2.1793292	male	-2.51	-1.31	-2.66	-2.67
25	473	Nutrition	47308	T1	1.7221081	female	-2.07	-2.54	-1.07	-1.29
25	474	Water	47402	T1	1.8726899	female	-0.86	-0.87	-0.58	-1.34
25	474	Water	47403	T1	1.853525	male	0.86	-1.41	2.12	-3.19
25	474	Water	47404	T1	1.8234086	female	-1	-1.73	-0.15	-1.35
25	474	Water	47405	T1	1.8453114	female	-2.97	-3.5	-1.49	-2.7
25	474	Water	47406	T1	1.7221081	male	-2.02	-3.3	-0.56	-0.96
25	475	Control	47501	T1	1.8918549	female	-2.2	-3.21	-0.69	-2.76
25	475	Control	47502	T1	1.8809035	female	-1.74	-2.31	-0.72	-2.53
25	475	Control	47503	T1	1.6755647	male	NA	NA	-2.12	-4.19
25	475	Control	47504	T1	1.7878166	female	-1.26	-1.05	-1	-2.42
25	475	Control	47505	T1	1.8809035	male	-2.34	-3.17	-1.06	-3.19
25	475	Control	47506	T1	1.615332	female	-1.96	-1.86	-1.43	-1.39
25	475	Control	47507	T1	1.8179329	female	-2.37	-1.99	-1.82	-1.52
25	475	Control	47508	T1	1.8015058	female	-2.66	-2.63	-1.75	-2
25	476	WSH	47601	T1	1.9657769	female	1.24	0.5	1.26	-0.59
25	476	WSH	47602	T1	1.8699521	male	-3.18	-2.99	-2.4	-2.95
25	476	WSH	47603	T1	1.7166324	male	-0.98	-1.86	-0.08	-1.78
25	476	WSH	47605	T1	2.0013689	male	-1.39	-2.86	0.11	-1.55
25	476	WSH	47606	T1	1.7412731	female	-1.04	-1.54	-0.36	-1.64
25	476	WSH	47607	T1	1.596167	female	-1.35	-2.23	-0.37	-1.33
25	476	WSH	47608	T1	1.5852156	male	-2.94	-2.67	-2.34	-1.42
25	477	Handwashing	47701	T1	1.6427105	male	-0.31	-0.81	0.15	-1.16
25	477	Handwashing	47702	T1	1.7850787	male	-2.42	-1.84	-2.1	-2.49
25	477	Handwashing	47703	T1	1.7193703	male	-1.05	-1.21	-0.59	-2.45
25	477	Handwashing	47704	T1	1.9110198	male	-0.44	-1.16	0.24	-1.89
25	477	Handwashing	47708	T1	1.8179329	male	-2.38	-3.04	-1.23	-2.3
25	478	Nutrition + WSH	47801	T1	1.6043806	female	-1.41	-2.63	-0.17	-2.06
25	478	Nutrition + WSH	47803	T1	1.8206708	female	-0.78	-0.73	-0.59	-1.63
25	478	Nutrition + WSH	47804	T1	1.7850787	male	-1.01	-2.06	0.01	-2.45
25	478	Nutrition + WSH	47805	T1	1.7138946	female	-2.45	-3.76	-0.64	-2.46
25	478	Nutrition + WSH	47806	T1	1.5687885	male	-1.64	-2.25	-0.8	-1.62
25	478	Nutrition + WSH	47807	T1	1.9548255	female	-1.24	-2.03	-0.23	-2.3
25	478	Nutrition + WSH	47808	T1	1.7494867	male	-0.66	-1.02	-0.17	0.53
25	479	Sanitation	47901	T1	1.9438741	male	-2.84	-2.3	-2.35	-2.59
25	479	Sanitation	47902	T1	1.8370979	female	-1.54	-1.36	-1.14	-1.9
25	479	Sanitation	47903	T1	1.6591376	female	-0.54	-0.75	-0.24	-1.27
25	479	Sanitation	47904	T1	1.9000684	male	-2.11	-2.32	-1.3	-2.25
25	479	Sanitation	47905	T1	1.650924	male	-1.03	-1.7	-0.28	-1.99
25	479	Sanitation	47906	T1	1.744011	female	0.19	-0.54	0.61	-1.32
25	479	Sanitation	47907	T1	1.6728268	male	-2.43	-2.08	-1.99	-1.68
26	480	Control	48002	T1	1.6016427	female	-2.28	-2.77	-1.21	-3.18
26	480	Control	48003	T1	1.5934292	male	-2.31	-1.45	-2.24	-2.4
26	480	Control	48006	T1	1.8069815	male	-1.05	-1.14	-0.63	-2.74
26	480	Control	48007	T1	1.9110198	male	-2.25	-2.22	-1.55	-2.52
26	480	Control	48008	T1	1.7467488	male	-2.04	-2.12	-1.38	-0.17
26	481	Nutrition + WSH	48101	T1	1.9110198	female	-0.59	-1.67	0.38	-0.99
26	481	Nutrition + WSH	48102	T1	1.779603	female	-0.94	-1.1	-0.52	-1.87
26	481	Nutrition + WSH	48103	T1	1.7522245	male	-0.58	-0.66	-0.3	-1.33
26	481	Nutrition + WSH	48104	T1	1.7494867	male	-2.96	-3.54	-1.7	-2.6
26	481	Nutrition + WSH	48105	T1	1.7850787	male	0.26	-0.44	0.68	-0.93
26	481	Nutrition + WSH	48106	T1	2.1738535	male	-1.54	-0.54	-1.88	0.28
26	481	Nutrition + WSH	48107	T1	1.670089	female	1.03	1.13	0.58	-0.17
26	481	Nutrition + WSH	48108	T1	2.0314853	female	-1.77	-2.23	-0.76	-1.99
26	482	Water	48203	T1	1.8754278	female	-1.38	-2.39	-0.2	-1.56
26	482	Water	48204	T1	1.8617385	female	-2.95	-3.42	-1.52	-3.08
26	482	Water	48206	T1	1.7385352	male	-1.26	-1.61	-0.62	-0.95
26	482	Water	48207	T1	1.596167	female	-1.47	-1.39	-1.09	-0.9
26	482	Water	48208	T1	1.7522245	female	-1.45	-0.83	-1.42	-2.41
26	482	Water	48208	T2	1.7522245	female	-1.78	-1.11	-1.68	-2.08
26	483	Handwashing	48301	T1	2.0396988	male	-2.04	-2.48	-1.04	-1.07
26	483	Handwashing	48302	T1	1.7713895	female	1.39	0.52	1.49	-1.1
26	483	Handwashing	48303	T1	1.9219713	male	-1.87	-1.8	-1.3	-0.98
26	483	Handwashing	48304	T1	1.7275838	female	-1.83	-2.18	-0.99	-0.93
26	483	Handwashing	48305	T1	1.6947296	male	-1.63	-0.59	-1.83	-1.34
26	483	Handwashing	48306	T1	1.6618754	male	-1.39	-2.58	-0.22	-1.74
26	484	Nutrition	48401	T1	1.8206708	female	-2.24	-2.01	-1.63	-2.17
26	484	Nutrition	48402	T1	1.9958932	male	-1.29	-1.17	-0.95	-2.05
26	484	Nutrition	48403	T1	2.0479124	male	-0.31	0.81	-1.09	-1.26
26	484	Nutrition	48404	T1	1.7631759	female	-2.36	-2.54	-1.44	-2.42
26	484	Nutrition	48407	T1	1.9794661	male	-1.27	-2.43	-0.01	-2.63
26	485	WSH	48501	T1	1.7905544	female	-0.04	-0.36	0.16	-0.98
26	485	WSH	48502	T1	1.7138946	female	-2.08	-2.02	-1.45	-2.1
26	485	WSH	48503	T1	1.8672142	male	-1.57	-1.81	-0.89	-1.14
26	485	WSH	48504	T1	1.6563997	male	-1.68	-1.42	-1.35	-2.3
26	485	WSH	48505	T1	1.9466119	female	-1.72	-2.6	-0.47	-1.46
26	485	WSH	48506	T1	1.7686516	female	-0.44	-0.24	-0.48	-0.38
26	485	WSH	48507	T1	1.9794661	male	-1.72	-1.97	-0.95	-1.71
26	485	WSH	48508	T1	1.9493498	female	-1.06	-1.17	-0.63	-0.93
26	486	Sanitation	48601	T1	1.798768	male	-0.36	-0.16	-0.38	-1.24
26	486	Sanitation	48602	T1	1.9986311	male	-2.56	-2.98	-1.45	-3.09
26	486	Sanitation	48603	T1	1.8124572	male	-2.13	-2.82	-1.03	-0.74
26	486	Sanitation	48606	T1	1.8151951	female	-1.25	-1.95	-0.34	-2.09
26	486	Sanitation	48607	T1	1.8590007	female	-1.31	-3.28	0.5	-1.39
26	487	Control	48701	T1	1.8370979	female	-0.09	-0.67	0.32	-2.41
26	487	Control	48702	T1	1.744011	male	-1.56	-0.91	-1.5	-1.88
26	487	Control	48703	T1	1.650924	female	-3.09	-2.34	-2.62	-1.48
26	487	Control	48704	T1	1.6290212	male	-3.43	-2.84	-2.99	-3.46
26	487	Control	48705	T1	1.7768652	female	-0.36	-1.22	0.35	-0.75
26	487	Control	48707	T1	1.8015058	male	-0.33	-1.27	0.45	-0.88
26	487	Control	48708	T1	1.9739904	female	-1.7	-2.64	-0.4	-2.14
27	488	Water	48802	T1	1.7604381	male	-3.33	-3.82	-2.05	-2.42
27	488	Water	48803	T1	1.5277207	female	-0.98	-0.89	-0.76	-1.19
27	488	Water	48804	T1	1.9493498	female	-2.81	-3.58	-1.18	-2.58
27	488	Water	48806	T1	1.6646133	female	-2.52	-1.24	-2.61	-1.1
27	488	Water	48807	T1	1.5277207	male	-0.88	-1.25	-0.39	-1.6
27	489	Nutrition + WSH	48901	T1	1.7303217	male	-3.21	-2.42	-2.9	-2.02
27	489	Nutrition + WSH	48902	T1	1.9712526	male	-1.62	-2.05	-0.76	-1.33
27	489	Nutrition + WSH	48903	T1	1.7549624	male	-3.86	-4.06	-2.72	NA
27	489	Nutrition + WSH	48904	T1	1.7768652	male	-1.46	-1.48	-0.97	-1.29
27	489	Nutrition + WSH	48904	T2	1.7768652	female	-1.85	-1.25	-1.66	-2.44
27	489	Nutrition + WSH	48905	T1	1.744011	female	-1.16	-1.66	-0.43	-1.1
27	489	Nutrition + WSH	48906	T1	1.8836413	male	-1.87	-2.23	-1.02	-2.38
27	490	Sanitation	49001	T1	1.9028063	female	-1.69	-1.21	-1.46	-2.13
27	490	Sanitation	49003	T1	1.7193703	female	-0.93	-1.4	-0.32	-1.82
27	490	Sanitation	49005	T1	1.9712526	female	-1.7	-1.45	-1.27	-2.14
27	490	Sanitation	49006	T1	1.7604381	male	-1.54	-2.17	-0.66	-2.05
27	490	Sanitation	49007	T1	1.5633128	male	-2.68	-2.72	-1.93	-1.69
27	490	Sanitation	49008	T1	1.6919918	female	-3.56	-3.5	-2.39	NA
27	491	Control	49101	T1	1.5824778	female	-1.89	-1.51	-1.59	-1.71
27	491	Control	49102	T1	2.2614648	male	-2.47	-2.61	-1.49	-2.13
27	491	Control	49103	T1	2.0013689	female	-0.97	-1.95	0.09	-1.82
27	491	Control	49104	T1	2.1245722	male	-1.44	-1.37	-1.02	-1.82
27	491	Control	49105	T1	1.7193703	female	-3.11	-3.04	-2.09	-1.79
27	491	Control	49107	T1	1.9164956	male	-2.38	-2.93	-1.26	-1.45
27	491	Control	49108	T1	1.8562628	female	-1.02	-2.06	0.05	-1.21
27	492	Control	49202	T1	1.9575633	female	-1.4	-2.05	-0.43	-2.27
27	492	Control	49203	T1	1.6646133	female	-0.76	-1.3	-0.16	-2.4
27	492	Control	49204	T1	1.6591376	male	-2.12	-2.07	-1.57	-1.78
27	492	Control	49205	T1	1.7741273	female	-1.7	-3.84	0.39	-0.82
27	492	Control	49206	T1	1.5742642	female	-1.21	-2.1	-0.27	-1.26
27	492	Control	49208	T1	1.7357974	female	-0.6	-1.39	0.12	-2.31
27	493	Nutrition	49301	T1	1.670089	female	-1.74	-1.06	-1.67	-1.14
27	493	Nutrition	49302	T1	1.6481862	male	-1.39	-2.51	-0.26	-0.64
27	493	Nutrition	49303	T1	1.6481862	female	-2.08	-1.51	-1.82	-1.29
27	493	Nutrition	49305	T1	1.853525	female	-1.08	-0.63	-1.07	-1.92
27	493	Nutrition	49307	T1	1.8042437	female	-0.69	-1.01	-0.25	-1.47
27	494	WSH	49401	T1	1.9685147	male	-1.83	-1.61	-1.38	-3.13
27	494	WSH	49402	T1	1.7166324	male	-3.08	-2.65	-2.55	-1.14
27	494	WSH	49404	T1	1.650924	female	-1.9	-1.44	-1.63	-1.12
27	494	WSH	49406	T1	1.7577002	male	-2.18	-2.02	-1.64	-2.01
27	494	WSH	49407	T1	1.6372348	female	-0.35	-0.85	0.08	-0.7
27	494	WSH	49408	T1	1.9739904	female	-1.19	-1.43	-0.6	-0.67
27	495	Handwashing	49502	T1	1.9520876	male	-1.65	-2.41	-0.57	-2.41
27	495	Handwashing	49505	T1	1.7850787	male	-0.85	-2.2	0.32	-1.82
27	495	Handwashing	49506	T1	1.6098563	female	-0.18	-1.19	0.53	-0.84
27	495	Handwashing	49508	T1	1.7878166	male	-1.59	-2.02	-0.81	-2.31
28	496	Control	49601	T1	1.9164956	male	-1.12	-1.7	-0.32	-1.16
28	496	Control	49603	T1	1.8234086	male	-2.59	-2.76	-1.71	-2.94
28	496	Control	49604	T1	1.705681	male	-1.13	0.51	-1.96	-1.87
28	496	Control	49606	T1	1.5633128	female	-1.73	-1.16	-1.59	-1.1
28	496	Control	49607	T1	1.9137577	female	-2.85	-3.42	-1.37	-2.21
28	496	Control	49608	T1	1.9520876	female	-2.82	-1.96	-2.4	-2.87
28	497	WSH	49701	T1	1.7002053	male	-0.9	-1.17	-0.41	-1.9
28	497	WSH	49702	T1	2.017796	female	-3.03	-2.08	-2.58	-2.66
28	497	WSH	49704	T1	1.1690623	male	-1.23	-0.54	-1.35	-1.99
28	497	WSH	49705	T1	1.8425736	male	-1.64	-1.44	-1.24	-2.04
28	497	WSH	49706	T1	1.8644764	female	-1.48	-1.21	-1.17	-2.66
28	497	WSH	49707	T1	1.8398357	male	-3.03	-2.22	-2.71	-2.18
28	498	Sanitation	49801	T1	1.8836413	male	-1.49	-2.17	-0.53	-1.27
28	498	Sanitation	49802	T1	1.7111567	female	-0.74	-0.65	-0.59	-1.2
28	498	Sanitation	49803	T1	1.8261465	female	-2.46	-2.33	-1.69	-1.57
28	498	Sanitation	49804	T1	1.8590007	female	-0.77	-1.49	-0.01	-0.92
28	498	Sanitation	49805	T1	1.7494867	female	-0.51	-0.8	-0.15	-1.57
28	498	Sanitation	49806	T1	1.6427105	female	-2.07	-1.34	-1.92	-1.5
28	498	Sanitation	49807	T1	1.9904175	male	-0.78	-1.81	0.25	-1.46
28	498	Sanitation	49808	T1	1.6892539	male	-0.34	-0.09	-0.37	-1.11
28	499	Control	49901	T1	1.7467488	male	-0.33	-0.35	-0.18	-0.92
28	499	Control	49902	T1	1.7850787	female	-2.17	-2.24	-1.39	-1.91
28	499	Control	49903	T1	1.6673511	male	-2.09	-2.33	-1.35	-2.12
28	499	Control	49904	T1	1.615332	female	-0.54	-0.59	-0.35	-1.03
28	499	Control	49905	T1	1.5770021	male	-2.1	-3.17	-0.79	-2.46
28	499	Control	49906	T1	1.8644764	female	-1.43	-1.29	-1.05	-1.97
28	499	Control	49907	T1	1.7768652	male	-1.11	-1.32	-0.58	-1.81
28	500	Water	50001	T1	1.7850787	male	-2.03	-2.54	-1.09	-1.78
28	500	Water	50002	T1	1.5468857	female	-1.85	-2.26	-1.02	-1.69
28	500	Water	50004	T1	1.5468857	male	-0.83	-1.16	-0.36	-1.63
28	500	Water	50006	T1	1.5934292	female	-2.26	-2.26	-1.57	-1.98
28	500	Water	50007	T1	1.8945927	male	-1.75	-2.5	-0.68	-2.46
28	500	Water	50008	T1	1.6180698	female	-1.97	-2.21	-1.2	-1.22
28	501	Handwashing	50101	T1	1.7631759	female	-1.08	-1.34	-0.55	-1.48
28	501	Handwashing	50103	T1	1.889117	female	-2.67	-2.95	-1.49	-2.22
28	501	Handwashing	50104	T1	1.670089	male	-1.92	-2.53	-0.98	-2.46
28	501	Handwashing	50105	T1	1.9438741	male	-2.32	-1.93	-1.85	-1.3
28	501	Handwashing	50107	T1	1.7713895	male	-1.98	-2.4	-1.12	-2.1
28	501	Handwashing	50108	T1	1.8015058	female	-1.75	-2.64	-0.55	-1.82
28	502	Nutrition	50201	T1	1.7878166	male	-2.89	-4.24	-1.04	-4.65
28	502	Nutrition	50202	T1	1.7686516	female	-2.24	-1.32	-2.15	-1.89
28	502	Nutrition	50203	T1	1.8370979	male	-0.83	-1.31	-0.21	-1.18
28	502	Nutrition	50204	T1	1.8507871	male	-0.74	-1.61	0.13	-1.08
28	502	Nutrition	50205	T1	1.798768	female	0.27	-1.28	1.23	-1.14
28	502	Nutrition	50206	T1	1.7193703	female	-2.3	-3.98	-0.28	-2.47
28	502	Nutrition	50207	T1	1.6728268	male	-2.12	-2.08	-1.55	-2.62
28	502	Nutrition	50208	T1	1.6536619	male	-0.42	-0.23	-0.37	-0.91
28	503	Nutrition + WSH	50301	T1	1.8316222	female	-1.74	-3.91	0.41	-2.62
28	503	Nutrition + WSH	50302	T1	1.7604381	male	-1.78	-2.45	-0.8	-1.27
28	503	Nutrition + WSH	50303	T1	1.705681	male	-2.91	-2.81	-2.17	-2.02
28	503	Nutrition + WSH	50304	T1	1.9055441	male	-0.32	-1.1	0.36	-2.22
28	503	Nutrition + WSH	50305	T1	1.8863792	female	-0.5	-2.07	0.76	-1.39
28	503	Nutrition + WSH	50307	T1	1.7713895	male	-0.91	-0.61	-0.79	-1.62
28	503	Nutrition + WSH	50308	T1	1.8453114	male	-2.45	-1.98	-2.03	-2.45
29	504	Nutrition + WSH	50401	T1	1.9575633	female	-1.12	-0.49	-1.26	-0.37
29	504	Nutrition + WSH	50402	T1	1.7467488	male	-3.16	-3.12	-2.32	-2.22
29	504	Nutrition + WSH	50403	T1	1.9383984	female	-1.94	-1.63	-1.47	-2.17
29	504	Nutrition + WSH	50404	T1	1.798768	male	-1.59	-1.98	-0.82	-0.43
29	504	Nutrition + WSH	50405	T1	2.0068446	female	-0.93	-0.55	-0.94	-2.5
29	504	Nutrition + WSH	50406	T1	1.9876797	male	-1.22	-1.37	-0.68	-1.42
29	504	Nutrition + WSH	50408	T1	2.0123203	female	-2.51	-1.34	-2.48	-2.19
29	505	Control	50501	T1	1.7659138	male	-2.83	-2.5	-2.25	-1.69
29	505	Control	50502	T1	1.927447	male	-1.83	-0.9	-1.93	-1.76
29	505	Control	50503	T1	1.9055441	female	-3.03	-3	-1.93	-2.85
29	505	Control	50506	T1	1.7741273	male	-1.94	-1.49	-1.65	-2.1
29	505	Control	50507	T1	1.5879535	male	-3.61	-2.7	-3.36	-3.03
29	505	Control	50508	T1	1.7905544	male	-2.28	-2.94	-1.17	-0.86
29	506	WSH	50601	T1	1.8042437	male	-2.23	-2.35	-1.49	-0.77
29	506	WSH	50602	T1	1.8124572	female	-3.29	-2.68	-2.59	-3.13
29	506	WSH	50604	T1	1.8781656	female	-0.97	-1.4	-0.34	-1.49
29	506	WSH	50605	T1	1.9000684	male	-1.61	-1.21	-1.36	-2.06
29	506	WSH	50606	T1	1.6728268	male	-1.9	-1.71	-1.48	-2.54
29	506	WSH	50607	T1	1.8754278	female	-2.89	-3.1	-1.67	-1.77
29	507	Control	50701	T1	1.9411362	male	-3.11	-3.02	-2.25	-1.48
29	507	Control	50702	T1	1.8097194	male	-2.1	-2.14	-1.43	-2.81
29	507	Control	50703	T1	1.8809035	male	-2.01	-2.73	-0.89	-2.82
29	507	Control	50704	T1	1.7741273	female	-2.05	-1.6	-1.67	-1.03
29	507	Control	50705	T1	1.8288843	female	-2.52	-2.47	-1.67	-2.47
29	507	Control	50706	T1	1.7823409	male	-2.1	-2.5	-1.21	-1.82
29	507	Control	50707	T1	1.9301848	male	-2.14	-3.17	-0.75	-1.98
29	507	Control	50708	T1	1.7221081	female	-2.23	-2.92	-1.01	-1.9
29	508	Sanitation	50801	T1	2.072553	male	-3.47	-4.39	-1.73	-1.14
29	508	Sanitation	50802	T1	1.5989049	male	-1.34	-1.09	-1.09	-1.51
29	508	Sanitation	50803	T1	1.8836413	female	-1.99	-1.43	-1.69	-1.75
29	508	Sanitation	50805	T1	1.5989049	female	-1.65	-1.87	-1	-2.67
29	508	Sanitation	50806	T1	1.8562628	female	-1.93	-1.79	-1.36	-2.39
29	508	Sanitation	50807	T1	1.6180698	female	-2.65	-3.36	-1.23	-2.26
29	509	Water	50901	T1	1.7412731	female	-2.54	-3.06	-1.3	-2.07
29	509	Water	50904	T1	1.6180698	male	-2.59	-2.01	-2.28	-2.4
29	509	Water	50906	T1	2.0013689	female	-1.07	0.05	-1.65	-1.49
29	509	Water	50907	T1	1.9383984	male	-1.58	-1.88	-0.83	-1.4
29	509	Water	50908	T1	1.6919918	male	-1.31	-0.58	-1.38	-2.23
29	510	Handwashing	51001	T1	1.8590007	female	0.05	0.23	-0.17	-0.42
29	510	Handwashing	51002	T1	1.7275838	female	-2.62	-2.71	-1.68	-2.05
29	510	Handwashing	51004	T1	1.9110198	female	-1.56	-2.5	-0.35	-1.89
29	510	Handwashing	51005	T1	1.8617385	female	-1.89	-1.58	-1.46	-2.58
29	510	Handwashing	51006	T1	1.8562628	male	-2.57	-2.59	-1.79	-2.2
29	510	Handwashing	51007	T1	1.7960301	male	-1.45	-2.68	-0.19	-1.83
29	510	Handwashing	51008	T1	1.7604381	female	-1.9	-2.04	-1.16	-1.45
29	511	Nutrition	51101	T1	1.6646133	female	-3.12	-2.09	-2.84	-3.3
29	511	Nutrition	51102	T1	1.6591376	female	-1.52	-2.47	-0.42	-1.67
29	511	Nutrition	51103	T1	1.6208077	female	-0.38	-0.24	-0.38	-1.08
29	511	Nutrition	51104	T1	1.8015058	male	-0.9	-1.94	0.11	-0.58
29	511	Nutrition	51105	T1	1.7002053	female	-2.76	-1.83	-2.51	-3.24
29	511	Nutrition	51106	T1	1.724846	male	-2.89	-3.17	-1.88	-1.93
30	512	Water	51201	T1	1.8042437	female	-3.43	-2.99	-2.58	NA
30	512	Water	51202	T1	1.9383984	male	-1.69	-1.52	-1.25	-1.92
30	512	Water	51204	T1	1.8288843	female	-3.29	-3.61	-1.86	-2.79
30	512	Water	51205	T1	1.9411362	female	-2.29	-2.28	-1.46	-2.25
30	512	Water	51206	T1	1.7522245	male	-2.05	-1.15	-2.03	-3.45
30	512	Water	51207	T1	1.7029432	female	-2.65	-1.36	-2.7	-2.2
30	512	Water	51208	T1	1.6837782	female	-1.45	-0.94	-1.35	-1.78
30	513	Sanitation	51301	T1	1.7686516	female	-1.07	-1.86	-0.18	-1.67
30	513	Sanitation	51302	T1	1.8672142	male	-2.69	-3.22	-1.53	-2.21
30	513	Sanitation	51303	T1	1.705681	male	-2.39	-2.85	-1.4	-2.62
30	513	Sanitation	51304	T1	1.8179329	female	-1.25	-1.31	-0.79	-0.44
30	513	Sanitation	51305	T1	1.6755647	female	-3.22	-2.06	-3.01	-1.87
30	513	Sanitation	51306	T1	1.7960301	female	-3.12	-2.27	-2.65	-2.43
30	513	Sanitation	51307	T1	1.9575633	female	-3.07	-2.36	-2.44	-1.41
30	513	Sanitation	51308	T1	1.8370979	male	-0.04	-1.43	0.94	-0.33
30	514	Handwashing	51401	T1	1.7932923	female	-2.84	-2.62	-2	-2.78
30	514	Handwashing	51402	T1	1.7823409	female	-1.91	-1.99	-1.22	-2.27
30	514	Handwashing	51403	T1	1.6919918	female	-2.3	-2.81	-1.19	-0.89
30	514	Handwashing	51404	T1	1.8042437	male	-1.2	-1.35	-0.69	-2.1
30	514	Handwashing	51405	T1	1.8370979	male	-2.49	-2.53	-1.72	-1.73
30	514	Handwashing	51406	T1	1.7850787	female	-1.87	-2.22	-1	-1.37
30	514	Handwashing	51407	T1	1.7084189	female	-1.24	-1.62	-0.59	0.32
30	515	Control	51501	T1	1.7084189	male	-1.07	-2.73	0.33	-2.88
30	515	Control	51502	T1	1.8206708	female	-2.98	-2.69	-2.13	-2.39
30	515	Control	51503	T1	1.6947296	male	-2.52	-2.51	-1.83	-1.15
30	515	Control	51504	T1	1.6427105	female	-1.21	-1.39	-0.72	-2.3
30	515	Control	51505	T1	1.9575633	male	-2.07	-2.26	-1.25	-1.42
30	515	Control	51508	T1	2.091718	male	-2.49	-2.3	-1.8	-0.25
30	516	Control	51601	T1	1.615332	male	-0.94	0.72	-1.79	-2.06
30	516	Control	51602	T1	1.9110198	female	-1.94	-2.79	-0.64	-1.85
30	516	Control	51603	T1	1.7932923	male	-2.93	-4.17	-1.14	-1.57
30	516	Control	51604	T1	1.9712526	female	-2.43	-2.12	-1.74	-1.57
30	516	Control	51605	T1	1.6180698	male	-2.67	-3	-1.71	-1.95
30	516	Control	51606	T1	1.798768	male	-1.73	-2.38	-0.76	-0.65
30	516	Control	51607	T1	1.6071184	male	-1.69	-1.23	-1.49	-2.12
30	516	Control	51608	T1	1.5934292	male	-1.54	-1.99	-0.82	-1.62
30	517	WSH	51702	T1	1.7138946	male	-2.45	-1.47	-2.4	-1.06
30	517	WSH	51704	T1	1.6372348	male	-2.79	-2.24	-2.4	-1.97
30	517	WSH	51705	T1	1.6618754	female	-1.41	-1.39	-0.98	-2.54
30	517	WSH	51706	T1	1.7932923	male	-1.88	-1.48	-1.56	-2.98
30	517	WSH	51708	T1	1.6755647	male	-0.46	-0.89	0.01	-1.01
30	518	Nutrition + WSH	51801	T1	1.8234086	female	-1.09	-1.76	-0.25	-1.31
30	518	Nutrition + WSH	51802	T1	1.6344969	male	-1.91	-2.66	-0.88	-0.21
30	518	Nutrition + WSH	51803	T1	1.615332	male	-0.1	-0.63	0.33	-1.98
30	518	Nutrition + WSH	51804	T1	1.5331964	male	-2.02	-2.56	-1.12	-2.25
30	518	Nutrition + WSH	51805	T1	1.5906913	male	-0.68	-1.55	0.09	-0.83
30	518	Nutrition + WSH	51806	T1	1.9164956	female	-1.33	-2.4	-0.1	-1.36
30	518	Nutrition + WSH	51807	T1	2.0095825	female	-1.05	-0.94	-0.8	-0.61
30	518	Nutrition + WSH	51808	T1	1.83436	male	-1.47	-2.08	-0.58	-1.8
30	519	Nutrition	51901	T1	1.705681	male	-1.94	-1.86	-1.42	-1.13
30	519	Nutrition	51902	T1	1.724846	female	-2.42	-1.39	-2.36	-3.81
30	519	Nutrition	51903	T1	1.9383984	male	-2.76	-1.97	-2.46	-1.55
30	519	Nutrition	51904	T1	1.7768652	female	-1.24	-1	-1.01	-1
30	519	Nutrition	51905	T1	2.0095825	female	-1.2	-2.41	0.12	-1.07
30	519	Nutrition	51906	T1	1.6372348	male	-0.94	-0.52	-0.89	-0.48
30	519	Nutrition	51907	T1	1.5989049	male	-2.42	-3.32	-1.13	-0.54
31	520	Nutrition	52001	T1	1.6673511	male	-1.7	-0.41	-2.06	-1.71
31	520	Nutrition	52003	T1	1.7412731	female	-1.4	-1.41	-0.94	-1.42
31	520	Nutrition	52004	T1	1.908282	male	-0.48	-1.14	0.17	0.22
31	520	Nutrition	52005	T1	1.6673511	male	-1.38	-1.35	-0.96	-2.12
31	520	Nutrition	52006	T1	1.6755647	female	-0.59	-1.06	-0.09	-0.86
31	520	Nutrition	52007	T1	1.6563997	female	-2.9	-2.97	-1.87	-1.99
31	521	Sanitation	52101	T1	1.8097194	male	-3.28	-3.46	-2.25	-1.44
31	521	Sanitation	52102	T1	1.6618754	male	-1.05	-2.13	-0.04	-0.25
31	521	Sanitation	52103	T1	1.7221081	male	-1.57	-1.52	-1.11	-1.22
31	521	Sanitation	52104	T1	1.6783025	female	-0.6	-0.99	-0.15	-1.34
31	521	Sanitation	52107	T1	1.6755647	male	-0.37	-1.24	0.34	-0.45
31	521	Sanitation	52108	T1	1.7467488	female	-1.46	-1.56	-0.91	-1.64
31	522	WSH	52201	T1	1.6563997	female	-1.3	-1.39	-0.84	-1.09
31	522	WSH	52203	T1	1.7275838	female	-2.11	-1.58	-1.79	-2.27
31	522	WSH	52204	T1	1.9383984	male	-1.32	-0.8	-1.28	-1.48
31	522	WSH	52205	T1	1.7084189	male	-1.16	-1.59	-0.5	-0.12
31	522	WSH	52206	T1	1.5550992	female	-3.67	-3.51	-2.58	-1.63
31	522	WSH	52207	T1	1.9055441	female	-1.91	-2.54	-0.77	-2.06
31	522	WSH	52208	T1	1.7357974	male	-3.5	-3.43	-2.63	-4.22
31	523	Control	52301	T1	1.8042437	male	-1.6	-1.59	-1.09	-2.44
31	523	Control	52302	T1	1.6098563	female	-1.98	-2.03	-1.34	-1.53
31	523	Control	52303	T1	1.7768652	male	-0.24	0.06	-0.37	-2.67
31	523	Control	52304	T1	1.982204	male	-1.92	-1.64	-1.49	-3.25
31	523	Control	52305	T1	1.8234086	male	-2.59	-2.83	-1.67	-1.49
31	523	Control	52306	T1	1.6591376	female	-2.29	-1.37	-2.2	-1.49
31	523	Control	52307	T1	1.5797399	male	-2.41	-2.02	-2.03	-2.2
31	523	Control	52308	T1	1.7932923	male	-3.56	-2.96	-3.07	-1.87
31	524	Nutrition + WSH	52402	T1	1.798768	male	-1.84	-2.09	-1.11	-1.8
31	524	Nutrition + WSH	52403	T1	1.8316222	female	-0.7	-1.9	0.36	0.3
31	524	Nutrition + WSH	52404	T1	1.7330595	female	-1.2	-2.64	0.15	-1.55
31	524	Nutrition + WSH	52405	T1	1.6290212	female	-1.71	-1.84	-1.09	-1.59
31	524	Nutrition + WSH	52407	T1	1.9493498	male	-3.32	-3.71	-2.07	-2.89
31	524	Nutrition + WSH	52408	T1	1.5523614	female	-0.29	-0.97	0.23	-0.4
31	525	Handwashing	52502	T1	1.9028063	female	-2.4	-2.14	-1.72	-1.98
31	525	Handwashing	52503	T1	1.8672142	male	-2.79	-2.83	-1.94	-4.47
31	525	Handwashing	52504	T1	1.9055441	male	-2.43	-2.07	-1.92	-2.1
31	525	Handwashing	52506	T1	1.8480493	female	-1.97	-3.74	0	-0.48
31	525	Handwashing	52507	T1	1.8726899	male	-3.13	-4.46	-1.19	-2.03
31	526	Control	52601	T1	1.7522245	female	-1.24	-1.48	-0.67	-0.28
31	526	Control	52602	T1	1.6865161	male	0.25	-0.42	0.66	-1.29
31	526	Control	52603	T1	1.8973306	female	-2.01	-2.44	-0.99	-2.12
31	526	Control	52604	T1	1.5852156	female	-1.19	-0.81	-1.09	-1.21
31	526	Control	52605	T1	1.8425736	female	-2.49	-2.02	-1.96	-2.56
31	526	Control	52606	T1	1.8151951	female	-1.83	-2.04	-1.05	-0.33
31	526	Control	52607	T1	1.7823409	male	-0.92	-1.46	-0.24	-0.85
31	526	Control	52608	T1	1.982204	female	-0.82	-1.61	0.05	-1.79
31	527	Water	52702	T1	1.8425736	female	-1.91	-2.67	-0.71	-1.55
31	527	Water	52703	T1	1.9164956	male	-2.23	-3.02	-1	-1.08
31	527	Water	52704	T1	1.6399726	female	-2.81	-2.92	-1.79	-1.72
31	527	Water	52705	T1	1.8617385	male	-1.68	-3.06	-0.22	-1.83
31	527	Water	52706	T1	1.7659138	female	-2.11	-2.32	-1.25	-1.63
31	527	Water	52707	T1	1.3716632	female	-3.19	-2.5	-2.69	-1.68
31	527	Water	52708	T1	1.7604381	female	-2.49	-3.17	-1.15	-1.48
32	528	Handwashing	52801	T1	1.8316222	female	-1.41	-1.57	-0.83	-1.61
32	528	Handwashing	52802	T1	1.8507871	female	-2.87	-3.02	-1.72	-2.78
32	528	Handwashing	52804	T1	1.8097194	female	-1.72	-1.64	-1.2	-2.52
32	528	Handwashing	52805	T1	1.7850787	female	-1.32	-1.2	-0.98	-1.62
32	528	Handwashing	52806	T1	1.8015058	male	-2.58	-2.78	-1.69	-1.58
32	528	Handwashing	52807	T1	1.9247091	female	-1.43	-0.85	-1.39	-1.58
32	528	Handwashing	52808	T1	1.8754278	male	-2.5	-2.6	-1.68	-2.59
32	529	Nutrition	52901	T1	1.6673511	female	-1.91	-2.23	-1.09	-1.46
32	529	Nutrition	52902	T1	1.8617385	male	0.15	-0.32	0.44	-0.98
32	529	Nutrition	52905	T1	1.908282	female	-0.97	-1.02	-0.62	-2.03
32	529	Nutrition	52906	T1	1.798768	female	-2.07	-1.59	-1.71	-2
32	530	Water	53001	T1	1.6673511	female	-1.54	-0.72	-1.64	-1.86
32	530	Water	53003	T1	1.9137577	male	-1.22	-2.56	0.1	-1.82
32	530	Water	53004	T1	1.7084189	female	-0.51	-1.99	0.62	0.21
32	530	Water	53006	T1	1.8863792	female	-2.02	-2.33	-1.07	-0.1
32	530	Water	53007	T1	1.7467488	female	-1.89	-0.74	-2.11	-0.42
32	530	Water	53008	T1	1.6618754	female	-1.82	0.25	-2.78	-2.21
32	531	Control	53103	T1	1.982204	male	-2.41	-2.75	-1.4	-3.44
32	531	Control	53104	T1	1.7932923	female	-1.74	-1.42	-1.38	-2.46
32	531	Control	53105	T1	1.8206708	female	-1.6	-1.53	-1.11	-0.55
32	531	Control	53106	T1	1.779603	female	-1.64	-2.2	-0.7	-1.33
32	531	Control	53107	T1	1.7385352	female	-1.44	-1.45	-0.97	-1.88
32	532	Nutrition + WSH	53201	T1	1.7768652	male	-1.26	-2.17	-0.26	-0.32
32	532	Nutrition + WSH	53202	T1	1.5742642	female	-0.03	-1.04	0.62	-1.55
32	532	Nutrition + WSH	53204	T1	1.6947296	female	-2.02	-1.28	-1.88	-1.14
32	532	Nutrition + WSH	53205	T1	1.9685147	male	-2.88	-2.44	-2.3	-1.44
32	532	Nutrition + WSH	53206	T1	1.9164956	male	-1.52	-2.68	-0.23	-0.35
32	533	Sanitation	53301	T1	1.7631759	male	-2.87	-2.7	-2.19	-0.75
32	533	Sanitation	53302	T1	1.7193703	male	-1.63	-1.1	-1.47	-1.48
32	533	Sanitation	53303	T1	1.9411362	female	-0.17	-0.45	0.04	-1.89
32	533	Sanitation	53304	T1	1.6837782	female	-1.92	-1.82	-1.38	-1.63
32	533	Sanitation	53305	T1	1.6728268	female	-0.97	-1.43	-0.36	-1.58
32	533	Sanitation	53306	T1	1.7275838	female	-1.91	-1.64	-1.47	-3.67
32	533	Sanitation	53307	T1	1.9301848	female	-1.31	-2	-0.34	-2.02
32	533	Sanitation	53308	T1	1.9028063	female	-0.89	-2.25	0.37	-2.16
32	534	Control	53402	T1	1.7494867	male	-1.73	-2.12	-0.96	-0.59
32	534	Control	53403	T1	1.8097194	male	-1.89	-2.17	-1.11	-1.44
32	534	Control	53404	T1	1.6262834	female	-1.32	-1.67	-0.68	-0.61
32	534	Control	53405	T1	1.5167693	male	-1.25	-0.83	-1.14	-1.47
32	534	Control	53408	T1	1.5496235	female	-3.55	-3.6	-2.31	-1.44
32	535	WSH	53501	T1	1.6618754	female	-0.42	0.18	-0.75	-0.63
32	535	WSH	53502	T1	1.7330595	male	-1.89	-2.17	-1.15	-0.83
32	535	WSH	53503	T1	1.7577002	male	-2.18	-1.92	-1.71	-1.71
32	535	WSH	53504	T1	1.83436	male	-1.79	-0.99	-1.78	-2.17
32	535	WSH	53505	T1	1.6591376	male	-2	-2.62	-1.03	-1.96
32	535	WSH	53506	T1	1.9055441	female	-0.9	-1.18	-0.4	-2.24
32	535	WSH	53507	T1	1.7604381	female	-2.36	-2.26	-1.64	-1.95
32	535	WSH	53508	T1	1.9164956	male	-1.52	-2.73	-0.2	-1.56
33	536	Control	53601	T1	1.8672142	male	-3	-3.6	-1.68	-2.25
33	536	Control	53602	T1	1.9110198	female	-2.44	-1.74	-2.08	-1.17
33	536	Control	53603	T1	1.6290212	female	-2.56	-2.16	-2.02	-2.6
33	536	Control	53605	T1	1.9000684	female	-1.94	-3.49	-0.15	-2.52
33	536	Control	53607	T1	1.705681	female	-4.11	-5.42	-1.47	-2.63
33	536	Control	53608	T1	1.6235455	male	-1.05	-0.76	-0.89	-0.35
33	537	Handwashing	53703	T1	1.7932923	female	-2.53	-2.49	-1.69	-2.28
33	537	Handwashing	53704	T1	1.8398357	male	-1.57	-1.21	-1.3	-2.22
33	537	Handwashing	53707	T1	1.7275838	female	-2.37	-2.05	-1.81	-2.52
33	537	Handwashing	53708	T1	1.724846	female	-2.7	-3.14	-1.45	-2.7
33	538	Water	53801	T1	2.1081451	female	-2.26	-2.74	-1	-1.87
33	538	Water	53802	T1	1.8042437	female	-2.03	-1.81	-1.49	-2.73
33	538	Water	53803	T1	1.9055441	female	-1.15	-1.63	-0.41	-0.27
33	538	Water	53804	T1	1.9466119	female	-2.59	-1.94	-2.11	-2.65
33	538	Water	53805	T1	1.9657769	male	-0.85	-1.9	0.2	-0.59
33	538	Water	53806	T1	1.8179329	male	-0.7	-0.76	-0.4	-1.49
33	539	WSH	53901	T1	1.7029432	male	0.37	0.28	0.34	-1.2
33	539	WSH	53902	T1	1.83436	male	-1.3	-1.57	-0.67	-1.43
33	539	WSH	53903	T1	1.9301848	male	-3	-2.92	-2.15	-1.8
33	539	WSH	53904	T1	1.8069815	male	-2.87	-2.95	-1.99	-1.66
33	539	WSH	53905	T1	1.9849418	female	-2.45	-1.42	-2.34	-1.26
33	539	WSH	53906	T1	1.9904175	female	-2.59	-2.5	-1.67	-2.05
33	539	WSH	53908	T1	2.0506502	female	-1.92	NA	NA	-1.69
33	540	Nutrition	54001	T1	1.6728268	female	-1.08	-1.95	-0.18	-1.98
33	540	Nutrition	54002	T1	1.8042437	male	-3.12	-3.53	-1.94	-2.84
33	540	Nutrition	54004	T1	1.9876797	female	-0.75	-1.46	0.03	-1.62
33	540	Nutrition	54005	T1	1.9466119	male	-1.58	-1.74	-0.92	-0.79
33	540	Nutrition	54006	T1	1.6536619	female	-1.83	-2.23	-0.99	-1.55
33	540	Nutrition	54008	T1	1.7166324	female	-2.14	-2.65	-1.08	-1.86
33	541	Sanitation	54101	T1	2.1273101	male	-1.68	-2.87	-0.22	-1.38
33	541	Sanitation	54103	T1	1.8480493	female	-1.33	-1.65	-0.65	-0.55
33	541	Sanitation	54105	T1	1.9137577	female	-2.63	-4.54	-0.18	-2.79
33	541	Sanitation	54107	T1	1.7604381	female	-1.85	-3.04	-0.4	-0.44
33	541	Sanitation	54108	T1	1.9603012	female	-0.33	-1.42	0.55	-1.19
33	542	Control	54201	T1	1.7029432	male	-1.13	-2.84	0.32	-1.2
33	542	Control	54202	T1	1.8234086	male	-1.91	-2.51	-0.92	-2.31
33	542	Control	54203	T1	1.6837782	male	-1.31	-1.63	-0.7	-0.35
33	542	Control	54204	T1	1.7029432	female	-0.52	-1.24	0.13	-0.25
33	542	Control	54205	T1	1.8206708	male	-3.4	-3.17	-2.65	-3.79
33	542	Control	54206	T1	1.6810404	female	-2.04	-1.83	-1.54	-1.16
33	542	Control	54207	T1	1.7741273	male	-0.02	-1.09	0.74	-1.21
33	543	Nutrition + WSH	54301	T1	1.6399726	female	-2.06	-1.5	-1.81	-1.75
33	543	Nutrition + WSH	54302	T1	1.8179329	female	-1.46	-1.46	-0.96	-1.09
33	543	Nutrition + WSH	54303	T1	1.9876797	female	-2.31	-2.68	-1.16	0.31
33	543	Nutrition + WSH	54304	T1	1.853525	female	-3.76	-2.8	-3.2	-2.53
33	543	Nutrition + WSH	54305	T1	1.8398357	female	-0.59	-1.5	0.23	-0.25
33	543	Nutrition + WSH	54306	T1	1.9685147	male	-1.95	-1.41	-1.69	-2.36
33	543	Nutrition + WSH	54307	T1	1.7659138	male	-2.67	-2.81	-1.82	-2.17
34	544	Water	54401	T1	1.7357974	female	-2.23	-2.45	-1.34	-2.31
34	544	Water	54402	T1	1.8754278	male	-0.96	-0.68	-0.85	-2.89
34	544	Water	54403	T1	1.7905544	female	-1.36	-2.47	-0.15	-0.23
34	544	Water	54404	T1	1.7713895	female	-3.21	-3.51	-1.85	-3.01
34	544	Water	54405	T1	1.908282	male	0.27	-2.19	1.85	-1.07
34	544	Water	54406	T1	1.9931554	female	-2.17	-1.69	-1.72	-1.59
34	544	Water	54407	T1	1.7029432	female	-1.3	-1.41	-0.82	-1.8
34	545	Nutrition	54501	T1	1.8234086	male	-1.7	-1.98	-0.97	-2.12
34	545	Nutrition	54503	T1	1.9110198	female	-3.07	-2.38	-2.44	-2.61
34	545	Nutrition	54504	T1	1.8288843	male	-1.78	-0.7	-1.99	-0.32
34	545	Nutrition	54505	T1	1.7002053	male	-1.69	-0.82	-1.75	-2.39
34	545	Nutrition	54506	T1	1.6947296	male	-1.75	-1.28	-1.53	-2.53
34	545	Nutrition	54507	T1	1.9164956	female	-3.05	-2.94	-2	-1.82
34	545	Nutrition	54508	T1	1.853525	male	-0.8	-0.89	-0.46	-0.57
34	546	Nutrition + WSH	54602	T1	1.9301848	male	-1.5	-1.49	-1	-1.51
34	546	Nutrition + WSH	54603	T1	1.9301848	male	1.03	0.84	0.8	0.08
34	546	Nutrition + WSH	54604	T1	1.6810404	female	-0.6	-0.27	-0.67	-1.74
34	546	Nutrition + WSH	54605	T1	1.9493498	male	-3.17	-3.28	-2.16	-2.56
34	546	Nutrition + WSH	54606	T1	1.8809035	female	-1.44	-1.55	-0.86	-0.45
34	546	Nutrition + WSH	54607	T1	1.6016427	male	-2.32	-2.3	-1.72	-1.48
34	546	Nutrition + WSH	54608	T1	1.8562628	male	0.11	0.37	-0.14	-0.64
34	547	WSH	54702	T1	1.8480493	male	-0.73	-1.02	-0.26	-1.78
34	547	WSH	54703	T1	1.705681	male	-2.21	-1.25	-2.2	-2.4
34	547	WSH	54704	T1	1.9685147	male	-2.08	-0.64	-2.54	-2.28
34	547	WSH	54705	T1	1.7412731	female	-1.93	-1.85	-1.35	-2.28
34	547	WSH	54706	T1	1.5989049	male	-2.09	-2.27	-1.41	-1.92
34	547	WSH	54707	T1	1.6892539	female	-1.78	-1.72	-1.25	-2.18
34	547	WSH	54708	T1	1.8316222	male	-0.6	-1.2	0.04	-1.5
34	548	Control	54801	T1	1.8069815	male	-2.14	-1.96	-1.61	-1.66
34	548	Control	54803	T1	1.9164956	male	-1.97	-1.48	-1.68	-2.78
34	548	Control	54804	T1	1.9493498	male	-1.34	-2.03	-0.39	-2.81
34	548	Control	54805	T1	1.8507871	female	-1.29	-1.71	-0.56	-0.52
34	548	Control	54806	T1	1.83436	male	-1.14	-1.5	-0.5	-1.73
34	548	Control	54807	T1	1.9356605	female	-2.18	-2.3	-1.3	-3.46
34	549	Sanitation	54901	T1	1.8370979	female	-2.38	-1.52	-2.17	-1.72
34	549	Sanitation	54902	T1	1.8726899	male	-1.49	-1.64	-0.89	-1.37
34	549	Sanitation	54903	T1	1.8261465	male	-2.57	-2.21	-2.05	-2.13
34	549	Sanitation	54904	T1	1.9301848	female	-1.76	-1.65	-1.21	-2.2
34	549	Sanitation	54905	T1	1.7221081	male	-1.97	-1.95	-1.4	-1.56
34	549	Sanitation	54906	T1	2.0616016	female	0.2	-0.99	0.95	-0.88
34	549	Sanitation	54907	T1	1.8672142	female	-0.57	-1.82	0.5	-2.73
34	549	Sanitation	54908	T1	1.5633128	female	-1.19	-1.67	-0.53	-2.19
34	550	Handwashing	55001	T1	1.6454483	male	-1.9	-2.36	-1.07	-2.13
34	550	Handwashing	55002	T1	1.9192334	female	-1.98	-1.84	-1.37	-2.22
34	550	Handwashing	55003	T1	1.6837782	female	-0.93	0.2	-1.48	-1.96
34	550	Handwashing	55004	T1	1.7878166	male	-0.81	-1.12	-0.3	-1.49
34	550	Handwashing	55007	T1	2.0752909	female	-1.76	-2.59	-0.46	-0.61
34	550	Handwashing	55008	T1	1.5797399	male	-2.63	-2.18	-2.23	-2.99
34	551	Control	55102	T1	1.8781656	female	-1.02	-1.3	-0.47	-1.92
34	551	Control	55103	T1	1.9383984	male	-0.61	-0.37	-0.6	-0.52
34	551	Control	55106	T1	1.7850787	female	-1.39	-1.61	-0.78	-1.69
34	551	Control	55107	T1	2.1437372	male	-1.68	-2.44	-0.52	-2.31
35	552	Nutrition + WSH	55201	T1	1.7549624	male	-1.86	-1.66	-1.42	-2.08
35	552	Nutrition + WSH	55202	T1	1.7193703	male	-0.62	-2.19	0.59	-1.11
35	552	Nutrition + WSH	55203	T1	1.7604381	female	-1.75	-1.48	-1.36	-2.96
35	552	Nutrition + WSH	55204	T1	1.8726899	female	-0.7	-1.27	-0.06	-1.45
35	552	Nutrition + WSH	55205	T1	1.9603012	male	-1.84	-1.27	-1.65	-2.31
35	553	Control	55301	T1	1.963039	male	-1.18	-1.63	-0.44	0.52
35	553	Control	55302	T1	1.744011	female	-1.34	-1.73	-0.63	-2
35	553	Control	55303	T1	1.889117	female	-2.17	-1.51	-1.88	-1.18
35	553	Control	55304	T1	1.8507871	male	-1.2	-1.34	-0.68	-0.9
35	553	Control	55305	T1	1.744011	female	-1.55	-1.5	-1.07	-1.96
35	553	Control	55306	T1	1.5797399	female	-2.54	-2	-2.12	-1.74
35	553	Control	55308	T1	1.8261465	female	-1.54	-1.74	-0.87	-0.81
35	554	Control	55401	T1	1.7713895	female	-2.2	-1.9	-1.66	-1.42
35	554	Control	55403	T1	1.7905544	female	0.07	-0.19	0.18	-1.12
35	554	Control	55406	T1	1.8453114	male	-2.4	-3.98	-0.55	-3.3
35	554	Control	55407	T1	1.705681	male	-1.51	-0.86	-1.47	-1.72
35	554	Control	55408	T1	1.6919918	female	-1.89	-2.29	-1	-2.29
35	555	Sanitation	55501	T1	1.8617385	female	-2.48	-3.67	-0.71	-2.51
35	555	Sanitation	55502	T1	1.5715264	female	-0.45	-0.69	-0.17	-1.19
35	555	Sanitation	55503	T1	1.6344969	female	-0.94	-0.64	-0.86	-1.56
35	555	Sanitation	55505	T1	1.889117	male	-1.18	-1.76	-0.36	-1.24
35	555	Sanitation	55506	T1	1.8562628	male	-1.87	-1.02	-1.88	-1.13
35	555	Sanitation	55507	T1	1.9548255	male	-2.86	-2.03	-2.56	-2.23
35	555	Sanitation	55508	T1	1.8480493	male	-0.94	-1.31	-0.34	-2
35	556	Water	55601	T1	1.412731	male	-3.5	-2.6	-3.27	-2.23
35	556	Water	55602	T1	1.7303217	female	-2.33	-2.91	-1.13	-2.49
35	556	Water	55603	T1	1.6043806	female	-4.19	-3.54	-3.37	-3.25
35	556	Water	55604	T1	1.853525	male	-0.5	-1.6	0.45	-0.94
35	556	Water	55605	T1	1.744011	female	-1.16	-2.02	-0.19	-0.85
35	556	Water	55606	T1	2.0041068	male	-1.87	-1.89	-1.22	-1.66
35	556	Water	55607	T1	2.1601643	male	-2.37	-1.63	-2.15	-2.29
35	556	Water	55608	T1	1.744011	male	-1.07	-1.42	-0.48	-2.11
35	557	Handwashing	55701	T1	2.0095825	male	-2.36	-1.45	-2.28	-2.29
35	557	Handwashing	55703	T1	1.7193703	male	-0.94	-1.17	-0.46	-1.07
35	557	Handwashing	55704	T1	1.908282	female	-2.39	-1.63	-2.08	-2.57
35	557	Handwashing	55705	T1	1.9876797	male	-1.93	-2.41	-0.95	-2.85
35	557	Handwashing	55707	T1	1.8644764	female	-1.5	-1.62	-0.89	-1.18
35	557	Handwashing	55708	T1	1.724846	male	-2.39	-2.37	-1.73	-0.44
35	558	Nutrition	55801	T1	1.744011	male	-0.98	-1.64	-0.22	-0.73
35	558	Nutrition	55802	T1	1.7577002	female	0.11	-0.51	0.48	-0.61
35	558	Nutrition	55803	T1	1.6755647	female	-1.6	-1.44	-1.21	-1.51
35	558	Nutrition	55804	T1	1.7002053	female	0.16	-0.21	0.35	-0.39
35	558	Nutrition	55805	T1	1.9548255	female	-1.49	-1.5	-0.95	-0.79
35	558	Nutrition	55806	T1	1.9411362	male	-1.12	-1.59	-0.38	0.18
35	559	WSH	55901	T1	1.9000684	female	-3.36	-4.68	-1.03	-2.56
35	559	WSH	55902	T1	1.6755647	female	-2.4	-2.54	-1.53	-0.83
35	559	WSH	55903	T1	1.7659138	female	-0.72	-1.23	-0.14	-0.84
35	559	WSH	55904	T1	1.7330595	female	-1.46	-1.82	-0.73	-1.41
35	559	WSH	55905	T1	1.5605749	male	-1.29	-2.15	-0.39	-1.16
35	559	WSH	55908	T1	1.4948665	female	-1.43	-1.08	-1.26	-0.96
36	560	Handwashing	56002	T1	1.6180698	female	-0.95	-1.22	-0.49	-1.61
36	560	Handwashing	56004	T1	1.6536619	female	-1.37	-1	-1.2	-1.7
36	560	Handwashing	56005	T1	1.779603	female	-1.93	-1.8	-1.38	-1.33
36	560	Handwashing	56006	T1	1.9247091	female	-2.87	-2.39	-2.16	-2.51
36	560	Handwashing	56007	T1	1.8261465	male	-1.84	-2.02	-1.14	-1.98
36	560	Handwashing	56008	T1	1.7357974	male	-0.8	-1	-0.37	-0.64
36	561	Control	56101	T1	1.7604381	female	-1.12	-1.56	-0.45	-1.81
36	561	Control	56102	T1	1.6372348	female	-1.53	-1.21	-1.28	-1.53
36	561	Control	56104	T1	1.7494867	female	-0.86	-1.41	-0.21	-1.61
36	561	Control	56105	T1	1.8234086	male	-0.75	-0.92	-0.36	-1.05
36	561	Control	56106	T1	2.110883	male	-0.77	-1.38	-0.05	-1.77
36	561	Control	56107	T1	1.8453114	female	-4.49	-3.64	-3.72	NA
36	562	Water	56201	T1	1.7522245	female	-1.38	-1.17	-1.07	-0.28
36	562	Water	56202	T1	1.889117	male	-3.13	-2.27	-2.82	-2.46
36	562	Water	56203	T1	1.9520876	female	-3.19	-2.97	-2.16	-1.4
36	562	Water	56204	T1	1.927447	female	-3.51	-3.28	-2.42	-2.16
36	562	Water	56206	T1	2.0041068	female	-3.05	-4.64	-0.6	-2.97
36	562	Water	56207	T1	1.9000684	female	-1.57	-1.96	-0.73	-1.23
36	562	Water	56208	T1	1.9603012	male	-2.97	-2.36	-2.48	-1.35
36	563	Nutrition + WSH	56301	T1	1.6673511	male	-3.37	-2.58	-3.05	-1.94
36	563	Nutrition + WSH	56302	T1	1.7741273	male	-2.33	-2.72	-1.39	-2.1
36	563	Nutrition + WSH	56303	T1	1.7823409	female	-1.27	-1.44	-0.74	-0.93
36	563	Nutrition + WSH	56304	T1	2.2176591	female	-2.36	-2.03	-1.66	-1.09
36	563	Nutrition + WSH	56305	T1	1.5660507	male	-1.63	-2.35	-0.73	-0.98
36	563	Nutrition + WSH	56306	T1	2.1273101	male	-1.68	-1.52	-1.23	-1.42
36	563	Nutrition + WSH	56307	T1	1.7330595	female	-0.96	-1.58	-0.23	-1.27
36	563	Nutrition + WSH	56308	T1	1.744011	male	-1.27	-1.68	-0.59	-1.44
36	564	Control	56402	T1	1.9301848	female	-3.57	-2.72	-2.94	-3.27
36	564	Control	56403	T1	1.8973306	female	-1.7	-1.66	-1.13	-0.61
36	564	Control	56404	T1	1.6591376	male	-2.38	-2.02	-1.96	-3.12
36	564	Control	56405	T1	1.8781656	male	-0.78	-1.7	0.13	-1.82
36	564	Control	56406	T1	1.8015058	female	-0.37	-0.02	-0.55	-1.75
36	564	Control	56407	T1	1.6098563	male	-2.47	-1.84	-2.22	-2.28
36	565	WSH	56502	T1	1.798768	female	-1.15	-1.12	-0.8	-0.99
36	565	WSH	56503	T1	1.9329227	male	-1.02	-2	0.02	-2.02
36	565	WSH	56504	T1	1.6372348	female	-2.22	-1.41	-2.08	-1.78
36	565	WSH	56505	T1	1.7549624	female	-0.91	-1.49	-0.22	0.04
36	565	WSH	56506	T1	1.8590007	female	-1.74	-1.69	-1.18	-2.36
36	566	Sanitation	56601	T1	1.8370979	female	-2.12	-3.27	-0.57	-0.97
36	566	Sanitation	56603	T1	1.7741273	male	-2.81	-3.1	-1.82	-2.14
36	566	Sanitation	56604	T1	1.6317591	male	-3.31	-2.69	-2.89	-1.33
36	566	Sanitation	56605	T1	1.9904175	male	-3.23	-3.81	-1.84	-1.31
36	566	Sanitation	56607	T1	1.7221081	male	-1.5	-1.59	-0.97	-2.53
36	567	Nutrition	56701	T1	2.0013689	female	-1.35	-0.92	-1.22	-2.5
36	567	Nutrition	56702	T1	2.0533881	male	-1.5	-1.37	-1.09	-1.56
36	567	Nutrition	56703	T1	1.9137577	male	-2.47	-2.49	-1.68	-2.74
36	567	Nutrition	56704	T1	1.908282	male	-2.31	-2.09	-1.74	-3.33
36	567	Nutrition	56705	T1	1.8754278	male	-0.88	-2.5	0.5	0.15
36	567	Nutrition	56706	T1	1.7850787	female	-1.37	-1.04	-1.16	-2.59
36	567	Nutrition	56707	T1	1.9438741	female	-0.87	-0.98	-0.51	-2.14
37	568	Nutrition	56801	T1	1.7221081	male	-0.52	-0.67	-0.22	-0.55
37	568	Nutrition	56803	T1	1.8398357	female	-0.72	-1.13	-0.2	-0.97
37	568	Nutrition	56805	T1	1.7221081	male	-0.67	-0.81	-0.32	-1.6
37	568	Nutrition	56807	T1	1.6892539	male	0.08	-0.14	0.24	-1.74
37	569	WSH	56901	T1	1.8097194	female	-1.44	-0.77	-1.46	-1.29
37	569	WSH	56902	T1	1.7878166	male	-1.62	-1.81	-0.97	-1.3
37	569	WSH	56903	T1	1.7577002	male	-3.13	-2.52	-2.68	-2.01
37	569	WSH	56904	T1	1.83436	female	-2.37	-2.65	-1.35	-2.08
37	569	WSH	56905	T1	1.6180698	female	-2.37	-3.25	-0.96	-2.48
37	569	WSH	56906	T1	1.8370979	male	-2.36	-2.18	-1.78	-1.92
37	570	Nutrition + WSH	57001	T1	1.650924	female	-2.35	-2.39	-1.58	-2.45
37	570	Nutrition + WSH	57002	T1	2.0260096	male	-1.95	-1.5	-1.64	-2.08
37	570	Nutrition + WSH	57003	T1	1.9137577	female	-2.96	-2.93	-1.89	-2.86
37	570	Nutrition + WSH	57004	T1	1.9219713	male	-2.93	-3.23	-1.84	-2.27
37	570	Nutrition + WSH	57006	T1	1.7330595	female	-1.02	-1.17	-0.6	-1.19
37	570	Nutrition + WSH	57007	T1	1.889117	female	-1.95	-2.86	-0.61	-2.08
37	570	Nutrition + WSH	57008	T1	1.889117	female	-3.26	-2.86	-2.39	-3.55
37	571	Sanitation	57101	T1	1.8398357	male	-2.95	-2.57	-2.36	-1.88
37	571	Sanitation	57104	T1	1.724846	male	-1.41	-0.82	-1.35	-1.97
37	571	Sanitation	57105	T1	1.8015058	female	-3.24	-2.58	-2.6	-3.48
37	571	Sanitation	57106	T1	1.9931554	female	-0.84	-1.16	-0.32	-0.44
37	572	Handwashing	57201	T1	1.7467488	male	-1.16	-1.65	-0.46	-1.18
37	572	Handwashing	57202	T1	1.7138946	male	-0.51	-1.49	0.32	-1.36
37	572	Handwashing	57204	T1	1.8151951	male	-0.94	-1.75	-0.07	-1.45
37	572	Handwashing	57205	T1	1.9110198	male	-1.99	-3.5	-0.32	0.43
37	572	Handwashing	57207	T1	1.9247091	female	-2.9	-3.32	-1.5	-2.23
37	572	Handwashing	57208	T1	1.963039	male	-3.17	-3.43	-2.04	-2.72
37	573	Water	57301	T1	1.6673511	male	-1.54	-1.34	-1.2	-1.86
37	573	Water	57302	T1	1.853525	male	-2.34	-2.14	-1.76	-2.94
37	573	Water	57303	T1	1.7385352	female	-0.73	-0.88	-0.41	-0.98
37	573	Water	57304	T1	1.889117	female	-1.25	-1.34	-0.77	-2.15
37	573	Water	57305	T1	1.5550992	male	-2.19	-3.4	-0.74	-2.2
37	573	Water	57306	T1	1.8453114	male	-1.12	-2.13	-0.06	-1.63
37	574	Control	57401	T1	1.9958932	female	-2.47	-2.29	-1.67	-1.38
37	574	Control	57402	T1	1.7960301	female	-1.72	NA	NA	-2.07
37	574	Control	57404	T1	1.8781656	female	-3.75	-3.97	-2.24	-3.39
37	574	Control	57405	T1	2.110883	male	-3.33	-3.72	-2.03	-2.94
37	575	Control	57501	T1	1.5605749	female	-0.66	-0.95	-0.29	-0.74
37	575	Control	57503	T1	1.7878166	female	-1.08	-1.41	-0.5	-1.23
37	575	Control	57504	T1	1.7686516	female	-1.14	-2.44	0.12	-0.7
37	575	Control	57505	T1	1.5879535	female	-1.73	-2.51	-0.67	-2.15
37	575	Control	57506	T1	1.7111567	female	-1.82	-2.29	-0.91	-2.28
38	576	Control	57601	T1	1.9247091	female	-0.59	-0.71	-0.34	-2.41
38	576	Control	57602	T1	1.853525	male	-2.15	-2.38	-1.33	-1.42
38	576	Control	57603	T1	2.2477755	female	-1.12	-1.49	-0.44	-1.84
38	576	Control	57604	T1	1.8206708	male	-2.56	-2.57	-1.8	-2.94
38	576	Control	57605	T1	2.0807666	female	-1.59	-0.53	-1.89	-1.69
38	576	Control	57606	T1	1.7905544	male	0.78	0.25	0.9	-0.38
38	576	Control	57607	T1	1.9493498	male	-1.2	-1.97	-0.23	-1.67
38	576	Control	57608	T1	1.596167	male	-0.37	0.2	-0.59	-1.13
38	577	Sanitation	57701	T1	1.6728268	female	-1.87	-1.63	-1.44	-1.98
38	577	Sanitation	57702	T1	1.7713895	female	-2.25	-2.7	-1.17	-1.1
38	577	Sanitation	57703	T1	1.7002053	female	-1.6	-2.54	-0.46	-1.51
38	577	Sanitation	57704	T1	1.779603	male	-2.24	-2.87	-1.16	-2.41
38	577	Sanitation	57705	T1	1.6728268	female	-1.22	-1.47	-0.68	-1.73
38	577	Sanitation	57706	T1	1.7549624	male	-0.22	-0.55	0.11	-1.86
38	577	Sanitation	57707	T1	1.9767283	male	-1.3	-1.51	-0.7	-0.67
38	578	Control	57802	T1	1.8699521	male	-3.57	-3.43	-2.73	-2.47
38	578	Control	57805	T1	1.7713895	male	-0.55	-0.99	-0.04	-1.02
38	579	WSH	57901	T1	1.8042437	female	-2.47	-2.56	-1.56	-2.73
38	579	WSH	57902	T1	1.908282	male	-0.29	-1.41	0.62	-1.7
38	579	WSH	57903	T1	1.779603	female	-2.29	-1.99	-1.72	-2.77
38	579	WSH	57904	T1	1.779603	female	-2.06	-3.05	-0.67	-0.86
38	579	WSH	57905	T1	1.8945927	male	-1.91	-1.88	-1.31	-1.58
38	579	WSH	57906	T1	1.6317591	female	-2.15	-1.92	-1.64	-2.43
38	579	WSH	57907	T1	1.7741273	female	-0.24	-1.15	0.46	0.52
38	580	Water	58002	T1	1.8945927	female	-3.11	-2.83	-2.19	-2.66
38	580	Water	58003	T1	2.0205339	female	-2.25	-3.06	-0.8	-2.48
38	580	Water	58004	T1	1.5003422	female	-1.62	-1.71	-1.1	-1.84
38	580	Water	58006	T1	1.670089	female	-2.67	-2.72	-1.75	-2.48
38	580	Water	58007	T1	1.9000684	female	-2.37	-1.63	-2.07	-1.87
38	580	Water	58008	T1	1.8370979	female	-1.52	-1.22	-1.22	-1.54
38	581	Nutrition + WSH	58101	T1	1.7960301	female	-1.21	-2.14	-0.17	-2.46
38	581	Nutrition + WSH	58102	T1	1.9028063	female	-2.45	-2.58	-1.47	-0.44
38	581	Nutrition + WSH	58104	T1	1.7549624	female	-1.93	-2.16	-1.14	-0.32
38	581	Nutrition + WSH	58106	T1	1.5742642	female	-3	-2.81	-2.14	-1.01
38	581	Nutrition + WSH	58108	T1	1.7412731	male	-1.22	-1.18	-0.84	-2.85
38	582	Handwashing	58201	T2	1.7138946	female	-2.19	-2.6	-1.18	-2.64
38	582	Handwashing	58201	T1	1.7138946	female	-3.41	-3.84	-1.86	-2.86
38	582	Handwashing	58202	T1	1.9301848	female	-2.25	-2.97	-0.9	-2.59
38	582	Handwashing	58203	T1	1.8617385	female	-2.22	-1.5	-1.96	-1.79
38	582	Handwashing	58204	T1	1.9575633	male	-1.82	-0.97	-1.86	-0.95
38	582	Handwashing	58205	T1	1.8644764	male	-1.28	-0.5	-1.44	-1.06
38	582	Handwashing	58206	T1	1.7193703	female	-3.09	-2.65	-2.35	-1.32
38	582	Handwashing	58207	T1	1.9849418	male	-2.86	-3.71	-1.36	-2.15
38	582	Handwashing	58208	T1	1.6673511	female	-2.17	-2.26	-1.42	-1.46
38	583	Nutrition	58302	T1	1.5441478	male	-0.37	-0.27	-0.27	-0.01
38	583	Nutrition	58303	T1	1.7029432	male	-0.37	0	-0.47	-2.09
38	583	Nutrition	58304	T1	1.8370979	female	-1.85	-2.72	-0.6	-0.39
38	583	Nutrition	58305	T1	1.6673511	female	-2.69	-1.55	-2.63	-2.51
38	583	Nutrition	58306	T1	1.8151951	male	-1.87	-1.95	-1.23	-0.63
39	584	Nutrition	58401	T1	1.8672142	male	-2.13	-2.74	-1.05	-2.4
39	584	Nutrition	58402	T1	1.8288843	male	-2.08	-1.74	-1.67	-3.17
39	584	Nutrition	58403	T1	1.6755647	male	-0.97	-1.05	-0.59	-2.1
39	584	Nutrition	58406	T1	1.9247091	male	-1.87	-2.62	-0.75	-2.35
39	584	Nutrition	58407	T1	1.9301848	male	-1.02	-0.58	-1.02	-0.22
39	585	Nutrition + WSH	58501	T1	2.017796	male	-1.23	-1.04	-0.97	-1.38
39	585	Nutrition + WSH	58502	T1	2.0424367	male	-1.91	-1.32	-1.73	-3.02
39	585	Nutrition + WSH	58504	T1	1.7549624	female	-2.37	-3.25	-0.94	-2.63
39	585	Nutrition + WSH	58507	T1	2.0150582	female	-0.21	0.38	-0.7	0.07
39	585	Nutrition + WSH	58508	T1	1.8015058	male	-3.14	-3.28	-2.17	-3.03
39	586	Water	58601	T1	1.8973306	female	-1.75	-1.14	-1.59	-2.34
39	586	Water	58602	T1	1.8425736	female	-2.47	-2.24	-1.76	-2.52
39	586	Water	58603	T1	2.0451745	male	-0.7	-1.91	0.44	-1.77
39	586	Water	58604	T1	1.8453114	male	-0.29	-0.69	0.11	1.07
39	586	Water	58605	T1	1.8425736	female	-2.6	-3.41	-1.08	0.71
39	586	Water	58606	T1	1.8726899	female	-1.22	-1.41	-0.67	-1.01
39	586	Water	58607	T1	1.8151951	female	-1.98	-2.51	-0.93	-1.91
39	586	Water	58608	T1	1.8069815	male	-1.7	-1.03	-1.61	-0.21
39	587	WSH	58701	T1	1.7823409	male	-2.85	-2.38	-2.37	-3.6
39	587	WSH	58702	T1	1.7385352	female	-2.24	-3.02	-0.93	-2.03
39	587	WSH	58703	T1	1.6372348	female	-1.24	-0.62	-1.3	-1.42
39	587	WSH	58705	T1	1.908282	male	-0.84	-0.9	-0.5	-1.22
39	587	WSH	58706	T1	1.889117	male	-1.2	-1.39	-0.64	-1.31
[truncated: 2,634 more rows]
