# Supplementary material for: Geographic pair matching in large-scale cluster randomized trials
Source: Nat Commun. 2024 Feb 5;15:1069. doi: 10.1038/s41467-024-45152-y (PMC10844220; doi:10.1038/s41467-024-45152-y)
Supplement: Supplementary file 4 — Source Data [file 41467_2024_45152_MOESM4_ESM.zip › bangl_analysis_chdev_codebook.txt]

bangl_analysis_chdev_codebook.txt

Updated 2024-01-03

This dataset includes child development measurements from the WASH Benefits Bangladesh trial. It only includes measurements from the 2-year visit, the final visit in the trial, and it only includes children with at least one child development measurement. This is the analytic sample for the child development outcomes of the trial. 

These data are used in the analyses reported in Geographic pair matching in large-scale cluster randomized trials, Nature Communications 2024 (in press)
preprint: https://pubmed.ncbi.nlm.nih.gov/37205361/


Trial Registration:
https://clinicaltrials.gov/study/NCT01590095

Key publications that previously reported these data:

Tofail, F., Fernald, L. C., Das, K. K., Rahman, M., Ahmed, T., Jannat, K. K., Unicomb, L., Arnold, B. F., Ashraf, S., Winch, P. J., Kariger, P., Stewart, C. P., Colford, J. M., Jr & Luby, S. P. Effect of water quality, sanitation, hand washing, and nutritional interventions on child development in rural Bangladesh (WASH Benefits Bangladesh): a cluster-randomised controlled trial. Lancet Child Adolesc Health 2, 255–268 (2018). https://pubmed.ncbi.nlm.nih.gov/29616235/


The dataset includes 4,646 observations and 14 variables

The data include 720 clusters (clusterid) and 4,633 unique children. Each row corresponds to a child, which can be uniquely identified by dataid+childid

Variable descriptions
tibble [4,646 × 14] (S3: tbl_df/tbl/data.frame)
 $ block    : Study randomization block (n=90), which indicates geographically matched clusters
 $ clusterid: A unique cluster ID
 $ tr       : Randomized treatment allocation at the cluster level
 $ dataid   : A unique study compound ID
 $ childid  : Child ID within a compound, T2 identifies a second eligible child in the same home in the case of twins
 $ tchild   : Indicates if the child is a target child in the birth cohort (tchild=1) or an age-eligible sibling in the compound (tchild=2) 
 $ agey     : Child age in years
 $ sex      : Child sex (female, male)
 $ z_easq_com  : Extended Ages and Stages Questionnaire Z-score communication 
 $ z_easq_motor: Extended Ages and Stages Questionnaire Z-score motor skills 
 $ z_easq_pers : Extended Ages and Stages Questionnaire Z-score personal-social skills 
 $ z_easq_total: Extended Ages and Stages Questionnaire Z-score total (sum of communication, motor, personal-social, before normalization to Z-scores)
 $ z_cdi_comp  : Communicative Development Inventory, comprehension
 $ z_cdi_expr  : Communicative Development Inventory, expression


> skimr::skim(d)
Data summary
── Data Summary ────────────────────────
                           Values
Name                       d
Number of rows             4646  
Number of columns          14    
_______________________          
Column type frequency:           
  character                2     
  factor                   1     
  numeric                  11    
________________________         
Group variables            None  

── Variable type: character ─────────────────────────────────────────────────────────────────────────────────────────────────────────────────────
  skim_variable n_missing complete_rate min max empty n_unique whitespace
1 childid               0             1   2   2     0        2          0
2 sex                   0             1   4   6     0        2          0

── Variable type: factor ────────────────────────────────────────────────────────────────────────────────────────────────────────────────────────
  skim_variable n_missing complete_rate ordered n_unique top_counts                             
1 tr                    0             1 FALSE          7 Con: 1128, Wat: 599, WSH: 593, Nut: 593

── Variable type: numeric ───────────────────────────────────────────────────────────────────────────────────────────────────────────────────────
   skim_variable n_missing complete_rate       mean         sd       p0       p25        p50       p75     p100 hist 
 1 block                 0         1        45.1       26.3        1       22        45         68        90    ▇▇▇▇▇
 2 clusterid             0         1       637.       210.       280      452       636        822.      999    ▇▇▇▇▇
 3 dataid                0         1     63662.     21037.     28001    45206.    63606.     82178.    99908    ▇▇▇▇▇
 4 tchild                0         1         1.01       0.0788     1        1         1          1         2    ▇▁▁▁▁
 5 agey                  0         1         2.13       0.139      1.56     2.03      2.13       2.23      2.53 ▁▂▇▇▂
 6 z_easq_com          243         0.948     0.136      0.946     -4.89    -0.355     0.383      0.876     1.34 ▁▁▁▃▇
 7 z_easq_motor        293         0.937     0.0885     0.945     -5.43    -0.542    -0.0761     0.849     2.24 ▁▁▁▇▃
 8 z_easq_pers         314         0.932     0.184      0.979     -3.88    -0.485     0.142      0.762     2.73 ▁▁▆▇▂
 9 z_easq_total        428         0.908     0.197      0.903     -4.56    -0.320     0.312      0.848     2.04 ▁▁▂▇▅
10 z_cdi_comp          420         0.910     0.145      0.892     -5.66    -0.424     0.196      0.795     2.68 ▁▁▂▇▂
11 z_cdi_expr          683         0.853     0.125      0.931     -3.96    -0.461     0.277      0.827     2.39 ▁▁▃▇▂
