# Supplementary material for: Geographic pair matching in large-scale cluster randomized trials
Source: Nat Commun. 2024 Feb 5;15:1069. doi: 10.1038/s41467-024-45152-y (PMC10844220; doi:10.1038/s41467-024-45152-y)
Supplement: Supplementary file 4 — Source Data [file 41467_2024_45152_MOESM4_ESM.zip › bangl_analysis_chdev.csv]

block	clusterid	tr	dataid	childid	tchild	agey	sex	z_easq_com	z_easq_motor	z_easq_pers	z_easq_total	z_cdi_comp	z_cdi_expr
46	642	Handwashing	64201	T1	1	1.76043808460236	female	NA	NA	NA	NA	NA	NA
62	768	Water	76808	T1	1	1.77138948440552	female	NA	NA	NA	NA	NA	NA
35	556	Water	55601	T1	1	1.76043808460236	male	NA	NA	NA	NA	NA	NA
38	580	Water	58004	T1	1	1.75496232509613	female	NA	NA	NA	NA	NA	NA
70	839	WSH	83908	T1	1	1.77412736415863	female	NA	NA	NA	NA	NA	NA
41	605	Control	60505	T1	1	1.74948668479919	female	NA	NA	NA	NA	NA	NA
75	874	Nutrition + WSH	87405	T1	1	1.78507876396179	female	NA	NA	NA	NA	NA	NA
41	604	Sanitation	60408	T1	1	1.85078716278076	male	NA	NA	NA	NA	NA	NA
45	633	Control	63307	T1	1	1.80698156356812	female	NA	NA	NA	NA	NA	NA
38	583	Nutrition	58302	T1	1	1.80150580406189	male	NA	NA	NA	NA	NA	NA
56	724	Nutrition + WSH	72403	T1	1	1.79603016376495	female	NA	NA	NA	NA	NA	NA
41	607	Handwashing	60708	T1	1	1.83709788322449	female	NA	NA	NA	NA	NA	NA
43	616	WSH	61606	T1	1	1.84804928302765	female	NA	NA	NA	NA	NA	NA
32	534	Control	53408	T1	1	1.84804928302765	female	NA	NA	NA	NA	NA	NA
56	720	Control	72004	T1	1	1.8206707239151	female	NA	NA	NA	NA	NA	NA
56	723	Handwashing	72306	T1	1	1.84257352352142	female	NA	NA	NA	NA	NA	NA
39	589	Handwashing	58906	T1	1	1.86995208263397	female	NA	NA	NA	NA	NA	NA
55	718	Water	71805	T1	1	1.85078716278076	male	NA	NA	NA	NA	NA	NA
37	573	Water	57305	T1	1	1.85078716278076	male	NA	NA	NA	NA	NA	NA
64	788	Control	78804	T1	1	1.79876792430878	female	NA	NA	NA	NA	NA	NA
18	423	Handwashing	42305	T1	1	1.86995208263397	female	NA	NA	NA	NA	NA	NA
46	646	Water	64605	T1	1	1.8562628030777	male	NA	NA	NA	NA	NA	NA
21	447	Sanitation	44703	T1	1	1.80150580406189	female	NA	NA	NA	NA	NA	NA
43	620	Sanitation	62008	T1	1	1.85078716278076	female	NA	NA	NA	NA	NA	NA
51	681	Nutrition	68108	T1	1	1.85900068283081	male	NA	NA	NA	NA	NA	NA
37	569	WSH	56905	T1	1	1.86447644233704	female	NA	NA	NA	NA	NA	NA
52	689	Nutrition + WSH	68904	T1	1	1.84804928302765	female	NA	NA	NA	NA	NA	NA
65	797	Handwashing	79701	T1	1	1.86721420288086	male	NA	NA	NA	NA	NA	NA
28	500	Water	50004	T1	1	1.86995208263397	male	NA	NA	NA	NA	NA	NA
52	690	Sanitation	69002	T1	1	1.85900068283081	male	NA	NA	NA	NA	NA	NA
64	789	Nutrition	78904	T1	1	1.8398357629776	male	NA	NA	NA	NA	NA	NA
72	855	Nutrition	85504	T1	1	1.80698156356812	female	NA	NA	NA	NA	NA	NA
35	559	WSH	55908	T1	1	1.86447644233704	female	NA	NA	NA	NA	NA	NA
33	541	Sanitation	54107	T1	1	1.82614648342133	female	NA	NA	NA	NA	NA	NA
46	646	Water	64606	T1	1	1.85078716278076	male	NA	NA	NA	NA	NA	NA
25	478	Nutrition + WSH	47806	T1	1	1.86173856258392	male	NA	NA	NA	NA	NA	NA
38	581	Nutrition + WSH	58106	T1	1	1.81519508361816	female	NA	NA	NA	NA	NA	NA
66	802	WSH	80201	T1	1	1.86721420288086	female	NA	NA	NA	NA	NA	NA
40	599	Handwashing	59902	T1	1	1.87268996238709	male	NA	NA	NA	NA	NA	NA
56	723	Handwashing	72307	T1	1	1.85900068283081	male	NA	NA	NA	NA	NA	NA
24	467	Handwashing	46704	T1	1	1.81519508361816	female	NA	NA	NA	NA	NA	NA
35	555	Sanitation	55502	T1	1	1.80971932411194	female	NA	NA	NA	NA	NA	NA
61	763	Water	76303	T1	1	1.86721420288086	female	NA	NA	NA	NA	NA	NA
69	831	WSH	83101	T1	1	1.86447644233704	female	NA	NA	NA	NA	NA	NA
64	790	Water	79007	T1	1	1.86995208263397	male	NA	NA	NA	NA	NA	NA
31	522	WSH	52206	T1	1	1.80698156356812	female	NA	NA	NA	NA	NA	NA
64	788	Control	78802	T1	1	1.83162212371826	female	NA	NA	NA	NA	NA	NA
57	735	Control	73501	T1	1	1.80971932411194	female	NA	NA	NA	NA	NA	NA
62	775	Sanitation	77508	T1	1	1.87268996238709	female	NA	NA	NA	NA	NA	NA
34	550	Handwashing	55005	T1	1	1.8562628030777	female	NA	NA	NA	NA	NA	NA
42	610	Handwashing	61001	T1	1	1.85352492332459	female	NA	NA	NA	NA	NA	NA
47	652	WSH	65204	T1	1	1.83162212371826	male	NA	NA	NA	NA	NA	NA
36	563	Nutrition + WSH	56305	T1	1	1.82614648342133	male	NA	NA	NA	NA	NA	NA
71	842	Handwashing	84202	T1	1	1.83709788322449	male	NA	NA	NA	NA	NA	NA
88	982	Control	98206	T1	1	1.83709788322449	male	NA	NA	NA	NA	NA	NA
49	665	Nutrition	66504	T1	1	1.8562628030777	male	NA	NA	NA	NA	NA	NA
51	687	Nutrition + WSH	68701	T1	1	1.86447644233704	female	NA	NA	NA	NA	NA	NA
48	663	WSH	66303	T1	1	1.85078716278076	female	NA	NA	NA	NA	NA	NA
68	821	WSH	82108	T1	1	1.85352492332459	male	NA	NA	NA	NA	NA	NA
63	783	WSH	78302	T1	1	1.8398357629776	female	NA	NA	NA	NA	NA	NA
3	300	Nutrition + WSH	30006	T1	1	1.81245720386505	female	NA	NA	NA	NA	NA	NA
36	560	Handwashing	56002	T1	1	1.8562628030777	female	NA	NA	NA	NA	NA	NA
34	546	Nutrition + WSH	54607	T1	1	1.86721420288086	male	NA	NA	NA	NA	NA	NA
34	549	Sanitation	54908	T1	1	1.82340860366821	female	NA	NA	NA	NA	NA	NA
68	820	Nutrition + WSH	82002	T1	1	1.84804928302765	male	NA	NA	NA	NA	NA	NA
50	676	Nutrition + WSH	67607	T1	1	1.87268996238709	male	NA	NA	NA	NA	NA	NA
39	589	Handwashing	58901	T1	1	1.84531140327454	female	NA	NA	NA	NA	NA	NA
40	599	Handwashing	59907	T1	1	1.85900068283081	female	NA	NA	NA	NA	NA	NA
22	451	Sanitation	45104	T1	1	1.85078716278076	male	NA	NA	NA	NA	NA	NA
75	873	Water	87305	T1	1	1.84531140327454	male	NA	NA	NA	NA	NA	NA
40	598	Nutrition	59801	T1	1	1.85900068283081	female	NA	NA	NA	NA	NA	NA
40	594	Control	59401	T1	1	1.8398357629776	female	NA	NA	NA	NA	NA	NA
52	694	Nutrition	69406	T1	1	1.83436000347137	female	NA	NA	NA	NA	NA	NA
66	800	Handwashing	80007	T1	1	1.8398357629776	male	NA	NA	NA	NA	NA	NA
56	726	Nutrition	72601	T1	1	1.83162212371826	female	NA	NA	NA	NA	NA	NA
64	784	Handwashing	78402	T1	1	1.804243683815	male	NA	NA	NA	NA	NA	NA
57	734	Sanitation	73404	T1	1	1.8562628030777	female	NA	NA	NA	NA	NA	NA
64	786	Control	78608	T1	1	1.85078716278076	female	NA	NA	NA	NA	NA	NA
31	524	Nutrition + WSH	52405	T1	1	1.85900068283081	female	NA	NA	NA	NA	NA	NA
47	652	WSH	65203	T1	1	1.85078716278076	male	NA	NA	NA	NA	NA	NA
46	644	Nutrition + WSH	64405	T1	1	1.83436000347137	female	NA	NA	NA	NA	NA	NA
55	719	WSH	71905	T1	1	1.81793296337128	male	NA	NA	NA	NA	NA	NA
49	671	Sanitation	67101	T1	1	1.86173856258392	female	NA	NA	NA	NA	NA	NA
61	767	Control	76707	T1	1	1.804243683815	male	NA	NA	NA	NA	NA	NA
52	688	Control	68802	T1	1	1.85078716278076	male	NA	NA	NA	NA	NA	NA
59	744	Sanitation	74402	T1	1	1.84531140327454	female	NA	NA	NA	NA	NA	NA
63	780	Water	78004	T1	1	1.81245720386505	female	NA	NA	NA	NA	NA	NA
31	524	Nutrition + WSH	52408	T1	1	1.79876792430878	female	NA	NA	NA	NA	NA	NA
50	677	Nutrition	67702	T1	1	1.82614648342133	female	NA	NA	NA	NA	NA	NA
41	601	Nutrition + WSH	60102	T1	1	1.87268996238709	female	NA	NA	NA	NA	NA	NA
48	662	Control	66204	T1	1	1.86995208263397	female	NA	NA	NA	NA	NA	NA
59	746	Control	74601	T1	1	1.79603016376495	female	NA	NA	NA	NA	NA	NA
41	601	Nutrition + WSH	60104	T1	1	1.84804928302765	female	NA	NA	NA	NA	NA	NA
62	771	WSH	77104	T1	1	1.83436000347137	female	NA	NA	NA	NA	NA	NA
48	656	Sanitation	65601	T1	1	1.86995208263397	female	NA	NA	NA	NA	NA	NA
11	363	Control	36303	T1	1	1.85352492332459	female	NA	NA	NA	NA	NA	NA
21	445	Control	44504	T1	1	1.87268996238709	female	NA	NA	NA	NA	NA	NA
38	576	Control	57608	T1	1	1.87268996238709	male	NA	NA	NA	NA	NA	NA
46	645	WSH	64503	T1	1	1.84531140327454	male	NA	NA	NA	NA	NA	NA
32	534	Control	53405	T1	1	1.81519508361816	male	NA	NA	NA	NA	NA	NA
35	555	Sanitation	55503	T1	1	1.87268996238709	female	NA	NA	NA	NA	NA	NA
73	859	WSH	85901	T1	1	1.81519508361816	male	NA	NA	NA	NA	NA	NA
68	820	Nutrition + WSH	82003	T1	1	1.8398357629776	female	NA	NA	NA	NA	NA	NA
43	616	WSH	61602	T1	1	1.87268996238709	female	NA	NA	NA	NA	NA	NA
70	839	WSH	83907	T1	1	1.85900068283081	male	NA	NA	NA	NA	NA	NA
67	815	Sanitation	81507	T1	1	1.86447644233704	male	NA	NA	NA	NA	NA	NA
50	677	Nutrition	67705	T1	1	1.85352492332459	male	NA	NA	NA	NA	NA	NA
49	666	Nutrition + WSH	66605	T1	1	1.84531140327454	female	NA	NA	NA	NA	NA	NA
73	862	Control	86207	T1	1	1.86721420288086	male	NA	NA	NA	NA	NA	NA
59	744	Sanitation	74405	T1	1	1.8206707239151	female	NA	NA	NA	NA	NA	NA
35	556	Water	55603	T1	1	1.84531140327454	female	NA	NA	NA	NA	NA	NA
43	621	Nutrition + WSH	62105	T1	1	1.86721420288086	female	NA	NA	NA	NA	NA	NA
68	821	WSH	82104	T1	1	1.86995208263397	male	NA	NA	NA	NA	NA	NA
55	719	WSH	71904	T1	1	1.8206707239151	female	NA	NA	NA	NA	NA	NA
63	781	Sanitation	78104	T1	1	1.86721420288086	female	NA	NA	NA	NA	NA	NA
60	759	Nutrition	75904	T1	1	1.83709788322449	female	NA	NA	NA	NA	NA	NA
56	722	Water	72204	T1	1	1.85078716278076	female	NA	NA	NA	NA	NA	NA
66	804	Control	80408	T1	1	1.81245720386505	female	NA	NA	NA	NA	NA	NA
49	666	Nutrition + WSH	66603	T1	1	1.84531140327454	female	NA	NA	NA	NA	NA	NA
69	825	Handwashing	82506	T1	1	1.85900068283081	female	NA	NA	NA	NA	NA	NA
11	363	Control	36302	T1	1	1.87268996238709	female	NA	NA	NA	NA	NA	NA
41	604	Sanitation	60405	T1	1	1.81793296337128	female	NA	NA	NA	NA	NA	NA
21	441	WSH	44102	T1	1	1.92744696140289	male	-2.35380363464355	NA	NA	NA	NA	-1.70245468616486
77	891	WSH	89104	T1	1	1.90554416179657	female	-0.508392632007599	NA	NA	NA	NA	-1.11759912967682
40	594	Control	59407	T1	1	1.91375768184662	male	-1.73866665363312	-4.09123039245605	-1.22048938274384	-2.64062690734863	-1.75243508815765	-1.31255102157593
32	534	Control	53401	T1	1	1.92470908164978	male	-2.35380363464355	-2.41826105117798	-1.5440080165863	-2.64062690734863	-2.19531345367432	-1.45876491069794
45	639	Water	63905	T1	1	1.89733064174652	male	-2.04623508453369	NA	-1.5440080165863	NA	-1.22098124027252	-0.922647297382355
42	614	Control	61404	T1	1	1.88364136219025	male	-1.58488237857819	-2.08366703987122	-1.5440080165863	-2.06039452552795	-2.37246465682983	-1.41002690792084
69	830	Sanitation	83006	T1	1	1.94387400150299	female	-2.35380363464355	-1.41447937488556	-0.573452353477478	-2.06039452552795	-2.19531345367432	-1.50750291347504
63	777	Control	77701	T1	1	1.8918548822403	male	-1.27731394767761	-2.41826105117798	-1.5440080165863	-1.96368896961212	-1.04382991790771	-1.26381301879883
43	617	Water	61702	T1	1	1.89459276199341	male	-2.35380363464355	-0.0761038213968277	-1.5440080165863	-1.96368896961212	NA	-1.45876491069794
71	840	Sanitation	84004	T1	1	1.93839836120605	female	-2.35380363464355	-0.0761038213968277	-1.22048938274384	-1.86698353290558	NA	-1.26381301879883
61	767	Control	76706	T1	1	1.87816560268402	male	-2.20001935958862	-0.745291590690613	-0.896970927715302	-1.86698353290558	-2.37246465682983	-1.79993069171906
55	716	Control	71607	T1	1	1.95208764076233	female	-2.04623508453369	-2.08366703987122	0.397103250026703	-1.77027809619904	-0.689527273178101	-1.36128902435303
61	767	Control	76701	T1	1	1.90828204154968	male	-2.20001935958862	-0.0761038213968277	-1.22048938274384	-1.77027809619904	-1.13240551948547	-1.75119268894196
18	421	Sanitation	42106	T1	1	1.94387400150299	male	-2.04623508453369	-0.0761038213968277	-1.5440080165863	-1.77027809619904	NA	NA
62	770	Control	77005	T1	1	1.93018484115601	male	-1.73866665363312	-0.41069769859314	-1.5440080165863	-1.67357265949249	-0.512376010417938	-1.75119268894196
18	417	Water	41708	T1	1	1.91649556159973	female	-1.89245092868805	-0.0761038213968277	-1.5440080165863	-1.67357265949249	-0.335224688053131	-1.41002690792084
21	446	Handwashing	44606	T1	1	1.94934976100922	female	-1.58488237857819	NA	-1.22048938274384	-1.67357265949249	-2.19531345367432	-1.50750291347504
22	449	Control	44905	T1	1	1.87816560268402	male	-1.43109822273254	-0.745291590690613	-1.5440080165863	-1.57686722278595	-0.955254256725311	-1.06886112689972
75	878	Control	87807	T1	1	1.8754278421402	male	-1.89245092868805	-0.745291590690613	-0.249933823943138	-1.48016178607941	-1.92958641052246	-0.678957462310791
13	380	Control	38004	T1	1	1.88364136219025	female	-1.27731394767761	-0.745291590690613	-1.5440080165863	-1.48016178607941	-1.8410108089447	-1.06886112689972
49	665	Nutrition	66507	T1	1	1.87816560268402	female	-1.58488237857819	-1.41447937488556	-0.249933823943138	-1.48016178607941	-1.22098124027252	-1.16633713245392
29	508	Sanitation	50802	T1	1	1.90280628204346	male	-1.73866665363312	-0.0761038213968277	-1.22048938274384	-1.48016178607941	-1.04382991790771	-1.50750291347504
32	532	Nutrition + WSH	53202	T1	1	1.8754278421402	female	-1.58488237857819	-0.0761038213968277	-1.5440080165863	-1.48016178607941	-1.4867081642150899	-1.45876491069794
66	805	Sanitation	80504	T1	1	1.91375768184662	female	-1.12352967262268	-2.41826105117798	0.073584720492363	NA	-1.8410108089447	-0.678957462310791
42	612	Nutrition + WSH	61203	T1	1	1.92197120189667	male	-1.43109822273254	-0.0761038213968277	-1.5440080165863	NA	-1.04382991790771	NA
51	681	Nutrition	68107	T1	1	1.88637924194336	female	-0.815961182117462	NA	NA	NA	0.461956143379211	0.00337408692575991
50	673	WSH	67306	T1	1	1.88911700248718	male	-1.43109822273254	-1.41447937488556	-0.249933823943138	NA	-0.158073395490646	0.539491713047028
51	687	Nutrition + WSH	68707	T1	1	1.95482552051544	male	-1.27731394767761	-0.745291590690613	-1.22048938274384	NA	-0.689527273178101	NA
49	665	Nutrition	66505	T1	1	1.91923344135284	male	-1.43109822273254	-1.41447937488556	-0.249933823943138	NA	-0.0694977417588234	-1.06886112689972
79	906	Control	90608	T1	1	1.95208764076233	male	-0.969745397567749	-1.74907326698303	-0.573452353477478	-1.28675103187561	-0.955254256725311	-0.142839819192886
61	764	Control	76407	T1	1	1.90554416179657	male	-1.58488237857819	-0.0761038213968277	-0.896970927715302	-1.28675103187561	-0.158073395490646	-1.75119268894196
13	380	Control	38001	T1	1	1.91101980209351	female	-1.27731394767761	-0.745291590690613	-0.896970927715302	-1.28675103187561	-0.778102934360504	-1.26381301879883
37	570	Nutrition + WSH	57001	T1	1	1.8918548822403	female	-1.12352967262268	NA	-0.896970927715302	-1.28675103187561	-1.04382991790771	-0.922647297382355
62	774	Control	77406	T1	1	1.94934976100922	female	-1.43109822273254	-0.0761038213968277	-1.22048938274384	-1.28675103187561	-0.158073395490646	-1.70245468616486
55	718	Water	71804	T1	1	1.91101980209351	male	-1.12352967262268	-0.745291590690613	-1.22048938274384	-1.28675103187561	-0.866678595542908	-0.8251713514328
35	559	WSH	55905	T1	1	1.93018484115601	male	-0.969745397567749	-1.41447937488556	-0.896970927715302	-1.28675103187561	-1.30955684185028	-0.873909294605255
32	529	Nutrition	52901	T1	1	1.90280628204346	female	-1.27731394767761	-0.0761038213968277	-1.5440080165863	-1.28675103187561	0.550531804561615	-0.38652965426445
76	883	Control	88305	T1	1	1.94387400150299	male	-1.73866665363312	1.93145954608917	-2.51456356048584	-1.28675103187561	-0.512376010417938	-0.0453638806939125
23	460	Control	46006	T1	1	1.93292260169983	female	-1.89245092868805	-0.0761038213968277	-0.249933823943138	-1.28675103187561	-0.955254256725311	-1.60497879981995
52	693	Control	69304	T1	1	1.92744696140289	female	-1.27731394767761	-0.0761038213968277	-1.5440080165863	-1.28675103187561	-1.13240551948547	-0.484005570411682
61	760	Nutrition	76003	T1	1	1.87816560268402	male	-1.43109822273254	-0.745291590690613	-0.249933823943138	NA	-0.512376010417938	-1.11759912967682
34	550	Handwashing	55001	T1	1	1.90280628204346	male	-0.969745397567749	-0.0761038213968277	NA	NA	-1.30955684185028	-1.41002690792084
63	780	Water	78001	T1	1	1.92197120189667	female	-0.0470399037003517	-2.08366703987122	NA	NA	-0.512376010417938	NA
61	763	Water	76304	T1	1	1.92744696140289	female	-1.73866665363312	-0.0761038213968277	-0.249933823943138	NA	-1.92958641052246	-1.45876491069794
51	686	Handwashing	68605	T1	1	1.89733064174652	male	-0.969745397567749	-0.745291590690613	-1.22048938274384	NA	-1.22098124027252	-0.678957462310791
28	500	Water	50008	T1	1	1.94113624095917	female	-1.43109822273254	-0.745291590690613	-0.249933823943138	NA	-1.8410108089447	-1.60497879981995
38	577	Sanitation	57703	T1	1	1.94934976100922	female	-1.12352967262268	-0.745291590690613	-0.896970927715302	NA	-1.04382991790771	-0.484005570411682
60	758	Sanitation	75805	T1	1	1.94113624095917	male	-0.969745397567749	-0.745291590690613	-1.22048938274384	NA	-0.955254256725311	-1.31255102157593
70	832	Handwashing	83201	T1	1	1.93566048145294	female	-1.73866665363312	-0.0761038213968277	0.073584720492363	-1.09334015846252	-0.512376010417938	-1.50750291347504
32	534	Control	53404	T1	1	1.92470908164978	female	-1.27731394767761	-1.41447937488556	0.397103250026703	-1.09334015846252	-0.158073395490646	-0.922647297382355
14	388	WSH	38806	T1	1	1.9466118812561	female	-1.27731394767761	-0.745291590690613	-0.249933823943138	-1.09334015846252	-0.955254256725311	-0.337791681289673
36	564	Control	56404	T1	1	1.9466118812561	male	-1.27731394767761	-0.0761038213968277	-0.896970927715302	-1.09334015846252	-1.04382991790771	-1.79993069171906
65	795	Water	79504	T1	1	1.87816560268402	female	-1.27731394767761	-0.745291590690613	-0.249933823943138	-1.09334015846252	0.37338051199913	NA
33	536	Control	53608	T1	1	1.93839836120605	male	-0.969745397567749	-0.0761038213968277	-1.5440080165863	-1.09334015846252	0.284804850816727	-1.41002690792084
17	408	WSH	40806	T1	1	1.90280628204346	female	-1.12352967262268	-0.0761038213968277	-1.22048938274384	-1.09334015846252	0.019077904522419	-1.60497879981995
42	613	Water	61308	T1	1	1.94934976100922	male	-1.27731394767761	-0.0761038213968277	-0.573452353477478	-0.996634721755981	0.107653558254242	-0.776433348655701
41	606	Control	60603	T1	1	1.93839836120605	female	-1.27731394767761	-1.41447937488556	0.720621824264526	-0.996634721755981	-1.39813244342804	-1.16633713245392
34	547	WSH	54706	T1	1	1.91101980209351	male	-1.12352967262268	-0.0761038213968277	-0.896970927715302	-0.996634721755981	-0.246649041771889	-1.26381301879883
22	451	Sanitation	45101	T1	1	1.90006840229034	female	-1.43109822273254	-1.41447937488556	1.04414033889771	-0.996634721755981	-1.22098124027252	-1.26381301879883
49	667	Handwashing	66701	T1	1	1.91923344135284	female	-0.354608416557312	-1.41447937488556	-1.22048938274384	-0.996634721755981	-0.246649041771889	NA
55	712	Sanitation	71204	T1	1	1.93292260169983	male	-0.969745397567749	-0.0761038213968277	-1.22048938274384	-0.996634721755981	NA	-1.06886112689972
79	910	Handwashing	91002	T1	1	1.91649556159973	male	-0.815961182117462	-0.745291590690613	-0.896970927715302	-0.996634721755981	0.107653558254242	NA
69	829	Control	82905	T1	1	1.88637924194336	male	-0.815961182117462	-0.0761038213968277	-1.5440080165863	-0.996634721755981	-0.600951671600342	-1.11759912967682
10	353	Control	35303	T1	1	1.92470908164978	female	-1.12352967262268	-0.0761038213968277	-0.896970927715302	-0.996634721755981	-1.57528376579285	-0.922647297382355
59	749	WSH	74906	T1	1	1.91375768184662	female	-1.27731394767761	-0.41069769859314	0.073584720492363	-0.899929285049438	-1.13240551948547	-1.11759912967682
59	751	Water	75105	T1	1	1.8918548822403	female	-1.12352967262268	-0.0761038213968277	-0.573452353477478	-0.899929285049438	0.37338051199913	0.198325946927071
12	371	Control	37102	T1	1	1.95208764076233	male	-1.27731394767761	-0.0761038213968277	-0.249933823943138	-0.899929285049438	-0.335224688053131	-0.727695405483246
6	326	Handwashing	32607	T1	1	1.91375768184662	male	-0.508392632007599	-0.0761038213968277	NA	-0.899929285049438	-0.246649041771889	NA
69	828	Control	82803	T1	1	1.91923344135284	female	-0.354608416557312	-1.41447937488556	-0.896970927715302	-0.899929285049438	0.37338051199913	-0.630219459533691
62	775	Sanitation	77504	T1	1	1.91649556159973	male	-0.662176907062531	-0.745291590690613	-0.896970927715302	-0.899929285049438	-1.04382991790771	-0.727695405483246
64	788	Control	78801	T1	1	1.90554416179657	female	-0.508392632007599	-0.745291590690613	-1.22048938274384	-0.899929285049438	-1.30955684185028	-0.922647297382355
40	596	Control	59601	T1	1	1.94387400150299	male	-0.662176907062531	-0.0761038213968277	-1.5440080165863	-0.899929285049438	-0.512376010417938	-1.36128902435303
55	716	Control	71607	T2	2	1.95208764076233	female	-1.58488237857819	-0.0761038213968277	0.397103250026703	-0.899929285049438	-0.600951671600342	-1.36128902435303
63	783	WSH	78304	T1	1	1.92197120189667	male	-0.815961182117462	-0.41069769859314	-0.896970927715302	-0.899929285049438	0.196229204535484	-0.678957462310791
64	785	Sanitation	78501	T1	1	1.94113624095917	male	-1.12352967262268	-0.0761038213968277	-0.573452353477478	-0.899929285049438	0.196229204535484	NA
50	676	Nutrition + WSH	67604	T1	1	1.94387400150299	male	-1.58488237857819	0.59308397769928	-0.249933823943138	-0.899929285049438	-1.57528376579285	NA
27	492	Control	49206	T1	1	1.91375768184662	female	-0.200824156403542	-0.745291590690613	-1.5440080165863	-0.803223848342896	-0.246649041771889	-0.0453638806939125
32	533	Sanitation	53301	T1	1	1.90280628204346	male	-0.815961182117462	-0.0761038213968277	-0.896970927715302	-0.803223848342896	-0.158073395490646	NA
48	660	Water	66004	T1	1	1.93839836120605	female	-1.73866665363312	0.59308397769928	0.397103250026703	-0.803223848342896	-0.689527273178101	-0.8251713514328
39	590	Sanitation	59002	T1	1	1.94387400150299	female	-0.200824156403542	-0.0761038213968277	NA	-0.803223848342896	-2.19531345367432	-1.11759912967682
55	715	Handwashing	71501	T1	1	1.90280628204346	male	-0.969745397567749	-0.0761038213968277	-0.573452353477478	-0.803223848342896	0.550531804561615	NA
50	678	Sanitation	67808	T1	1	1.91375768184662	male	-0.508392632007599	-0.0761038213968277	-1.5440080165863	-0.803223848342896	-0.246649041771889	NA
44	629	Nutrition + WSH	62902	T1	1	1.88364136219025	male	-1.43109822273254	0.59308397769928	-0.249933823943138	-0.803223848342896	-0.955254256725311	-1.41002690792084
26	480	Control	48003	T1	1	1.92744696140289	male	-1.43109822273254	0.59308397769928	-0.249933823943138	-0.803223848342896	-1.04382991790771	-1.50750291347504
25	478	Nutrition + WSH	47801	T1	1	1.88090348243713	female	-0.662176907062531	-0.0761038213968277	-1.22048938274384	-0.803223848342896	-0.0694977417588234	-0.630219459533691
41	605	Control	60502	T1	1	1.92744696140289	male	-0.508392632007599	-0.0761038213968277	-1.5440080165863	-0.803223848342896	-0.158073395490646	-0.776433348655701
21	446	Handwashing	44603	T1	1	1.89459276199341	male	-1.12352967262268	-0.0761038213968277	-0.249933823943138	-0.803223848342896	0.196229204535484	-1.45876491069794
27	494	WSH	49407	T1	1	1.91375768184662	female	-0.815961182117462	-0.0761038213968277	-0.896970927715302	-0.803223848342896	0.37338051199913	0.344539850950241
63	777	Control	77703	T1	1	1.90006840229034	male	-0.815961182117462	-0.0761038213968277	-0.573452353477478	-0.706518411636353	-0.866678595542908	-0.38652965426445
58	736	Control	73605	T1	1	1.88090348243713	female	-0.969745397567749	-0.745291590690613	0.397103250026703	-0.706518411636353	-1.4867081642150899	-0.776433348655701
73	862	Control	86202	T1	1	1.8754278421402	female	-1.27731394767761	1.26227176189423	-0.896970927715302	-0.706518411636353	-1.8410108089447	-0.484005570411682
67	809	Nutrition + WSH	80904	T1	1	1.93839836120605	male	-0.508392632007599	NA	-1.5440080165863	-0.706518411636353	-0.335224688053131	-0.8251713514328
28	500	Water	50006	T1	1	1.91923344135284	female	-0.662176907062531	-0.0761038213968277	-0.896970927715302	-0.706518411636353	-0.955254256725311	-1.11759912967682
62	773	Nutrition + WSH	77302	T1	1	1.9466118812561	female	-1.58488237857819	1.26227176189423	-0.249933823943138	-0.706518411636353	-0.158073395490646	-1.31255102157593
26	482	Water	48207	T1	1	1.88911700248718	female	-0.969745397567749	-0.0761038213968277	-0.249933823943138	-0.706518411636353	0.019077904522419	-1.26381301879883
62	770	Control	77002	T1	1	1.91923344135284	male	-0.815961182117462	-0.0761038213968277	-0.573452353477478	-0.706518411636353	-0.600951671600342	-1.36128902435303
48	660	Water	66002	T1	1	1.89733064174652	male	-0.508392632007599	-0.0761038213968277	-0.896970927715302	-0.60981297492981	-1.04382991790771	-1.45876491069794
56	724	Nutrition + WSH	72402	T1	1	1.92470908164978	male	-1.12352967262268	0.59308397769928	-0.249933823943138	-0.60981297492981	-0.423800349235535	-1.31255102157593
44	625	Nutrition	62506	T1	1	1.90006840229034	male	-0.508392632007599	-0.0761038213968277	-0.896970927715302	-0.60981297492981	-0.689527273178101	-0.678957462310791
16	405	Control	40504	T1	1	1.93292260169983	female	-0.815961182117462	-0.0761038213968277	-0.249933823943138	-0.60981297492981	-1.39813244342804	-0.97138524055481
40	599	Handwashing	59903	T1	1	1.94113624095917	male	-0.815961182117462	-0.0761038213968277	-0.249933823943138	-0.60981297492981	0.019077904522419	NA
40	598	Nutrition	59806	T1	1	1.89459276199341	male	-0.508392632007599	-0.0761038213968277	-0.896970927715302	-0.60981297492981	-1.13240551948547	-1.11759912967682
41	602	WSH	60202	T1	1	1.91375768184662	male	-0.508392632007599	-0.0761038213968277	-0.896970927715302	-0.60981297492981	-0.423800349235535	-0.484005570411682
26	480	Control	48002	T1	1	1.93839836120605	female	-0.508392632007599	-0.745291590690613	-0.249933823943138	-0.60981297492981	-1.22098124027252	-0.38652965426445
25	475	Control	47506	T1	1	1.90828204154968	female	-0.354608416557312	-1.41447937488556	0.073584720492363	-0.60981297492981	-0.158073395490646	-0.873909294605255
35	558	Nutrition	55803	T1	1	1.88364136219025	female	-0.508392632007599	-0.745291590690613	-0.249933823943138	-0.60981297492981	0.284804850816727	NA
52	695	WSH	69508	T1	1	1.94113624095917	male	-1.27731394767761	1.26227176189423	-0.249933823943138	-0.513107538223267	-0.158073395490646	-1.70245468616486
31	521	Sanitation	52107	T1	1	1.91101980209351	male	-0.508392632007599	-0.0761038213968277	-0.573452353477478	-0.513107538223267	-0.0694977417588234	-1.11759912967682
48	660	Water	66007	T1	1	1.90554416179657	female	-0.662176907062531	-0.41069769859314	0.073584720492363	-0.513107538223267	-0.423800349235535	NA
71	841	Nutrition	84108	T1	1	1.94387400150299	female	-0.662176907062531	-0.0761038213968277	-0.249933823943138	-0.513107538223267	0.993410050868988	-0.630219459533691
26	480	Control	48008	T1	1	1.8754278421402	male	-0.0470399037003517	-0.745291590690613	-0.896970927715302	-0.513107538223267	-0.0694977417588234	-1.16633713245392
15	399	Sanitation	39906	T1	1	1.90554416179657	male	-0.815961182117462	-0.745291590690613	0.720621824264526	-0.513107538223267	-0.423800349235535	-1.11759912967682
52	689	Nutrition + WSH	68901	T1	1	1.95482552051544	male	0.260528594255447	-0.41069769859314	NA	-0.513107538223267	-0.158073395490646	NA
28	499	Control	49905	T1	1	1.91375768184662	male	-0.354608416557312	-0.0761038213968277	-0.896970927715302	-0.513107538223267	0.019077904522419	-0.337791681289673
73	859	WSH	85905	T1	1	1.88364136219025	male	-0.662176907062531	-0.745291590690613	0.720621824264526	-0.416402131319046	-0.0694977417588234	-0.142839819192886
37	568	Nutrition	56807	T1	1	1.93018484115601	male	-0.815961182117462	-0.0761038213968277	0.397103250026703	-0.416402131319046	-0.335224688053131	NA
19	431	Control	43102	T1	1	1.90554416179657	female	-0.0470399037003517	-0.745291590690613	-0.573452353477478	-0.416402131319046	1.2591370344162	-0.0453638806939125
48	660	Water	66005	T1	1	1.91375768184662	male	0.260528594255447	-0.0761038213968277	NA	-0.416402131319046	0.993410050868988	NA
79	911	Control	91104	T1	1	1.93292260169983	female	0.260528594255447	-1.74907326698303	-0.249933823943138	-0.416402131319046	-1.22098124027252	0.100850023329258
17	415	Control	41506	T1	1	1.93566048145294	male	-0.662176907062531	-0.0761038213968277	0.073584720492363	-0.416402131319046	-0.423800349235535	-0.8251713514328
67	810	Nutrition	81006	T1	1	1.91101980209351	male	-0.508392632007599	-0.0761038213968277	-0.249933823943138	-0.416402131319046	0.639107465744019	NA
64	791	Nutrition + WSH	79101	T1	1	1.94113624095917	male	0.260528594255447	-0.0761038213968277	NA	-0.416402131319046	NA	-0.678957462310791
59	745	Handwashing	74503	T1	1	1.94113624095917	male	-0.200824156403542	-0.0761038213968277	-0.896970927715302	-0.416402131319046	-0.0694977417588234	0.734443604946136
25	479	Sanitation	47903	T1	1	1.92470908164978	female	-0.815961182117462	-0.0761038213968277	0.397103250026703	-0.416402131319046	-0.0694977417588234	NA
38	577	Sanitation	57705	T1	1	1.92197120189667	female	0.106744349002838	-0.0761038213968277	-1.5440080165863	-0.416402131319046	-0.423800349235535	NA
25	479	Sanitation	47905	T1	1	1.94387400150299	male	-0.508392632007599	0.59308397769928	-0.896970927715302	-0.416402131319046	-0.158073395490646	-0.678957462310791
36	564	Control	56407	T1	1	1.89733064174652	male	-0.0470399037003517	-0.0761038213968277	-0.896970927715302	-0.319696694612503	0.107653558254242	-0.484005570411682
37	575	Control	57505	T1	1	1.93566048145294	female	-0.354608416557312	-0.745291590690613	0.397103250026703	-0.319696694612503	-0.423800349235535	0.100850023329258
67	814	Control	81403	T1	1	1.90554416179657	female	-1.12352967262268	1.26227176189423	0.073584720492363	-0.319696694612503	-0.0694977417588234	-0.38652965426445
28	502	Nutrition	50208	T1	1	1.95482552051544	male	-0.354608416557312	-0.0761038213968277	-0.249933823943138	-0.319696694612503	0.196229204535484	-0.776433348655701
38	577	Sanitation	57701	T1	1	1.92197120189667	female	-0.0470399037003517	-0.0761038213968277	-0.896970927715302	-0.319696694612503	-0.866678595542908	-0.727695405483246
47	654	Water	65401	T1	1	1.90554416179657	male	-0.0470399037003517	-0.745291590690613	-0.249933823943138	-0.319696694612503	-0.778102934360504	-0.922647297382355
55	718	Water	71802	T1	1	1.94387400150299	male	-0.354608416557312	0.59308397769928	-0.896970927715302	-0.319696694612503	-0.246649041771889	-0.727695405483246
22	455	Nutrition	45504	T1	1	1.94387400150299	female	-0.354608416557312	-0.0761038213968277	-0.249933823943138	-0.319696694612503	-0.246649041771889	-0.922647297382355
45	634	Nutrition	63407	T1	1	1.94113624095917	male	-0.354608416557312	-0.0761038213968277	-0.249933823943138	-0.319696694612503	-0.778102934360504	-0.8251713514328
40	592	Nutrition + WSH	59206	T1	1	1.93839836120605	female	-0.200824156403542	-0.0761038213968277	-0.573452353477478	-0.319696694612503	0.019077904522419	NA
63	782	Nutrition + WSH	78204	T1	1	1.90828204154968	female	0.106744349002838	-0.0761038213968277	-1.22048938274384	-0.319696694612503	-0.689527273178101	-0.727695405483246
33	536	Control	53603	T1	1	1.93292260169983	female	-0.0470399037003517	-0.0761038213968277	-0.896970927715302	-0.319696694612503	0.550531804561615	0.393277823925018
25	479	Sanitation	47907	T1	1	1.8754278421402	male	-0.508392632007599	NA	0.073584720492363	-0.22299125790596	-0.158073395490646	NA
22	450	Water	45007	T1	1	1.89459276199341	female	-0.200824156403542	-0.0761038213968277	-0.249933823943138	-0.22299125790596	0.284804850816727	-0.484005570411682
67	813	WSH	81304	T1	1	1.88364136219025	male	-0.0470399037003517	-0.745291590690613	0.073584720492363	-0.22299125790596	-0.423800349235535	0.393277823925018
50	674	Water	67407	T1	1	1.91375768184662	male	-0.662176907062531	-0.0761038213968277	0.720621824264526	-0.22299125790596	-0.158073395490646	-0.776433348655701
12	368	Nutrition	36803	T1	1	1.90828204154968	male	-0.0470399037003517	-0.0761038213968277	-0.573452353477478	-0.22299125790596	0.284804850816727	0.929395437240601
69	824	Nutrition + WSH	82406	T1	1	1.87816560268402	male	0.260528594255447	-0.0761038213968277	-1.22048938274384	-0.22299125790596	-0.335224688053131	0.00337408692575991
31	520	Nutrition	52007	T1	1	1.95208764076233	female	0.106744349002838	-0.0761038213968277	-0.896970927715302	-0.22299125790596	-0.335224688053131	0.344539850950241
42	608	Control	60805	T1	1	1.90006840229034	female	0.106744349002838	-0.0761038213968277	-0.896970927715302	-0.22299125790596	-0.512376010417938	-0.337791681289673
70	833	Sanitation	83301	T1	1	1.94387400150299	male	0.414312839508057	-0.0761038213968277	-1.5440080165863	-0.22299125790596	0.107653558254242	NA
59	746	Control	74606	T1	1	1.95208764076233	male	-0.0470399037003517	-0.745291590690613	0.073584720492363	-0.22299125790596	-0.689527273178101	-1.31255102157593
38	579	WSH	57906	T1	1	1.87816560268402	female	-0.508392632007599	NA	0.397103250026703	-0.126285836100578	-1.30955684185028	-1.11759912967682
30	518	Nutrition + WSH	51805	T1	1	1.90280628204346	male	-0.0470399037003517	-0.0761038213968277	-0.249933823943138	-0.126285836100578	0.196229204535484	-0.727695405483246
31	527	Water	52704	T1	1	1.94387400150299	female	0.260528594255447	-0.0761038213968277	-0.896970927715302	-0.126285836100578	-0.600951671600342	-0.678957462310791
63	781	Sanitation	78105	T1	1	1.94387400150299	male	-0.200824156403542	0.59308397769928	-0.573452353477478	-0.126285836100578	NA	-0.922647297382355
69	828	Control	82801	T1	1	1.9466118812561	male	-0.0470399037003517	-0.745291590690613	0.397103250026703	-0.126285836100578	0.107653558254242	-0.678957462310791
46	644	Nutrition + WSH	64403	T1	1	1.88364136219025	male	-0.200824156403542	-0.0761038213968277	0.073584720492363	-0.126285836100578	0.37338051199913	-0.0453638806939125
12	375	Control	37508	T1	1	1.8754278421402	female	0.260528594255447	-0.0761038213968277	-0.896970927715302	-0.126285836100578	-0.158073395490646	-0.630219459533691
40	598	Nutrition	59805	T1	1	1.88090348243713	male	0.260528594255447	-0.0761038213968277	-0.896970927715302	-0.126285836100578	-0.512376010417938	-0.435267597436905
31	526	Control	52604	T1	1	1.88090348243713	female	-0.354608416557312	-0.0761038213968277	0.397103250026703	-0.126285836100578	0.107653558254242	-0.678957462310791
17	411	Nutrition	41107	T1	1	1.92744696140289	female	-0.354608416557312	-0.0761038213968277	0.397103250026703	-0.126285836100578	0.550531804561615	-0.630219459533691
55	714	Control	71405	T1	1	1.90006840229034	female	0.568097114562988	-1.41447937488556	-0.249933823943138	-0.126285836100578	-0.335224688053131	-0.727695405483246
51	682	Control	68208	T1	1	1.94387400150299	male	0.106744349002838	-0.0761038213968277	-0.573452353477478	-0.126285836100578	-0.866678595542908	0.149587988853455
24	469	WSH	46905	T1	1	1.93018484115601	female	-0.0470399037003517	-0.0761038213968277	-0.249933823943138	-0.126285836100578	0.284804850816727	-0.142839819192886
63	776	Handwashing	77605	T1	1	1.89733064174652	male	-0.0470399037003517	-0.0761038213968277	-0.249933823943138	-0.126285836100578	-0.778102934360504	-0.97138524055481
31	521	Sanitation	52102	T1	1	1.88090348243713	male	-0.200824156403542	-0.0761038213968277	0.073584720492363	-0.126285836100578	-0.423800349235535	-0.776433348655701
64	786	Control	78607	T1	1	1.88911700248718	male	-0.0470399037003517	-0.0761038213968277	-0.249933823943138	-0.126285836100578	0.993410050868988	0.198325946927071
34	545	Nutrition	54506	T1	1	1.93292260169983	male	-0.508392632007599	1.26227176189423	-0.573452353477478	-0.126285836100578	0.37338051199913	-0.922647297382355
13	377	Water	37704	T1	1	1.93566048145294	male	-0.0470399037003517	-0.0761038213968277	-0.249933823943138	-0.126285836100578	-0.246649041771889	-0.38652965426445
41	603	Water	60305	T1	1	1.88637924194336	female	-0.0470399037003517	-0.0761038213968277	-0.249933823943138	-0.126285836100578	0.107653558254242	0.149587988853455
32	535	WSH	53501	T1	1	1.90006840229034	female	-0.200824156403542	-0.0761038213968277	0.397103250026703	-0.0295804012566805	0.107653558254242	-0.142839819192886
61	765	WSH	76505	T1	1	1.88364136219025	female	0.106744349002838	-0.0761038213968277	-0.249933823943138	-0.0295804012566805	0.107653558254242	NA
22	455	Nutrition	45502	T1	1	1.94387400150299	male	0.106744349002838	-0.0761038213968277	-0.249933823943138	-0.0295804012566805	0.019077904522419	NA
51	686	Handwashing	68603	T1	1	1.94934976100922	male	0.106744349002838	-0.0761038213968277	-0.249933823943138	-0.0295804012566805	-0.246649041771889	NA
29	510	Handwashing	51003	T1	1	1.92470908164978	male	0.106744349002838	-0.745291590690613	0.397103250026703	-0.0295804012566805	-0.778102934360504	-0.630219459533691
68	821	WSH	82103	T1	1	1.88364136219025	male	-0.200824156403542	-0.0761038213968277	0.397103250026703	-0.0295804012566805	0.37338051199913	NA
46	642	Handwashing	64203	T1	1	1.92744696140289	female	0.106744349002838	0.59308397769928	-0.896970927715302	-0.0295804012566805	-0.778102934360504	-0.922647297382355
69	831	WSH	83106	T1	1	1.94387400150299	female	0.106744349002838	-0.745291590690613	0.397103250026703	-0.0295804012566805	0.284804850816727	0.831919491291046
46	644	Nutrition + WSH	64402	T1	1	1.90554416179657	female	-0.0470399037003517	-0.0761038213968277	0.073584720492363	-0.0295804012566805	0.461956143379211	-0.8251713514328
61	767	Control	76705	T1	1	1.94387400150299	male	0.414312839508057	-0.0761038213968277	-0.896970927715302	-0.0295804012566805	0.37338051199913	-0.435267597436905
30	519	Nutrition	51907	T1	1	1.89733064174652	male	-0.200824156403542	1.26227176189423	-0.573452353477478	NA	0.37338051199913	-0.922647297382355
20	439	WSH	43905	T1	1	1.89459276199341	male	-0.0470399037003517	-0.0761038213968277	0.397103250026703	NA	0.107653558254242	0.539491713047028
24	469	WSH	46903	T1	1	1.90006840229034	male	-0.0470399037003517	1.26227176189423	-0.896970927715302	NA	NA	0.831919491291046
33	543	Nutrition + WSH	54301	T1	1	1.94934976100922	female	0.106744349002838	-0.0761038213968277	0.073584720492363	NA	0.639107465744019	NA
48	661	Nutrition	66108	T1	1	1.95208764076233	male	-0.0470399037003517	-0.0761038213968277	0.397103250026703	NA	-0.158073395490646	NA
70	836	Nutrition	83606	T1	1	1.95208764076233	male	0.260528594255447	-0.0761038213968277	-0.249933823943138	NA	-0.0694977417588234	0.49075374007225
36	563	Nutrition + WSH	56301	T1	1	1.92744696140289	male	0.568097114562988	-0.745291590690613	-0.249933823943138	NA	0.107653558254242	NA
59	751	Water	75103	T1	1	1.93566048145294	female	0.260528594255447	-1.41447937488556	1.04414033889771	NA	0.107653558254242	NA
46	642	Handwashing	64204	T1	1	1.94934976100922	male	0.414312839508057	-0.0761038213968277	-0.573452353477478	NA	-0.512376010417938	NA
16	400	WSH	40006	T1	1	1.89733064174652	male	0.260528594255447	-0.0761038213968277	-0.249933823943138	NA	0.550531804561615	0.539491713047028
22	448	Nutrition + WSH	44804	T1	1	1.95208764076233	male	0.260528594255447	-0.0761038213968277	0.073584720492363	0.163830459117889	0.639107465744019	-0.435267597436905
49	668	Water	66806	T1	1	1.94113624095917	female	0.414312839508057	-0.0761038213968277	-0.249933823943138	0.163830459117889	-0.512376010417938	0.198325946927071
76	884	Nutrition	88408	T1	1	1.91923344135284	male	0.875665605068207	-0.0761038213968277	-1.22048938274384	0.163830459117889	-0.423800349235535	NA
62	768	Water	76806	T1	1	1.88637924194336	female	0.414312839508057	-0.0761038213968277	-0.249933823943138	0.163830459117889	-0.0694977417588234	-0.0453638806939125
35	553	Control	55306	T1	1	1.93018484115601	female	0.106744349002838	-0.0761038213968277	0.397103250026703	0.163830459117889	0.550531804561615	0.00337408692575991
37	575	Control	57501	T1	1	1.90828204154968	female	0.106744349002838	0.59308397769928	-0.249933823943138	0.163830459117889	0.461956143379211	0.393277823925018
65	793	Nutrition + WSH	79308	T1	1	1.94113624095917	male	0.106744349002838	-0.0761038213968277	0.397103250026703	0.163830459117889	0.461956143379211	NA
61	762	Sanitation	76202	T1	1	1.91923344135284	female	0.875665605068207	-0.0761038213968277	-1.22048938274384	0.163830459117889	-0.158073395490646	NA
61	760	Nutrition	76006	T1	1	1.8918548822403	male	0.106744349002838	-1.41447937488556	1.69117736816406	0.163830459117889	0.816258788108826	NA
48	661	Nutrition	66106	T1	1	1.95482552051544	female	1.02944982051849	-1.41447937488556	-0.249933823943138	0.163830459117889	-0.335224688053131	0.295801877975464
54	704	Nutrition	70402	T1	1	1.93018484115601	female	0.106744349002838	-0.0761038213968277	0.397103250026703	0.163830459117889	-0.778102934360504	-0.8251713514328
71	845	Nutrition + WSH	84502	T1	1	1.91923344135284	male	0.106744349002838	-0.0761038213968277	0.720621824264526	0.260535895824432	-0.0694977417588234	-0.776433348655701
65	794	Control	79405	T1	1	1.9466118812561	male	1.02944982051849	-0.745291590690613	-0.573452353477478	0.260535895824432	-0.335224688053131	0.734443604946136
69	825	Handwashing	82501	T1	1	1.92197120189667	female	-0.354608416557312	-0.0761038213968277	1.69117736816406	0.260535895824432	0.37338051199913	-0.922647297382355
14	388	WSH	38805	T1	1	1.90006840229034	male	0.568097114562988	-0.0761038213968277	-0.249933823943138	0.260535895824432	-0.158073395490646	0.100850023329258
48	657	Control	65701	T1	1	1.91923344135284	female	0.875665605068207	-0.745291590690613	-0.249933823943138	0.260535895824432	0.816258788108826	0.685705602169037
39	590	Sanitation	59001	T1	1	1.90828204154968	male	0.106744349002838	-0.0761038213968277	0.720621824264526	0.260535895824432	-1.13240551948547	NA
77	891	WSH	89107	T1	1	1.91101980209351	male	0.414312839508057	-0.41069769859314	0.397103250026703	0.260535895824432	-0.512376010417938	NA
24	467	Handwashing	46701	T1	1	1.9466118812561	male	0.568097114562988	-0.0761038213968277	-0.249933823943138	0.260535895824432	0.550531804561615	NA
69	831	WSH	83107	T1	1	1.93018484115601	male	0.106744349002838	-0.0761038213968277	0.720621824264526	0.260535895824432	0.816258788108826	NA
34	550	Handwashing	55008	T1	1	1.91101980209351	male	0.260528594255447	1.26227176189423	-0.896970927715302	0.260535895824432	0.019077904522419	NA
71	840	Sanitation	84008	T1	1	1.89733064174652	female	-0.354608416557312	0.59308397769928	1.04414033889771	0.260535895824432	-0.866678595542908	0.198325946927071
40	597	Water	59706	T1	1	1.88911700248718	male	0.260528594255447	NA	0.397103250026703	0.357241302728653	0.904834389686584	0.393277823925018
5	313	Nutrition + WSH	31308	T1	1	1.90006840229034	female	0.721881330013275	-0.0761038213968277	-0.249933823943138	0.357241302728653	0.993410050868988	0.734443604946136
61	762	Sanitation	76207	T1	1	1.94387400150299	female	0.414312839508057	-0.0761038213968277	0.397103250026703	0.357241302728653	0.37338051199913	0.100850023329258
71	841	Nutrition	84106	T1	1	1.92197120189667	female	0.568097114562988	-0.0761038213968277	0.073584720492363	0.357241302728653	0.993410050868988	NA
23	460	Control	46005	T1	1	1.93839836120605	female	0.568097114562988	-0.0761038213968277	0.073584720492363	0.357241302728653	0.019077904522419	0.49075374007225
61	765	WSH	76506	T1	1	1.94387400150299	male	0.414312839508057	1.93145954608917	-1.5440080165863	0.357241302728653	-1.13240551948547	NA
23	463	WSH	46308	T1	1	1.89733064174652	male	0.106744349002838	1.26227176189423	-0.249933823943138	0.357241302728653	-0.0694977417588234	NA
48	663	WSH	66308	T1	1	1.90828204154968	male	0.260528594255447	-0.0761038213968277	0.720621824264526	0.357241302728653	0.196229204535484	0.588229656219482
51	687	Nutrition + WSH	68708	T1	1	1.92197120189667	male	0.260528594255447	0.59308397769928	0.073584720492363	0.357241302728653	NA	0.831919491291046
28	496	Control	49606	T1	1	1.95208764076233	female	0.414312839508057	-0.745291590690613	1.04414033889771	0.357241302728653	0.816258788108826	0.344539850950241
64	787	WSH	78708	T1	1	1.90280628204346	female	0.568097114562988	-0.0761038213968277	0.073584720492363	0.357241302728653	0.196229204535484	0.734443604946136
26	485	WSH	48504	T1	1	1.95208764076233	male	-0.200824156403542	0.59308397769928	1.04414033889771	0.357241302728653	-0.423800349235535	0.247063919901848
57	733	Nutrition + WSH	73301	T1	1	1.92470908164978	female	0.106744349002838	0.59308397769928	0.397103250026703	0.357241302728653	0.019077904522419	0.49075374007225
30	519	Nutrition	51906	T1	1	1.93566048145294	male	0.568097114562988	-0.0761038213968277	0.073584720492363	0.357241302728653	-0.0694977417588234	0.198325946927071
68	823	Sanitation	82302	T1	1	1.95208764076233	male	0.260528594255447	-0.0761038213968277	0.720621824264526	0.357241302728653	-1.22098124027252	NA
35	559	WSH	55902	T1	1	1.90828204154968	female	0.721881330013275	-0.0761038213968277	0.073584720492363	0.453946739435196	NA	0.393277823925018
22	454	WSH	45408	T1	1	1.93018484115601	female	0.414312839508057	-0.0761038213968277	0.720621824264526	0.453946739435196	0.284804850816727	NA
59	749	WSH	74901	T1	1	1.89459276199341	male	0.721881330013275	-0.0761038213968277	0.073584720492363	0.453946739435196	1.17056131362915	1.31929922103882
52	688	Control	68801	T1	1	1.93566048145294	male	1.33701837062836	-0.745291590690613	-0.573452353477478	0.453946739435196	-0.423800349235535	-0.142839819192886
52	693	Control	69306	T1	1	1.9466118812561	female	0.568097114562988	-0.0761038213968277	0.397103250026703	0.453946739435196	0.107653558254242	0.344539850950241
50	675	Control	67504	T1	1	1.95208764076233	male	-0.354608416557312	1.93145954608917	0.397103250026703	0.453946739435196	-0.0694977417588234	-0.0453638806939125
65	798	Sanitation	79802	T1	1	1.89459276199341	female	0.875665605068207	-0.0761038213968277	-0.249933823943138	0.453946739435196	-0.0694977417588234	0.247063919901848
51	681	Nutrition	68105	T1	1	1.92744696140289	male	0.414312839508057	1.26227176189423	-0.573452353477478	0.453946739435196	NA	0.198325946927071
76	887	Water	88706	T1	1	1.92744696140289	male	1.02944982051849	-0.41069769859314	-0.249933823943138	0.453946739435196	1.2591370344162	NA
34	549	Sanitation	54905	T1	1	1.91375768184662	male	0.875665605068207	-0.0761038213968277	-0.249933823943138	0.453946739435196	0.284804850816727	0.539491713047028
41	607	Handwashing	60706	T1	1	1.93566048145294	female	-0.200824156403542	0.59308397769928	1.36765885353088	0.453946739435196	-0.335224688053131	-0.727695405483246
27	495	Handwashing	49506	T1	1	1.90828204154968	female	0.414312839508057	-0.0761038213968277	0.720621824264526	0.453946739435196	-0.866678595542908	-0.337791681289673
59	751	Water	75106	T1	1	1.89733064174652	female	0.568097114562988	-0.0761038213968277	0.397103250026703	0.453946739435196	0.639107465744019	0.831919491291046
59	748	Nutrition + WSH	74803	T1	1	1.94113624095917	male	0.721881330013275	-0.0761038213968277	0.073584720492363	0.453946739435196	0.284804850816727	0.588229656219482
47	651	Control	65103	T1	1	1.92197120189667	female	0.875665605068207	-0.0761038213968277	-0.249933823943138	0.453946739435196	-0.866678595542908	0.295801877975464
32	532	Nutrition + WSH	53204	T1	1	1.94113624095917	female	-0.354608416557312	0.59308397769928	1.69117736816406	0.453946739435196	0.019077904522419	NA
67	808	Handwashing	80801	T1	1	1.91923344135284	female	1.02944982051849	-0.745291590690613	0.397103250026703	0.550652146339417	0.816258788108826	1.07560932636261
67	811	Water	81106	T1	1	1.8754278421402	female	0.721881330013275	-0.0761038213968277	0.397103250026703	0.550652146339417	1.17056131362915	1.51425099372864
34	547	WSH	54707	T1	1	1.95482552051544	female	0.721881330013275	-0.0761038213968277	0.397103250026703	0.550652146339417	0.37338051199913	NA
32	535	WSH	53505	T1	1	1.89733064174652	male	1.02944982051849	-0.0761038213968277	-0.249933823943138	0.550652146339417	1.34771263599396	NA
40	595	Sanitation	59506	T1	1	1.88364136219025	female	1.02944982051849	-0.0761038213968277	-0.249933823943138	0.550652146339417	0.196229204535484	0.198325946927071
51	682	Control	68204	T1	1	1.94387400150299	male	1.33701837062836	-0.0761038213968277	-0.896970927715302	0.550652146339417	0.196229204535484	0.734443604946136
32	530	Water	53004	T1	1	1.95482552051544	female	1.33701837062836	-0.0761038213968277	-0.896970927715302	0.550652146339417	0.816258788108826	0.295801877975464
24	465	Nutrition + WSH	46503	T1	1	1.94387400150299	female	0.875665605068207	-0.0761038213968277	0.073584720492363	0.550652146339417	0.461956143379211	0.198325946927071
14	389	Nutrition + WSH	38902	T1	1	1.92470908164978	female	0.568097114562988	-0.0761038213968277	0.720621824264526	0.550652146339417	1.52486395835876	1.51425099372864
75	873	Water	87307	T1	1	1.94387400150299	female	0.721881330013275	-0.0761038213968277	0.397103250026703	0.550652146339417	-0.246649041771889	0.393277823925018
56	727	Sanitation	72707	T1	1	1.93018484115601	male	0.875665605068207	-0.0761038213968277	0.073584720492363	0.550652146339417	-0.423800349235535	0.198325946927071
60	759	Nutrition	75906	T1	1	1.87816560268402	male	-0.200824156403542	1.93145954608917	0.397103250026703	0.550652146339417	0.904834389686584	NA
35	558	Nutrition	55804	T1	1	1.93566048145294	female	0.721881330013275	-0.0761038213968277	0.397103250026703	0.550652146339417	0.284804850816727	0.929395437240601
27	490	Sanitation	49007	T1	1	1.95482552051544	male	0.721881330013275	-0.0761038213968277	0.397103250026703	0.550652146339417	0.461956143379211	NA
20	439	WSH	43906	T1	1	1.88911700248718	female	0.106744349002838	-0.0761038213968277	1.69117736816406	0.550652146339417	0.196229204535484	NA
2	289	Control	28902	T1	1	1.94387400150299	female	0.721881330013275	-0.0761038213968277	0.397103250026703	0.550652146339417	0.904834389686584	0.344539850950241
58	738	WSH	73807	T1	1	1.93839836120605	male	0.568097114562988	0.59308397769928	0.397103250026703	0.647357583045959	0.639107465744019	0.588229656219482
66	804	Control	80403	T1	1	1.94934976100922	female	0.568097114562988	0.59308397769928	0.397103250026703	0.647357583045959	-0.158073395490646	-0.0453638806939125
27	493	Nutrition	49302	T1	1	1.94387400150299	male	1.02944982051849	-0.0761038213968277	0.073584720492363	0.647357583045959	0.993410050868988	1.31929922103882
64	791	Nutrition + WSH	79104	T1	1	1.92197120189667	male	0.260528594255447	-0.0761038213968277	1.69117736816406	0.647357583045959	0.639107465744019	NA
41	603	Water	60307	T1	1	1.94387400150299	female	0.568097114562988	-0.0761038213968277	1.04414033889771	0.647357583045959	1.08198571205139	NA
25	476	WSH	47608	T1	1	1.88090348243713	male	0.721881330013275	-0.0761038213968277	0.720621824264526	0.647357583045959	0.550531804561615	0.734443604946136
19	425	WSH	42504	T1	1	1.9466118812561	male	0.875665605068207	-0.0761038213968277	0.397103250026703	0.647357583045959	NA	NA
68	817	Control	81702	T1	1	1.95482552051544	male	1.18323409557343	-0.0761038213968277	-0.249933823943138	0.647357583045959	0.993410050868988	1.22182321548462
20	437	Control	43705	T1	1	1.95482552051544	male	0.721881330013275	0.59308397769928	0.073584720492363	0.647357583045959	0.107653558254242	0.344539850950241
70	837	Water	83701	T1	1	1.92744696140289	male	0.568097114562988	-0.0761038213968277	1.04414033889771	0.647357583045959	-0.158073395490646	NA
24	470	Nutrition	47008	T1	1	1.93292260169983	male	1.02944982051849	-0.0761038213968277	0.073584720492363	0.647357583045959	0.461956143379211	-0.0453638806939125
44	626	Water	62604	T1	1	1.93292260169983	male	0.721881330013275	-0.745291590690613	1.36765885353088	0.647357583045959	0.37338051199913	0.831919491291046
38	582	Handwashing	58208	T1	1	1.91101980209351	female	0.568097114562988	-0.0761038213968277	1.04414033889771	0.647357583045959	0.019077904522419	NA
56	727	Sanitation	72705	T1	1	1.95482552051544	female	0.875665605068207	-0.0761038213968277	0.397103250026703	0.647357583045959	0.019077904522419	0.588229656219482
45	636	WSH	63604	T1	1	1.94113624095917	male	0.721881330013275	-0.0761038213968277	0.720621824264526	0.647357583045959	-0.423800349235535	-0.142839819192886
52	695	WSH	69504	T1	1	1.92470908164978	male	0.875665605068207	-0.0761038213968277	0.397103250026703	0.647357583045959	0.993410050868988	NA
60	757	Control	75702	T1	1	1.93839836120605	female	0.414312839508057	-0.0761038213968277	1.36765885353088	0.647357583045959	0.461956143379211	0.295801877975464
13	380	Control	38007	T1	1	1.95208764076233	male	0.721881330013275	-0.0761038213968277	0.720621824264526	0.647357583045959	0.639107465744019	0.929395437240601
58	738	WSH	73804	T1	1	1.93018484115601	female	0.260528594255447	-0.0761038213968277	1.69117736816406	0.647357583045959	0.284804850816727	0.831919491291046
64	784	Handwashing	78404	T1	1	1.89459276199341	female	1.18323409557343	-0.0761038213968277	0.073584720492363	0.744063019752502	0.904834389686584	NA
36	565	WSH	56504	T1	1	1.91923344135284	female	0.568097114562988	-0.0761038213968277	1.36765885353088	0.744063019752502	0.37338051199913	-0.776433348655701
63	781	Sanitation	78102	T1	1	1.91375768184662	female	1.02944982051849	-0.0761038213968277	0.397103250026703	0.744063019752502	0.816258788108826	0.685705602169037
19	425	WSH	42503	T1	1	1.90280628204346	male	0.721881330013275	0.59308397769928	0.397103250026703	0.744063019752502	NA	0.929395437240601
50	678	Sanitation	67806	T1	1	1.90828204154968	female	1.02944982051849	-0.0761038213968277	0.397103250026703	0.744063019752502	0.461956143379211	0.831919491291046
32	533	Sanitation	53304	T1	1	1.92197120189667	female	0.721881330013275	-0.0761038213968277	1.04414033889771	0.744063019752502	0.284804850816727	0.539491713047028
34	544	Water	54407	T1	1	1.93566048145294	female	1.02944982051849	-0.0761038213968277	0.397103250026703	0.744063019752502	0.904834389686584	1.22182321548462
41	602	WSH	60207	T1	1	1.92197120189667	male	1.02944982051849	-0.0761038213968277	0.397103250026703	0.744063019752502	0.461956143379211	NA
65	792	Control	79201	T1	1	1.92197120189667	female	0.106744349002838	0.59308397769928	1.69117736816406	0.744063019752502	0.196229204535484	-0.0453638806939125
16	400	WSH	40001	T1	1	1.93292260169983	male	1.02944982051849	-0.0761038213968277	0.397103250026703	0.744063019752502	0.816258788108826	0.588229656219482
43	617	Water	61708	T1	1	1.88637924194336	male	0.721881330013275	-0.0761038213968277	1.04414033889771	0.744063019752502	NA	-0.776433348655701
16	402	Sanitation	40207	T1	1	1.90006840229034	female	1.02944982051849	-0.0761038213968277	0.397103250026703	0.744063019752502	1.34771263599396	1.22182321548462
75	872	Nutrition	87206	T1	1	1.87816560268402	male	1.02944982051849	-0.0761038213968277	0.397103250026703	0.744063019752502	-0.0694977417588234	0.588229656219482
58	737	Nutrition + WSH	73704	T1	1	1.93839836120605	male	0.414312839508057	0.59308397769928	1.04414033889771	0.744063019752502	-0.600951671600342	0.539491713047028
72	849	Water	84901	T1	1	1.92470908164978	male	0.414312839508057	0.59308397769928	1.36765885353088	0.840768456459045	-0.512376010417938	NA
4	309	Handwashing	30908	T1	1	1.93292260169983	female	0.875665605068207	-0.0761038213968277	1.04414033889771	0.840768456459045	0.284804850816727	0.198325946927071
74	870	WSH	87006	T1	1	1.88090348243713	female	0.721881330013275	-0.0761038213968277	1.36765885353088	0.840768456459045	0.196229204535484	NA
75	879	WSH	87905	T1	1	1.92197120189667	female	0.568097114562988	NA	1.36765885353088	0.840768456459045	0.550531804561615	0.685705602169037
52	691	Handwashing	69104	T1	1	1.88090348243713	female	1.02944982051849	-0.0761038213968277	0.720621824264526	0.840768456459045	NA	NA
48	661	Nutrition	66107	T1	1	1.93566048145294	female	0.875665605068207	-0.0761038213968277	1.04414033889771	0.840768456459045	0.284804850816727	NA
56	723	Handwashing	72305	T1	1	1.94113624095917	female	1.02944982051849	-0.0761038213968277	0.720621824264526	0.840768456459045	0.196229204535484	0.831919491291046
67	810	Nutrition	81003	T1	1	1.95208764076233	female	0.106744349002838	NA	1.04414033889771	0.840768456459045	1.87916660308838	NA
47	653	Nutrition	65301	T1	1	1.95482552051544	female	1.02944982051849	-0.0761038213968277	0.720621824264526	0.840768456459045	0.550531804561615	NA
69	824	Nutrition + WSH	82404	T1	1	1.93292260169983	female	0.568097114562988	-0.0761038213968277	1.69117736816406	0.840768456459045	0.816258788108826	NA
25	473	Nutrition	47301	T1	1	1.92470908164978	female	0.721881330013275	0.59308397769928	0.720621824264526	0.840768456459045	0.461956143379211	0.734443604946136
43	619	Control	61903	T1	1	1.90828204154968	female	0.875665605068207	-0.0761038213968277	1.04414033889771	0.840768456459045	0.550531804561615	0.539491713047028
24	469	WSH	46902	T1	1	1.93839836120605	male	1.18323409557343	-0.0761038213968277	0.397103250026703	0.840768456459045	1.2591370344162	1.51425099372864
36	560	Handwashing	56004	T1	1	1.8918548822403	female	1.02944982051849	-0.0761038213968277	0.720621824264526	0.840768456459045	NA	0.539491713047028
34	545	Nutrition	54505	T1	1	1.93018484115601	male	0.260528594255447	1.93145954608917	0.397103250026703	0.840768456459045	0.461956143379211	0.247063919901848
53	701	Sanitation	70108	T1	1	1.89459276199341	female	0.875665605068207	-0.0761038213968277	1.04414033889771	0.840768456459045	0.37338051199913	0.149587988853455
24	468	Water	46804	T1	1	1.90006840229034	female	1.02944982051849	-0.0761038213968277	1.04414033889771	0.937473893165588	0.816258788108826	1.31929922103882
12	370	Nutrition + WSH	37008	T1	1	1.88637924194336	female	1.18323409557343	-0.0761038213968277	0.720621824264526	0.937473893165588	1.17056131362915	NA
52	690	Sanitation	69003	T1	1	1.91649556159973	male	1.02944982051849	-0.0761038213968277	1.04414033889771	0.937473893165588	-0.246649041771889	0.49075374007225
32	530	Water	53001	T1	1	1.91375768184662	female	1.02944982051849	-0.0761038213968277	1.04414033889771	0.937473893165588	0.993410050868988	NA
71	845	Nutrition + WSH	84506	T1	1	1.87816560268402	female	0.568097114562988	0.59308397769928	1.36765885353088	0.937473893165588	1.2591370344162	1.22182321548462
67	813	WSH	81303	T1	1	1.94113624095917	female	0.875665605068207	-0.0761038213968277	1.36765885353088	0.937473893165588	0.107653558254242	0.831919491291046
40	597	Water	59707	T1	1	1.92744696140289	female	1.02944982051849	0.59308397769928	0.397103250026703	0.937473893165588	0.550531804561615	NA
55	713	Nutrition + WSH	71307	T1	1	1.91923344135284	male	0.875665605068207	0.59308397769928	0.720621824264526	0.937473893165588	0.461956143379211	0.588229656219482
23	458	Water	45805	T1	1	1.94387400150299	female	1.18323409557343	-0.0761038213968277	0.720621824264526	0.937473893165588	0.107653558254242	0.149587988853455
27	488	Water	48803	T1	1	1.90280628204346	female	0.414312839508057	NA	1.36765885353088	0.937473893165588	1.17056131362915	1.22182321548462
22	452	Handwashing	45207	T1	1	1.93292260169983	female	1.33701837062836	-0.745291590690613	1.04414033889771	0.937473893165588	0.284804850816727	NA
61	762	Sanitation	76204	T1	1	1.87816560268402	female	0.875665605068207	-0.0761038213968277	1.36765885353088	0.937473893165588	0.550531804561615	0.929395437240601
46	643	Sanitation	64302	T1	1	1.90828204154968	male	1.02944982051849	-0.0761038213968277	1.04414033889771	0.937473893165588	NA	NA
31	521	Sanitation	52104	T1	1	1.91375768184662	female	1.02944982051849	-0.0761038213968277	1.04414033889771	0.937473893165588	1.17056131362915	NA
30	518	Nutrition + WSH	51802	T1	1	1.9466118812561	male	0.721881330013275	-0.0761038213968277	1.69117736816406	0.937473893165588	0.639107465744019	0.393277823925018
25	472	Control	47206	T1	1	1.95208764076233	female	1.33701837062836	-0.0761038213968277	0.397103250026703	0.937473893165588	1.52486395835876	1.51425099372864
31	523	Control	52302	T1	1	1.94387400150299	female	1.33701837062836	-0.0761038213968277	0.720621824264526	1.03417932987213	1.08198571205139	1.36803710460663
62	768	Water	76801	T1	1	1.95482552051544	male	1.02944982051849	1.26227176189423	0.073584720492363	1.03417932987213	NA	NA
23	457	Nutrition	45703	T1	1	1.8918548822403	female	0.721881330013275	1.26227176189423	0.720621824264526	1.03417932987213	0.639107465744019	NA
40	595	Sanitation	59505	T1	1	1.88911700248718	female	1.02944982051849	-0.0761038213968277	1.36765885353088	1.03417932987213	0.284804850816727	-0.484005570411682
56	727	Sanitation	72704	T1	1	1.9466118812561	male	1.02944982051849	1.26227176189423	0.073584720492363	1.03417932987213	1.08198571205139	1.46551311016083
24	465	Nutrition + WSH	46506	T1	1	1.9466118812561	male	1.02944982051849	-0.0761038213968277	1.36765885353088	1.03417932987213	1.17056131362915	1.46551311016083
71	842	Handwashing	84201	T1	1	1.95208764076233	female	1.02944982051849	-0.0761038213968277	1.36765885353088	1.03417932987213	0.639107465744019	0.539491713047028
41	601	Nutrition + WSH	60108	T1	1	1.89459276199341	male	1.02944982051849	NA	0.397103250026703	1.03417932987213	0.639107465744019	NA
31	525	Handwashing	52504	T1	1	1.90006840229034	male	1.02944982051849	-0.0761038213968277	1.36765885353088	1.03417932987213	0.993410050868988	NA
44	631	Handwashing	63103	T1	1	1.93018484115601	female	1.33701837062836	-0.745291590690613	1.69117736816406	1.13088476657867	0.019077904522419	0.393277823925018
19	426	Nutrition	42607	T1	1	1.8918548822403	male	0.875665605068207	1.26227176189423	0.720621824264526	1.13088476657867	0.461956143379211	NA
47	652	WSH	65202	T1	1	1.93292260169983	female	1.02944982051849	-0.0761038213968277	1.69117736816406	1.13088476657867	NA	NA
46	643	Sanitation	64301	T1	1	1.95208764076233	female	1.33701837062836	-0.0761038213968277	1.04414033889771	1.13088476657867	NA	1.31929922103882
62	771	WSH	77108	T1	1	1.9466118812561	male	1.02944982051849	-0.0761038213968277	1.69117736816406	1.13088476657867	1.52486395835876	1.31929922103882
39	587	WSH	58703	T1	1	1.88090348243713	female	1.33701837062836	-0.0761038213968277	1.04414033889771	1.13088476657867	0.550531804561615	NA
71	841	Nutrition	84102	T1	1	1.94113624095917	male	1.33701837062836	0.59308397769928	0.397103250026703	1.13088476657867	1.34771263599396	NA
77	890	Control	89004	T1	1	1.87816560268402	male	0.568097114562988	1.93145954608917	0.720621824264526	1.13088476657867	0.904834389686584	1.31929922103882
51	687	Nutrition + WSH	68702	T1	1	1.88911700248718	male	1.33701837062836	-0.0761038213968277	1.04414033889771	1.13088476657867	NA	1.80667889118195
20	433	Water	43308	T1	1	1.93839836120605	male	0.721881330013275	1.26227176189423	1.04414033889771	1.13088476657867	1.52486395835876	NA
72	850	WSH	85006	T1	1	1.93839836120605	female	0.414312839508057	1.26227176189423	1.69117736816406	1.13088476657867	0.107653558254242	0.831919491291046
62	772	Handwashing	77208	T1	1	1.8918548822403	female	1.33701837062836	-0.0761038213968277	1.04414033889771	1.13088476657867	1.17056131362915	1.31929922103882
74	864	Nutrition	86407	T1	1	1.87816560268402	male	1.33701837062836	0.59308397769928	0.397103250026703	1.13088476657867	1.2591370344162	NA
16	407	Handwashing	40706	T1	1	1.92470908164978	female	1.02944982051849	1.26227176189423	0.397103250026703	1.13088476657867	0.196229204535484	0.344539850950241
35	559	WSH	55904	T1	1	1.91649556159973	female	1.02944982051849	0.59308397769928	1.04414033889771	1.13088476657867	1.2591370344162	NA
50	678	Sanitation	67803	T1	1	1.91375768184662	female	1.18323409557343	-0.0761038213968277	1.36765885353088	1.13088476657867	1.08198571205139	1.31929922103882
57	730	Handwashing	73005	T1	1	1.90280628204346	male	1.02944982051849	-0.0761038213968277	NA	1.22759020328522	0.550531804561615	0.539491713047028
60	753	Water	75305	T1	1	1.93839836120605	male	1.18323409557343	1.93145954608917	-0.249933823943138	1.22759020328522	0.816258788108826	NA
59	747	Control	74706	T1	1	1.89459276199341	male	1.33701837062836	1.93145954608917	-0.573452353477478	1.22759020328522	1.17056131362915	1.07560932636261
65	794	Control	79407	T1	1	1.95482552051544	female	1.02944982051849	0.59308397769928	1.36765885353088	1.22759020328522	0.550531804561615	0.831919491291046
37	573	Water	57301	T1	1	1.91649556159973	male	1.18323409557343	-0.0761038213968277	1.69117736816406	1.22759020328522	0.550531804561615	NA
15	392	Nutrition	39206	T1	1	1.90828204154968	female	1.18323409557343	-0.0761038213968277	1.69117736816406	1.22759020328522	NA	NA
62	769	Nutrition	76901	T1	1	1.89733064174652	female	1.02944982051849	0.59308397769928	1.36765885353088	1.22759020328522	0.196229204535484	0.539491713047028
57	734	Sanitation	73402	T1	1	1.91375768184662	male	1.33701837062836	-0.0761038213968277	1.36765885353088	1.22759020328522	1.17056131362915	NA
70	836	Nutrition	83607	T1	1	1.94387400150299	male	1.33701837062836	-0.0761038213968277	1.36765885353088	1.22759020328522	1.52486395835876	1.46551311016083
63	776	Handwashing	77603	T1	1	1.90280628204346	male	1.33701837062836	NA	1.04414033889771	1.22759020328522	0.904834389686584	0.588229656219482
15	399	Sanitation	39904	T1	1	1.95482552051544	male	0.721881330013275	1.93145954608917	0.720621824264526	1.22759020328522	0.993410050868988	1.31929922103882
60	753	Water	75301	T1	1	1.92470908164978	male	1.33701837062836	1.26227176189423	0.397103250026703	1.32429563999176	NA	NA
69	827	Nutrition	82704	T1	1	1.94934976100922	female	1.33701837062836	-0.0761038213968277	1.69117736816406	1.32429563999176	0.550531804561615	NA
34	546	Nutrition + WSH	54604	T1	1	1.91649556159973	female	1.33701837062836	-0.0761038213968277	1.69117736816406	1.32429563999176	1.08198571205139	NA
62	774	Control	77404	T1	1	1.87816560268402	male	0.721881330013275	1.26227176189423	1.69117736816406	1.32429563999176	-0.246649041771889	0.588229656219482
18	421	Sanitation	42105	T1	1	1.93292260169983	male	0.568097114562988	1.93145954608917	1.36765885353088	1.32429563999176	0.107653558254242	0.393277823925018
41	601	Nutrition + WSH	60103	T1	1	1.94934976100922	male	1.33701837062836	-0.0761038213968277	1.69117736816406	1.32429563999176	0.904834389686584	0.588229656219482
77	892	Sanitation	89207	T1	1	1.91101980209351	female	1.02944982051849	0.59308397769928	1.69117736816406	1.32429563999176	NA	NA
59	748	Nutrition + WSH	74806	T1	1	1.93839836120605	male	1.18323409557343	0.59308397769928	1.36765885353088	1.32429563999176	NA	NA
64	791	Nutrition + WSH	79102	T1	1	1.91101980209351	female	1.33701837062836	0.59308397769928	1.36765885353088	1.4210010766983	NA	NA
30	517	WSH	51704	T1	1	1.94113624095917	male	1.18323409557343	0.59308397769928	1.69117736816406	1.4210010766983	1.17056131362915	NA
34	550	Handwashing	55003	T1	1	1.94113624095917	female	0.875665605068207	1.26227176189423	1.69117736816406	1.4210010766983	0.019077904522419	0.539491713047028
61	766	Nutrition + WSH	76601	T1	1	1.91923344135284	female	1.02944982051849	NA	2.33821439743042	1.4210010766983	1.17056131362915	1.46551311016083
66	802	WSH	80204	T1	1	1.94387400150299	female	1.18323409557343	1.26227176189423	1.04414033889771	1.4210010766983	0.816258788108826	1.22182321548462
40	592	Nutrition + WSH	59204	T1	1	1.95482552051544	female	1.18323409557343	0.59308397769928	1.69117736816406	1.4210010766983	0.461956143379211	NA
58	741	Sanitation	74107	T1	1	1.9466118812561	male	1.02944982051849	1.26227176189423	1.36765885353088	1.4210010766983	0.993410050868988	NA
31	523	Control	52307	T1	1	1.91375768184662	male	1.33701837062836	1.26227176189423	0.720621824264526	1.4210010766983	0.550531804561615	0.247063919901848
49	665	Nutrition	66503	T1	1	1.90280628204346	male	1.33701837062836	NA	0.720621824264526	1.51770651340485	NA	NA
35	557	Handwashing	55703	T1	1	1.94934976100922	male	1.18323409557343	1.26227176189423	1.36765885353088	1.51770651340485	NA	1.80667889118195
11	364	Control	36407	T1	1	1.93566048145294	male	1.02944982051849	1.26227176189423	1.69117736816406	1.51770651340485	2.32204484939575	2.34279656410217
25	476	WSH	47607	T1	1	1.8918548822403	female	1.33701837062836	-0.0761038213968277	2.33821439743042	1.51770651340485	0.816258788108826	1.46551311016083
14	387	Nutrition	38708	T1	1	1.94113624095917	male	1.02944982051849	1.26227176189423	1.69117736816406	1.51770651340485	NA	NA
25	476	WSH	47601	T1	1	1.94934976100922	female	1.33701837062836	1.93145954608917	0.720621824264526	1.61441195011139	0.904834389686584	1.31929922103882
12	375	Control	37502	T1	1	1.95482552051544	female	1.02944982051849	1.93145954608917	1.36765885353088	1.61441195011139	1.87916660308838	1.80667889118195
33	539	WSH	53901	T1	1	1.93566048145294	male	1.33701837062836	1.26227176189423	1.36765885353088	1.61441195011139	0.550531804561615	0.734443604946136
55	717	Nutrition	71701	T1	1	1.91649556159973	male	1.18323409557343	0.59308397769928	2.33821439743042	1.61441195011139	NA	NA
21	440	Nutrition + WSH	44001	T1	1	1.95482552051544	female	1.18323409557343	1.26227176189423	1.69117736816406	1.61441195011139	NA	NA
31	522	WSH	52201	T1	1	1.8918548822403	female	1.18323409557343	1.26227176189423	1.69117736816406	1.61441195011139	NA	NA
50	677	Nutrition	67706	T1	1	1.88637924194336	female	1.18323409557343	NA	0.397103250026703	1.61441195011139	-0.0694977417588234	0.247063919901848
64	787	WSH	78706	T1	1	1.92197120189667	male	1.33701837062836	1.26227176189423	1.36765885353088	1.61441195011139	1.17056131362915	1.31929922103882
69	827	Nutrition	82707	T1	1	1.87816560268402	female	1.18323409557343	0.59308397769928	NA	1.71111726760864	NA	NA
27	491	Control	49101	T1	1	1.91649556159973	female	1.02944982051849	1.93145954608917	1.69117736816406	1.71111726760864	1.34771263599396	1.51425099372864
74	870	WSH	87002	T1	1	1.95482552051544	female	1.33701837062836	1.93145954608917	1.36765885353088	1.80782270431519	1.08198571205139	1.31929922103882
16	406	Nutrition + WSH	40603	T1	1	1.94934976100922	male	1.33701837062836	1.26227176189423	NA	1.80782270431519	1.2591370344162	NA
21	447	Sanitation	44708	T1	1	1.9466118812561	male	1.33701837062836	1.26227176189423	NA	1.80782270431519	1.2591370344162	NA
65	792	Control	79203	T1	1	1.88637924194336	female	0.875665605068207	1.93145954608917	2.33821439743042	1.80782270431519	1.34771263599396	1.46551311016083
70	836	Nutrition	83605	T1	1	1.94387400150299	female	1.33701837062836	1.26227176189423	2.33821439743042	NA	1.87916660308838	NA
44	625	Nutrition	62502	T1	1	1.92470908164978	female	1.18323409557343	1.93145954608917	NA	NA	1.87916660308838	NA
43	623	Nutrition	62307	T1	1	1.90828204154968	male	1.33701837062836	1.26227176189423	2.33821439743042	NA	1.87916660308838	NA
39	587	WSH	58701	T1	1	1.90828204154968	male	1.33701837062836	1.93145954608917	NA	NA	1.52486395835876	1.80667889118195
23	461	Nutrition + WSH	46102	T1	1	1.89459276199341	male	1.33701837062836	1.93145954608917	NA	NA	NA	NA
78	902	Sanitation	90204	T1	1	1.88911700248718	female	1.18323409557343	1.93145954608917	2.33821439743042	NA	NA	NA
57	732	WSH	73205	T1	1	1.92197120189667	female	1.33701837062836	NA	1.69117736816406	NA	0.550531804561615	0.685705602169037
49	667	Handwashing	66705	T1	1	1.93839836120605	male	1.33701837062836	NA	NA	NA	0.993410050868988	NA
57	734	Sanitation	73407	T1	1	2.00958251953125	male	-2.35380363464355	-5.42960596084595	NA	NA	NA	NA
8	336	Nutrition	33607	T1	1	2.02874732017517	female	-2.35380363464355	-5.42960596084595	NA	NA	NA	NA
7	328	Nutrition + WSH	32804	T1	1	2.02874732017517	male	-2.35380363464355	-5.42960596084595	NA	NA	NA	NA
47	653	Nutrition	65306	T1	1	2.0342230796814	female	-2.35380363464355	-5.42960596084595	NA	NA	NA	NA
73	857	Nutrition	85707	T1	1	1.97399044036865	male	-2.35380363464355	-5.42960596084595	NA	NA	NA	NA
27	490	Sanitation	49008	T1	1	1.98767971992493	female	-2.20001935958862	-5.42960596084595	NA	NA	NA	NA
33	537	Handwashing	53708	T1	1	2.02874732017517	female	-2.20001935958862	-5.42960596084595	NA	NA	-0.512376010417938	-1.65371680259705
25	475	Control	47503	T1	1	1.9657769203186	male	-2.35380363464355	-5.42960596084595	-0.896970927715302	-3.31756496429443	-2.81534290313721	-1.41002690792084
67	809	Nutrition + WSH	80908	T1	1	1.98767971992493	male	-2.20001935958862	NA	-1.86752653121948	NA	-1.4867081642150899	NA
46	643	Sanitation	64305	T1	1	2.0369610786438	female	-2.20001935958862	-2.41826105117798	NA	NA	NA	NA
67	812	Control	81205	T1	1	2.02600955963135	male	-2.35380363464355	-2.41826105117798	-1.86752653121948	-2.7373323440551798	-1.57528376579285	-1.70245468616486
74	868	Nutrition + WSH	86805	T1	1	1.99863111972809	male	-1.73866665363312	-2.08366703987122	NA	NA	-0.246649041771889	-0.678957462310791
46	643	Sanitation	64307	T1	1	2.01232028007507	male	-2.04623508453369	NA	-1.86752653121948	NA	NA	-1.60497879981995
37	572	Handwashing	57202	T1	1	1.96303904056549	male	-2.04623508453369	NA	-1.22048938274384	NA	-1.4867081642150899	NA
67	809	Nutrition + WSH	80901	T1	1	2.00684452056885	female	-1.89245092868805	-2.41826105117798	-0.573452353477478	NA	-1.57528376579285	-1.11759912967682
61	767	Control	76708	T1	1	2.0013689994812	male	-1.43109822273254	-0.745291590690613	-2.83808207511902	-1.96368896961212	-0.778102934360504	-0.727695405483246
34	547	WSH	54705	T1	1	2.00684452056885	female	-1.89245092868805	-0.41069769859314	-1.86752653121948	-1.86698353290558	NA	-1.75119268894196
41	603	Water	60303	T1	1	1.97946608066559	male	-1.12352967262268	-2.08366703987122	-1.86752653121948	-1.86698353290558	NA	-1.11759912967682
4	306	Control	30604	T1	1	2.02600955963135	female	0.106744349002838	-4.76041841506958	-1.86752653121948	-1.86698353290558	1.08198571205139	1.02687132358551
34	550	Handwashing	55002	T1	1	2.0342230796814	female	-2.35380363464355	-0.745291590690613	-0.249933823943138	-1.77027809619904	-1.4867081642150899	-1.50750291347504
51	685	Control	68505	T1	1	2.02874732017517	male	-1.73866665363312	-0.745291590690613	-1.5440080165863	-1.77027809619904	-1.04382991790771	-1.45876491069794
40	597	Water	59704	T1	1	2.0177960395813	male	-2.20001935958862	-0.745291590690613	-0.573452353477478	-1.77027809619904	NA	-1.50750291347504
74	871	Control	87104	T1	1	1.95756328105927	male	-1.43109822273254	-1.07988548278809	-1.86752653121948	-1.77027809619904	-1.30955684185028	-0.678957462310791
43	619	Control	61901	T1	1	1.97399044036865	female	-2.04623508453369	-0.41069769859314	-0.896970927715302	-1.67357265949249	-0.512376010417938	-1.75119268894196
1	282	Nutrition + WSH	28202	T1	1	1.99863111972809	male	-1.58488237857819	-0.41069769859314	-1.86752653121948	-1.67357265949249	-0.955254256725311	-1.26381301879883
20	436	Control	43601	T1	1	1.99589323997498	female	-2.20001935958862	-0.745291590690613	-0.249933823943138	-1.67357265949249	-1.22098124027252	-1.60497879981995
37	570	Nutrition + WSH	57006	T1	1	1.97125256061554	female	-1.73866665363312	-0.745291590690613	-1.22048938274384	-1.67357265949249	-2.01816201210022	-0.97138524055481
66	807	Control	80704	T1	1	2.0369610786438	female	-1.43109822273254	-2.08366703987122	-0.249933823943138	-1.57686722278595	-1.30955684185028	-0.727695405483246
51	682	Control	68202	T1	1	2.0177960395813	male	-1.73866665363312	-0.0761038213968277	-1.5440080165863	-1.57686722278595	-0.866678595542908	-1.06886112689972
33	538	Water	53802	T1	1	2.03969883918762	female	-1.89245092868805	-0.0761038213968277	-1.22048938274384	-1.57686722278595	-0.778102934360504	-1.21507501602173
63	776	Handwashing	77606	T1	1	1.98767971992493	male	-1.12352967262268	NA	-1.5440080165863	-1.57686722278595	0.284804850816727	NA
74	867	Control	86705	T1	1	2.03148531913757	female	-1.73866665363312	-0.0761038213968277	-1.5440080165863	-1.57686722278595	-2.01816201210022	-0.581481516361237
28	501	Handwashing	50104	T1	1	2.0369610786438	male	-2.35380363464355	-0.41069769859314	0.397103250026703	NA	-1.4867081642150899	NA
41	600	Nutrition	60003	T1	1	1.9822039604187	male	-1.89245092868805	-0.0761038213968277	-0.896970927715302	NA	-1.75243508815765	NA
81	920	Water	92005	T1	1	2.01505827903748	male	-1.43109822273254	-0.41069769859314	-1.5440080165863	NA	-0.600951671600342	-1.26381301879883
6	326	Handwashing	32602	T1	1	1.97672832012177	male	-1.27731394767761	-0.0761038213968277	NA	NA	-0.0694977417588234	-0.776433348655701
61	766	Nutrition + WSH	76606	T1	1	2.00958251953125	male	-0.815961182117462	-2.08366703987122	-0.896970927715302	-1.38345634937286	-0.955254256725311	-0.922647297382355
69	830	Sanitation	83004	T1	1	1.99589323997498	male	-1.43109822273254	-0.745291590690613	-0.896970927715302	-1.38345634937286	-0.335224688053131	-0.678957462310791
82	932	WSH	93202	T1	1	2.0342230796814	female	-1.27731394767761	-1.07988548278809	-0.896970927715302	-1.38345634937286	-0.0694977417588234	-0.727695405483246
20	436	Control	43602	T1	1	2.00684452056885	female	-1.58488237857819	-0.0761038213968277	-1.22048938274384	-1.38345634937286	-0.778102934360504	-1.75119268894196
24	466	Sanitation	46607	T1	1	1.98494184017181	male	-1.12352967262268	-0.745291590690613	-1.5440080165863	-1.38345634937286	-1.75243508815765	-1.11759912967682
18	420	WSH	42006	T1	1	2.02327179908752	male	-1.43109822273254	-0.0761038213968277	-1.5440080165863	-1.38345634937286	-0.600951671600342	-1.06886112689972
29	506	WSH	50602	T1	1	2.0177960395813	female	-1.27731394767761	-0.745291590690613	-0.896970927715302	-1.28675103187561	-0.866678595542908	-1.21507501602173
74	871	Control	87106	T1	1	2.0177960395813	female	-1.58488237857819	-2.08366703987122	1.04414033889771	-1.28675103187561	-1.39813244342804	-0.97138524055481
21	446	Handwashing	44604	T1	1	1.97672832012177	female	-1.58488237857819	-0.0761038213968277	-0.896970927715302	-1.28675103187561	-1.75243508815765	-1.26381301879883
23	462	Handwashing	46201	T1	1	2.0342230796814	male	-1.27731394767761	-0.0761038213968277	-1.22048938274384	-1.19004559516907	-0.423800349235535	NA
38	582	Handwashing	58201	T1	1	2.0177960395813	female	-1.12352967262268	-0.0761038213968277	-1.5440080165863	-1.19004559516907	NA	-1.16633713245392
58	738	WSH	73806	T1	1	2.01232028007507	female	-1.58488237857819	NA	0.720621824264526	-1.19004559516907	-0.423800349235535	-0.581481516361237
15	393	Water	39304	T1	1	1.96030116081238	female	-1.12352967262268	-0.745291590690613	-0.896970927715302	-1.19004559516907	-0.955254256725311	-0.581481516361237
46	641	Nutrition	64105	T1	1	1.9657769203186	female	-1.73866665363312	-0.0761038213968277	-0.249933823943138	-1.19004559516907	0.019077904522419	-0.873909294605255
57	735	Control	73503	T1	1	1.96303904056549	male	-0.815961182117462	-0.745291590690613	-1.5440080165863	-1.19004559516907	-1.6638594865799	-0.776433348655701
6	322	Nutrition + WSH	32201	T1	1	1.98767971992493	male	-1.73866665363312	1.93145954608917	NA	-1.19004559516907	NA	NA
33	536	Control	53607	T1	1	2.02053380012512	female	-0.969745397567749	-0.0761038213968277	-1.86752653121948	-1.19004559516907	0.019077904522419	-1.16633713245392
34	544	Water	54401	T1	1	1.96851468086243	female	-1.58488237857819	NA	0.720621824264526	-1.19004559516907	-1.75243508815765	-0.630219459533691
62	772	Handwashing	77207	T1	1	1.99589323997498	female	-0.969745397567749	-0.745291590690613	-0.896970927715302	NA	-0.0694977417588234	NA
27	494	WSH	49406	T1	1	2.0342230796814	male	-1.27731394767761	-0.0761038213968277	-0.896970927715302	NA	0.196229204535484	-1.45876491069794
17	410	Handwashing	41008	T1	1	2.00410676002502	male	-1.27731394767761	-0.745291590690613	-0.249933823943138	NA	-0.423800349235535	-0.0453638806939125
69	824	Nutrition + WSH	82405	T1	1	1.95756328105927	female	-1.12352967262268	-0.0761038213968277	-1.22048938274384	NA	-0.512376010417938	-1.06886112689972
51	681	Nutrition	68104	T1	1	1.98767971992493	male	-1.43109822273254	0.59308397769928	-1.22048938274384	NA	-0.423800349235535	-0.776433348655701
69	826	Water	82604	T1	1	2.0342230796814	female	-0.969745397567749	NA	-0.249933823943138	NA	-0.0694977417588234	-0.484005570411682
6	327	WSH	32703	T1	1	1.97125256061554	male	-0.969745397567749	-0.0761038213968277	-1.5440080165863	NA	-0.955254256725311	-0.435267597436905
65	797	Handwashing	79703	T1	1	1.99041748046875	male	-1.12352967262268	-0.0761038213968277	-1.22048938274384	NA	NA	-0.873909294605255
63	780	Water	78008	T1	1	2.02327179908752	female	-0.969745397567749	-0.745291590690613	-0.896970927715302	NA	-1.13240551948547	-0.8251713514328
38	582	Handwashing	58201	T2	2	2.0177960395813	female	-1.27731394767761	-0.0761038213968277	-0.896970927715302	NA	-0.600951671600342	-0.97138524055481
71	842	Handwashing	84205	T1	1	2.01232028007507	male	-1.43109822273254	-0.0761038213968277	-0.249933823943138	-0.996634721755981	-0.512376010417938	NA
46	640	Control	64006	T1	1	2.0177960395813	female	-1.12352967262268	-0.0761038213968277	-0.896970927715302	-0.996634721755981	-1.6638594865799	-1.41002690792084
76	887	Water	88705	T1	1	1.9822039604187	female	-0.815961182117462	-1.07988548278809	-0.573452353477478	-0.996634721755981	-0.778102934360504	-0.0453638806939125
19	424	Nutrition + WSH	42406	T1	1	1.99589323997498	male	-0.969745397567749	-0.745291590690613	-0.573452353477478	-0.996634721755981	-0.955254256725311	-0.922647297382355
16	403	Control	40306	T1	1	1.97399044036865	male	-1.43109822273254	-0.0761038213968277	-0.249933823943138	-0.996634721755981	0.639107465744019	-1.50750291347504
11	363	Control	36306	T1	1	2.02874732017517	male	-0.662176907062531	-1.07988548278809	-0.896970927715302	-0.996634721755981	0.993410050868988	1.36803710460663
52	692	Water	69205	T1	1	2.01232028007507	female	-1.73866665363312	-0.0761038213968277	0.397103250026703	-0.996634721755981	0.284804850816727	-0.630219459533691
68	818	Water	81801	T1	1	2.0177960395813	male	-0.815961182117462	-0.0761038213968277	-1.5440080165863	-0.996634721755981	-1.13240551948547	NA
3	298	WSH	29803	T1	1	2.02600955963135	male	-1.43109822273254	1.26227176189423	-1.5440080165863	-0.996634721755981	-1.4867081642150899	-0.776433348655701
37	575	Control	57506	T1	1	1.99863111972809	female	-0.662176907062531	-0.745291590690613	-1.22048938274384	-0.996634721755981	-1.4867081642150899	-0.678957462310791
30	517	WSH	51705	T1	1	1.9657769203186	female	-0.815961182117462	-0.745291590690613	-0.896970927715302	-0.996634721755981	-0.600951671600342	-0.873909294605255
44	625	Nutrition	62507	T1	1	2.02053380012512	female	-1.12352967262268	-0.0761038213968277	-0.896970927715302	-0.996634721755981	-0.246649041771889	-1.70245468616486
41	606	Control	60601	T1	1	2.0177960395813	male	-1.58488237857819	-0.0761038213968277	0.073584720492363	-0.996634721755981	-2.01816201210022	-1.16633713245392
72	852	Nutrition + WSH	85206	T1	1	1.98767971992493	male	-0.969745397567749	-0.745291590690613	-0.573452353477478	-0.996634721755981	0.639107465744019	-1.02012324333191
65	796	WSH	79606	T1	1	1.97399044036865	male	-0.969745397567749	-0.0761038213968277	-1.22048938274384	-0.996634721755981	-1.13240551948547	-0.922647297382355
9	350	Water	35001	T2	2	1.9657769203186	male	-0.662176907062531	-0.0761038213968277	-1.5440080165863	-0.899929285049438	NA	-1.02012324333191
77	889	Handwashing	88904	T1	1	2.02600955963135	male	-0.200824156403542	NA	-0.896970927715302	-0.899929285049438	0.107653558254242	0.149587988853455
28	497	WSH	49701	T1	1	1.99863111972809	male	-0.969745397567749	-0.0761038213968277	-0.896970927715302	-0.899929285049438	-0.423800349235535	-0.97138524055481
50	674	Water	67404	T1	1	2.01505827903748	female	-1.73866665363312	0.258490055799484	0.397103250026703	-0.899929285049438	NA	-0.922647297382355
29	508	Sanitation	50805	T1	1	1.9657769203186	female	-1.27731394767761	-0.0761038213968277	-0.249933823943138	-0.899929285049438	-0.158073395490646	-1.65371680259705
32	529	Nutrition	52906	T1	1	2.03969883918762	female	-0.662176907062531	-0.0761038213968277	-1.5440080165863	-0.899929285049438	-0.335224688053131	-1.06886112689972
36	560	Handwashing	56005	T1	1	2.0177960395813	female	-0.969745397567749	NA	0.397103250026703	-0.899929285049438	0.37338051199913	-0.727695405483246
2	288	Nutrition + WSH	28803	T1	1	1.96030116081238	male	-0.354608416557312	-0.0761038213968277	NA	-0.899929285049438	0.019077904522419	-0.337791681289673
77	888	Control	88803	T1	1	2.00684452056885	male	-0.969745397567749	-0.0761038213968277	-0.896970927715302	-0.899929285049438	-2.19531345367432	-0.337791681289673
77	888	Control	88804	T1	1	1.9822039604187	female	-1.89245092868805	-0.0761038213968277	1.04414033889771	-0.899929285049438	-0.512376010417938	-1.06886112689972
76	882	Nutrition + WSH	88202	T1	1	1.97672832012177	male	-0.662176907062531	-1.07988548278809	-0.573452353477478	-0.899929285049438	0.37338051199913	0.247063919901848
65	799	Nutrition	79901	T1	1	2.02600955963135	female	-1.12352967262268	-0.0761038213968277	-0.573452353477478	-0.899929285049438	0.284804850816727	-0.776433348655701
69	827	Nutrition	82705	T1	1	2.03969883918762	male	-0.662176907062531	-0.0761038213968277	-1.22048938274384	-0.803223848342896	0.37338051199913	-0.97138524055481
44	627	Control	62708	T1	1	1.97672832012177	male	-0.508392632007599	-0.0761038213968277	-1.5440080165863	-0.803223848342896	0.019077904522419	-0.38652965426445
69	828	Control	82805	T1	1	1.99863111972809	female	-1.27731394767761	-0.0761038213968277	0.073584720492363	-0.803223848342896	-1.04382991790771	-0.484005570411682
55	716	Control	71602	T1	1	2.0013689994812	male	-0.662176907062531	-0.0761038213968277	-1.22048938274384	-0.803223848342896	-0.955254256725311	-0.38652965426445
52	693	Control	69307	T1	1	2.00958251953125	female	-0.815961182117462	-0.0761038213968277	-0.896970927715302	-0.803223848342896	-1.22098124027252	-0.727695405483246
58	737	Nutrition + WSH	73703	T1	1	2.0342230796814	male	-1.73866665363312	1.26227176189423	-0.249933823943138	-0.803223848342896	NA	NA
46	647	Control	64707	T1	1	2.00958251953125	female	-1.12352967262268	-0.0761038213968277	0.073584720492363	-0.706518411636353	0.107653558254242	-1.26381301879883
50	673	WSH	67302	T1	1	2.0177960395813	male	-0.969745397567749	-0.0761038213968277	-0.249933823943138	-0.706518411636353	-0.778102934360504	NA
19	429	Control	42906	T1	1	2.01232028007507	female	-0.969745397567749	-0.0761038213968277	-0.249933823943138	-0.706518411636353	-1.22098124027252	-0.922647297382355
33	543	Nutrition + WSH	54307	T1	1	2.00410676002502	male	-0.815961182117462	-0.0761038213968277	-0.573452353477478	-0.706518411636353	-0.0694977417588234	-1.11759912967682
13	381	WSH	38102	T1	1	2.02874732017517	male	-0.969745397567749	0.59308397769928	-0.896970927715302	-0.706518411636353	-0.246649041771889	-1.11759912967682
32	528	Handwashing	52806	T1	1	2.0369610786438	male	-0.508392632007599	-0.0761038213968277	-1.22048938274384	-0.706518411636353	-0.423800349235535	-1.06886112689972
33	542	Control	54203	T1	1	1.98767971992493	male	-0.662176907062531	-0.0761038213968277	-0.896970927715302	-0.706518411636353	-1.57528376579285	-0.678957462310791
51	681	Nutrition	68103	T1	1	2.0177960395813	female	-0.354608416557312	-1.07988548278809	-0.573452353477478	-0.706518411636353	-0.335224688053131	0.00337408692575991
68	818	Water	81804	T1	1	2.01505827903748	female	-1.12352967262268	-0.0761038213968277	0.073584720492363	-0.706518411636353	NA	-0.922647297382355
15	396	Control	39601	T1	1	2.02874732017517	male	-0.662176907062531	-0.0761038213968277	-0.896970927715302	-0.706518411636353	-0.246649041771889	-0.727695405483246
6	320	Control	32006	T1	1	2.00958251953125	male	-0.662176907062531	-0.0761038213968277	-0.896970927715302	-0.706518411636353	-1.30955684185028	-0.38652965426445
64	790	Water	79004	T1	1	2.02053380012512	female	-1.12352967262268	-0.0761038213968277	0.073584720492363	-0.706518411636353	0.461956143379211	-0.727695405483246
63	779	Control	77905	T1	1	2.02053380012512	male	-0.354608416557312	-0.0761038213968277	-1.5440080165863	-0.706518411636353	0.196229204535484	-0.8251713514328
70	837	Water	83706	T1	1	2.02600955963135	male	-0.508392632007599	-0.0761038213968277	-1.22048938274384	-0.706518411636353	-0.778102934360504	-0.0453638806939125
74	865	Sanitation	86504	T1	1	1.96303904056549	male	-1.43109822273254	0.59308397769928	0.397103250026703	-0.60981297492981	-0.158073395490646	-1.65371680259705
15	397	Nutrition + WSH	39707	T1	1	2.00958251953125	male	-0.969745397567749	0.59308397769928	-0.573452353477478	-0.60981297492981	-0.0694977417588234	-1.06886112689972
22	448	Nutrition + WSH	44806	T1	1	1.99589323997498	male	-0.815961182117462	-0.0761038213968277	-0.249933823943138	-0.60981297492981	0.284804850816727	NA
9	350	Water	35001	T1	1	1.9657769203186	female	-0.508392632007599	-0.0761038213968277	-0.896970927715302	-0.60981297492981	NA	-1.02012324333191
65	799	Nutrition	79902	T1	1	2.03148531913757	female	-0.815961182117462	-0.0761038213968277	-0.249933823943138	-0.60981297492981	0.196229204535484	-0.337791681289673
5	317	Handwashing	31703	T1	1	2.02874732017517	female	-0.200824156403542	-0.0761038213968277	-1.5440080165863	-0.60981297492981	-0.158073395490646	-0.8251713514328
4	311	Control	31105	T1	1	1.97399044036865	female	-0.662176907062531	-0.0761038213968277	-0.573452353477478	-0.60981297492981	-1.22098124027252	-0.630219459533691
77	890	Control	89005	T1	1	2.0342230796814	male	-0.969745397567749	-0.0761038213968277	0.073584720492363	-0.60981297492981	-1.4867081642150899	-0.289053708314896
52	694	Nutrition	69405	T1	1	2.01232028007507	male	-0.200824156403542	-0.745291590690613	-0.896970927715302	-0.60981297492981	NA	-0.0453638806939125
69	831	WSH	83103	T1	1	2.01232028007507	female	-0.508392632007599	-0.745291590690613	-0.249933823943138	-0.60981297492981	-0.0694977417588234	NA
76	885	Sanitation	88503	T1	1	2.03148531913757	female	-0.508392632007599	-0.745291590690613	-0.249933823943138	-0.60981297492981	-1.13240551948547	-0.922647297382355
4	306	Control	30608	T1	1	1.9657769203186	male	-0.200824156403542	-0.0761038213968277	-1.5440080165863	-0.60981297492981	-0.0694977417588234	-0.337791681289673
30	516	Control	51608	T1	1	2.0177960395813	male	-0.354608416557312	-0.0761038213968277	-1.22048938274384	-0.60981297492981	0.284804850816727	-0.337791681289673
24	468	Water	46801	T1	1	1.99041748046875	male	-0.815961182117462	-0.0761038213968277	-0.249933823943138	-0.60981297492981	0.107653558254242	-1.06886112689972
68	820	Nutrition + WSH	82007	T1	1	1.98767971992493	female	-0.200824156403542	-0.745291590690613	-0.896970927715302	-0.60981297492981	-0.955254256725311	-0.484005570411682
74	867	Control	86702	T1	1	1.98767971992493	male	-1.27731394767761	1.26227176189423	-0.249933823943138	-0.513107538223267	-0.778102934360504	-0.0453638806939125
59	747	Control	74704	T1	1	2.0013689994812	male	-0.200824156403542	-0.0761038213968277	-1.22048938274384	-0.513107538223267	-0.246649041771889	-0.678957462310791
40	598	Nutrition	59808	T1	1	1.96030116081238	male	-0.0470399037003517	-0.745291590690613	-0.896970927715302	-0.513107538223267	-0.778102934360504	0.149587988853455
77	894	Nutrition + WSH	89407	T1	1	2.0177960395813	female	0.106744349002838	NA	-0.249933823943138	-0.513107538223267	0.904834389686584	1.07560932636261
15	397	Nutrition + WSH	39707	T2	2	2.00958251953125	male	-0.815961182117462	0.59308397769928	-0.573452353477478	-0.513107538223267	-0.0694977417588234	-1.06886112689972
67	813	WSH	81305	T1	1	1.97125256061554	male	-0.508392632007599	-0.0761038213968277	-0.573452353477478	-0.513107538223267	NA	-0.678957462310791
66	801	Nutrition + WSH	80107	T1	1	1.98767971992493	female	-0.0470399037003517	-0.0761038213968277	-1.5440080165863	-0.513107538223267	NA	0.295801877975464
38	583	Nutrition	58305	T1	1	2.02600955963135	female	-0.815961182117462	-0.0761038213968277	0.073584720492363	-0.513107538223267	0.284804850816727	-1.16633713245392
28	499	Control	49903	T1	1	2.00410676002502	male	-0.815961182117462	-0.0761038213968277	0.073584720492363	-0.513107538223267	0.019077904522419	-0.0941018462181091
35	558	Nutrition	55801	T1	1	1.97946608066559	male	-0.354608416557312	-0.0761038213968277	-0.896970927715302	-0.513107538223267	-0.0694977417588234	-1.02012324333191
58	742	Control	74207	T1	1	1.97672832012177	female	-0.662176907062531	-0.745291590690613	0.397103250026703	-0.513107538223267	1.17056131362915	0.783181548118591
59	750	Nutrition	75006	T1	1	2.00684452056885	female	0.260528594255447	-2.08366703987122	-0.249933823943138	-0.513107538223267	NA	-0.0941018462181091
42	609	Sanitation	60903	T1	1	2.0369610786438	female	-0.969745397567749	-0.0761038213968277	0.397103250026703	-0.513107538223267	-0.512376010417938	-1.06886112689972
26	486	Sanitation	48603	T1	1	1.99589323997498	male	-0.508392632007599	-0.0761038213968277	-0.573452353477478	-0.513107538223267	0.284804850816727	-0.142839819192886
22	448	Nutrition + WSH	44803	T1	1	2.00410676002502	female	-0.662176907062531	-0.0761038213968277	-0.249933823943138	-0.513107538223267	0.727683126926422	-0.97138524055481
35	552	Nutrition + WSH	55201	T1	1	2.00958251953125	male	-0.815961182117462	-0.0761038213968277	0.073584720492363	-0.513107538223267	0.196229204535484	-0.142839819192886
30	519	Nutrition	51902	T1	1	2.02600955963135	female	-0.969745397567749	-0.0761038213968277	0.397103250026703	-0.513107538223267	-0.158073395490646	-1.41002690792084
11	365	Nutrition	36506	T1	1	1.96303904056549	female	-0.200824156403542	-0.745291590690613	-0.573452353477478	-0.513107538223267	0.196229204535484	-0.630219459533691
21	443	Control	44308	T1	1	2.02874732017517	male	-1.12352967262268	1.26227176189423	-0.573452353477478	-0.513107538223267	-0.778102934360504	-0.727695405483246
12	373	Handwashing	37303	T1	1	2.0369610786438	male	-0.815961182117462	0.59308397769928	-0.249933823943138	-0.416402131319046	0.107653558254242	NA
44	629	Nutrition + WSH	62904	T1	1	1.98494184017181	female	-0.815961182117462	-0.745291590690613	1.04414033889771	-0.416402131319046	0.196229204535484	-1.45876491069794
22	449	Control	44906	T1	1	2.0177960395813	male	-0.354608416557312	-0.0761038213968277	-0.573452353477478	-0.416402131319046	0.37338051199913	0.00337408692575991
20	434	Sanitation	43408	T1	1	2.03148531913757	male	-0.200824156403542	-0.0761038213968277	-0.896970927715302	-0.416402131319046	0.284804850816727	-0.630219459533691
23	456	Control	45604	T1	1	2.0342230796814	male	-0.508392632007599	0.59308397769928	-0.896970927715302	-0.416402131319046	-0.0694977417588234	-0.191577777266502
25	477	Handwashing	47701	T1	1	2.01232028007507	male	-0.508392632007599	-0.0761038213968277	-0.249933823943138	-0.416402131319046	NA	-0.678957462310791
18	419	Control	41907	T1	1	2.0342230796814	male	-0.200824156403542	-0.745291590690613	-0.249933823943138	-0.416402131319046	0.816258788108826	-0.8251713514328
10	355	Water	35507	T1	1	2.00684452056885	male	-1.27731394767761	0.59308397769928	0.720621824264526	-0.416402131319046	NA	-1.65371680259705
31	522	WSH	52208	T1	1	1.97125256061554	male	-0.969745397567749	0.59308397769928	0.073584720492363	-0.416402131319046	NA	-0.435267597436905
33	536	Control	53606	T1	1	2.0177960395813	male	-0.200824156403542	-0.0761038213968277	-0.896970927715302	-0.416402131319046	-0.600951671600342	-1.21507501602173
21	445	Control	44508	T1	1	2.01232028007507	female	-0.815961182117462	-0.0761038213968277	0.397103250026703	-0.416402131319046	-1.39813244342804	-1.21507501602173
54	711	Control	71104	T1	1	2.0342230796814	male	-0.354608416557312	-0.0761038213968277	-0.573452353477478	-0.416402131319046	-0.335224688053131	-1.21507501602173
61	760	Nutrition	76005	T1	1	2.02327179908752	male	-0.815961182117462	1.26227176189423	-0.896970927715302	-0.416402131319046	-1.39813244342804	NA
28	500	Water	50002	T1	1	1.96030116081238	female	-0.508392632007599	0.59308397769928	-0.896970927715302	-0.416402131319046	-0.246649041771889	-0.873909294605255
22	451	Sanitation	45107	T1	1	1.9822039604187	female	-1.43109822273254	0.59308397769928	1.04414033889771	-0.416402131319046	-0.512376010417938	-0.532743573188782
68	817	Control	81705	T1	1	2.02327179908752	female	-0.662176907062531	-0.0761038213968277	0.073584720492363	-0.416402131319046	-0.158073395490646	-0.142839819192886
58	742	Control	74208	T1	1	1.95756328105927	male	-0.200824156403542	-0.0761038213968277	-0.896970927715302	-0.416402131319046	0.550531804561615	0.929395437240601
68	816	Control	81606	T1	1	1.9822039604187	female	-1.12352967262268	1.26227176189423	-0.249933823943138	-0.416402131319046	-1.13240551948547	-1.45876491069794
40	593	WSH	59302	T1	1	2.01232028007507	male	-0.200824156403542	-0.0761038213968277	-0.896970927715302	-0.416402131319046	1.79059088230133	-0.0941018462181091
25	478	Nutrition + WSH	47805	T1	1	2.00684452056885	female	-0.662176907062531	-0.0761038213968277	0.397103250026703	-0.319696694612503	0.284804850816727	-1.21507501602173
67	812	Control	81203	T1	1	1.98767971992493	male	-0.0470399037003517	-0.745291590690613	-0.249933823943138	-0.319696694612503	-0.158073395490646	0.442015796899796
67	814	Control	81405	T1	1	1.97399044036865	male	0.106744349002838	-0.745291590690613	-0.573452353477478	-0.319696694612503	-1.13240551948547	-0.727695405483246
37	574	Control	57402	T1	1	2.02327179908752	female	-0.354608416557312	-0.745291590690613	0.397103250026703	-0.319696694612503	0.284804850816727	0.00337408692575991
21	442	Water	44205	T1	1	1.97399044036865	female	-0.354608416557312	-0.745291590690613	0.397103250026703	-0.319696694612503	1.17056131362915	-0.484005570411682
77	889	Handwashing	88906	T1	1	2.02327179908752	male	-0.969745397567749	0.59308397769928	0.397103250026703	-0.319696694612503	0.196229204535484	-0.142839819192886
19	425	WSH	42505	T1	1	2.01505827903748	male	-0.354608416557312	-0.0761038213968277	-0.249933823943138	-0.319696694612503	0.904834389686584	-0.776433348655701
77	894	Nutrition + WSH	89403	T1	1	2.00410676002502	female	-0.200824156403542	-0.745291590690613	0.073584720492363	-0.319696694612503	0.196229204535484	0.636967658996582
57	728	Water	72806	T1	1	2.01232028007507	female	-0.200824156403542	-0.0761038213968277	-0.573452353477478	-0.319696694612503	0.461956143379211	-1.02012324333191
39	590	Sanitation	59004	T1	1	1.99863111972809	female	0.414312839508057	NA	-0.573452353477478	-0.319696694612503	-1.75243508815765	-0.38652965426445
2	294	Control	29405	T1	1	1.96303904056549	male	0.106744349002838	-0.0761038213968277	-1.22048938274384	-0.319696694612503	0.284804850816727	-0.873909294605255
54	711	Control	71101	T1	1	2.03148531913757	male	0.106744349002838	-0.41069769859314	-0.896970927715302	-0.319696694612503	-0.866678595542908	-0.38652965426445
46	647	Control	64708	T1	1	1.99315536022186	female	-0.815961182117462	-0.0761038213968277	0.720621824264526	-0.319696694612503	-1.13240551948547	-1.11759912967682
63	783	WSH	78307	T1	1	1.97399044036865	male	-0.354608416557312	-0.0761038213968277	-0.249933823943138	-0.319696694612503	0.196229204535484	-0.8251713514328
47	650	Sanitation	65007	T1	1	2.0342230796814	female	-0.0470399037003517	-0.41069769859314	-0.573452353477478	-0.319696694612503	0.816258788108826	1.02687132358551
49	664	Control	66407	T1	1	1.95756328105927	female	-0.200824156403542	-0.0761038213968277	-0.573452353477478	-0.319696694612503	0.196229204535484	-1.02012324333191
6	326	Handwashing	32605	T1	1	2.02874732017517	female	-0.0470399037003517	-0.0761038213968277	-0.573452353477478	-0.22299125790596	0.639107465744019	-0.0453638806939125
36	566	Sanitation	56604	T1	1	1.97399044036865	male	-0.354608416557312	-0.0761038213968277	0.073584720492363	-0.22299125790596	-0.512376010417938	-0.435267597436905
21	443	Control	44302	T1	1	2.0369610786438	male	-0.200824156403542	-0.0761038213968277	-0.249933823943138	-0.22299125790596	-0.955254256725311	-1.11759912967682
43	622	Handwashing	62202	T1	1	2.01232028007507	male	0.106744349002838	-0.0761038213968277	-0.896970927715302	-0.22299125790596	-0.335224688053131	-0.678957462310791
62	775	Sanitation	77501	T1	1	1.98494184017181	male	0.106744349002838	-0.0761038213968277	-0.896970927715302	-0.22299125790596	0.019077904522419	NA
18	416	Nutrition	41605	T1	1	1.96303904056549	female	-0.508392632007599	-0.0761038213968277	0.397103250026703	-0.22299125790596	0.904834389686584	-0.873909294605255
15	399	Sanitation	39902	T1	1	2.00410676002502	male	-0.969745397567749	1.26227176189423	0.073584720492363	-0.22299125790596	-0.512376010417938	-0.191577777266502
15	396	Control	39603	T1	1	2.00958251953125	female	-0.200824156403542	-0.0761038213968277	-0.249933823943138	-0.22299125790596	0.461956143379211	-0.435267597436905
49	668	Water	66801	T1	1	1.9657769203186	female	-0.508392632007599	-0.0761038213968277	0.397103250026703	-0.22299125790596	-1.6638594865799	-0.337791681289673
19	425	WSH	42502	T1	1	1.96303904056549	female	-0.200824156403542	-0.0761038213968277	-0.249933823943138	-0.22299125790596	-0.778102934360504	-0.337791681289673
75	879	WSH	87908	T1	1	1.98767971992493	female	-0.508392632007599	-0.0761038213968277	0.397103250026703	-0.22299125790596	-0.778102934360504	-1.02012324333191
15	392	Nutrition	39207	T1	1	2.0013689994812	male	0.260528594255447	-0.0761038213968277	-1.22048938274384	-0.22299125790596	0.639107465744019	0.393277823925018
29	510	Handwashing	51006	T1	1	2.01505827903748	male	-0.0470399037003517	-0.0761038213968277	-0.573452353477478	-0.22299125790596	0.550531804561615	0.393277823925018
50	675	Control	67501	T1	1	1.96851468086243	male	-0.200824156403542	-0.0761038213968277	-0.249933823943138	-0.22299125790596	-1.75243508815765	-0.630219459533691
41	601	Nutrition + WSH	60105	T1	1	2.0342230796814	male	0.106744349002838	-0.0761038213968277	-0.896970927715302	-0.22299125790596	0.639107465744019	-0.776433348655701
11	366	Water	36603	T1	1	1.98767971992493	female	-0.508392632007599	1.26227176189423	-0.896970927715302	-0.22299125790596	0.107653558254242	-1.11759912967682
42	610	Handwashing	61003	T1	1	2.02874732017517	female	-0.0470399037003517	-0.0761038213968277	-0.573452353477478	-0.22299125790596	0.196229204535484	-0.142839819192886
67	811	Water	81103	T1	1	2.01505827903748	female	0.106744349002838	-0.0761038213968277	-0.896970927715302	-0.22299125790596	0.284804850816727	0.00337408692575991
13	377	Water	37707	T1	1	2.03969883918762	female	-0.508392632007599	-0.0761038213968277	0.397103250026703	-0.22299125790596	0.019077904522419	-0.191577777266502
55	714	Control	71406	T1	1	1.98494184017181	female	-0.815961182117462	1.26227176189423	-0.249933823943138	-0.22299125790596	-0.512376010417938	-1.65371680259705
36	565	WSH	56505	T1	1	1.99589323997498	female	-1.12352967262268	1.26227176189423	0.397103250026703	-0.22299125790596	0.37338051199913	NA
39	591	Control	59107	T1	1	2.0342230796814	male	0.414312839508057	-0.41069769859314	-0.896970927715302	-0.126285836100578	-0.955254256725311	-0.435267597436905
81	927	Nutrition + WSH	92702	T1	1	1.98767971992493	female	-0.0470399037003517	-0.0761038213968277	-0.249933823943138	-0.126285836100578	-0.512376010417938	NA
47	648	Control	64801	T1	1	1.99863111972809	male	-0.969745397567749	1.26227176189423	0.397103250026703	-0.126285836100578	-0.778102934360504	-0.776433348655701
64	791	Nutrition + WSH	79106	T1	1	2.0013689994812	female	-0.662176907062531	0.258490055799484	0.720621824264526	-0.126285836100578	0.904834389686584	-0.727695405483246
39	591	Control	59101	T1	1	1.97125256061554	female	-0.200824156403542	-0.0761038213968277	0.073584720492363	-0.126285836100578	-0.158073395490646	-1.06886112689972
61	761	Handwashing	76102	T1	1	2.00958251953125	female	0.260528594255447	-0.745291590690613	-0.249933823943138	-0.126285836100578	-0.778102934360504	-0.289053708314896
73	858	Water	85802	T1	1	2.0013689994812	female	-0.0470399037003517	-0.745291590690613	0.397103250026703	-0.126285836100578	0.550531804561615	0.9781334400177
50	674	Water	67402	T1	1	1.97399044036865	female	-0.662176907062531	-0.0761038213968277	1.04414033889771	-0.126285836100578	-0.600951671600342	-0.8251713514328
29	508	Sanitation	50807	T1	1	1.98494184017181	female	-0.200824156403542	-0.0761038213968277	0.073584720492363	-0.126285836100578	-0.335224688053131	-0.873909294605255
39	589	Handwashing	58905	T1	1	2.0013689994812	male	-0.354608416557312	-0.0761038213968277	0.397103250026703	-0.126285836100578	-0.158073395490646	-0.873909294605255
42	615	Nutrition	61502	T1	1	2.02874732017517	female	-0.354608416557312	-0.0761038213968277	0.397103250026703	-0.126285836100578	-1.13240551948547	-0.727695405483246
24	465	Nutrition + WSH	46507	T1	1	1.97399044036865	female	-0.0470399037003517	-0.0761038213968277	-0.249933823943138	-0.126285836100578	0.37338051199913	0.247063919901848
55	719	WSH	71902	T1	1	2.0369610786438	female	-0.508392632007599	-0.0761038213968277	0.720621824264526	-0.126285836100578	0.37338051199913	-0.873909294605255
79	909	Sanitation	90906	T1	1	1.99863111972809	female	-0.0470399037003517	-0.745291590690613	0.397103250026703	-0.126285836100578	1.17056131362915	0.247063919901848
16	400	WSH	40003	T1	1	1.99589323997498	female	-0.0470399037003517	-0.0761038213968277	-0.249933823943138	-0.126285836100578	0.196229204535484	0.00337408692575991
35	557	Handwashing	55708	T1	1	2.00684452056885	male	-0.508392632007599	0.59308397769928	0.073584720492363	-0.126285836100578	-1.04382991790771	-0.484005570411682
63	782	Nutrition + WSH	78208	T1	1	1.98494184017181	female	-0.0470399037003517	-0.0761038213968277	-0.249933823943138	-0.126285836100578	0.019077904522419	-0.8251713514328
18	423	Handwashing	42301	T1	1	1.97672832012177	male	-0.508392632007599	-0.0761038213968277	0.720621824264526	-0.126285836100578	0.461956143379211	-0.776433348655701
12	368	Nutrition	36802	T1	1	1.96851468086243	male	-0.354608416557312	1.26227176189423	-0.896970927715302	-0.126285836100578	0.727683126926422	1.12434732913971
55	715	Handwashing	71502	T1	1	2.00958251953125	male	-0.200824156403542	0.59308397769928	-0.573452353477478	-0.126285836100578	0.019077904522419	-0.484005570411682
10	352	Nutrition	35202	T1	1	2.02327179908752	female	-0.0470399037003517	-0.0761038213968277	-0.249933823943138	-0.126285836100578	0.37338051199913	0.539491713047028
27	493	Nutrition	49301	T1	1	1.97125256061554	female	-0.354608416557312	-0.0761038213968277	0.397103250026703	-0.126285836100578	0.816258788108826	-0.873909294605255
49	667	Handwashing	66704	T1	1	2.00958251953125	female	0.568097114562988	-0.745291590690613	-0.896970927715302	-0.126285836100578	0.107653558254242	0.734443604946136
27	492	Control	49204	T1	1	1.99863111972809	male	-0.200824156403542	-0.0761038213968277	0.073584720492363	-0.126285836100578	-0.600951671600342	-0.678957462310791
45	638	Control	63804	T1	1	2.01505827903748	male	-0.0470399037003517	-0.0761038213968277	-0.249933823943138	-0.126285836100578	0.461956143379211	-0.678957462310791
15	393	Water	39303	T1	1	2.02874732017517	female	0.106744349002838	-0.745291590690613	0.397103250026703	-0.0295804012566805	0.284804850816727	-0.0941018462181091
13	382	Handwashing	38207	T1	1	2.02327179908752	female	-0.0470399037003517	-0.0761038213968277	0.073584720492363	-0.0295804012566805	0.639107465744019	0.247063919901848
70	833	Sanitation	83302	T1	1	2.01505827903748	female	0.106744349002838	-0.0761038213968277	-0.249933823943138	-0.0295804012566805	0.196229204535484	0.831919491291046
59	746	Control	74607	T1	1	1.97399044036865	male	0.414312839508057	-0.0761038213968277	-0.896970927715302	-0.0295804012566805	-0.866678595542908	-0.776433348655701
48	656	Sanitation	65608	T1	1	1.96030116081238	female	0.260528594255447	-0.0761038213968277	-0.573452353477478	-0.0295804012566805	0.107653558254242	-0.38652965426445
13	376	Nutrition + WSH	37603	T1	1	1.96030116081238	female	-0.200824156403542	0.59308397769928	-0.249933823943138	-0.0295804012566805	0.284804850816727	-0.191577777266502
37	572	Handwashing	57201	T1	1	1.99589323997498	male	-0.200824156403542	0.59308397769928	-0.249933823943138	-0.0295804012566805	0.727683126926422	-0.24031575024128
78	899	WSH	89906	T1	1	1.99315536022186	male	-0.0470399037003517	-0.0761038213968277	0.073584720492363	-0.0295804012566805	-1.04382991790771	-0.142839819192886
50	674	Water	67403	T1	1	1.99041748046875	male	0.414312839508057	-0.745291590690613	-0.249933823943138	-0.0295804012566805	0.550531804561615	0.247063919901848
19	427	Sanitation	42707	T1	1	1.98494184017181	male	0.106744349002838	-0.0761038213968277	-0.249933823943138	-0.0295804012566805	-0.246649041771889	-0.337791681289673
41	605	Control	60507	T1	1	1.98494184017181	male	-0.200824156403542	0.59308397769928	-0.249933823943138	-0.0295804012566805	-0.0694977417588234	-0.630219459533691
73	862	Control	86203	T1	1	2.01232028007507	male	0.106744349002838	0.59308397769928	-0.896970927715302	-0.0295804012566805	0.107653558254242	0.49075374007225
30	514	Handwashing	51403	T1	1	1.99315536022186	female	-0.508392632007599	1.26227176189423	-0.249933823943138	-0.0295804012566805	NA	-0.484005570411682
79	906	Control	90601	T1	1	1.99589323997498	male	0.721881330013275	-0.745291590690613	-0.896970927715302	-0.0295804012566805	0.461956143379211	0.783181548118591
12	369	Sanitation	36901	T1	1	2.00410676002502	male	0.106744349002838	-0.0761038213968277	-0.249933823943138	-0.0295804012566805	1.2591370344162	-0.337791681289673
32	533	Sanitation	53302	T1	1	1.95756328105927	male	-0.200824156403542	0.258490055799484	0.073584720492363	-0.0295804012566805	0.816258788108826	-0.678957462310791
26	481	Nutrition + WSH	48107	T1	1	1.9657769203186	female	0.106744349002838	-0.0761038213968277	-0.249933823943138	-0.0295804012566805	0.550531804561615	-0.289053708314896
77	892	Sanitation	89203	T1	1	1.96303904056549	male	-0.508392632007599	0.258490055799484	0.720621824264526	-0.0295804012566805	-1.22098124027252	-0.8251713514328
41	600	Nutrition	60005	T1	1	1.98767971992493	female	0.106744349002838	-0.0761038213968277	-0.249933823943138	-0.0295804012566805	-0.158073395490646	0.539491713047028
11	367	WSH	36704	T1	1	2.02327179908752	female	0.106744349002838	-0.0761038213968277	0.073584720492363	0.067125029861927	1.79059088230133	0.588229656219482
68	822	Handwashing	82206	T1	1	1.98767971992493	male	-0.0470399037003517	0.59308397769928	-0.249933823943138	0.067125029861927	-0.335224688053131	0.052112054079771
16	401	Water	40103	T1	1	1.9657769203186	male	0.414312839508057	-0.0761038213968277	-0.573452353477478	0.067125029861927	0.816258788108826	NA
52	692	Water	69208	T1	1	1.97399044036865	female	-0.0470399037003517	-0.745291590690613	1.04414033889771	0.067125029861927	NA	-0.191577777266502
66	802	WSH	80206	T1	1	2.02600955963135	male	0.568097114562988	-0.0761038213968277	-0.896970927715302	0.067125029861927	0.019077904522419	0.247063919901848
36	561	Control	56106	T1	1	2.00958251953125	male	-0.969745397567749	1.93145954608917	0.397103250026703	0.067125029861927	-0.0694977417588234	-0.922647297382355
8	338	WSH	33806	T1	1	1.97125256061554	male	0.106744349002838	NA	-0.896970927715302	0.067125029861927	-0.246649041771889	-0.191577777266502
22	450	Water	45005	T1	1	2.03148531913757	female	0.260528594255447	-0.745291590690613	0.397103250026703	0.067125029861927	0.904834389686584	1.17308533191681
66	800	Handwashing	80005	T1	1	2.03969883918762	male	-0.354608416557312	1.26227176189423	-0.249933823943138	0.067125029861927	0.37338051199913	-0.727695405483246
14	387	Nutrition	38704	T1	1	1.97125256061554	female	-0.0470399037003517	-0.0761038213968277	0.397103250026703	0.067125029861927	0.904834389686584	1.02687132358551
25	472	Control	47203	T1	1	2.02053380012512	male	0.568097114562988	-0.0761038213968277	-0.896970927715302	0.067125029861927	0.107653558254242	0.783181548118591
21	441	WSH	44104	T1	1	2.00410676002502	female	0.414312839508057	-0.0761038213968277	-0.573452353477478	0.067125029861927	0.284804850816727	0.9781334400177
67	808	Handwashing	80803	T1	1	1.98767971992493	male	0.568097114562988	0.59308397769928	-1.5440080165863	0.067125029861927	1.34771263599396	1.02687132358551
58	740	Handwashing	74006	T1	1	1.97946608066559	female	0.414312839508057	-0.0761038213968277	-0.573452353477478	0.067125029861927	-0.246649041771889	-0.97138524055481
58	743	Water	74307	T1	1	2.00410676002502	male	-0.354608416557312	1.26227176189423	-0.249933823943138	0.067125029861927	0.019077904522419	-0.484005570411682
38	581	Nutrition + WSH	58108	T1	1	1.97946608066559	male	-0.0470399037003517	0.59308397769928	-0.249933823943138	0.067125029861927	0.727683126926422	-0.727695405483246
23	463	WSH	46302	T1	1	1.9657769203186	male	-0.200824156403542	-0.0761038213968277	0.720621824264526	0.067125029861927	-0.158073395490646	-0.922647297382355
68	818	Water	81805	T1	1	1.97946608066559	male	0.721881330013275	-0.745291590690613	-0.249933823943138	0.163830459117889	0.196229204535484	0.295801877975464
66	804	Control	80405	T1	1	1.99315536022186	female	0.106744349002838	-0.0761038213968277	0.397103250026703	0.163830459117889	0.37338051199913	0.442015796899796
23	461	Nutrition + WSH	46108	T1	1	1.99589323997498	female	0.721881330013275	NA	0.397103250026703	0.163830459117889	0.727683126926422	1.12434732913971
48	659	Handwashing	65907	T1	1	1.97125256061554	male	-0.0470399037003517	0.59308397769928	0.073584720492363	0.163830459117889	-0.158073395490646	-0.630219459533691
45	638	Control	63802	T1	1	1.96303904056549	female	0.414312839508057	0.59308397769928	-0.896970927715302	0.163830459117889	0.107653558254242	-0.142839819192886
30	517	WSH	51702	T1	1	2.01505827903748	male	0.414312839508057	0.59308397769928	-0.896970927715302	0.163830459117889	-0.512376010417938	-0.873909294605255
15	392	Nutrition	39201	T1	1	1.9657769203186	male	0.568097114562988	-0.0761038213968277	-0.573452353477478	0.163830459117889	0.550531804561615	0.685705602169037
1	280	Sanitation	28004	T1	1	2.02874732017517	female	-0.508392632007599	-0.0761038213968277	1.69117736816406	0.163830459117889	-0.246649041771889	NA
10	359	WSH	35904	T1	1	1.99589323997498	male	0.721881330013275	-0.0761038213968277	-0.896970927715302	0.163830459117889	0.904834389686584	0.880657494068146
65	797	Handwashing	79702	T1	1	1.97946608066559	male	0.260528594255447	0.59308397769928	-0.573452353477478	0.163830459117889	-0.246649041771889	0.442015796899796
55	716	Control	71606	T1	1	1.97125256061554	female	0.414312839508057	-0.745291590690613	0.397103250026703	0.163830459117889	0.196229204535484	-0.0941018462181091
32	535	WSH	53507	T1	1	1.99863111972809	female	0.414312839508057	-0.0761038213968277	-0.249933823943138	0.163830459117889	0.196229204535484	-0.484005570411682
52	688	Control	68808	T1	1	1.99863111972809	male	-0.0470399037003517	1.26227176189423	-0.573452353477478	0.163830459117889	-0.158073395490646	-0.630219459533691
2	295	Sanitation	29504	T1	1	2.00684452056885	female	0.106744349002838	-0.0761038213968277	0.397103250026703	0.163830459117889	0.550531804561615	-0.678957462310791
34	544	Water	54404	T1	1	2.00410676002502	female	0.106744349002838	1.26227176189423	-0.896970927715302	0.163830459117889	-0.246649041771889	0.588229656219482
78	901	Nutrition + WSH	90105	T1	1	1.98494184017181	male	-0.200824156403542	-0.0761038213968277	1.04414033889771	0.163830459117889	-1.13240551948547	-0.97138524055481
68	819	Nutrition	81903	T1	1	2.0177960395813	female	0.414312839508057	-0.0761038213968277	-0.249933823943138	0.163830459117889	0.107653558254242	-0.142839819192886
44	628	Control	62808	T1	1	1.99863111972809	female	0.721881330013275	-0.745291590690613	-0.249933823943138	0.163830459117889	0.196229204535484	-0.289053708314896
36	562	Water	56201	T1	1	2.01505827903748	female	0.106744349002838	-0.745291590690613	1.04414033889771	0.163830459117889	0.461956143379211	0.831919491291046
58	737	Nutrition + WSH	73708	T1	1	1.97399044036865	female	0.721881330013275	-0.0761038213968277	-0.896970927715302	0.163830459117889	0.550531804561615	0.734443604946136
48	658	Nutrition + WSH	65803	T1	1	1.99863111972809	female	0.106744349002838	0.59308397769928	-0.249933823943138	0.163830459117889	0.284804850816727	-0.581481516361237
21	444	Nutrition	44402	T1	1	1.97946608066559	male	-0.508392632007599	1.26227176189423	0.397103250026703	0.163830459117889	0.284804850816727	-0.630219459533691
40	594	Control	59408	T1	1	2.02327179908752	female	0.414312839508057	-0.0761038213968277	-0.249933823943138	0.163830459117889	-0.423800349235535	-0.435267597436905
31	524	Nutrition + WSH	52402	T1	1	2.02874732017517	male	0.106744349002838	-0.0761038213968277	0.397103250026703	0.163830459117889	0.816258788108826	0.49075374007225
24	471	Control	47107	T1	1	2.0342230796814	female	0.106744349002838	-0.0761038213968277	0.720621824264526	0.260535895824432	1.43628835678101	1.41677510738373
16	405	Control	40503	T1	1	2.02053380012512	male	0.414312839508057	-0.0761038213968277	0.073584720492363	0.260535895824432	0.639107465744019	0.49075374007225
66	801	Nutrition + WSH	80102	T1	1	2.02600955963135	female	0.106744349002838	-0.0761038213968277	0.720621824264526	0.260535895824432	NA	0.00337408692575991
47	649	Nutrition + WSH	64902	T1	1	2.03969883918762	male	-0.508392632007599	1.93145954608917	0.073584720492363	0.260535895824432	-0.0694977417588234	NA
21	447	Sanitation	44701	T1	1	1.99863111972809	male	0.414312839508057	-0.0761038213968277	0.073584720492363	0.260535895824432	0.816258788108826	1.07560932636261
31	520	Nutrition	52006	T1	1	1.97125256061554	female	0.260528594255447	-0.0761038213968277	0.397103250026703	0.260535895824432	0.550531804561615	NA
62	769	Nutrition	76908	T1	1	2.02874732017517	male	0.568097114562988	-0.0761038213968277	-0.249933823943138	0.260535895824432	1.43628835678101	1.56298899650574
48	661	Nutrition	66103	T1	1	2.02600955963135	female	-0.354608416557312	-0.0761038213968277	1.69117736816406	0.260535895824432	0.019077904522419	0.49075374007225
21	440	Nutrition + WSH	44005	T1	1	2.0369610786438	female	-0.354608416557312	1.26227176189423	0.397103250026703	0.260535895824432	-1.6638594865799	-0.630219459533691
47	650	Sanitation	65004	T1	1	1.95756328105927	male	0.414312839508057	-0.0761038213968277	0.073584720492363	0.260535895824432	1.43628835678101	1.36803710460663
22	452	Handwashing	45204	T1	1	2.02600955963135	female	0.721881330013275	-0.0761038213968277	-0.573452353477478	0.260535895824432	0.550531804561615	-0.0941018462181091
70	838	Nutrition + WSH	83803	T1	1	2.02600955963135	male	0.260528594255447	-0.0761038213968277	0.397103250026703	0.260535895824432	-1.22098124027252	-1.11759912967682
50	673	WSH	67307	T1	1	2.01505827903748	male	-0.200824156403542	0.59308397769928	0.720621824264526	0.260535895824432	0.904834389686584	0.052112054079771
52	691	Handwashing	69101	T1	1	2.00684452056885	female	0.721881330013275	-0.745291590690613	0.073584720492363	0.260535895824432	-0.423800349235535	NA
31	527	Water	52706	T1	1	1.99863111972809	female	0.568097114562988	-0.0761038213968277	-0.249933823943138	0.260535895824432	-0.866678595542908	-0.191577777266502
21	441	WSH	44101	T1	1	1.96030116081238	male	0.568097114562988	-0.0761038213968277	-0.249933823943138	0.260535895824432	0.461956143379211	-0.0453638806939125
69	828	Control	82808	T1	1	2.00410676002502	male	0.414312839508057	-0.745291590690613	0.720621824264526	0.260535895824432	0.727683126926422	0.880657494068146
74	870	WSH	87003	T1	1	2.00410676002502	female	0.106744349002838	-0.0761038213968277	0.720621824264526	0.260535895824432	0.37338051199913	-0.337791681289673
68	819	Nutrition	81907	T1	1	1.99315536022186	female	0.568097114562988	-0.745291590690613	0.397103250026703	0.260535895824432	NA	-0.0453638806939125
57	733	Nutrition + WSH	73306	T1	1	1.96030116081238	female	-0.200824156403542	0.59308397769928	0.720621824264526	0.260535895824432	-0.600951671600342	-0.97138524055481
47	653	Nutrition	65302	T1	1	2.00958251953125	female	0.414312839508057	-0.0761038213968277	0.073584720492363	0.260535895824432	0.196229204535484	0.149587988853455
48	663	WSH	66302	T1	1	1.99315536022186	male	0.260528594255447	1.26227176189423	-0.896970927715302	0.260535895824432	-0.335224688053131	0.636967658996582
28	502	Nutrition	50206	T1	1	2.02053380012512	female	-0.0470399037003517	0.59308397769928	0.397103250026703	0.260535895824432	-0.246649041771889	NA
55	715	Handwashing	71507	T1	1	1.99315536022186	female	0.568097114562988	-0.0761038213968277	-0.249933823943138	0.260535895824432	-0.600951671600342	NA
67	813	WSH	81307	T1	1	1.97399044036865	female	-0.0470399037003517	-0.0761038213968277	1.04414033889771	0.260535895824432	-0.0694977417588234	NA
37	569	WSH	56903	T1	1	2.00410676002502	male	0.414312839508057	-0.745291590690613	1.04414033889771	0.357241302728653	0.37338051199913	0.880657494068146
22	453	Control	45303	T1	1	2.00684452056885	female	0.414312839508057	-0.0761038213968277	0.397103250026703	0.357241302728653	0.639107465744019	1.12434732913971
62	770	Control	77008	T1	1	2.0177960395813	male	1.02944982051849	-0.0761038213968277	-0.896970927715302	0.357241302728653	0.019077904522419	0.149587988853455
17	413	Control	41305	T1	1	2.0342230796814	male	0.414312839508057	-0.0761038213968277	0.397103250026703	0.357241302728653	0.639107465744019	-0.435267597436905
39	588	Control	58801	T1	1	1.99589323997498	male	0.414312839508057	0.59308397769928	-0.249933823943138	0.357241302728653	0.37338051199913	0.442015796899796
56	727	Sanitation	72706	T1	1	2.0342230796814	male	0.875665605068207	-0.0761038213968277	-0.573452353477478	0.357241302728653	0.461956143379211	0.149587988853455
72	852	Nutrition + WSH	85205	T1	1	1.99863111972809	female	0.875665605068207	NA	0.720621824264526	0.357241302728653	1.61343955993652	1.17308533191681
56	726	Nutrition	72605	T1	1	1.99315536022186	male	0.260528594255447	0.59308397769928	0.073584720492363	0.357241302728653	-0.955254256725311	-0.289053708314896
40	599	Handwashing	59906	T1	1	2.00684452056885	female	0.414312839508057	-0.0761038213968277	0.397103250026703	0.357241302728653	0.461956143379211	1.02687132358551
16	405	Control	40507	T1	1	2.02053380012512	male	-0.508392632007599	1.93145954608917	0.397103250026703	0.357241302728653	-0.158073395490646	-0.630219459533691
66	800	Handwashing	80003	T1	1	1.9657769203186	female	0.568097114562988	-0.745291590690613	0.720621824264526	0.357241302728653	1.34771263599396	0.734443604946136
49	669	Control	66905	T1	1	1.96030116081238	female	0.106744349002838	-0.0761038213968277	1.04414033889771	0.357241302728653	-0.158073395490646	0.052112054079771
61	764	Control	76402	T1	1	1.96851468086243	female	0.875665605068207	-0.0761038213968277	-0.573452353477478	0.357241302728653	0.019077904522419	0.636967658996582
67	811	Water	81104	T1	1	1.97399044036865	male	0.721881330013275	-0.745291590690613	0.397103250026703	0.357241302728653	NA	1.95289278030396
6	325	Nutrition	32502	T1	1	1.99041748046875	female	0.721881330013275	-0.745291590690613	0.397103250026703	0.357241302728653	0.019077904522419	0.636967658996582
62	775	Sanitation	77503	T1	1	1.9657769203186	female	1.02944982051849	-1.07988548278809	0.073584720492363	0.357241302728653	1.08198571205139	0.831919491291046
58	740	Handwashing	74005	T1	1	2.00684452056885	female	0.414312839508057	-0.0761038213968277	0.397103250026703	0.357241302728653	-0.512376010417938	-0.435267597436905
35	552	Nutrition + WSH	55203	T1	1	2.01505827903748	female	0.721881330013275	-0.0761038213968277	-0.249933823943138	0.357241302728653	0.107653558254242	0.247063919901848
6	327	WSH	32707	T1	1	1.96303904056549	male	0.414312839508057	-0.0761038213968277	0.397103250026703	0.357241302728653	0.461956143379211	0.880657494068146
22	451	Sanitation	45108	T1	1	2.03969883918762	female	-0.354608416557312	NA	1.04414033889771	0.357241302728653	-1.30955684185028	-0.24031575024128
5	317	Handwashing	31707	T1	1	1.99863111972809	male	0.721881330013275	-0.0761038213968277	-0.249933823943138	0.357241302728653	0.461956143379211	0.393277823925018
13	379	Nutrition	37901	T1	1	2.0342230796814	male	0.260528594255447	-0.0761038213968277	0.720621824264526	0.357241302728653	-1.04382991790771	-0.38652965426445
77	891	WSH	89101	T1	1	1.98494184017181	female	0.106744349002838	1.26227176189423	-0.249933823943138	0.357241302728653	-0.246649041771889	-0.24031575024128
30	517	WSH	51708	T1	1	1.97672832012177	male	-0.200824156403542	1.26227176189423	0.397103250026703	0.357241302728653	0.107653558254242	-0.727695405483246
8	339	Control	33901	T1	1	1.97946608066559	male	0.414312839508057	-0.0761038213968277	0.397103250026703	0.357241302728653	-0.335224688053131	-0.337791681289673
5	316	Control	31605	T1	1	1.9657769203186	female	0.106744349002838	-0.0761038213968277	1.04414033889771	0.357241302728653	0.727683126926422	1.02687132358551
32	533	Sanitation	53305	T1	1	1.9822039604187	female	0.414312839508057	-0.0761038213968277	0.397103250026703	0.357241302728653	1.43628835678101	NA
74	865	Sanitation	86507	T1	1	1.98494184017181	female	0.414312839508057	-0.0761038213968277	0.397103250026703	0.357241302728653	0.196229204535484	0.880657494068146
63	777	Control	77702	T1	1	1.9657769203186	female	0.721881330013275	-0.0761038213968277	-0.249933823943138	0.357241302728653	-0.246649041771889	-0.191577777266502
56	721	Control	72106	T1	1	2.03148531913757	female	1.02944982051849	-0.0761038213968277	-0.573452353477478	0.453946739435196	0.639107465744019	0.9781334400177
14	384	Control	38402	T1	1	1.9822039604187	male	0.568097114562988	-0.0761038213968277	0.397103250026703	0.453946739435196	0.550531804561615	1.22182321548462
60	758	Sanitation	75803	T1	1	2.01232028007507	male	1.02944982051849	-0.0761038213968277	-0.573452353477478	0.453946739435196	0.107653558254242	0.588229656219482
14	387	Nutrition	38706	T1	1	1.99315536022186	male	0.721881330013275	-0.0761038213968277	0.073584720492363	0.453946739435196	NA	NA
32	530	Water	53008	T1	1	1.97399044036865	female	-0.0470399037003517	1.26227176189423	0.397103250026703	0.453946739435196	1.08198571205139	-0.24031575024128
52	692	Water	69202	T1	1	1.96851468086243	male	0.260528594255447	-0.0761038213968277	1.04414033889771	0.453946739435196	-0.335224688053131	-0.0453638806939125
19	429	Control	42905	T1	1	2.0342230796814	female	0.721881330013275	-0.0761038213968277	0.073584720492363	0.453946739435196	0.639107465744019	0.880657494068146
33	542	Control	54204	T1	1	2.00684452056885	female	0.414312839508057	-0.0761038213968277	0.720621824264526	0.453946739435196	1.17056131362915	-0.24031575024128
72	855	Nutrition	85502	T1	1	2.02874732017517	male	1.02944982051849	-0.0761038213968277	-0.573452353477478	0.453946739435196	0.904834389686584	1.46551311016083
77	890	Control	89002	T1	1	1.98767971992493	female	0.721881330013275	-0.0761038213968277	0.073584720492363	0.453946739435196	-0.512376010417938	0.149587988853455
37	568	Nutrition	56801	T1	1	1.96303904056549	male	0.721881330013275	-0.0761038213968277	0.073584720492363	0.453946739435196	0.196229204535484	0.783181548118591
11	367	WSH	36707	T1	1	1.96851468086243	male	0.260528594255447	-0.0761038213968277	1.04414033889771	0.453946739435196	1.08198571205139	0.636967658996582
70	839	WSH	83906	T1	1	1.96030116081238	female	0.721881330013275	-0.0761038213968277	0.073584720492363	0.453946739435196	1.34771263599396	1.61172699928284
48	661	Nutrition	66104	T1	1	2.02053380012512	male	-0.0470399037003517	1.26227176189423	0.397103250026703	0.453946739435196	0.107653558254242	-0.337791681289673
12	368	Nutrition	36804	T1	1	2.00410676002502	female	0.721881330013275	-0.41069769859314	0.397103250026703	0.453946739435196	0.993410050868988	1.56298899650574
67	808	Handwashing	80802	T1	1	1.98494184017181	male	0.568097114562988	-0.0761038213968277	0.397103250026703	0.453946739435196	-0.423800349235535	0.49075374007225
73	859	WSH	85908	T1	1	1.96851468086243	male	0.414312839508057	-0.0761038213968277	0.720621824264526	0.453946739435196	-0.423800349235535	-0.630219459533691
51	687	Nutrition + WSH	68703	T1	1	1.9822039604187	female	-0.354608416557312	1.93145954608917	0.397103250026703	0.453946739435196	-1.6638594865799	-0.38652965426445
36	566	Sanitation	56607	T1	1	1.96030116081238	male	-0.0470399037003517	0.59308397769928	1.04414033889771	0.453946739435196	0.019077904522419	0.49075374007225
73	857	Nutrition	85701	T1	1	2.01505827903748	male	1.18323409557343	-0.0761038213968277	-0.573452353477478	0.550652146339417	-0.246649041771889	-0.0453638806939125
51	684	Water	68405	T1	1	2.01505827903748	male	0.875665605068207	-0.0761038213968277	0.073584720492363	0.550652146339417	0.284804850816727	0.636967658996582
76	883	Control	88302	T1	1	1.97672832012177	male	0.260528594255447	1.5968656539917	-0.249933823943138	0.550652146339417	0.284804850816727	0.539491713047028
80	918	Water	91803	T1	1	2.01505827903748	female	0.414312839508057	-0.0761038213968277	1.04414033889771	0.550652146339417	-0.866678595542908	-0.142839819192886
21	442	Water	44203	T1	1	2.02327179908752	female	0.568097114562988	-0.0761038213968277	0.720621824264526	0.550652146339417	1.79059088230133	1.12434732913971
58	740	Handwashing	74001	T1	1	2.02874732017517	male	1.02944982051849	-0.0761038213968277	-0.249933823943138	0.550652146339417	0.284804850816727	0.295801877975464
27	492	Control	49203	T1	1	2.0013689994812	female	0.414312839508057	0.59308397769928	0.397103250026703	0.550652146339417	0.461956143379211	0.295801877975464
50	675	Control	67507	T1	1	1.99589323997498	male	0.414312839508057	1.26227176189423	-0.249933823943138	0.550652146339417	-0.0694977417588234	0.783181548118591
54	711	Control	71107	T1	1	1.96851468086243	male	-0.200824156403542	1.93145954608917	0.397103250026703	0.550652146339417	0.107653558254242	-0.678957462310791
4	308	Nutrition	30805	T1	1	2.0369610786438	female	0.568097114562988	0.59308397769928	0.073584720492363	0.550652146339417	-0.0694977417588234	-0.0941018462181091
22	452	Handwashing	45201	T1	1	1.96303904056549	male	0.721881330013275	-0.0761038213968277	0.397103250026703	0.550652146339417	0.284804850816727	0.49075374007225
65	792	Control	79208	T1	1	1.98494184017181	male	0.260528594255447	0.258490055799484	1.04414033889771	0.550652146339417	0.727683126926422	0.831919491291046
60	752	WSH	75206	T1	1	2.02874732017517	female	0.414312839508057	-0.0761038213968277	1.04414033889771	0.550652146339417	0.550531804561615	-0.581481516361237
6	326	Handwashing	32608	T1	1	2.03969883918762	female	0.721881330013275	-0.0761038213968277	0.397103250026703	0.550652146339417	0.904834389686584	1.02687132358551
45	632	Nutrition + WSH	63207	T1	1	1.99589323997498	female	1.02944982051849	-0.0761038213968277	-0.249933823943138	0.550652146339417	0.816258788108826	0.929395437240601
20	437	Control	43704	T1	1	1.97125256061554	male	0.568097114562988	0.59308397769928	0.073584720492363	0.550652146339417	-0.0694977417588234	-0.532743573188782
29	509	Water	50904	T1	1	2.03969883918762	male	0.568097114562988	0.59308397769928	0.073584720492363	0.550652146339417	0.904834389686584	-0.630219459533691
43	622	Handwashing	62203	T1	1	2.00684452056885	male	0.721881330013275	-0.0761038213968277	0.397103250026703	0.550652146339417	0.196229204535484	-0.630219459533691
33	540	Nutrition	54001	T1	1	1.98494184017181	female	0.568097114562988	-0.0761038213968277	0.720621824264526	0.550652146339417	0.37338051199913	0.636967658996582
12	372	WSH	37206	T1	1	2.01232028007507	female	0.568097114562988	0.59308397769928	0.073584720492363	0.550652146339417	-0.246649041771889	-0.38652965426445
38	578	Control	57805	T1	1	2.02600955963135	male	0.721881330013275	-0.0761038213968277	0.397103250026703	0.550652146339417	0.904834389686584	0.734443604946136
62	771	WSH	77101	T1	1	1.97125256061554	male	1.02944982051849	-0.0761038213968277	-0.249933823943138	0.550652146339417	1.08198571205139	1.46551311016083
77	889	Handwashing	88907	T1	1	2.00410676002502	female	0.721881330013275	0.258490055799484	0.073584720492363	0.550652146339417	1.08198571205139	1.12434732913971
15	398	WSH	39805	T1	1	2.01232028007507	female	0.721881330013275	-0.0761038213968277	0.397103250026703	0.550652146339417	1.17056131362915	0.149587988853455
75	877	Sanitation	87701	T1	1	1.99589323997498	female	0.875665605068207	-0.0761038213968277	0.397103250026703	0.647357583045959	0.284804850816727	NA
1	283	Control	28305	T1	1	1.96851468086243	female	1.02944982051849	-0.0761038213968277	0.073584720492363	0.647357583045959	0.904834389686584	0.685705602169037
61	764	Control	76404	T1	1	2.01505827903748	female	0.260528594255447	0.59308397769928	1.04414033889771	0.647357583045959	0.196229204535484	0.734443604946136
30	519	Nutrition	51901	T1	1	2.00684452056885	male	1.02944982051849	-0.0761038213968277	0.073584720492363	0.647357583045959	0.816258788108826	0.149587988853455
38	581	Nutrition + WSH	58101	T1	1	2.0369610786438	female	0.875665605068207	-0.0761038213968277	0.397103250026703	0.647357583045959	2.0563178062439	1.56298899650574
76	884	Nutrition	88407	T1	1	2.02600955963135	male	1.02944982051849	0.59308397769928	-0.573452353477478	0.647357583045959	0.196229204535484	0.295801877975464
75	877	Sanitation	87702	T1	1	1.96851468086243	male	0.568097114562988	-0.0761038213968277	1.04414033889771	0.647357583045959	NA	-0.484005570411682
51	686	Handwashing	68608	T1	1	2.0013689994812	female	0.875665605068207	-0.0761038213968277	0.397103250026703	0.647357583045959	0.727683126926422	0.49075374007225
30	518	Nutrition + WSH	51803	T1	1	1.9657769203186	male	1.02944982051849	-0.0761038213968277	0.073584720492363	0.647357583045959	1.43628835678101	1.61172699928284
27	494	WSH	49402	T1	1	1.99315536022186	male	0.721881330013275	0.59308397769928	0.073584720492363	0.647357583045959	0.37338051199913	0.49075374007225
67	814	Control	81404	T1	1	2.02327179908752	male	0.721881330013275	-0.0761038213968277	0.720621824264526	0.647357583045959	-0.335224688053131	0.442015796899796
21	444	Nutrition	44401	T1	1	1.99041748046875	female	0.414312839508057	0.59308397769928	0.720621824264526	0.647357583045959	-0.335224688053131	0.052112054079771
67	812	Control	81202	T1	1	2.01505827903748	male	0.414312839508057	0.59308397769928	0.720621824264526	0.647357583045959	0.993410050868988	-0.873909294605255
2	294	Control	29406	T1	1	2.02600955963135	female	1.02944982051849	-0.0761038213968277	0.073584720492363	0.647357583045959	1.2591370344162	1.41677510738373
17	408	WSH	40803	T1	1	2.0342230796814	male	1.02944982051849	-0.0761038213968277	0.073584720492363	0.647357583045959	1.43628835678101	NA
48	658	Nutrition + WSH	65807	T1	1	2.0013689994812	female	0.875665605068207	0.59308397769928	-0.249933823943138	0.647357583045959	0.550531804561615	1.17308533191681
76	886	Control	88602	T1	1	2.00684452056885	male	0.721881330013275	1.26227176189423	-0.573452353477478	0.647357583045959	0.196229204535484	0.539491713047028
68	819	Nutrition	81908	T1	1	1.96030116081238	male	0.721881330013275	1.26227176189423	-0.573452353477478	0.647357583045959	-0.158073395490646	NA
36	560	Handwashing	56008	T1	1	1.97672832012177	male	1.02944982051849	-0.0761038213968277	0.073584720492363	0.647357583045959	NA	1.56298899650574
16	404	Nutrition	40407	T1	1	2.01232028007507	female	-0.354608416557312	1.93145954608917	1.04414033889771	0.647357583045959	-0.866678595542908	-0.289053708314896
45	639	Water	63906	T1	1	2.0369610786438	male	1.02944982051849	-0.0761038213968277	0.073584720492363	0.647357583045959	NA	NA
67	815	Sanitation	81506	T1	1	1.99863111972809	male	1.33701837062836	0.59308397769928	-1.22048938274384	0.647357583045959	0.816258788108826	1.07560932636261
26	483	Handwashing	48306	T1	1	1.95756328105927	male	0.568097114562988	0.59308397769928	0.397103250026703	0.647357583045959	0.196229204535484	0.247063919901848
62	774	Control	77402	T1	1	2.02053380012512	female	0.875665605068207	-0.0761038213968277	0.397103250026703	0.647357583045959	-0.158073395490646	0.393277823925018
56	727	Sanitation	72701	T1	1	1.96030116081238	male	-0.0470399037003517	1.93145954608917	0.397103250026703	0.647357583045959	-0.955254256725311	-0.630219459533691
78	902	Sanitation	90201	T1	1	1.9822039604187	male	0.414312839508057	-0.0761038213968277	1.36765885353088	0.647357583045959	-0.778102934360504	0.442015796899796
17	412	Nutrition + WSH	41203	T1	1	2.0369610786438	male	0.875665605068207	-0.0761038213968277	0.397103250026703	0.647357583045959	1.43628835678101	NA
40	596	Control	59607	T1	1	1.95756328105927	female	0.721881330013275	-0.0761038213968277	0.720621824264526	0.647357583045959	0.461956143379211	0.247063919901848
44	626	Water	62605	T1	1	2.02600955963135	female	0.875665605068207	-0.745291590690613	1.04414033889771	0.647357583045959	0.196229204535484	0.247063919901848
54	705	Sanitation	70504	T1	1	2.0177960395813	male	0.721881330013275	-0.0761038213968277	0.720621824264526	0.647357583045959	0.727683126926422	0.929395437240601
49	671	Sanitation	67103	T1	1	1.9657769203186	female	0.414312839508057	0.59308397769928	0.720621824264526	0.647357583045959	1.17056131362915	0.929395437240601
12	368	Nutrition	36807	T1	1	2.01505827903748	male	-0.508392632007599	NA	0.720621824264526	0.647357583045959	0.107653558254242	-0.484005570411682
27	489	Nutrition + WSH	48901	T1	1	2.02327179908752	male	0.568097114562988	-0.0761038213968277	1.36765885353088	0.744063019752502	0.284804850816727	0.00337408692575991
66	803	Water	80302	T1	1	2.0177960395813	male	1.02944982051849	-0.0761038213968277	0.397103250026703	0.744063019752502	NA	1.56298899650574
73	861	Nutrition + WSH	86106	T1	1	2.0369610786438	female	0.568097114562988	0.59308397769928	0.720621824264526	0.744063019752502	0.993410050868988	1.22182321548462
66	800	Handwashing	80004	T1	1	1.98494184017181	male	1.02944982051849	-0.0761038213968277	0.397103250026703	0.744063019752502	0.196229204535484	-0.142839819192886
70	834	Control	83406	T1	1	2.0342230796814	male	1.02944982051849	-0.745291590690613	1.04414033889771	0.744063019752502	0.639107465744019	1.02687132358551
33	542	Control	54201	T1	1	2.00958251953125	male	1.18323409557343	-0.0761038213968277	0.073584720492363	0.744063019752502	1.61343955993652	1.31929922103882
36	562	Water	56207	T1	1	2.0177960395813	female	0.721881330013275	-0.0761038213968277	1.04414033889771	0.744063019752502	NA	NA
4	308	Nutrition	30807	T1	1	2.00958251953125	female	0.721881330013275	0.59308397769928	0.397103250026703	0.744063019752502	-0.512376010417938	-0.142839819192886
23	460	Control	46002	T1	1	2.0013689994812	female	1.02944982051849	-0.0761038213968277	0.397103250026703	0.744063019752502	0.284804850816727	0.783181548118591
71	843	Water	84302	T1	1	2.01232028007507	female	0.260528594255447	-0.0761038213968277	2.01469588279724	0.744063019752502	0.37338051199913	0.539491713047028
30	513	Sanitation	51305	T1	1	1.9822039604187	female	1.18323409557343	-0.0761038213968277	0.073584720492363	0.744063019752502	0.816258788108826	0.880657494068146
21	441	WSH	44103	T1	1	2.01505827903748	male	1.02944982051849	-0.0761038213968277	0.397103250026703	0.744063019752502	1.2591370344162	1.41677510738373
53	697	Handwashing	69704	T1	1	2.00684452056885	female	1.02944982051849	-0.0761038213968277	0.397103250026703	0.744063019752502	0.37338051199913	0.929395437240601
5	312	Nutrition	31206	T1	1	2.0177960395813	female	0.721881330013275	0.59308397769928	0.397103250026703	0.744063019752502	NA	0.734443604946136
62	775	Sanitation	77502	T1	1	1.96303904056549	male	0.721881330013275	NA	0.073584720492363	0.744063019752502	0.019077904522419	0.880657494068146
7	334	Handwashing	33403	T1	1	2.03969883918762	female	0.875665605068207	-0.0761038213968277	0.720621824264526	0.744063019752502	0.550531804561615	0.831919491291046
77	895	Nutrition	89506	T1	1	1.95756328105927	female	0.875665605068207	-0.745291590690613	1.36765885353088	0.744063019752502	1.2591370344162	1.02687132358551
65	795	Water	79502	T1	1	2.02600955963135	male	0.414312839508057	0.59308397769928	1.04414033889771	0.744063019752502	0.550531804561615	1.17308533191681
26	483	Handwashing	48305	T1	1	1.99041748046875	male	1.02944982051849	-0.0761038213968277	0.397103250026703	0.744063019752502	0.461956143379211	0.539491713047028
71	847	Control	84706	T1	1	1.98767971992493	male	0.875665605068207	-0.0761038213968277	0.720621824264526	0.744063019752502	0.37338051199913	0.442015796899796
7	333	Control	33307	T1	1	1.99315536022186	female	0.875665605068207	-0.0761038213968277	0.720621824264526	0.744063019752502	0.196229204535484	0.393277823925018
72	854	Handwashing	85404	T1	1	2.0369610786438	male	0.568097114562988	0.59308397769928	0.720621824264526	0.744063019752502	NA	NA
30	516	Control	51605	T1	1	1.99041748046875	male	1.02944982051849	-0.0761038213968277	0.397103250026703	0.744063019752502	0.461956143379211	0.539491713047028
65	798	Sanitation	79805	T1	1	1.97946608066559	male	1.02944982051849	-0.0761038213968277	0.397103250026703	0.744063019752502	0.639107465744019	1.22182321548462
23	461	Nutrition + WSH	46101	T1	1	1.96030116081238	male	0.568097114562988	0.59308397769928	0.720621824264526	0.744063019752502	-0.0694977417588234	0.49075374007225
21	440	Nutrition + WSH	44008	T1	1	2.03148531913757	female	0.414312839508057	1.26227176189423	0.397103250026703	0.744063019752502	0.461956143379211	0.831919491291046
70	836	Nutrition	83604	T1	1	2.00684452056885	female	1.02944982051849	NA	1.69117736816406	0.744063019752502	0.019077904522419	0.783181548118591
34	544	Water	54403	T1	1	2.02327179908752	female	0.721881330013275	-0.0761038213968277	1.04414033889771	0.744063019752502	0.639107465744019	0.783181548118591
62	768	Water	76804	T1	1	1.98767971992493	male	1.02944982051849	1.26227176189423	-0.896970927715302	0.744063019752502	0.816258788108826	0.929395437240601
30	514	Handwashing	51407	T1	1	2.00958251953125	female	0.721881330013275	-0.0761038213968277	1.04414033889771	0.744063019752502	1.61343955993652	1.07560932636261
69	825	Handwashing	82505	T1	1	2.02874732017517	male	0.721881330013275	0.59308397769928	0.397103250026703	0.744063019752502	1.17056131362915	1.41677510738373
11	360	Handwashing	36007	T1	1	1.98767971992493	female	0.106744349002838	1.93145954608917	0.397103250026703	0.744063019752502	0.37338051199913	-0.727695405483246
46	640	Control	64001	T1	1	2.01505827903748	male	1.02944982051849	-0.745291590690613	1.04414033889771	0.744063019752502	0.284804850816727	0.734443604946136
24	467	Handwashing	46707	T1	1	1.99315536022186	female	1.02944982051849	-0.0761038213968277	0.397103250026703	0.744063019752502	1.17056131362915	1.31929922103882
45	636	WSH	63608	T1	1	2.01505827903748	male	0.721881330013275	0.59308397769928	0.397103250026703	0.744063019752502	-0.246649041771889	-0.289053708314896
11	365	Nutrition	36508	T1	1	2.02053380012512	female	0.568097114562988	1.26227176189423	0.073584720492363	0.744063019752502	0.461956143379211	0.588229656219482
73	862	Control	86201	T1	1	2.0342230796814	female	0.721881330013275	0.59308397769928	0.397103250026703	0.744063019752502	1.08198571205139	1.27056121826172
62	773	Nutrition + WSH	77305	T1	1	2.0013689994812	male	0.106744349002838	1.26227176189423	1.04414033889771	0.744063019752502	1.61343955993652	0.49075374007225
73	859	WSH	85907	T1	1	1.99315536022186	male	0.721881330013275	-0.0761038213968277	1.04414033889771	0.744063019752502	-0.512376010417938	0.393277823925018
23	456	Control	45606	T1	1	2.03969883918762	female	0.875665605068207	-0.0761038213968277	0.720621824264526	0.744063019752502	0.727683126926422	0.783181548118591
75	872	Nutrition	87202	T1	1	1.99863111972809	male	0.875665605068207	-0.0761038213968277	0.720621824264526	0.744063019752502	1.17056131362915	1.22182321548462
44	631	Handwashing	63102	T1	1	1.9657769203186	female	0.875665605068207	-0.0761038213968277	0.720621824264526	0.744063019752502	0.816258788108826	1.31929922103882
30	512	Water	51208	T1	1	1.98767971992493	female	0.721881330013275	-0.0761038213968277	1.04414033889771	0.744063019752502	0.37338051199913	0.734443604946136
47	652	WSH	65208	T1	1	2.0177960395813	male	1.02944982051849	-0.745291590690613	1.04414033889771	0.744063019752502	-0.866678595542908	-0.484005570411682
38	583	Nutrition	58303	T1	1	1.96030116081238	male	0.721881330013275	-0.0761038213968277	1.04414033889771	0.744063019752502	0.37338051199913	0.295801877975464
40	596	Control	59602	T1	1	1.97946608066559	female	0.721881330013275	-0.0761038213968277	1.04414033889771	0.744063019752502	0.37338051199913	0.636967658996582
77	889	Handwashing	88903	T1	1	2.0369610786438	female	0.568097114562988	0.258490055799484	1.04414033889771	0.744063019752502	1.17056131362915	1.07560932636261
31	523	Control	52306	T1	1	1.99315536022186	female	0.721881330013275	-0.0761038213968277	1.04414033889771	0.744063019752502	0.107653558254242	0.295801877975464
8	341	Handwashing	34106	T1	1	2.03969883918762	female	1.02944982051849	-0.0761038213968277	0.397103250026703	0.744063019752502	0.196229204535484	0.734443604946136
58	741	Sanitation	74105	T1	1	2.01232028007507	male	1.02944982051849	-0.0761038213968277	0.397103250026703	0.744063019752502	-0.158073395490646	0.247063919901848
21	446	Handwashing	44601	T1	1	2.03148531913757	male	1.02944982051849	-0.0761038213968277	0.720621824264526	0.840768456459045	1.2591370344162	1.36803710460663
3	301	Water	30106	T1	1	1.9822039604187	male	0.875665605068207	-0.0761038213968277	1.04414033889771	0.840768456459045	-0.423800349235535	-0.0453638806939125
36	566	Sanitation	56603	T1	1	2.01232028007507	male	0.875665605068207	-0.0761038213968277	1.04414033889771	0.840768456459045	0.107653558254242	0.295801877975464
28	499	Control	49904	T1	1	1.99589323997498	female	1.02944982051849	-0.0761038213968277	0.720621824264526	0.840768456459045	0.993410050868988	1.07560932636261
9	348	Control	34803	T1	1	2.0369610786438	female	1.18323409557343	-0.0761038213968277	0.397103250026703	0.840768456459045	0.37338051199913	0.442015796899796
59	744	Sanitation	74401	T1	1	2.03148531913757	male	1.33701837062836	-0.0761038213968277	0.073584720492363	0.840768456459045	0.904834389686584	1.12434732913971
41	602	WSH	60206	T1	1	2.01505827903748	female	1.02944982051849	-0.0761038213968277	0.720621824264526	0.840768456459045	-0.246649041771889	NA
52	689	Nutrition + WSH	68907	T1	1	2.02053380012512	female	1.02944982051849	-0.0761038213968277	0.720621824264526	0.840768456459045	0.196229204535484	-0.0453638806939125
29	511	Nutrition	51101	T1	1	1.96851468086243	female	0.568097114562988	1.26227176189423	0.397103250026703	0.840768456459045	-0.423800349235535	-0.0941018462181091
65	793	Nutrition + WSH	79305	T1	1	1.97946608066559	male	0.414312839508057	0.59308397769928	1.36765885353088	0.840768456459045	0.461956143379211	0.149587988853455
33	543	Nutrition + WSH	54302	T1	1	2.00684452056885	female	0.568097114562988	0.59308397769928	1.04414033889771	0.840768456459045	0.550531804561615	NA
10	352	Nutrition	35207	T1	1	1.96030116081238	female	1.02944982051849	-0.0761038213968277	0.720621824264526	0.840768456459045	NA	0.442015796899796
69	828	Control	82807	T1	1	2.03969883918762	female	1.18323409557343	-0.745291590690613	1.04414033889771	0.840768456459045	1.61343955993652	1.95289278030396
15	394	Handwashing	39404	T1	1	2.03969883918762	female	0.568097114562988	1.26227176189423	0.397103250026703	0.840768456459045	0.816258788108826	1.07560932636261
15	397	Nutrition + WSH	39706	T1	1	1.99863111972809	male	0.106744349002838	1.26227176189423	1.36765885353088	0.840768456459045	0.816258788108826	-0.484005570411682
52	689	Nutrition + WSH	68908	T1	1	1.99589323997498	male	1.02944982051849	-0.0761038213968277	0.720621824264526	0.840768456459045	0.550531804561615	0.783181548118591
65	792	Control	79206	T1	1	2.0369610786438	female	0.721881330013275	-0.41069769859314	1.69117736816406	0.840768456459045	0.37338051199913	0.929395437240601
19	427	Sanitation	42701	T1	1	1.96851468086243	female	0.875665605068207	-0.0761038213968277	1.04414033889771	0.840768456459045	NA	1.56298899650574
39	590	Sanitation	59005	T1	1	1.9657769203186	female	0.568097114562988	-0.0761038213968277	1.69117736816406	0.840768456459045	0.019077904522419	0.442015796899796
77	888	Control	88805	T1	1	2.01505827903748	female	0.875665605068207	-0.0761038213968277	1.04414033889771	0.840768456459045	0.37338051199913	1.07560932636261
44	631	Handwashing	63107	T1	1	2.0342230796814	female	0.414312839508057	0.59308397769928	1.36765885353088	0.840768456459045	0.639107465744019	1.07560932636261
62	773	Nutrition + WSH	77301	T1	1	1.95756328105927	male	0.875665605068207	-0.0761038213968277	1.04414033889771	0.840768456459045	0.019077904522419	0.295801877975464
2	288	Nutrition + WSH	28807	T1	1	1.97399044036865	female	1.33701837062836	-0.0761038213968277	0.073584720492363	0.840768456459045	0.550531804561615	NA
36	567	Nutrition	56706	T1	1	2.02874732017517	female	1.02944982051849	-0.0761038213968277	0.720621824264526	0.840768456459045	0.816258788108826	0.734443604946136
73	859	WSH	85902	T1	1	2.0177960395813	female	0.875665605068207	-0.745291590690613	1.69117736816406	0.840768456459045	NA	NA
13	378	Control	37807	T1	1	1.99315536022186	female	0.721881330013275	1.26227176189423	0.073584720492363	0.840768456459045	0.107653558254242	-0.0453638806939125
72	852	Nutrition + WSH	85201	T1	1	2.0013689994812	female	0.260528594255447	1.26227176189423	1.04414033889771	0.840768456459045	NA	NA
68	818	Water	81803	T1	1	2.02874732017517	male	1.18323409557343	-0.0761038213968277	0.397103250026703	0.840768456459045	NA	1.56298899650574
50	676	Nutrition + WSH	67608	T1	1	1.9657769203186	female	0.875665605068207	0.59308397769928	0.397103250026703	0.840768456459045	-0.0694977417588234	0.636967658996582
31	522	WSH	52205	T1	1	1.96030116081238	male	1.18323409557343	-0.0761038213968277	0.397103250026703	0.840768456459045	0.284804850816727	1.07560932636261
41	606	Control	60604	T1	1	2.01232028007507	male	0.568097114562988	1.93145954608917	-0.249933823943138	0.840768456459045	-0.778102934360504	-0.0941018462181091
27	493	Nutrition	49303	T1	1	1.96030116081238	female	0.414312839508057	0.59308397769928	1.36765885353088	0.840768456459045	NA	1.31929922103882
11	362	Nutrition + WSH	36205	T1	1	2.02600955963135	male	0.875665605068207	-0.0761038213968277	1.04414033889771	0.840768456459045	NA	NA
36	565	WSH	56502	T1	1	2.03969883918762	female	0.721881330013275	1.26227176189423	0.073584720492363	0.840768456459045	-0.246649041771889	-0.337791681289673
59	750	Nutrition	75001	T1	1	1.98767971992493	female	0.568097114562988	-0.0761038213968277	1.69117736816406	0.840768456459045	0.107653558254242	0.685705602169037
42	612	Nutrition + WSH	61204	T1	1	2.03148531913757	male	0.721881330013275	-0.0761038213968277	1.36765885353088	0.840768456459045	0.993410050868988	-0.24031575024128
9	349	WSH	34905	T1	1	2.00684452056885	female	1.18323409557343	-0.0761038213968277	0.397103250026703	0.840768456459045	NA	1.56298899650574
31	524	Nutrition + WSH	52404	T1	1	1.96303904056549	female	1.02944982051849	-0.0761038213968277	0.720621824264526	0.840768456459045	0.550531804561615	0.00337408692575991
47	649	Nutrition + WSH	64905	T1	1	1.95756328105927	female	0.875665605068207	-0.0761038213968277	1.04414033889771	0.840768456459045	-0.600951671600342	-0.24031575024128
54	706	Handwashing	70604	T1	1	2.02053380012512	male	1.02944982051849	0.59308397769928	0.397103250026703	0.937473893165588	NA	2.24532055854797
44	627	Control	62702	T1	1	1.95756328105927	male	0.260528594255447	1.26227176189423	1.36765885353088	0.937473893165588	0.550531804561615	0.49075374007225
70	832	Handwashing	83204	T1	1	2.01505827903748	female	0.568097114562988	0.59308397769928	1.36765885353088	0.937473893165588	1.61343955993652	NA
36	563	Nutrition + WSH	56308	T1	1	2.00410676002502	male	1.02944982051849	0.59308397769928	0.397103250026703	0.937473893165588	-0.0694977417588234	0.247063919901848
28	498	Sanitation	49805	T1	1	2.02874732017517	female	1.02944982051849	-0.0761038213968277	1.04414033889771	0.937473893165588	1.2591370344162	NA
9	348	Control	34802	T1	1	2.00958251953125	male	1.33701837062836	-0.0761038213968277	0.397103250026703	0.937473893165588	1.2591370344162	1.22182321548462
69	825	Handwashing	82508	T1	1	1.96303904056549	female	1.33701837062836	-0.41069769859314	0.720621824264526	0.937473893165588	1.43628835678101	1.46551311016083
16	402	Sanitation	40202	T1	1	1.98767971992493	male	0.721881330013275	1.26227176189423	0.397103250026703	0.937473893165588	1.08198571205139	0.831919491291046
50	673	WSH	67308	T1	1	2.01505827903748	female	1.02944982051849	-0.0761038213968277	1.04414033889771	0.937473893165588	0.284804850816727	0.929395437240601
17	412	Nutrition + WSH	41207	T1	1	1.96303904056549	female	1.02944982051849	-0.0761038213968277	1.04414033889771	0.937473893165588	0.639107465744019	1.36803710460663
26	482	Water	48206	T1	1	2.03148531913757	male	0.721881330013275	1.26227176189423	0.397103250026703	0.937473893165588	0.550531804561615	0.9781334400177
21	442	Water	44206	T1	1	1.99863111972809	female	1.02944982051849	-0.0761038213968277	1.04414033889771	0.937473893165588	1.2591370344162	1.41677510738373
6	321	Control	32103	T1	1	1.97399044036865	female	1.02944982051849	-0.0761038213968277	1.04414033889771	0.937473893165588	2.67634749412537	2.39153432846069
51	686	Handwashing	68602	T1	1	1.99041748046875	female	0.106744349002838	1.26227176189423	1.69117736816406	0.937473893165588	0.107653558254242	1.07560932636261
5	313	Nutrition + WSH	31301	T1	1	2.03969883918762	male	1.02944982051849	-0.0761038213968277	1.04414033889771	0.937473893165588	0.816258788108826	0.929395437240601
66	807	Control	80702	T1	1	1.96851468086243	male	0.568097114562988	0.59308397769928	1.36765885353088	0.937473893165588	-0.158073395490646	0.393277823925018
21	447	Sanitation	44704	T1	1	1.97125256061554	female	1.02944982051849	-0.0761038213968277	1.04414033889771	0.937473893165588	1.17056131362915	1.36803710460663
48	658	Nutrition + WSH	65808	T1	1	2.03148531913757	female	1.33701837062836	-0.0761038213968277	0.397103250026703	0.937473893165588	0.284804850816727	0.636967658996582
20	433	Water	43306	T1	1	1.99863111972809	male	1.02944982051849	-0.0761038213968277	1.04414033889771	0.937473893165588	1.17056131362915	1.41677510738373
18	423	Handwashing	42302	T1	1	2.0342230796814	male	1.33701837062836	-0.0761038213968277	0.397103250026703	0.937473893165588	0.727683126926422	1.12434732913971
63	781	Sanitation	78107	T1	1	1.97672832012177	female	0.414312839508057	-0.0761038213968277	2.33821439743042	0.937473893165588	0.461956143379211	0.685705602169037
29	510	Handwashing	51002	T1	1	2.03148531913757	female	1.02944982051849	-0.0761038213968277	1.04414033889771	0.937473893165588	2.14489340782166	1.36803710460663
48	658	Nutrition + WSH	65805	T1	1	1.99589323997498	male	1.02944982051849	-0.0761038213968277	1.04414033889771	0.937473893165588	NA	NA
52	695	WSH	69503	T1	1	2.00684452056885	female	0.568097114562988	1.26227176189423	0.720621824264526	0.937473893165588	0.904834389686584	NA
29	506	WSH	50606	T1	1	1.9822039604187	male	0.568097114562988	1.26227176189423	0.720621824264526	0.937473893165588	-0.335224688053131	0.393277823925018
11	366	Water	36604	T1	1	2.0342230796814	female	1.02944982051849	-0.0761038213968277	1.04414033889771	0.937473893165588	1.2591370344162	1.22182321548462
42	613	Water	61307	T1	1	2.02053380012512	female	1.02944982051849	-0.0761038213968277	1.04414033889771	0.937473893165588	0.727683126926422	0.636967658996582
66	806	Nutrition	80601	T1	1	2.0013689994812	female	1.02944982051849	-0.0761038213968277	1.04414033889771	0.937473893165588	0.639107465744019	0.929395437240601
65	798	Sanitation	79807	T1	1	1.98494184017181	female	1.02944982051849	-0.0761038213968277	1.04414033889771	0.937473893165588	0.196229204535484	NA
27	494	WSH	49404	T1	1	2.0342230796814	female	0.568097114562988	0.59308397769928	1.36765885353088	0.937473893165588	2.23346924781799	NA
7	332	Water	33207	T1	1	2.0177960395813	female	0.414312839508057	1.93145954608917	0.397103250026703	0.937473893165588	NA	NA
32	535	WSH	53502	T1	1	1.97125256061554	male	1.02944982051849	-0.0761038213968277	1.04414033889771	0.937473893165588	0.993410050868988	1.27056121826172
72	851	Sanitation	85102	T1	1	2.00684452056885	female	0.106744349002838	1.93145954608917	1.04414033889771	0.937473893165588	0.107653558254242	0.685705602169037
23	459	Sanitation	45905	T1	1	2.0177960395813	male	1.02944982051849	-0.0761038213968277	1.04414033889771	0.937473893165588	0.284804850816727	0.247063919901848
28	498	Sanitation	49802	T1	1	1.99041748046875	female	0.414312839508057	1.93145954608917	0.397103250026703	0.937473893165588	NA	-0.727695405483246
25	474	Water	47406	T1	1	2.02053380012512	male	0.875665605068207	-0.0761038213968277	1.36765885353088	0.937473893165588	0.904834389686584	1.31929922103882
46	645	WSH	64501	T1	1	2.0369610786438	female	0.721881330013275	0.59308397769928	1.04414033889771	0.937473893165588	0.904834389686584	1.07560932636261
42	610	Handwashing	61006	T1	1	1.96030116081238	female	1.02944982051849	-0.0761038213968277	1.36765885353088	1.03417932987213	0.816258788108826	1.12434732913971
56	721	Control	72107	T1	1	1.99315536022186	female	1.33701837062836	-0.0761038213968277	0.720621824264526	1.03417932987213	0.019077904522419	-0.435267597436905
55	717	Nutrition	71708	T1	1	2.00684452056885	female	1.02944982051849	0.59308397769928	0.720621824264526	1.03417932987213	0.37338051199913	0.734443604946136
2	292	Nutrition	29208	T1	1	2.02874732017517	male	1.02944982051849	1.26227176189423	0.073584720492363	1.03417932987213	NA	NA
61	765	WSH	76508	T1	1	1.96851468086243	male	0.721881330013275	1.26227176189423	0.720621824264526	1.03417932987213	0.904834389686584	0.636967658996582
76	887	Water	88702	T1	1	1.97672832012177	female	1.33701837062836	-0.0761038213968277	0.720621824264526	1.03417932987213	0.550531804561615	1.22182321548462
36	563	Nutrition + WSH	56307	T1	1	1.99315536022186	female	1.02944982051849	-0.0761038213968277	1.36765885353088	1.03417932987213	0.993410050868988	1.31929922103882
35	556	Water	55608	T1	1	1.98494184017181	male	0.721881330013275	1.26227176189423	0.720621824264526	1.03417932987213	0.196229204535484	-0.484005570411682
40	592	Nutrition + WSH	59203	T1	1	2.00958251953125	female	1.18323409557343	-0.745291590690613	1.69117736816406	1.03417932987213	0.37338051199913	0.588229656219482
73	860	Sanitation	86004	T1	1	1.98767971992493	female	1.18323409557343	-0.0761038213968277	1.04414033889771	1.03417932987213	0.639107465744019	0.9781334400177
43	619	Control	61902	T1	1	1.97399044036865	female	1.02944982051849	-0.0761038213968277	1.36765885353088	1.03417932987213	2.14489340782166	1.95289278030396
14	389	Nutrition + WSH	38901	T1	1	1.97125256061554	female	0.568097114562988	1.26227176189423	1.04414033889771	1.03417932987213	0.639107465744019	0.149587988853455
35	556	Water	55605	T1	1	2.01505827903748	female	1.18323409557343	-0.0761038213968277	1.04414033889771	1.03417932987213	1.17056131362915	1.17308533191681
29	511	Nutrition	51106	T1	1	2.02874732017517	male	0.875665605068207	-0.0761038213968277	1.69117736816406	1.03417932987213	0.993410050868988	1.31929922103882
44	630	Sanitation	63001	T1	1	1.99041748046875	female	1.18323409557343	-0.0761038213968277	1.04414033889771	1.03417932987213	1.34771263599396	1.31929922103882
57	734	Sanitation	73405	T1	1	2.01232028007507	female	0.721881330013275	-0.0761038213968277	2.01469588279724	1.03417932987213	0.550531804561615	0.636967658996582
40	596	Control	59606	T1	1	1.99863111972809	male	0.875665605068207	1.26227176189423	0.397103250026703	1.03417932987213	0.639107465744019	0.880657494068146
18	416	Nutrition	41604	T1	1	2.01505827903748	female	0.721881330013275	0.59308397769928	1.36765885353088	1.03417932987213	NA	1.75794088840485
25	477	Handwashing	47703	T1	1	2.01505827903748	male	1.18323409557343	-0.0761038213968277	1.04414033889771	1.03417932987213	NA	1.46551311016083
64	790	Water	79006	T1	1	2.03969883918762	male	1.33701837062836	-0.0761038213968277	0.720621824264526	1.03417932987213	1.61343955993652	1.56298899650574
49	669	Control	66907	T1	1	1.99589323997498	male	1.18323409557343	0.59308397769928	0.397103250026703	1.03417932987213	2.23346924781799	2.24532055854797
67	815	Sanitation	81501	T1	1	2.0369610786438	female	0.875665605068207	1.26227176189423	0.397103250026703	1.03417932987213	0.816258788108826	1.27056121826172
50	678	Sanitation	67807	T1	1	2.0342230796814	male	0.875665605068207	0.59308397769928	1.04414033889771	1.03417932987213	0.816258788108826	0.149587988853455
25	476	WSH	47606	T1	1	2.0369610786438	female	0.875665605068207	-0.0761038213968277	1.69117736816406	1.03417932987213	1.08198571205139	1.27056121826172
16	402	Sanitation	40203	T1	1	1.9822039604187	male	1.33701837062836	-0.0761038213968277	0.720621824264526	1.03417932987213	0.639107465744019	-0.0941018462181091
67	812	Control	81208	T1	1	2.01232028007507	male	1.02944982051849	0.59308397769928	0.720621824264526	1.03417932987213	1.17056131362915	1.56298899650574
2	293	Water	29302	T1	1	1.97672832012177	male	1.02944982051849	0.59308397769928	0.720621824264526	1.03417932987213	1.2591370344162	1.12434732913971
77	892	Sanitation	89201	T1	1	1.96851468086243	male	1.02944982051849	-0.0761038213968277	1.36765885353088	1.03417932987213	1.2591370344162	1.12434732913971
8	336	Nutrition	33602	T1	1	2.03969883918762	female	1.02944982051849	-0.0761038213968277	1.36765885353088	1.03417932987213	NA	NA
52	688	Control	68803	T1	1	2.00958251953125	male	1.33701837062836	-0.0761038213968277	0.720621824264526	1.03417932987213	1.17056131362915	0.831919491291046
67	815	Sanitation	81504	T1	1	1.99589323997498	male	1.02944982051849	1.26227176189423	0.073584720492363	1.03417932987213	0.107653558254242	0.783181548118591
58	736	Control	73608	T1	1	1.99589323997498	female	0.875665605068207	-0.0761038213968277	1.69117736816406	1.03417932987213	1.79059088230133	1.61172699928284
21	443	Control	44301	T1	1	2.03969883918762	female	0.875665605068207	-0.0761038213968277	1.69117736816406	1.03417932987213	1.34771263599396	1.41677510738373
18	421	Sanitation	42103	T1	1	2.00958251953125	female	1.02944982051849	-0.0761038213968277	1.36765885353088	1.03417932987213	1.2591370344162	1.41677510738373
23	461	Nutrition + WSH	46105	T1	1	1.98494184017181	female	1.02944982051849	-0.0761038213968277	1.69117736816406	1.13088476657867	0.993410050868988	1.41677510738373
68	823	Sanitation	82305	T1	1	2.0342230796814	male	1.33701837062836	-0.0761038213968277	1.04414033889771	1.13088476657867	-0.0694977417588234	0.393277823925018
46	645	WSH	64505	T1	1	1.98494184017181	male	1.02944982051849	-0.0761038213968277	1.69117736816406	1.13088476657867	0.284804850816727	0.539491713047028
14	387	Nutrition	38705	T1	1	1.99863111972809	male	0.721881330013275	1.93145954608917	0.397103250026703	1.13088476657867	NA	1.75794088840485
60	756	Nutrition + WSH	75601	T1	1	1.97946608066559	male	0.875665605068207	1.93145954608917	0.073584720492363	1.13088476657867	0.993410050868988	1.41677510738373
16	405	Control	40501	T1	1	2.0177960395813	male	1.18323409557343	-0.0761038213968277	1.36765885353088	1.13088476657867	0.196229204535484	0.393277823925018
12	372	WSH	37204	T1	1	1.97399044036865	female	0.721881330013275	1.26227176189423	1.04414033889771	1.13088476657867	0.727683126926422	0.393277823925018
86	961	WSH	96108	T1	1	2.02874732017517	male	0.875665605068207	0.59308397769928	1.36765885353088	1.13088476657867	-0.335224688053131	-0.0941018462181091
38	582	Handwashing	58206	T1	1	2.02327179908752	female	1.18323409557343	-0.0761038213968277	1.36765885353088	1.13088476657867	0.639107465744019	0.734443604946136
71	841	Nutrition	84107	T1	1	2.01505827903748	female	1.18323409557343	-0.0761038213968277	1.36765885353088	1.13088476657867	1.2591370344162	1.36803710460663
15	396	Control	39602	T1	1	1.98767971992493	male	1.02944982051849	0.59308397769928	1.04414033889771	1.13088476657867	1.08198571205139	1.17308533191681
34	547	WSH	54703	T1	1	1.97125256061554	male	0.414312839508057	1.93145954608917	1.04414033889771	1.13088476657867	0.37338051199913	-0.678957462310791
45	636	WSH	63605	T1	1	2.00684452056885	male	1.33701837062836	-0.0761038213968277	1.04414033889771	1.13088476657867	NA	1.75794088840485
4	309	Handwashing	30905	T1	1	2.03148531913757	female	1.02944982051849	-0.0761038213968277	1.69117736816406	1.13088476657867	1.17056131362915	0.9781334400177
39	587	WSH	58702	T1	1	1.9822039604187	female	1.02944982051849	0.59308397769928	1.04414033889771	1.13088476657867	0.37338051199913	0.734443604946136
29	511	Nutrition	51102	T1	1	1.96303904056549	female	0.568097114562988	1.26227176189423	1.36765885353088	1.13088476657867	0.550531804561615	0.49075374007225
6	327	WSH	32705	T1	1	1.98767971992493	male	1.18323409557343	-0.0761038213968277	1.36765885353088	1.13088476657867	1.43628835678101	NA
58	743	Water	74303	T1	1	2.01505827903748	male	1.02944982051849	0.59308397769928	1.04414033889771	1.13088476657867	1.61343955993652	1.41677510738373
47	652	WSH	65206	T1	1	2.0013689994812	female	0.721881330013275	1.26227176189423	1.04414033889771	1.13088476657867	1.2591370344162	1.41677510738373
69	829	Control	82903	T1	1	1.98767971992493	male	1.33701837062836	0.59308397769928	0.397103250026703	1.13088476657867	0.727683126926422	1.31929922103882
45	635	Handwashing	63502	T1	1	1.96851468086243	male	1.02944982051849	0.59308397769928	1.04414033889771	1.13088476657867	0.37338051199913	-0.0453638806939125
28	498	Sanitation	49806	T1	1	2.02874732017517	female	0.568097114562988	1.93145954608917	0.720621824264526	1.13088476657867	1.08198571205139	1.36803710460663
38	577	Sanitation	57702	T1	1	1.95756328105927	female	1.18323409557343	-0.0761038213968277	1.69117736816406	1.22759020328522	0.37338051199913	0.783181548118591
33	537	Handwashing	53707	T1	1	2.03148531913757	female	1.02944982051849	0.59308397769928	1.36765885353088	1.22759020328522	1.2591370344162	0.588229656219482
7	333	Control	33304	T1	1	2.0369610786438	male	1.18323409557343	1.26227176189423	0.397103250026703	1.22759020328522	1.2591370344162	1.22182321548462
6	324	Water	32408	T1	1	1.9657769203186	male	1.02944982051849	NA	1.04414033889771	1.22759020328522	NA	NA
38	581	Nutrition + WSH	58104	T1	1	1.99589323997498	female	1.33701837062836	0.59308397769928	0.720621824264526	1.22759020328522	1.43628835678101	1.46551311016083
66	800	Handwashing	80008	T1	1	2.02874732017517	female	1.18323409557343	1.26227176189423	0.397103250026703	1.22759020328522	2.23346924781799	NA
24	469	WSH	46908	T1	1	2.03148531913757	female	1.02944982051849	0.59308397769928	1.36765885353088	1.22759020328522	0.37338051199913	0.636967658996582
78	902	Sanitation	90206	T1	1	1.99315536022186	female	0.568097114562988	NA	0.397103250026703	1.22759020328522	0.727683126926422	1.07560932636261
42	615	Nutrition	61506	T1	1	2.03148531913757	male	1.33701837062836	0.258490055799484	1.04414033889771	1.22759020328522	0.639107465744019	1.12434732913971
33	539	WSH	53904	T1	1	2.03969883918762	male	1.02944982051849	0.59308397769928	1.36765885353088	1.22759020328522	-0.0694977417588234	NA
61	761	Handwashing	76105	T1	1	1.96303904056549	female	1.33701837062836	0.59308397769928	0.720621824264526	1.22759020328522	0.904834389686584	0.929395437240601
53	697	Handwashing	69705	T1	1	2.02600955963135	male	0.414312839508057	NA	0.720621824264526	1.22759020328522	NA	1.36803710460663
11	360	Handwashing	36006	T1	1	1.97946608066559	male	0.875665605068207	1.93145954608917	0.397103250026703	1.22759020328522	1.79059088230133	1.46551311016083
84	945	Nutrition	94504	T1	1	2.00684452056885	male	0.721881330013275	1.93145954608917	0.720621824264526	1.22759020328522	0.196229204535484	0.49075374007225
18	421	Sanitation	42108	T1	1	2.00958251953125	male	1.02944982051849	-0.0761038213968277	2.01469588279724	1.22759020328522	1.17056131362915	1.41677510738373
31	522	WSH	52203	T1	1	1.96303904056549	female	1.02944982051849	0.59308397769928	1.36765885353088	1.22759020328522	0.993410050868988	0.831919491291046
11	361	Sanitation	36102	T1	1	1.98767971992493	male	1.02944982051849	-0.0761038213968277	2.01469588279724	1.22759020328522	1.43628835678101	NA
73	863	Handwashing	86301	T1	1	1.97125256061554	female	0.875665605068207	1.93145954608917	0.397103250026703	1.22759020328522	-0.0694977417588234	0.588229656219482
77	892	Sanitation	89202	T1	1	2.01505827903748	female	1.18323409557343	0.59308397769928	1.04414033889771	1.22759020328522	NA	1.46551311016083
48	662	Control	66205	T1	1	1.99589323997498	female	1.18323409557343	0.59308397769928	1.04414033889771	1.22759020328522	0.816258788108826	1.31929922103882
72	855	Nutrition	85507	T1	1	2.03148531913757	female	0.414312839508057	1.26227176189423	2.01469588279724	1.22759020328522	-0.512376010417938	NA
31	520	Nutrition	52005	T1	1	1.96303904056549	male	1.33701837062836	0.59308397769928	1.04414033889771	1.32429563999176	NA	NA
22	455	Nutrition	45505	T1	1	1.9657769203186	male	1.33701837062836	0.59308397769928	1.04414033889771	1.32429563999176	1.08198571205139	1.31929922103882
69	830	Sanitation	83005	T1	1	1.98767971992493	male	1.33701837062836	-0.0761038213968277	1.69117736816406	1.32429563999176	1.79059088230133	NA
54	706	Handwashing	70602	T1	1	2.03969883918762	female	1.02944982051849	-0.0761038213968277	2.33821439743042	1.32429563999176	NA	NA
71	845	Nutrition + WSH	84503	T1	1	2.01505827903748	male	1.02944982051849	0.59308397769928	1.69117736816406	1.32429563999176	2.0563178062439	1.95289278030396
76	887	Water	88701	T1	1	2.03148531913757	male	1.33701837062836	0.258490055799484	1.36765885353088	1.32429563999176	1.2591370344162	1.56298899650574
54	704	Nutrition	70403	T1	1	2.03148531913757	male	1.18323409557343	-0.0761038213968277	2.01469588279724	1.32429563999176	0.196229204535484	0.9781334400177
16	403	Control	40303	T1	1	1.97672832012177	female	1.02944982051849	-0.0761038213968277	2.33821439743042	1.32429563999176	1.43628835678101	1.75794088840485
38	579	WSH	57904	T1	1	2.02600955963135	female	1.18323409557343	-0.0761038213968277	2.01469588279724	1.32429563999176	0.196229204535484	0.49075374007225
15	397	Nutrition + WSH	39704	T1	1	2.0013689994812	male	1.02944982051849	0.59308397769928	1.69117736816406	1.32429563999176	1.61343955993652	1.61172699928284
20	435	Nutrition	43507	T1	1	1.99589323997498	female	1.33701837062836	-0.0761038213968277	1.69117736816406	1.32429563999176	NA	2.05036878585815
73	863	Handwashing	86305	T1	1	1.99863111972809	male	0.721881330013275	1.26227176189423	1.69117736816406	1.32429563999176	NA	1.61172699928284
41	602	WSH	60208	T1	1	2.02327179908752	female	1.33701837062836	-0.0761038213968277	1.69117736816406	1.32429563999176	0.550531804561615	0.880657494068146
11	362	Nutrition + WSH	36202	T1	1	1.99589323997498	female	1.33701837062836	-0.0761038213968277	1.69117736816406	1.32429563999176	1.08198571205139	1.46551311016083
23	459	Sanitation	45906	T1	1	2.0369610786438	male	1.18323409557343	-0.0761038213968277	2.01469588279724	1.32429563999176	0.993410050868988	1.41677510738373
54	706	Handwashing	70605	T1	1	1.99589323997498	male	1.18323409557343	-0.0761038213968277	2.01469588279724	1.32429563999176	1.79059088230133	1.56298899650574
26	487	Control	48704	T1	1	1.96030116081238	male	1.02944982051849	0.59308397769928	1.69117736816406	1.32429563999176	1.17056131362915	0.929395437240601
61	766	Nutrition + WSH	76605	T1	1	1.95756328105927	male	1.33701837062836	1.26227176189423	0.397103250026703	1.32429563999176	0.461956143379211	0.539491713047028
73	858	Water	85807	T1	1	2.02874732017517	female	0.875665605068207	1.93145954608917	0.720621824264526	1.32429563999176	0.37338051199913	0.636967658996582
31	526	Control	52602	T1	1	1.9822039604187	male	1.02944982051849	1.26227176189423	1.04414033889771	1.32429563999176	1.34771263599396	1.61172699928284
8	338	WSH	33803	T1	1	1.97125256061554	male	1.18323409557343	0.258490055799484	1.69117736816406	1.32429563999176	0.461956143379211	0.9781334400177
32	528	Handwashing	52805	T1	1	2.0369610786438	female	1.02944982051849	1.26227176189423	1.04414033889771	1.32429563999176	0.816258788108826	0.49075374007225
82	931	Nutrition	93102	T1	1	2.01505827903748	female	1.02944982051849	0.59308397769928	1.69117736816406	1.32429563999176	1.2591370344162	1.56298899650574
35	558	Nutrition	55802	T1	1	1.99315536022186	female	1.33701837062836	-0.0761038213968277	1.69117736816406	1.32429563999176	0.904834389686584	0.880657494068146
13	378	Control	37804	T1	1	1.97125256061554	female	1.33701837062836	1.26227176189423	0.397103250026703	1.32429563999176	0.993410050868988	0.9781334400177
67	809	Nutrition + WSH	80907	T1	1	2.02327179908752	female	1.33701837062836	0.59308397769928	1.36765885353088	1.4210010766983	0.904834389686584	1.12434732913971
77	890	Control	89003	T1	1	2.02053380012512	female	0.875665605068207	1.26227176189423	1.69117736816406	1.4210010766983	1.43628835678101	1.41677510738373
43	619	Control	61908	T1	1	2.0342230796814	female	1.33701837062836	-0.0761038213968277	2.01469588279724	1.4210010766983	1.17056131362915	1.36803710460663
52	692	Water	69203	T1	1	2.0342230796814	male	1.18323409557343	1.26227176189423	1.04414033889771	1.4210010766983	1.43628835678101	1.61172699928284
40	595	Sanitation	59502	T1	1	2.0342230796814	female	1.33701837062836	-0.0761038213968277	2.01469588279724	1.4210010766983	0.37338051199913	0.00337408692575991
21	446	Handwashing	44605	T1	1	2.03969883918762	male	1.02944982051849	1.26227176189423	1.36765885353088	1.4210010766983	NA	NA
71	843	Water	84304	T1	1	1.98767971992493	male	1.18323409557343	0.59308397769928	1.69117736816406	1.4210010766983	1.2591370344162	1.61172699928284
42	608	Control	60806	T1	1	2.03148531913757	male	1.33701837062836	0.59308397769928	1.36765885353088	1.4210010766983	0.727683126926422	0.588229656219482
75	877	Sanitation	87704	T1	1	1.99041748046875	male	1.33701837062836	1.5968656539917	0.397103250026703	1.4210010766983	0.904834389686584	1.17308533191681
28	502	Nutrition	50207	T1	1	1.97399044036865	male	1.33701837062836	0.59308397769928	1.36765885353088	1.4210010766983	NA	NA
59	751	Water	75102	T1	1	1.97125256061554	male	1.18323409557343	-0.0761038213968277	2.33821439743042	1.4210010766983	0.816258788108826	1.31929922103882
70	834	Control	83402	T1	1	1.98494184017181	male	1.02944982051849	1.26227176189423	1.36765885353088	1.4210010766983	0.284804850816727	1.02687132358551
59	748	Nutrition + WSH	74802	T1	1	2.02600955963135	male	1.33701837062836	1.26227176189423	0.720621824264526	1.4210010766983	0.727683126926422	-0.289053708314896
4	308	Nutrition	30802	T1	1	1.99589323997498	female	1.18323409557343	1.26227176189423	1.04414033889771	1.4210010766983	1.43628835678101	1.07560932636261
13	381	WSH	38107	T1	1	1.96303904056549	male	1.18323409557343	1.26227176189423	1.04414033889771	1.4210010766983	1.2591370344162	1.36803710460663
67	810	Nutrition	81002	T1	1	1.97125256061554	female	1.02944982051849	1.26227176189423	1.36765885353088	1.4210010766983	NA	1.41677510738373
62	770	Control	77007	T1	1	2.02600955963135	female	1.33701837062836	1.26227176189423	0.720621824264526	1.4210010766983	0.993410050868988	1.22182321548462
42	608	Control	60804	T1	1	2.0369610786438	female	1.02944982051849	1.26227176189423	1.36765885353088	1.4210010766983	0.37338051199913	0.783181548118591
32	531	Control	53107	T1	1	2.0369610786438	female	1.33701837062836	1.26227176189423	0.720621824264526	1.4210010766983	0.993410050868988	1.31929922103882
31	520	Nutrition	52001	T1	1	1.96303904056549	male	0.414312839508057	NA	1.36765885353088	1.4210010766983	0.37338051199913	-0.873909294605255
68	821	WSH	82105	T1	1	2.0369610786438	male	1.33701837062836	-0.0761038213968277	2.01469588279724	1.4210010766983	1.2591370344162	1.61172699928284
11	366	Water	36607	T1	1	2.00958251953125	male	1.33701837062836	0.59308397769928	1.36765885353088	1.4210010766983	1.43628835678101	1.41677510738373
17	408	WSH	40802	T1	1	2.00958251953125	female	1.02944982051849	1.26227176189423	1.36765885353088	1.4210010766983	NA	NA
21	445	Control	44507	T1	1	1.99315536022186	female	1.33701837062836	0.59308397769928	1.36765885353088	1.4210010766983	0.019077904522419	0.783181548118591
56	723	Handwashing	72301	T1	1	2.03969883918762	male	1.18323409557343	1.93145954608917	0.720621824264526	1.51770651340485	0.019077904522419	0.636967658996582
31	521	Sanitation	52108	T1	1	1.9657769203186	female	1.02944982051849	1.93145954608917	1.04414033889771	1.51770651340485	0.727683126926422	1.27056121826172
30	516	Control	51601	T1	1	1.9822039604187	male	1.33701837062836	1.26227176189423	1.04414033889771	1.51770651340485	1.43628835678101	1.61172699928284
15	394	Handwashing	39406	T1	1	2.0369610786438	male	1.18323409557343	1.93145954608917	0.720621824264526	1.51770651340485	1.34771263599396	1.41677510738373
31	521	Sanitation	52103	T1	1	1.95756328105927	male	1.33701837062836	1.26227176189423	1.04414033889771	1.51770651340485	NA	1.95289278030396
8	336	Nutrition	33604	T1	1	1.95756328105927	male	1.02944982051849	1.93145954608917	1.04414033889771	1.51770651340485	0.727683126926422	0.49075374007225
52	693	Control	69305	T1	1	1.97399044036865	male	1.33701837062836	1.26227176189423	1.04414033889771	1.51770651340485	1.2591370344162	1.61172699928284
37	569	WSH	56902	T1	1	1.97672832012177	male	1.02944982051849	1.93145954608917	1.04414033889771	1.51770651340485	0.461956143379211	1.07560932636261
68	823	Sanitation	82308	T1	1	2.03148531913757	female	1.33701837062836	-0.0761038213968277	2.33821439743042	1.51770651340485	0.816258788108826	NA
74	871	Control	87103	T1	1	2.00410676002502	female	1.33701837062836	0.59308397769928	1.69117736816406	1.51770651340485	0.816258788108826	1.07560932636261
26	487	Control	48703	T1	1	1.9822039604187	female	1.33701837062836	-0.0761038213968277	2.33821439743042	1.51770651340485	1.34771263599396	1.61172699928284
7	332	Water	33201	T1	1	1.99041748046875	female	1.02944982051849	1.93145954608917	1.04414033889771	1.51770651340485	1.17056131362915	1.41677510738373
48	661	Nutrition	66101	T1	1	1.96030116081238	male	1.02944982051849	1.5968656539917	1.36765885353088	1.51770651340485	0.639107465744019	1.02687132358551
26	485	WSH	48502	T1	1	2.00958251953125	female	1.33701837062836	-0.0761038213968277	2.33821439743042	1.51770651340485	0.196229204535484	0.588229656219482
23	460	Control	46001	T1	1	1.96030116081238	female	1.33701837062836	1.93145954608917	0.720621824264526	1.61441195011139	-0.335224688053131	0.636967658996582
10	353	Control	35304	T1	1	1.96303904056549	male	1.33701837062836	-0.0761038213968277	2.66173315048218	1.61441195011139	1.34771263599396	1.75794088840485
38	577	Sanitation	57706	T1	1	2.00410676002502	male	1.18323409557343	1.93145954608917	1.04414033889771	1.61441195011139	0.284804850816727	0.831919491291046
64	785	Sanitation	78502	T1	1	2.02053380012512	female	1.33701837062836	0.59308397769928	2.01469588279724	1.61441195011139	2.0563178062439	1.75794088840485
67	815	Sanitation	81503	T1	1	2.0342230796814	female	1.33701837062836	1.26227176189423	1.36765885353088	1.61441195011139	1.61343955993652	NA
46	642	Handwashing	64207	T1	1	2.0013689994812	male	1.02944982051849	1.93145954608917	1.36765885353088	1.61441195011139	0.107653558254242	0.539491713047028
18	420	WSH	42005	T1	1	1.98767971992493	male	1.33701837062836	1.26227176189423	1.36765885353088	1.61441195011139	1.61343955993652	1.75794088840485
23	463	WSH	46304	T1	1	2.02053380012512	male	1.02944982051849	1.93145954608917	1.36765885353088	1.61441195011139	1.43628835678101	1.75794088840485
89	988	Sanitation	98802	T1	1	2.03969883918762	female	1.33701837062836	-0.0761038213968277	2.66173315048218	1.61441195011139	0.727683126926422	1.36803710460663
59	745	Handwashing	74501	T1	1	1.97946608066559	male	1.33701837062836	0.59308397769928	2.01469588279724	1.61441195011139	NA	1.75794088840485
11	361	Sanitation	36108	T1	1	2.02053380012512	male	1.02944982051849	1.93145954608917	1.36765885353088	1.61441195011139	2.23346924781799	NA
13	377	Water	37708	T1	1	1.96303904056549	female	1.33701837062836	1.26227176189423	1.36765885353088	1.61441195011139	1.43628835678101	1.56298899650574
62	769	Nutrition	76902	T1	1	2.01505827903748	male	1.33701837062836	0.59308397769928	2.01469588279724	1.61441195011139	1.61343955993652	NA
73	859	WSH	85906	T1	1	1.98494184017181	male	1.33701837062836	NA	0.073584720492363	1.61441195011139	NA	NA
17	413	Control	41306	T1	1	2.00410676002502	male	1.33701837062836	1.26227176189423	1.36765885353088	1.61441195011139	1.61343955993652	1.46551311016083
41	604	Sanitation	60402	T1	1	2.02327179908752	female	1.02944982051849	1.93145954608917	1.36765885353088	1.61441195011139	0.904834389686584	1.02687132358551
62	769	Nutrition	76907	T1	1	2.0342230796814	male	1.18323409557343	1.26227176189423	2.01469588279724	1.71111726760864	0.727683126926422	1.31929922103882
47	649	Nutrition + WSH	64903	T1	1	2.0013689994812	female	1.33701837062836	1.26227176189423	1.69117736816406	1.71111726760864	0.993410050868988	1.31929922103882
64	788	Control	78808	T1	1	2.02053380012512	female	1.02944982051849	1.93145954608917	1.69117736816406	1.71111726760864	2.14489340782166	2.14784455299377
71	844	Control	84406	T1	1	1.98494184017181	female	1.02944982051849	1.93145954608917	1.69117736816406	1.71111726760864	2.0563178062439	2.05036878585815
2	291	WSH	29105	T1	1	2.02327179908752	male	1.33701837062836	1.93145954608917	1.04414033889771	1.71111726760864	0.904834389686584	1.22182321548462
55	719	WSH	71908	T1	1	1.96851468086243	male	1.33701837062836	1.93145954608917	1.04414033889771	1.71111726760864	1.61343955993652	1.17308533191681
7	330	Nutrition	33003	T1	1	2.00958251953125	female	0.875665605068207	1.26227176189423	2.66173315048218	1.71111726760864	0.993410050868988	1.17308533191681
20	435	Nutrition	43504	T1	1	1.9822039604187	female	1.33701837062836	1.26227176189423	1.69117736816406	1.71111726760864	NA	NA
15	394	Handwashing	39401	T1	1	1.9657769203186	female	1.33701837062836	1.93145954608917	1.04414033889771	1.71111726760864	1.34771263599396	1.12434732913971
21	447	Sanitation	44707	T1	1	1.99589323997498	male	1.02944982051849	1.26227176189423	2.33821439743042	1.71111726760864	NA	0.9781334400177
63	781	Sanitation	78103	T1	1	2.0369610786438	male	1.33701837062836	1.26227176189423	2.01469588279724	NA	1.61343955993652	NA
77	891	WSH	89108	T1	1	2.02874732017517	male	1.33701837062836	1.93145954608917	1.36765885353088	NA	1.61343955993652	NA
1	281	Handwashing	28107	T1	1	2.01505827903748	male	1.18323409557343	1.93145954608917	1.69117736816406	NA	-0.246649041771889	-0.0453638806939125
43	616	WSH	61605	T1	1	2.0342230796814	male	1.33701837062836	1.93145954608917	1.69117736816406	NA	1.79059088230133	NA
52	689	Nutrition + WSH	68905	T1	1	1.98767971992493	female	1.33701837062836	1.26227176189423	2.33821439743042	NA	0.993410050868988	NA
57	734	Sanitation	73401	T1	1	1.99863111972809	female	1.18323409557343	1.93145954608917	2.33821439743042	2.00123357772827	NA	NA
89	988	Sanitation	98807	T1	1	2.02053380012512	female	1.02944982051849	1.93145954608917	2.66173315048218	2.00123357772827	1.34771263599396	1.31929922103882
57	735	Control	73502	T1	1	2.01232028007507	female	1.18323409557343	1.93145954608917	2.33821439743042	2.00123357772827	0.727683126926422	0.880657494068146
74	868	Nutrition + WSH	86807	T1	1	2.0369610786438	male	1.33701837062836	1.26227176189423	2.66173315048218	2.00123357772827	2.23346924781799	NA
45	636	WSH	63602	T1	1	1.99589323997498	female	1.33701837062836	1.93145954608917	2.33821439743042	NA	0.993410050868988	1.27056121826172
13	382	Handwashing	38206	T1	1	2.00958251953125	male	1.33701837062836	1.93145954608917	2.66173315048218	NA	NA	NA
7	334	Handwashing	33408	T1	1	2.08624219894409	female	-3.41781067848206	-5.40855169296265	NA	NA	NA	NA
62	773	Nutrition + WSH	77308	T1	1	2.04243659973145	male	-3.41781067848206	-5.40855169296265	NA	NA	NA	NA
23	458	Water	45803	T1	1	2.08350443840027	male	-3.41781067848206	-5.40855169296265	NA	NA	-3.48962879180908	-2.50201225280762
81	920	Water	92002	T1	1	2.08898019790649	female	-3.41781067848206	-5.40855169296265	NA	NA	NA	NA
73	856	Control	85601	T1	1	2.09171795845032	male	-3.41781067848206	-5.40855169296265	-2.66772055625916	-4.56375408172607	-3.48962879180908	-2.39734172821045
64	785	Sanitation	78505	T1	1	2.10540723800659	male	-3.41781067848206	-2.62748098373413	NA	NA	NA	NA
76	882	Nutrition + WSH	88201	T1	1	2.09719371795654	male	-3.41781067848206	-2.27984714508057	-2.35593295097351	NA	NA	-2.29267144203186
66	807	Control	80707	T1	1	2.07802867889404	female	-2.66045498847961	-3.32274866104126	-2.35593295097351	-3.37318181991577	-1.68605351448059	-1.76931965351105
28	503	Nutrition + WSH	50307	T1	1	2.07529091835022	male	-2.28177714347839	-3.32274866104126	-2.66772055625916	NA	-1.2852588891983	-1.71698451042175
34	545	Nutrition	54503	T1	1	2.12183427810669	female	-3.03913283348084	-2.62748098373413	-1.7323579788208	NA	NA	-2.29267144203186
27	489	Nutrition + WSH	48903	T1	1	2.06433939933777	male	NA	-3.32274866104126	-1.42057037353516	NA	-0.984663009643555	-2.39734172821045
78	899	WSH	89903	T1	1	2.11362075805664	male	-3.03913283348084	-1.932213306427	-2.35593295097351	NA	-2.08684802055359	-1.92632520198822
72	851	Sanitation	85104	T1	1	2.06707739830017	male	-2.66045498847961	-1.23694562911987	NA	NA	-1.88645076751709	NA
75	879	WSH	87907	T1	1	2.09445595741272	male	-3.03913283348084	-1.932213306427	-2.04414534568787	NA	-1.98664939403534	-2.29267144203186
22	451	Sanitation	45106	T1	1	2.05886387825012	female	-2.66045498847961	-2.62748098373413	-1.7323579788208	-2.94024634361267	-2.08684802055359	-1.87399005889893
47	651	Control	65107	T1	1	2.08350443840027	female	-3.03913283348084	-2.62748098373413	-1.1087828874588	-2.94024634361267	-2.58784127235413	-2.29267144203186
59	744	Sanitation	74407	T1	1	2.0725531578064	male	-2.471116065979	-2.62748098373413	-2.04414534568787	-2.94024634361267	-1.68605351448059	NA
69	827	Nutrition	82702	T1	1	2.10266947746277	female	-2.471116065979	-1.932213306427	-2.66772055625916	-2.94024634361267	NA	-1.55997896194458
56	720	Control	72002	T1	1	2.06981515884399	female	-2.28177714347839	-2.62748098373413	-1.42057037353516	-2.61554479598999	-2.58784127235413	-1.92632520198822
79	911	Control	91102	T1	1	2.04517459869385	male	-2.28177714347839	-2.27984714508057	-1.7323579788208	-2.61554479598999	-2.08684802055359	-1.76931965351105
11	367	WSH	36701	T1	1	2.07529091835022	female	-2.66045498847961	-0.541678011417389	-2.66772055625916	-2.61554479598999	-0.884464383125305	NA
59	745	Handwashing	74502	T1	1	2.09445595741272	male	-2.28177714347839	-0.541678011417389	NA	-2.50731086730957	-2.48764252662659	NA
57	732	WSH	73203	T1	1	2.11909651756287	male	NA	-0.889311850070953	-1.7323579788208	-2.50731086730957	-1.98664939403534	-2.29267144203186
65	799	Nutrition	79905	T1	1	2.06981515884399	female	NA	-0.889311850070953	-1.7323579788208	-2.50731086730957	NA	-2.50201225280762
5	312	Nutrition	31203	T1	1	2.07529091835022	male	-2.66045498847961	-0.541678011417389	-2.35593295097351	-2.50731086730957	NA	-2.0309956073761
57	733	Nutrition + WSH	73307	T1	1	2.07529091835022	female	-2.471116065979	-0.889311850070953	-2.35593295097351	-2.50731086730957	-2.98863577842712	NA
8	339	Control	33907	T1	1	2.11635875701904	male	-3.22847175598145	-0.541678011417389	-1.42057037353516	-2.50731086730957	-2.48764252662659	-2.24033617973328
19	430	Handwashing	43007	T1	1	2.05065035820007	male	-2.66045498847961	-0.541678011417389	-2.04414534568787	NA	0.0173233132809401	-2.24033617973328
50	676	Nutrition + WSH	67601	T1	1	2.09719371795654	female	-1.71376025676727	-2.27984714508057	-2.04414534568787	NA	-0.984663009643555	-1.92632520198822
24	470	Nutrition	47002	T1	1	2.07529091835022	female	-2.66045498847961	-1.58457946777344	-1.1087828874588	NA	-1.78625214099884	-1.71698451042175
37	572	Handwashing	57204	T1	1	2.09445595741272	male	NA	-1.23694562911987	-1.1087828874588	NA	-1.68605351448059	-2.39734172821045
25	473	Nutrition	47308	T1	1	2.08076667785645	female	NA	-0.541678011417389	-1.42057037353516	-2.29084324836731	-1.88645076751709	NA
51	686	Handwashing	68607	T1	1	2.05065035820007	male	NA	-0.541678011417389	-1.42057037353516	-2.29084324836731	-0.684067130088806	NA
51	680	Sanitation	68008	T1	1	2.04791235923767	male	-3.41781067848206	0.153589636087418	-1.1087828874588	-2.29084324836731	NA	NA
74	867	Control	86707	T1	1	2.05065035820007	male	-2.66045498847961	-0.541678011417389	-1.7323579788208	-2.29084324836731	-0.583868503570557	-0.8272864818573
56	725	WSH	72507	T1	1	2.12183427810669	male	-2.471116065979	-0.541678011417389	-2.04414534568787	-2.29084324836731	-1.78625214099884	-2.50201225280762
57	730	Handwashing	73006	T1	1	2.07802867889404	female	-2.66045498847961	-0.541678011417389	-1.7323579788208	-2.29084324836731	-1.2852588891983	NA
62	768	Water	76805	T1	1	2.12183427810669	female	-2.471116065979	-0.541678011417389	-1.7323579788208	NA	-1.68605351448059	NA
37	570	Nutrition + WSH	57007	T1	1	2.06707739830017	female	-2.471116065979	-0.541678011417389	-1.7323579788208	NA	-1.38545751571655	NA
49	665	Nutrition	66502	T1	1	2.0725531578064	male	-1.71376025676727	-0.889311850070953	-2.35593295097351	-2.07437539100647	-1.68605351448059	-1.19363272190094
31	527	Water	52708	T1	1	2.06433939933777	female	-2.09243822097778	-1.932213306427	-0.796995401382446	-2.07437539100647	-0.0828753188252449	-1.61231410503387
22	453	Control	45301	T1	1	2.06433939933777	male	-2.09243822097778	-0.541678011417389	-2.04414534568787	-2.07437539100647	-2.48764252662659	-1.55997896194458
64	784	Handwashing	78407	T1	1	2.09445595741272	male	-1.90309929847717	-0.541678011417389	-2.35593295097351	-2.07437539100647	0.618515133857727	0.0624115504324436
82	931	Nutrition	93105	T1	1	2.07802867889404	male	-2.28177714347839	0.848857283592224	NA	-2.07437539100647	NA	NA
44	630	Sanitation	63006	T1	1	2.11362075805664	female	-3.22847175598145	0.153589636087418	-0.796995401382446	-2.07437539100647	NA	NA
79	905	Water	90505	T1	1	2.10540723800659	female	-2.66045498847961	-0.541678011417389	-1.1087828874588	-2.07437539100647	-0.483669847249985	NA
60	755	Control	75503	T1	1	2.04517459869385	male	-2.09243822097778	-1.932213306427	-0.485207885503769	-1.96614158153534	-1.98664939403534	-1.82165479660034
73	863	Handwashing	86307	T1	1	2.08624219894409	female	-2.28177714347839	-0.541678011417389	-1.42057037353516	-1.96614158153534	-0.0828753188252449	-0.199264332652092
27	491	Control	49105	T1	1	2.05612587928772	female	-2.471116065979	-0.541678011417389	-1.1087828874588	-1.96614158153534	-1.78625214099884	-1.35063827037811
39	586	Water	58605	T1	1	2.10266947746277	female	-2.471116065979	-0.541678011417389	-1.1087828874588	-1.96614158153534	-0.884464383125305	-2.0309956073761
57	735	Control	73506	T1	1	2.08898019790649	female	-1.71376025676727	-1.932213306427	-1.1087828874588	-1.96614158153534	-0.684067130088806	-1.92632520198822
34	550	Handwashing	55004	T1	1	2.06707739830017	male	-1.90309929847717	-0.541678011417389	-2.04414534568787	-1.96614158153534	-1.98664939403534	-1.55997896194458
73	856	Control	85602	T1	1	2.0725531578064	female	-2.28177714347839	-0.541678011417389	-1.1087828874588	-1.85790777206421	-3.28923153877258	-2.18800115585327
4	307	Nutrition + WSH	30704	T1	1	2.11362075805664	female	-1.90309929847717	-0.541678011417389	-1.7323579788208	-1.85790777206421	-1.18506026268005	-2.0309956073761
49	664	Control	66403	T1	1	2.12183427810669	male	-1.14574348926544	-1.58457946777344	-2.04414534568787	-1.85790777206421	-0.583868503570557	-0.513275384902954
67	811	Water	81105	T1	1	2.0725531578064	male	-1.90309929847717	-0.541678011417389	-1.7323579788208	-1.85790777206421	-0.884464383125305	-0.356269866228104
61	765	WSH	76504	T1	1	2.09993147850037	male	NA	0.153589636087418	-0.796995401382446	-1.85790777206421	-1.58585488796234	-1.82165479660034
71	844	Control	84401	T1	1	2.11635875701904	male	-2.28177714347839	0.153589636087418	-1.7323579788208	-1.85790777206421	-0.183073952794075	-0.565610587596893
76	887	Water	88708	T1	1	2.08076667785645	male	-2.28177714347839	-0.541678011417389	-1.1087828874588	-1.85790777206421	-1.98664939403534	-1.71698451042175
74	871	Control	87101	T1	1	2.08624219894409	male	-0.956404566764832	-1.932213306427	-2.04414534568787	-1.85790777206421	-0.583868503570557	-0.199264332652092
87	973	Water	97301	T1	1	2.09993147850037	male	-2.09243822097778	-0.541678011417389	-1.42057037353516	-1.85790777206421	-1.58585488796234	NA
11	363	Control	36308	T1	1	2.04243659973145	male	-2.09243822097778	-0.194044187664986	-1.7323579788208	-1.85790777206421	-0.183073952794075	-1.19363272190094
73	856	Control	85603	T1	1	2.04517459869385	male	-2.09243822097778	-0.541678011417389	-1.42057037353516	-1.85790777206421	-1.58585488796234	-1.87399005889893
88	981	WSH	98108	T1	1	2.06981515884399	female	-1.33508241176605	-1.58457946777344	-1.42057037353516	-1.74967384338379	-2.08684802055359	NA
19	429	Control	42902	T1	1	2.10266947746277	female	-2.09243822097778	-0.541678011417389	-1.1087828874588	-1.74967384338379	-0.884464383125305	-1.14129757881165
55	718	Water	71801	T1	1	2.08076667785645	female	-1.33508241176605	-0.541678011417389	-2.35593295097351	-1.74967384338379	-0.984663009643555	-0.40860503911972
69	825	Handwashing	82503	T2	2	2.06981515884399	female	-1.90309929847717	-0.541678011417389	-1.42057037353516	-1.74967384338379	-0.884464383125305	-0.984291970729828
63	779	Control	77907	T1	1	2.06160163879395	male	-0.767065584659576	-1.23694562911987	-2.66772055625916	-1.74967384338379	0.0173233132809401	-0.513275384902954
81	925	Sanitation	92501	T1	1	2.08624219894409	female	-2.09243822097778	-0.541678011417389	-1.1087828874588	-1.74967384338379	-1.38545751571655	-0.25159952044487
82	930	Sanitation	93002	T1	1	2.10814499855042	male	-2.28177714347839	0.848857283592224	-2.04414534568787	-1.74967384338379	-1.0848616361618	NA
29	505	Control	50506	T1	1	2.06160163879395	male	-2.09243822097778	-0.541678011417389	-1.1087828874588	-1.74967384338379	-1.4856561422348	-1.61231410503387
69	828	Control	82804	T1	1	2.08076667785645	male	-2.28177714347839	-0.541678011417389	-0.796995401382446	-1.74967384338379	-0.383471220731735	-2.39734172821045
76	885	Sanitation	88504	T1	1	2.07529091835022	male	-2.09243822097778	-0.541678011417389	-0.796995401382446	-1.64144003391266	-0.283272594213486	-2.24033617973328
29	510	Handwashing	51007	T1	1	2.10266947746277	male	-1.90309929847717	-0.541678011417389	-1.1087828874588	-1.64144003391266	-0.684067130088806	-1.14129757881165
8	337	Nutrition + WSH	33703	T1	1	2.09719371795654	male	-1.90309929847717	-0.541678011417389	-1.1087828874588	-1.64144003391266	-1.4856561422348	-1.61231410503387
35	555	Sanitation	55506	T1	1	2.11362075805664	male	-1.90309929847717	-0.541678011417389	-1.1087828874588	-1.64144003391266	-0.183073952794075	-1.92632520198822
5	312	Nutrition	31202	T1	1	2.06160163879395	male	-1.71376025676727	0.848857283592224	-2.66772055625916	-1.64144003391266	-1.58585488796234	-1.55997896194458
14	384	Control	38407	T1	1	2.04243659973145	female	-1.90309929847717	-0.541678011417389	-1.1087828874588	-1.64144003391266	-2.58784127235413	-2.0309956073761
54	709	Nutrition + WSH	70903	T1	1	2.11635875701904	male	-1.90309929847717	0.153589636087418	-1.7323579788208	-1.64144003391266	-0.684067130088806	-2.18800115585327
64	786	Control	78604	T1	1	2.10814499855042	female	-1.52442133426666	-0.541678011417389	-1.7323579788208	-1.64144003391266	-1.98664939403534	-1.92632520198822
52	688	Control	68805	T1	1	2.0533881187439	male	-1.71376025676727	-0.541678011417389	-1.42057037353516	-1.64144003391266	-0.283272594213486	-1.14129757881165
56	722	Water	72202	T1	1	2.11088299751282	female	-1.14574348926544	-1.932213306427	-1.1087828874588	-1.64144003391266	-0.784265756607056	-1.87399005889893
49	667	Handwashing	66702	T1	1	2.07802867889404	male	-2.28177714347839	0.153589636087418	-1.1087828874588	-1.64144003391266	1.62050139904022	-1.97866034507751
21	443	Control	44303	T1	1	2.0533881187439	male	-1.90309929847717	-0.541678011417389	-1.1087828874588	-1.64144003391266	-1.18506026268005	-2.18800115585327
55	719	WSH	71901	T1	1	2.08076667785645	male	-1.90309929847717	-0.541678011417389	-1.1087828874588	-1.64144003391266	-0.283272594213486	-1.92632520198822
77	890	Control	89006	T1	1	2.0725531578064	male	-1.90309929847717	-0.541678011417389	-1.1087828874588	-1.64144003391266	-0.283272594213486	-1.55997896194458
46	647	Control	64705	T1	1	2.05065035820007	female	-2.28177714347839	-0.541678011417389	-0.485207885503769	-1.64144003391266	-0.483669847249985	-1.66464936733246
5	316	Control	31603	T1	1	2.11909651756287	female	-2.09243822097778	-0.541678011417389	-0.796995401382446	-1.64144003391266	-2.98863577842712	-1.40297341346741
37	569	WSH	56904	T1	1	2.08076667785645	female	-1.14574348926544	-1.23694562911987	-1.7323579788208	-1.64144003391266	-1.88645076751709	-1.19363272190094
63	783	WSH	78306	T1	1	2.11635875701904	male	-0.577726662158966	-2.62748098373413	-1.1087828874588	-1.53320622444153	-0.784265756607056	0.0100763747468591
39	585	Nutrition + WSH	58507	T1	1	2.11362075805664	female	-2.09243822097778	-0.541678011417389	-0.485207885503769	-1.53320622444153	-0.383471220731735	-2.24033617973328
3	297	Nutrition	29705	T1	1	2.06707739830017	male	-1.71376025676727	-0.541678011417389	-1.1087828874588	-1.53320622444153	-0.183073952794075	NA
17	412	Nutrition + WSH	41208	T1	1	2.06160163879395	female	-2.471116065979	0.153589636087418	-0.485207885503769	-1.53320622444153	-1.38545751571655	-1.82165479660034
72	851	Sanitation	85101	T1	1	2.11909651756287	female	-1.33508241176605	-0.541678011417389	-1.7323579788208	-1.53320622444153	-1.38545751571655	-0.460940212011337
1	282	Nutrition + WSH	28204	T1	1	2.12183427810669	male	-1.71376025676727	-0.541678011417389	-1.1087828874588	-1.53320622444153	-1.2852588891983	NA
6	325	Nutrition	32507	T1	1	2.05065035820007	female	-1.33508241176605	-1.23694562911987	-1.1087828874588	-1.53320622444153	-0.984663009643555	-2.24033617973328
10	353	Control	35306	T1	1	2.11635875701904	female	-1.71376025676727	-0.541678011417389	-1.1087828874588	-1.53320622444153	-1.68605351448059	-0.670280933380127
26	486	Sanitation	48606	T1	1	2.11088299751282	female	-1.71376025676727	-0.541678011417389	-1.1087828874588	-1.53320622444153	-1.98664939403534	-1.61231410503387
50	674	Water	67408	T1	1	2.08076667785645	male	-1.90309929847717	-0.541678011417389	-0.796995401382446	-1.53320622444153	-0.0828753188252449	NA
31	523	Control	52308	T1	1	2.10814499855042	male	-1.90309929847717	-0.541678011417389	-0.796995401382446	-1.53320622444153	-1.58585488796234	-2.24033617973328
20	438	Nutrition + WSH	43806	T1	1	2.10540723800659	female	-1.90309929847717	-0.541678011417389	-0.796995401382446	-1.53320622444153	-1.4856561422348	NA
32	531	Control	53106	T1	1	2.07802867889404	female	-2.28177714347839	-0.541678011417389	0.138367131352425	-1.42497229576111	-1.38545751571655	-2.50201225280762
52	694	Nutrition	69408	T1	1	2.12183427810669	male	-1.52442133426666	-1.23694562911987	-0.485207885503769	-1.42497229576111	-0.884464383125305	-1.76931965351105
65	794	Control	79403	T1	1	2.07802867889404	male	-1.33508241176605	-0.541678011417389	-1.42057037353516	-1.42497229576111	-2.08684802055359	-1.97866034507751
3	296	Handwashing	29605	T1	1	2.09719371795654	female	-2.471116065979	0.153589636087418	-0.173420384526253	-1.42497229576111	0.518316507339478	-2.18800115585327
86	963	Nutrition	96306	T1	1	2.11909651756287	female	-1.33508241176605	-1.23694562911987	-0.796995401382446	-1.42497229576111	-1.98664939403534	NA
23	462	Handwashing	46207	T1	1	2.10814499855042	female	-1.90309929847717	-0.541678011417389	-0.485207885503769	-1.42497229576111	-0.383471220731735	-2.29267144203186
72	853	Control	85302	T1	1	2.0725531578064	female	-2.28177714347839	0.153589636087418	-0.485207885503769	-1.42497229576111	-1.4856561422348	-1.24596786499023
48	659	Handwashing	65906	T1	1	2.05612587928772	female	-2.28177714347839	0.153589636087418	-0.485207885503769	-1.42497229576111	-0.984663009643555	-1.55997896194458
58	739	Nutrition	73902	T1	1	2.08076667785645	male	-1.90309929847717	0.153589636087418	-1.1087828874588	-1.42497229576111	-1.2852588891983	NA
63	781	Sanitation	78101	T1	1	2.05612587928772	male	-1.52442133426666	-0.541678011417389	-1.1087828874588	-1.42497229576111	-1.18506026268005	-1.19363272190094
63	781	Sanitation	78108	T1	1	2.08350443840027	male	-1.33508241176605	-0.541678011417389	-1.1087828874588	-1.31673848628998	-0.483669847249985	-1.24596786499023
82	929	Control	92902	T1	1	2.11362075805664	male	-1.71376025676727	-0.541678011417389	-0.485207885503769	-1.31673848628998	-1.2852588891983	-1.19363272190094
72	848	Control	84803	T1	1	2.12183427810669	male	-1.33508241176605	-0.541678011417389	-1.1087828874588	-1.31673848628998	-0.283272594213486	-0.984291970729828
52	695	WSH	69501	T1	1	2.10540723800659	male	-1.33508241176605	-0.541678011417389	-1.1087828874588	-1.31673848628998	-0.684067130088806	-1.82165479660034
67	809	Nutrition + WSH	80903	T1	1	2.10540723800659	male	-1.33508241176605	0.153589636087418	-1.7323579788208	-1.31673848628998	-1.18506026268005	-1.66464936733246
79	904	WSH	90401	T1	1	2.11088299751282	male	-1.52442133426666	-0.541678011417389	-0.796995401382446	-1.31673848628998	-0.0828753188252449	-1.14129757881165
52	691	Handwashing	69107	T1	1	2.08350443840027	female	-1.90309929847717	-0.889311850070953	0.138367131352425	-1.31673848628998	-0.383471220731735	-0.0422588028013706
68	820	Nutrition + WSH	82006	T1	1	2.12183427810669	male	-1.52442133426666	-1.23694562911987	-0.173420384526253	-1.31673848628998	-1.98664939403534	NA
87	973	Water	97307	T1	1	2.11635875701904	female	-0.956404566764832	-1.58457946777344	-0.796995401382446	-1.31673848628998	-0.684067130088806	-0.40860503911972
25	475	Control	47508	T1	1	2.09445595741272	female	-1.33508241176605	-0.541678011417389	-1.1087828874588	-1.31673848628998	-0.684067130088806	0.0100763747468591
42	608	Control	60802	T1	1	2.07529091835022	female	-0.956404566764832	-0.541678011417389	-1.7323579788208	-1.31673848628998	-2.08684802055359	-1.82165479660034
78	898	Control	89805	T1	1	2.05886387825012	male	-1.14574348926544	-0.541678011417389	-1.42057037353516	-1.31673848628998	-1.0848616361618	-1.19363272190094
44	627	Control	62706	T1	1	2.04243659973145	female	-1.33508241176605	-0.541678011417389	-1.1087828874588	-1.31673848628998	-0.784265756607056	-2.0309956073761
88	977	Control	97704	T1	1	2.09719371795654	female	-0.767065584659576	-1.23694562911987	-1.42057037353516	-1.31673848628998	-0.884464383125305	-0.722616136074066
3	297	Nutrition	29701	T1	1	2.11362075805664	male	-1.71376025676727	0.153589636087418	-1.1087828874588	-1.31673848628998	-0.884464383125305	-1.08896231651306
29	504	Nutrition + WSH	50404	T1	1	2.09719371795654	male	-1.52442133426666	-0.541678011417389	-0.796995401382446	-1.31673848628998	-1.38545751571655	-1.87399005889893
67	813	WSH	81301	T1	1	2.11362075805664	male	-1.90309929847717	-0.541678011417389	-0.173420384526253	-1.31673848628998	-0.884464383125305	-1.92632520198822
68	822	Handwashing	82205	T1	1	2.12183427810669	male	-1.14574348926544	-0.541678011417389	-1.42057037353516	-1.31673848628998	-0.984663009643555	-0.0945939794182777
7	335	Control	33506	T1	1	2.11635875701904	female	-1.14574348926544	-0.541678011417389	-1.42057037353516	-1.31673848628998	-1.0848616361618	-1.61231410503387
9	349	WSH	34902	T1	1	2.11362075805664	female	-0.956404566764832	-0.541678011417389	-1.42057037353516	NA	0.117521949112415	-0.565610587596893
19	427	Sanitation	42708	T1	1	2.09719371795654	female	-1.14574348926544	-0.541678011417389	-1.1087828874588	NA	-0.583868503570557	-1.08896231651306
10	356	Nutrition + WSH	35603	T1	1	2.06981515884399	male	-0.956404566764832	0.153589636087418	-2.04414534568787	NA	-0.483669847249985	NA
34	549	Sanitation	54902	T1	1	2.09171795845032	male	-1.52442133426666	-0.541678011417389	-0.485207885503769	NA	-1.2852588891983	NA
64	785	Sanitation	78507	T1	1	2.11088299751282	female	-1.33508241176605	-0.541678011417389	-0.796995401382446	NA	-0.0828753188252449	-1.14129757881165
2	292	Nutrition	29206	T1	1	2.06981515884399	male	-0.956404566764832	-0.541678011417389	-1.42057037353516	NA	0.0173233132809401	-0.774951279163361
69	825	Handwashing	82503	T1	1	2.06981515884399	female	-1.33508241176605	-0.541678011417389	-0.796995401382446	NA	-0.684067130088806	-0.565610587596893
21	445	Control	44506	T1	1	2.08624219894409	female	-0.577726662158966	-0.541678011417389	-1.7323579788208	-1.10027074813843	-1.18506026268005	-0.931956827640533
74	871	Control	87102	T1	1	2.05065035820007	female	-0.956404566764832	-0.541678011417389	-1.1087828874588	-1.10027074813843	-1.0848616361618	-1.14129757881165
62	771	WSH	77103	T1	1	2.10266947746277	male	-0.767065584659576	-0.541678011417389	-1.42057037353516	-1.10027074813843	-0.784265756607056	-0.984291970729828
50	679	Control	67907	T1	1	2.07802867889404	male	-1.33508241176605	-0.541678011417389	-0.485207885503769	-1.10027074813843	1.52030277252197	-1.76931965351105
41	603	Water	60302	T1	1	2.04243659973145	male	-1.33508241176605	-0.541678011417389	-0.485207885503769	-1.10027074813843	-0.684067130088806	NA
1	285	Nutrition	28507	T1	1	2.06707739830017	female	-0.956404566764832	-0.541678011417389	-1.1087828874588	-1.10027074813843	-0.183073952794075	NA
47	652	WSH	65201	T1	1	2.05612587928772	male	-0.577726662158966	-0.541678011417389	-1.7323579788208	-1.10027074813843	-0.684067130088806	NA
47	650	Sanitation	65006	T1	1	2.04791235923767	male	-1.33508241176605	-1.23694562911987	0.138367131352425	-1.10027074813843	0.418117851018906	0.0100763747468591
57	731	Control	73101	T1	1	2.08350443840027	female	-1.52442133426666	-0.541678011417389	-0.173420384526253	-1.10027074813843	-0.283272594213486	-1.82165479660034
81	922	Control	92204	T1	1	2.05886387825012	male	-1.14574348926544	0.153589636087418	-1.42057037353516	-1.10027074813843	-1.78625214099884	-1.61231410503387
74	870	WSH	87007	T1	1	2.07529091835022	female	-1.14574348926544	-0.541678011417389	-0.796995401382446	-1.10027074813843	-0.684067130088806	NA
19	429	Control	42903	T1	1	2.04517459869385	female	-1.14574348926544	-0.541678011417389	-0.796995401382446	-1.10027074813843	0.117521949112415	-1.14129757881165
75	876	Control	87603	T1	1	2.08624219894409	male	-0.388387739658356	-1.23694562911987	-1.42057037353516	-1.10027074813843	-0.884464383125305	-0.565610587596893
3	297	Nutrition	29706	T1	1	2.09719371795654	male	-1.14574348926544	-0.541678011417389	-0.796995401382446	-1.10027074813843	-0.283272594213486	-0.40860503911972
59	749	WSH	74907	T1	1	2.06981515884399	male	-1.52442133426666	0.153589636087418	-0.796995401382446	-1.10027074813843	-1.88645076751709	NA
39	590	Sanitation	59008	T1	1	2.07802867889404	male	-2.28177714347839	0.848857283592224	-0.173420384526253	-1.10027074813843	-1.4856561422348	-2.18800115585327
68	816	Control	81604	T1	1	2.05886387825012	female	-1.33508241176605	-0.541678011417389	-0.485207885503769	-1.10027074813843	0.0173233132809401	-0.460940212011337
79	908	Nutrition	90804	T1	1	2.08898019790649	male	-0.956404566764832	-0.541678011417389	-1.1087828874588	-1.10027074813843	-0.0828753188252449	NA
57	731	Control	73103	T1	1	2.05612587928772	female	-0.577726662158966	-0.541678011417389	-1.7323579788208	-1.10027074813843	0.317919224500656	-1.24596786499023
45	633	Control	63308	T1	1	2.09171795845032	female	-0.577726662158966	-0.889311850070953	-1.42057037353516	-1.10027074813843	-0.583868503570557	-0.356269866228104
58	741	Sanitation	74103	T1	1	2.05612587928772	female	-1.71376025676727	-0.541678011417389	0.138367131352425	-1.10027074813843	-0.784265756607056	-1.35063827037811
32	534	Control	53403	T1	1	2.10814499855042	male	-1.52442133426666	1.54412496089935	-2.04414534568787	-1.10027074813843	-1.4856561422348	-1.61231410503387
52	695	WSH	69506	T1	1	2.11088299751282	female	-1.52442133426666	-0.541678011417389	-0.173420384526253	-1.10027074813843	-0.984663009643555	-2.0309956073761
36	563	Nutrition + WSH	56302	T1	1	2.06433939933777	male	-0.767065584659576	-0.541678011417389	-1.1087828874588	-0.992036879062653	0.217720583081245	-1.82165479660034
79	911	Control	91108	T1	1	2.11088299751282	male	-0.767065584659576	-0.541678011417389	-1.1087828874588	-0.992036879062653	-1.18506026268005	-0.565610587596893
29	507	Control	50704	T1	1	2.08350443840027	female	-0.956404566764832	-0.541678011417389	-0.796995401382446	-0.992036879062653	0.117521949112415	-0.722616136074066
60	753	Water	75308	T1	1	2.06707739830017	female	-0.767065584659576	-0.541678011417389	-1.1087828874588	-0.992036879062653	-0.0828753188252449	-1.76931965351105
68	821	WSH	82106	T1	1	2.04243659973145	male	-0.767065584659576	-0.194044187664986	-1.42057037353516	-0.992036879062653	-1.0848616361618	0.114746727049351
56	722	Water	72208	T1	1	2.07529091835022	male	-0.767065584659576	-0.541678011417389	-1.1087828874588	-0.992036879062653	0.718713760375977	-1.76931965351105
16	405	Control	40502	T1	1	2.05886387825012	female	-1.52442133426666	0.153589636087418	-0.485207885503769	-0.992036879062653	-1.18506026268005	-1.14129757881165
17	411	Nutrition	41103	T1	1	2.07802867889404	female	-1.33508241176605	-0.541678011417389	-0.173420384526253	-0.992036879062653	-1.68605351448059	-0.984291970729828
79	908	Nutrition	90805	T1	1	2.11635875701904	female	-1.14574348926544	-0.541678011417389	-0.485207885503769	-0.992036879062653	-0.684067130088806	-0.670280933380127
43	620	Sanitation	62001	T1	1	2.10814499855042	male	-0.956404566764832	-0.541678011417389	-0.796995401382446	-0.992036879062653	-3.28923153877258	NA
11	367	WSH	36706	T1	1	2.06433939933777	female	-1.52442133426666	-0.541678011417389	0.138367131352425	-0.992036879062653	-1.0848616361618	-1.40297341346741
41	600	Nutrition	60004	T1	1	2.0725531578064	male	-1.14574348926544	-0.541678011417389	-0.485207885503769	-0.992036879062653	-1.4856561422348	-1.76931965351105
12	375	Control	37507	T1	1	2.08624219894409	female	-0.767065584659576	-0.541678011417389	-1.1087828874588	-0.992036879062653	-1.58585488796234	-1.71698451042175
66	806	Nutrition	80602	T1	1	2.04243659973145	male	-2.28177714347839	1.54412496089935	-0.485207885503769	-0.992036879062653	-0.0828753188252449	NA
42	612	Nutrition + WSH	61207	T1	1	2.06433939933777	male	-0.577726662158966	-0.541678011417389	-1.1087828874588	-0.883803069591522	-0.0828753188252449	0.219417080283165
41	603	Water	60304	T1	1	2.10266947746277	male	-0.956404566764832	0.153589636087418	-1.1087828874588	-0.883803069591522	-1.2852588891983	-1.82165479660034
49	669	Control	66901	T1	1	2.09445595741272	male	-1.71376025676727	1.54412496089935	-1.1087828874588	-0.883803069591522	-1.68605351448059	-1.24596786499023
71	845	Nutrition + WSH	84505	T1	1	2.0533881187439	male	-0.199048787355423	-0.541678011417389	-1.7323579788208	-0.883803069591522	-0.183073952794075	0.428757786750793
78	901	Nutrition + WSH	90106	T1	1	2.08350443840027	female	-0.767065584659576	-0.541678011417389	-0.796995401382446	-0.883803069591522	-0.0828753188252449	-0.25159952044487
54	707	Control	70704	T1	1	2.06433939933777	male	-0.199048787355423	-1.932213306427	-0.485207885503769	-0.883803069591522	-0.684067130088806	0.114746727049351
83	942	Sanitation	94205	T1	1	2.08624219894409	male	-1.52442133426666	0.153589636087418	-0.173420384526253	-0.883803069591522	0.518316507339478	0.6904336810112
66	800	Handwashing	80001	T1	1	2.07529091835022	female	-1.14574348926544	-0.541678011417389	-0.173420384526253	-0.883803069591522	NA	-1.08896231651306
52	691	Handwashing	69108	T1	1	2.05065035820007	male	-0.577726662158966	-0.194044187664986	-1.42057037353516	-0.883803069591522	-0.884464383125305	NA
10	359	WSH	35906	T1	1	2.10540723800659	female	-0.577726662158966	-0.541678011417389	-1.1087828874588	-0.883803069591522	-0.183073952794075	NA
42	611	WSH	61106	T1	1	2.06433939933777	male	-1.14574348926544	-0.541678011417389	-0.173420384526253	-0.883803069591522	0.518316507339478	-1.14129757881165
84	947	Control	94706	T1	1	2.11088299751282	female	-0.388387739658356	-2.27984714508057	0.138367131352425	-0.883803069591522	-0.283272594213486	0.114746727049351
65	795	Water	79503	T1	1	2.11362075805664	female	-1.33508241176605	-0.541678011417389	0.138367131352425	-0.883803069591522	-0.784265756607056	-1.40297341346741
84	948	Control	94807	T1	1	2.08076667785645	male	-0.767065584659576	-0.541678011417389	-0.796995401382446	-0.883803069591522	0.0173233132809401	0.428757786750793
42	610	Handwashing	61008	T1	1	2.07529091835022	male	-1.14574348926544	-0.541678011417389	-0.173420384526253	-0.883803069591522	-0.884464383125305	NA
15	393	Water	39306	T1	1	2.07529091835022	female	-0.767065584659576	-0.541678011417389	-0.796995401382446	-0.883803069591522	-1.68605351448059	-0.670280933380127
64	784	Handwashing	78401	T1	1	2.10814499855042	male	-1.14574348926544	-0.194044187664986	-0.485207885503769	-0.883803069591522	-0.684067130088806	-0.460940212011337
80	918	Water	91807	T1	1	2.08898019790649	male	-0.577726662158966	-1.23694562911987	-0.485207885503769	-0.883803069591522	-1.58585488796234	-1.35063827037811
85	952	Control	95202	T1	1	2.11635875701904	male	-0.388387739658356	-1.932213306427	-0.173420384526253	-0.883803069591522	1.31990551948547	1.26612067222595
59	746	Control	74604	T1	1	2.11088299751282	male	-2.28177714347839	1.54412496089935	-0.173420384526253	-0.883803069591522	0.117521949112415	-2.29267144203186
7	331	Sanitation	33108	T1	1	2.07529091835022	male	-1.14574348926544	0.848857283592224	-1.1087828874588	-0.775569200515747	-0.483669847249985	NA
20	436	Control	43605	T1	1	2.04243659973145	female	-0.00970984622836113	-0.541678011417389	-1.7323579788208	-0.775569200515747	-0.0828753188252449	-0.146929159760475
56	725	WSH	72503	T1	1	2.11362075805664	female	-0.956404566764832	-0.541678011417389	-0.173420384526253	-0.775569200515747	-0.383471220731735	-0.0422588028013706
65	797	Handwashing	79707	T1	1	2.10540723800659	male	-0.00970984622836113	-0.541678011417389	-1.7323579788208	-0.775569200515747	-0.383471220731735	-1.14129757881165
52	692	Water	69204	T1	1	2.05065035820007	female	-0.767065584659576	-0.541678011417389	-0.485207885503769	-0.775569200515747	1.62050139904022	1.16145026683807
78	902	Sanitation	90205	T1	1	2.12183427810669	male	-0.00970984622836113	-0.541678011417389	-1.7323579788208	-0.775569200515747	0.919111013412476	0.376422613859177
66	803	Water	80303	T1	1	2.08898019790649	male	-0.577726662158966	-0.541678011417389	-0.796995401382446	-0.775569200515747	-0.183073952794075	0.219417080283165
32	531	Control	53104	T1	1	2.09719371795654	female	-0.577726662158966	-1.23694562911987	-0.173420384526253	-0.775569200515747	0.117521949112415	0.0100763747468591
61	763	Water	76302	T1	1	2.10814499855042	male	-0.767065584659576	-0.541678011417389	-0.485207885503769	-0.775569200515747	1.11950826644897	1.26612067222595
58	738	WSH	73802	T1	1	2.10266947746277	male	-1.52442133426666	1.54412496089935	-1.1087828874588	-0.775569200515747	0.217720583081245	-1.92632520198822
78	896	Handwashing	89601	T1	1	2.04243659973145	female	-0.388387739658356	-0.541678011417389	-1.1087828874588	-0.775569200515747	-0.0828753188252449	0.48109295964241
70	839	WSH	83902	T1	1	2.0533881187439	female	-0.388387739658356	-0.541678011417389	-1.1087828874588	-0.775569200515747	-0.583868503570557	-0.931956827640533
70	837	Water	83707	T1	1	2.04517459869385	male	-0.199048787355423	-1.932213306427	-0.173420384526253	-0.775569200515747	0.919111013412476	0.847439229488373
63	783	WSH	78305	T1	1	2.10540723800659	female	-0.577726662158966	-0.541678011417389	-0.796995401382446	-0.775569200515747	0.0173233132809401	-1.14129757881165
26	486	Sanitation	48601	T1	1	2.09719371795654	male	-0.767065584659576	-0.541678011417389	-0.485207885503769	-0.775569200515747	0.518316507339478	0.847439229488373
39	584	Nutrition	58402	T1	1	2.0725531578064	male	-0.767065584659576	0.848857283592224	-1.7323579788208	-0.775569200515747	-1.2852588891983	-0.356269866228104
39	588	Control	58806	T1	1	2.07529091835022	female	-0.199048787355423	-0.541678011417389	-1.1087828874588	-0.667335331439972	-0.283272594213486	0.32408744096756
16	407	Handwashing	40705	T1	1	2.11088299751282	female	-0.577726662158966	-0.541678011417389	-0.485207885503769	-0.667335331439972	-1.0848616361618	-0.146929159760475
76	883	Control	88307	T1	1	2.10814499855042	male	-0.577726662158966	-0.541678011417389	-0.485207885503769	-0.667335331439972	0.518316507339478	0.638098478317261
22	453	Control	45305	T1	1	2.08350443840027	female	-1.14574348926544	-0.541678011417389	0.450154632329941	-0.667335331439972	-1.0848616361618	-1.92632520198822
28	502	Nutrition	50201	T1	1	2.08898019790649	male	-0.388387739658356	-0.541678011417389	-0.796995401382446	-0.667335331439972	-1.2852588891983	-0.40860503911972
30	513	Sanitation	51303	T1	1	2.0533881187439	male	-0.388387739658356	-0.541678011417389	-0.796995401382446	-0.667335331439972	-0.0828753188252449	-1.55997896194458
10	353	Control	35307	T1	1	2.10540723800659	male	-0.388387739658356	-0.541678011417389	-0.796995401382446	-0.667335331439972	-0.483669847249985	-0.40860503911972
58	738	WSH	73803	T1	1	2.08624219894409	female	-1.33508241176605	0.153589636087418	0.138367131352425	-0.667335331439972	-1.18506026268005	-1.76931965351105
21	441	WSH	44107	T1	1	2.10266947746277	female	-0.199048787355423	-0.541678011417389	-1.1087828874588	-0.667335331439972	-0.483669847249985	-0.984291970729828
54	708	Water	70806	T1	1	2.10266947746277	male	-0.767065584659576	-0.541678011417389	-0.173420384526253	-0.667335331439972	-1.88645076751709	-0.513275384902954
51	682	Control	68205	T1	1	2.08076667785645	female	0.17962908744812	-1.932213306427	-0.485207885503769	-0.667335331439972	-0.884464383125305	-0.199264332652092
53	699	Water	69908	T1	1	2.08898019790649	male	-0.577726662158966	-0.541678011417389	-0.485207885503769	-0.667335331439972	0.317919224500656	NA
24	469	WSH	46901	T1	1	2.08076667785645	female	-0.199048787355423	-0.541678011417389	-1.1087828874588	-0.667335331439972	-0.583868503570557	-0.8272864818573
19	429	Control	42901	T1	1	2.06160163879395	female	-0.199048787355423	-0.541678011417389	-1.1087828874588	-0.667335331439972	-0.483669847249985	-0.984291970729828
37	574	Control	57403	T1	1	2.10266947746277	male	-0.199048787355423	-0.194044187664986	-1.42057037353516	-0.667335331439972	-0.283272594213486	0.32408744096756
38	577	Sanitation	57704	T1	1	2.07529091835022	male	-0.577726662158966	-0.541678011417389	-0.485207885503769	-0.667335331439972	-0.784265756607056	-0.460940212011337
52	692	Water	69201	T1	1	2.11362075805664	male	-0.199048787355423	-0.541678011417389	-0.796995401382446	-0.559101462364197	-1.2852588891983	-0.25159952044487
27	495	Handwashing	49505	T1	1	2.08350443840027	male	-0.00970984622836113	-0.541678011417389	-1.1087828874588	-0.559101462364197	0.0173233132809401	-0.356269866228104
12	372	WSH	37205	T1	1	2.11635875701904	female	-0.388387739658356	-0.541678011417389	-0.485207885503769	-0.559101462364197	-0.283272594213486	-1.19363272190094
62	774	Control	77407	T1	1	2.09171795845032	female	-1.52442133426666	0.848857283592224	0.138367131352425	-0.559101462364197	-0.884464383125305	-1.61231410503387
18	418	Control	41805	T1	1	2.11088299751282	female	-0.767065584659576	0.848857283592224	-1.1087828874588	-0.559101462364197	-0.0828753188252449	0.585763335227966
63	778	Nutrition	77806	T1	1	2.06160163879395	male	-0.767065584659576	1.54412496089935	-1.7323579788208	-0.559101462364197	-0.183073952794075	NA
33	540	Nutrition	54006	T1	1	2.09171795845032	female	-0.00970984622836113	-0.541678011417389	-1.1087828874588	-0.559101462364197	-0.283272594213486	-0.25159952044487
73	856	Control	85604	T1	1	2.06707739830017	male	-0.956404566764832	0.153589636087418	-0.173420384526253	-0.559101462364197	-0.183073952794075	0.48109295964241
79	905	Water	90501	T1	1	2.08624219894409	female	-0.00970984622836113	-0.541678011417389	-1.1087828874588	-0.559101462364197	0.418117851018906	0.585763335227966
83	939	Control	93904	T1	1	2.06433939933777	female	-0.199048787355423	-0.541678011417389	-0.796995401382446	-0.559101462364197	-0.383471220731735	-0.460940212011337
51	685	Control	68507	T1	1	2.12183427810669	female	-0.767065584659576	0.848857283592224	-1.1087828874588	-0.559101462364197	0.117521949112415	0.585763335227966
10	356	Nutrition + WSH	35602	T1	1	2.10540723800659	male	-0.767065584659576	0.153589636087418	-0.485207885503769	-0.559101462364197	-0.283272594213486	-0.931956827640533
28	503	Nutrition + WSH	50302	T1	1	2.06160163879395	male	-0.388387739658356	-0.194044187664986	-0.796995401382446	-0.559101462364197	0.618515133857727	1.0044447183609
26	485	WSH	48503	T1	1	2.07529091835022	male	-0.00970984622836113	-0.541678011417389	-1.1087828874588	-0.559101462364197	-0.283272594213486	0.0100763747468591
12	371	Control	37105	T1	1	2.09993147850037	female	-0.199048787355423	-0.541678011417389	-0.796995401382446	-0.559101462364197	-0.283272594213486	0.32408744096756
29	511	Nutrition	51105	T1	1	2.12183427810669	female	-0.767065584659576	-0.541678011417389	0.138367131352425	-0.559101462364197	-1.2852588891983	NA
51	685	Control	68502	T1	1	2.11635875701904	female	-0.767065584659576	-0.541678011417389	0.138367131352425	-0.559101462364197	0.317919224500656	0.0624115504324436
44	625	Nutrition	62503	T1	1	2.06981515884399	male	-0.577726662158966	-0.194044187664986	-0.485207885503769	-0.559101462364197	-0.383471220731735	-1.61231410503387
83	942	Sanitation	94207	T1	1	2.10814499855042	male	-0.388387739658356	0.153589636087418	-1.1087828874588	-0.559101462364197	1.01930963993073	0.952109575271606
47	650	Sanitation	65001	T1	1	2.08898019790649	female	0.368968039751053	-1.932213306427	-0.485207885503769	-0.559101462364197	-0.784265756607056	-0.199264332652092
72	850	WSH	85007	T1	1	2.06160163879395	female	-0.388387739658356	-0.541678011417389	-0.485207885503769	-0.559101462364197	-0.383471220731735	-0.0422588028013706
12	373	Handwashing	37301	T1	1	2.10266947746277	male	-0.956404566764832	0.153589636087418	-0.173420384526253	-0.559101462364197	-0.784265756607056	-0.460940212011337
69	824	Nutrition + WSH	82407	T1	1	2.06160163879395	male	-0.199048787355423	-0.541678011417389	-0.796995401382446	-0.559101462364197	-0.483669847249985	-0.931956827640533
25	476	WSH	47603	T1	1	2.09719371795654	male	-0.388387739658356	-0.541678011417389	-0.173420384526253	-0.450867623090744	-0.583868503570557	-0.984291970729828
33	541	Sanitation	54103	T1	1	2.10266947746277	female	-0.199048787355423	-0.541678011417389	-0.485207885503769	-0.450867623090744	0.117521949112415	-0.356269866228104
66	805	Sanitation	80503	T1	1	2.05886387825012	male	-1.14574348926544	0.848857283592224	-0.173420384526253	-0.450867623090744	-1.0848616361618	-1.92632520198822
46	644	Nutrition + WSH	64407	T1	1	2.10266947746277	male	-0.199048787355423	-0.541678011417389	-0.485207885503769	-0.450867623090744	-0.784265756607056	-0.931956827640533
57	732	WSH	73204	T1	1	2.05612587928772	male	-0.388387739658356	-0.541678011417389	-0.173420384526253	-0.450867623090744	0.317919224500656	0.48109295964241
5	312	Nutrition	31207	T1	1	2.10814499855042	female	-0.577726662158966	0.153589636087418	-0.485207885503769	-0.450867623090744	-1.4856561422348	-0.356269866228104
41	600	Nutrition	60006	T1	1	2.0533881187439	male	-0.577726662158966	-0.541678011417389	0.138367131352425	-0.450867623090744	-0.183073952794075	-1.61231410503387
1	282	Nutrition + WSH	28203	T1	1	2.10814499855042	female	-0.956404566764832	-0.541678011417389	0.761942148208618	-0.450867623090744	-1.98664939403534	-1.14129757881165
53	698	Nutrition + WSH	69802	T1	1	2.04243659973145	male	-0.199048787355423	-0.889311850070953	-0.173420384526253	-0.450867623090744	-1.0848616361618	-0.617945730686188
11	367	WSH	36703	T1	1	2.07802867889404	female	0.17962908744812	-0.541678011417389	-1.1087828874588	-0.450867623090744	-0.884464383125305	-1.24596786499023
49	670	WSH	67001	T1	1	2.05886387825012	male	-0.577726662158966	0.153589636087418	-0.485207885503769	-0.450867623090744	-0.483669847249985	-0.0945939794182777
1	283	Control	28307	T1	1	2.0533881187439	female	-0.199048787355423	-0.541678011417389	-0.485207885503769	-0.450867623090744	0.0173233132809401	-0.670280933380127
29	509	Water	50908	T1	1	2.11362075805664	male	-1.14574348926544	0.153589636087418	0.450154632329941	-0.450867623090744	-0.283272594213486	-1.55997896194458
38	583	Nutrition	58304	T1	1	2.07529091835022	female	-0.00970984622836113	-0.541678011417389	-0.796995401382446	-0.450867623090744	-0.0828753188252449	0.376422613859177
1	282	Nutrition + WSH	28208	T1	1	2.10540723800659	male	-0.199048787355423	-0.541678011417389	-0.485207885503769	-0.450867623090744	-1.2852588891983	-1.24596786499023
30	514	Handwashing	51406	T1	1	2.08624219894409	female	-0.199048787355423	-0.541678011417389	-0.485207885503769	-0.450867623090744	0.518316507339478	0.428757786750793
35	555	Sanitation	55501	T1	1	2.09993147850037	female	0.17962908744812	-0.541678011417389	-1.1087828874588	-0.450867623090744	0.0173233132809401	0.114746727049351
43	617	Water	61703	T1	1	2.0725531578064	female	-0.767065584659576	0.153589636087418	-0.173420384526253	-0.450867623090744	1.31990551948547	-0.40860503911972
44	626	Water	62608	T1	1	2.06981515884399	female	0.368968039751053	-1.932213306427	-0.173420384526253	-0.450867623090744	-0.684067130088806	-0.8272864818573
44	625	Nutrition	62504	T1	1	2.11909651756287	male	-0.767065584659576	1.54412496089935	-1.42057037353516	-0.450867623090744	-0.583868503570557	-0.670280933380127
15	396	Control	39605	T1	1	2.10540723800659	male	-0.199048787355423	-0.541678011417389	-0.485207885503769	-0.450867623090744	0.0173233132809401	0.0100763747468591
39	591	Control	59105	T1	1	2.07529091835022	female	-0.577726662158966	0.848857283592224	-1.1087828874588	-0.450867623090744	-1.68605351448059	-0.984291970729828
36	561	Control	56102	T1	1	2.09171795845032	female	-0.199048787355423	-0.541678011417389	-0.485207885503769	-0.450867623090744	0.0173233132809401	0.219417080283165
72	853	Control	85307	T1	1	2.09719371795654	male	-0.00970984622836113	0.153589636087418	-1.42057037353516	-0.450867623090744	0.317919224500656	0.585763335227966
69	830	Sanitation	83001	T1	1	2.09171795845032	male	-0.388387739658356	-0.541678011417389	-0.173420384526253	-0.450867623090744	0.618515133857727	0.899774372577667
77	893	Water	89306	T1	1	2.12183427810669	male	0.747645914554596	-1.932213306427	-0.796995401382446	-0.450867623090744	-0.283272594213486	0.271752268075943
69	825	Handwashing	82507	T1	1	2.09171795845032	female	0.17962908744812	-0.541678011417389	-1.1087828874588	-0.450867623090744	0.217720583081245	-0.0945939794182777
17	414	Sanitation	41408	T1	1	2.10814499855042	female	-0.388387739658356	0.153589636087418	-0.796995401382446	-0.450867623090744	-0.784265756607056	-0.774951279163361
55	715	Handwashing	71506	T1	1	2.10814499855042	female	0.17962908744812	-0.541678011417389	-0.796995401382446	-0.342633754014969	0.217720583081245	-0.303934693336487
17	410	Handwashing	41001	T1	1	2.06981515884399	female	-0.388387739658356	-0.541678011417389	0.138367131352425	-0.342633754014969	0.217720583081245	-0.199264332652092
49	667	Handwashing	66707	T1	1	2.09171795845032	male	-0.388387739658356	0.153589636087418	-0.485207885503769	-0.342633754014969	0.117521949112415	-0.8272864818573
28	503	Nutrition + WSH	50308	T1	1	2.05065035820007	male	-0.388387739658356	1.19649112224579	-1.42057037353516	-0.342633754014969	-0.283272594213486	-0.774951279163361
11	360	Handwashing	36001	T1	1	2.08350443840027	male	-1.14574348926544	0.848857283592224	0.138367131352425	-0.342633754014969	-0.183073952794075	NA
49	668	Water	66808	T1	1	2.09993147850037	male	-1.14574348926544	0.848857283592224	0.138367131352425	-0.342633754014969	-0.684067130088806	-1.19363272190094
27	488	Water	48806	T1	1	2.12183427810669	female	-0.388387739658356	0.153589636087418	-0.485207885503769	-0.342633754014969	0.919111013412476	0.952109575271606
49	670	WSH	67007	T1	1	2.05612587928772	female	-0.767065584659576	-0.541678011417389	0.761942148208618	-0.342633754014969	-0.884464383125305	-0.670280933380127
17	409	Water	40903	T1	1	2.11088299751282	female	-0.00970984622836113	-0.541678011417389	-0.485207885503769	-0.342633754014969	-0.483669847249985	-0.0945939794182777
9	351	Sanitation	35107	T1	1	2.06981515884399	male	-0.388387739658356	-0.541678011417389	0.138367131352425	-0.342633754014969	1.31990551948547	0.533428132534027
19	428	Water	42806	T2	2	2.09993147850037	male	0.17962908744812	-0.541678011417389	-0.796995401382446	-0.342633754014969	0.317919224500656	-0.460940212011337
6	325	Nutrition	32503	T1	1	2.10814499855042	female	-0.388387739658356	-0.541678011417389	0.138367131352425	-0.342633754014969	-0.984663009643555	-0.0422588028013706
75	877	Sanitation	87707	T1	1	2.06160163879395	female	0.368968039751053	-0.541678011417389	-1.1087828874588	-0.342633754014969	-0.283272594213486	-0.722616136074066
66	804	Control	80404	T1	1	2.06981515884399	male	0.747645914554596	-0.541678011417389	-1.7323579788208	-0.342633754014969	-0.383471220731735	0.114746727049351
30	515	Control	51504	T1	1	2.06433939933777	female	-0.956404566764832	0.848857283592224	-0.173420384526253	-0.342633754014969	-0.583868503570557	-1.19363272190094
34	548	Control	54802	T1	1	2.11362075805664	female	-0.199048787355423	-0.541678011417389	-0.173420384526253	-0.342633754014969	-1.38545751571655	-1.35063827037811
6	321	Control	32104	T1	1	2.10814499855042	female	-0.388387739658356	-0.541678011417389	0.138367131352425	-0.342633754014969	0.618515133857727	-0.8272864818573
37	575	Control	57504	T1	1	2.05612587928772	female	-0.388387739658356	-0.541678011417389	0.138367131352425	-0.342633754014969	-0.784265756607056	-0.303934693336487
27	493	Nutrition	49307	T1	1	2.09993147850037	female	-0.00970984622836113	-0.541678011417389	-0.485207885503769	-0.342633754014969	0.518316507339478	0.638098478317261
23	460	Control	46008	T1	1	2.04517459869385	female	-0.199048787355423	-0.541678011417389	-0.173420384526253	-0.342633754014969	-1.78625214099884	-1.24596786499023
42	612	Nutrition + WSH	61205	T1	1	2.08350443840027	male	0.17962908744812	-0.541678011417389	-0.796995401382446	-0.342633754014969	-1.0848616361618	-0.199264332652092
24	470	Nutrition	47006	T1	1	2.08898019790649	female	-0.388387739658356	0.153589636087418	-0.485207885503769	-0.342633754014969	-0.784265756607056	-0.40860503911972
28	496	Control	49604	T1	1	2.08350443840027	male	-0.767065584659576	-0.541678011417389	0.761942148208618	-0.342633754014969	-0.183073952794075	-0.199264332652092
61	764	Control	76406	T1	1	2.07802867889404	male	0.17962908744812	-0.541678011417389	-0.796995401382446	-0.342633754014969	0.418117851018906	0.742768883705139
13	379	Nutrition	37905	T1	1	2.09993147850037	female	-0.577726662158966	-0.541678011417389	0.450154632329941	-0.342633754014969	-0.383471220731735	NA
12	370	Nutrition + WSH	37003	T1	1	2.09719371795654	male	0.17962908744812	-0.541678011417389	-0.796995401382446	-0.342633754014969	0.618515133857727	0.585763335227966
3	300	Nutrition + WSH	30008	T1	1	2.11362075805664	male	-0.577726662158966	0.848857283592224	-0.796995401382446	-0.342633754014969	0.317919224500656	-0.774951279163361
31	521	Sanitation	52101	T1	1	2.04243659973145	male	-1.14574348926544	1.54412496089935	-0.485207885503769	-0.342633754014969	-0.383471220731735	-2.18800115585327
88	982	Control	98204	T1	1	2.07802867889404	male	-0.00970984622836113	-0.541678011417389	-0.485207885503769	-0.342633754014969	-0.483669847249985	-0.722616136074066
74	864	Nutrition	86405	T1	1	2.04243659973145	female	-0.767065584659576	0.153589636087418	0.138367131352425	-0.342633754014969	-0.784265756607056	-0.460940212011337
40	598	Nutrition	59804	T1	1	2.07529091835022	female	-0.199048787355423	-0.541678011417389	-0.173420384526253	-0.342633754014969	0.0173233132809401	0.428757786750793
11	367	WSH	36708	T1	1	2.08076667785645	female	-0.199048787355423	-0.541678011417389	-0.173420384526253	-0.342633754014969	-0.383471220731735	-1.40297341346741
77	893	Water	89302	T1	1	2.12183427810669	male	0.368968039751053	-0.541678011417389	-1.1087828874588	-0.342633754014969	0.618515133857727	0.533428132534027
2	288	Nutrition + WSH	28801	T1	1	2.10540723800659	female	-1.14574348926544	1.54412496089935	-0.485207885503769	-0.342633754014969	0.0173233132809401	-1.66464936733246
5	315	Water	31501	T1	1	2.05612587928772	male	-0.199048787355423	-0.541678011417389	-0.173420384526253	-0.342633754014969	-0.684067130088806	-0.565610587596893
11	364	Control	36404	T1	1	2.07802867889404	male	-0.388387739658356	0.848857283592224	-1.1087828874588	-0.342633754014969	-0.784265756607056	-0.670280933380127
30	512	Water	51206	T1	1	2.0533881187439	male	-0.577726662158966	0.848857283592224	-0.485207885503769	-0.234399899840355	-0.984663009643555	-0.565610587596893
24	468	Water	46805	T1	1	2.04791235923767	male	0.17962908744812	-0.541678011417389	-0.485207885503769	-0.234399899840355	-0.0828753188252449	0.0100763747468591
66	804	Control	80406	T1	1	2.12183427810669	female	-0.199048787355423	-0.541678011417389	0.138367131352425	-0.234399899840355	0.317919224500656	0.32408744096756
42	609	Sanitation	60906	T1	1	2.10814499855042	female	-0.199048787355423	-0.541678011417389	0.138367131352425	-0.234399899840355	0.317919224500656	0.638098478317261
15	399	Sanitation	39903	T1	1	2.11362075805664	male	-1.14574348926544	1.54412496089935	-0.173420384526253	-0.234399899840355	-1.78625214099884	-1.76931965351105
14	384	Control	38405	T1	1	2.0725531578064	male	-0.199048787355423	0.153589636087418	-0.485207885503769	-0.234399899840355	-0.684067130088806	-0.146929159760475
39	586	Water	58604	T1	1	2.10540723800659	male	0.17962908744812	-0.541678011417389	-0.485207885503769	-0.234399899840355	NA	NA
76	883	Control	88306	T1	1	2.08898019790649	male	0.368968039751053	-0.541678011417389	-0.796995401382446	-0.234399899840355	-0.0828753188252449	-0.617945730686188
65	796	WSH	79604	T1	1	2.06433939933777	female	-1.33508241176605	0.848857283592224	0.761942148208618	-0.234399899840355	-0.283272594213486	0.32408744096756
19	428	Water	42806	T1	1	2.09993147850037	male	0.368968039751053	-0.541678011417389	-0.796995401382446	-0.234399899840355	0.418117851018906	0.6904336810112
38	582	Handwashing	58205	T1	1	2.10814499855042	male	0.368968039751053	-0.541678011417389	-0.796995401382446	-0.234399899840355	0.418117851018906	0.271752268075943
49	664	Control	66406	T1	1	2.04791235923767	female	0.368968039751053	-0.541678011417389	-0.796995401382446	-0.234399899840355	0.117521949112415	0.0100763747468591
77	891	WSH	89102	T1	1	2.06433939933777	female	-0.199048787355423	-0.541678011417389	0.138367131352425	-0.234399899840355	-0.283272594213486	0.32408744096756
41	606	Control	60602	T1	1	2.11909651756287	male	-0.956404566764832	0.153589636087418	0.761942148208618	-0.234399899840355	-1.78625214099884	-1.61231410503387
83	937	Control	93707	T1	1	2.08898019790649	female	0.368968039751053	-1.23694562911987	-0.173420384526253	-0.234399899840355	-1.18506026268005	-0.670280933380127
35	552	Nutrition + WSH	55202	T1	1	2.06160163879395	male	-0.00970984622836113	-0.541678011417389	-0.173420384526253	-0.234399899840355	0.919111013412476	1.21378540992737
78	899	WSH	89904	T1	1	2.10814499855042	male	-0.388387739658356	1.54412496089935	-1.42057037353516	-0.234399899840355	-1.4856561422348	-0.146929159760475
2	290	Handwashing	29008	T1	1	2.07802867889404	female	0.368968039751053	-0.541678011417389	-0.796995401382446	-0.234399899840355	0.117521949112415	-0.40860503911972
59	745	Handwashing	74504	T1	1	2.11362075805664	female	0.17962908744812	-1.23694562911987	0.138367131352425	-0.234399899840355	0.217720583081245	0.742768883705139
2	290	Handwashing	29001	T1	1	2.11362075805664	male	0.368968039751053	-0.541678011417389	-0.796995401382446	-0.234399899840355	0.217720583081245	-0.617945730686188
73	856	Control	85605	T1	1	2.08350443840027	male	-0.199048787355423	0.153589636087418	-0.485207885503769	-0.234399899840355	-0.483669847249985	-0.565610587596893
47	655	Handwashing	65503	T1	1	2.06707739830017	female	-0.388387739658356	0.153589636087418	-0.173420384526253	-0.234399899840355	-0.684067130088806	-0.199264332652092
73	863	Handwashing	86308	T1	1	2.08898019790649	male	-0.00970984622836113	-0.541678011417389	-0.173420384526253	-0.234399899840355	-1.18506026268005	-0.565610587596893
71	846	WSH	84604	T1	1	2.08076667785645	male	0.558306992053986	-0.541678011417389	-1.1087828874588	-0.234399899840355	0.117521949112415	0.376422613859177
65	793	Nutrition + WSH	79301	T1	1	2.09171795845032	female	-0.199048787355423	-0.541678011417389	0.138367131352425	-0.234399899840355	-0.183073952794075	-0.0422588028013706
3	297	Nutrition	29708	T1	1	2.09445595741272	male	-0.199048787355423	0.153589636087418	-0.485207885503769	-0.234399899840355	0.0173233132809401	0.428757786750793
28	501	Handwashing	50108	T1	1	2.10540723800659	female	-0.577726662158966	-0.541678011417389	0.761942148208618	-0.234399899840355	0.117521949112415	-1.40297341346741
17	411	Nutrition	41106	T1	1	2.11909651756287	male	-1.33508241176605	1.54412496089935	0.138367131352425	-0.234399899840355	0.818912386894226	NA
71	844	Control	84402	T1	1	2.08076667785645	male	-0.00970984622836113	-0.541678011417389	-0.173420384526253	-0.234399899840355	-0.0828753188252449	0.376422613859177
79	908	Nutrition	90802	T1	1	2.10814499855042	male	-0.388387739658356	-0.889311850070953	0.761942148208618	-0.234399899840355	-0.583868503570557	-0.8272864818573
31	524	Nutrition + WSH	52403	T1	1	2.07802867889404	female	0.17962908744812	-0.541678011417389	-0.485207885503769	-0.234399899840355	0.0173233132809401	0.428757786750793
70	833	Sanitation	83307	T1	1	2.06433939933777	female	1.12632381916046	-0.541678011417389	-2.04414534568787	-0.234399899840355	-1.0848616361618	-0.722616136074066
17	413	Control	41302	T1	1	2.10266947746277	male	0.17962908744812	-0.541678011417389	-0.485207885503769	-0.234399899840355	-0.183073952794075	-0.146929159760475
66	803	Water	80308	T1	1	2.11362075805664	male	0.17962908744812	-0.541678011417389	-0.485207885503769	-0.234399899840355	0.0173233132809401	0.32408744096756
4	306	Control	30601	T1	1	2.06160163879395	female	0.368968039751053	-0.541678011417389	-0.796995401382446	-0.234399899840355	0.217720583081245	-0.303934693336487
74	869	Handwashing	86905	T1	1	2.08076667785645	male	0.17962908744812	-0.541678011417389	-0.485207885503769	-0.234399899840355	-0.183073952794075	-0.146929159760475
41	602	WSH	60204	T1	1	2.07802867889404	female	0.368968039751053	-0.541678011417389	-0.796995401382446	-0.234399899840355	-0.0828753188252449	0.48109295964241
64	791	Nutrition + WSH	79108	T1	1	2.07529091835022	female	0.17962908744812	-0.541678011417389	-0.485207885503769	-0.234399899840355	-1.18506026268005	NA
46	647	Control	64701	T1	1	2.12183427810669	male	-0.199048787355423	-0.541678011417389	0.138367131352425	-0.234399899840355	-0.784265756607056	-0.146929159760475
66	800	Handwashing	80002	T1	1	2.09171795845032	female	0.17962908744812	-1.23694562911987	0.138367131352425	-0.234399899840355	-0.784265756607056	-0.0945939794182777
74	866	Water	86605	T1	1	2.07529091835022	female	-0.388387739658356	-0.889311850070953	0.761942148208618	-0.234399899840355	0.418117851018906	0.742768883705139
38	582	Handwashing	58203	T1	1	2.10540723800659	female	-0.388387739658356	-0.541678011417389	0.761942148208618	-0.12616603076458	-0.383471220731735	-0.513275384902954
63	777	Control	77708	T1	1	2.08350443840027	male	0.368968039751053	0.153589636087418	-1.1087828874588	-0.12616603076458	-0.383471220731735	0.114746727049351
29	511	Nutrition	51103	T1	1	2.04243659973145	female	-0.00970984622836113	-0.541678011417389	0.138367131352425	-0.12616603076458	0.718713760375977	0.114746727049351
62	769	Nutrition	76906	T1	1	2.06707739830017	female	0.17962908744812	-0.541678011417389	-0.173420384526253	-0.12616603076458	-0.183073952794075	NA
22	455	Nutrition	45506	T1	1	2.08076667785645	male	-0.577726662158966	0.153589636087418	0.450154632329941	-0.12616603076458	0.919111013412476	1.0044447183609
3	300	Nutrition + WSH	30001	T1	1	2.11635875701904	female	0.558306992053986	-0.541678011417389	-0.796995401382446	-0.12616603076458	0.217720583081245	0.32408744096756
3	302	Control	30204	T1	1	2.08350443840027	male	0.558306992053986	-0.541678011417389	-0.796995401382446	-0.12616603076458	-0.383471220731735	-1.08896231651306
76	881	WSH	88107	T1	1	2.11088299751282	female	0.17962908744812	-0.541678011417389	-0.173420384526253	-0.12616603076458	-0.183073952794075	0.114746727049351
3	298	WSH	29801	T1	1	2.0725531578064	female	-0.199048787355423	-0.541678011417389	0.450154632329941	-0.12616603076458	-0.0828753188252449	-0.460940212011337
19	425	WSH	42507	T1	1	2.04517459869385	male	0.368968039751053	-0.541678011417389	-0.485207885503769	-0.12616603076458	-0.383471220731735	NA
70	835	Control	83504	T1	1	2.08350443840027	male	-0.388387739658356	0.848857283592224	-0.485207885503769	-0.12616603076458	0.117521949112415	-1.71698451042175
52	691	Handwashing	69103	T1	1	2.07802867889404	male	-0.388387739658356	0.153589636087418	0.138367131352425	-0.12616603076458	0.618515133857727	0.585763335227966
63	782	Nutrition + WSH	78201	T1	1	2.08898019790649	male	-0.00970984622836113	-0.541678011417389	0.138367131352425	-0.12616603076458	-0.0828753188252449	NA
3	297	Nutrition	29702	T1	1	2.12183427810669	female	-0.577726662158966	0.848857283592224	-0.173420384526253	-0.12616603076458	-1.4856561422348	-1.61231410503387
10	357	Sanitation	35704	T1	1	2.04517459869385	female	-0.388387739658356	-0.541678011417389	0.761942148208618	-0.12616603076458	0.0173233132809401	-1.19363272190094
67	809	Nutrition + WSH	80905	T1	1	2.06707739830017	male	0.17962908744812	-0.541678011417389	-0.173420384526253	-0.12616603076458	0.618515133857727	0.952109575271606
15	392	Nutrition	39205	T1	1	2.11909651756287	male	-1.52442133426666	2.23939251899719	0.138367131352425	-0.12616603076458	-0.583868503570557	-1.24596786499023
72	853	Control	85304	T1	1	2.08624219894409	male	-0.00970984622836113	1.54412496089935	-1.7323579788208	-0.12616603076458	-1.18506026268005	-1.24596786499023
81	924	Control	92404	T1	1	2.08624219894409	male	-0.199048787355423	0.153589636087418	-0.173420384526253	-0.12616603076458	0.0173233132809401	-0.25159952044487
7	329	WSH	32902	T1	1	2.05065035820007	male	0.368968039751053	-0.541678011417389	-0.485207885503769	-0.12616603076458	1.72070014476776	1.52779650688171
78	897	Control	89703	T1	1	2.08898019790649	female	-0.388387739658356	0.153589636087418	0.138367131352425	-0.12616603076458	-0.784265756607056	-0.0422588028013706
4	311	Control	31101	T1	1	2.11362075805664	male	-0.00970984622836113	-0.541678011417389	0.138367131352425	-0.12616603076458	0.818912386894226	1.0044447183609
12	368	Nutrition	36801	T1	1	2.06433939933777	female	0.747645914554596	-0.541678011417389	-1.1087828874588	-0.12616603076458	0.618515133857727	1.0044447183609
43	623	Nutrition	62306	T1	1	2.07802867889404	female	-0.956404566764832	0.848857283592224	0.450154632329941	-0.12616603076458	-0.984663009643555	-0.460940212011337
68	822	Handwashing	82202	T1	1	2.06160163879395	female	0.368968039751053	-0.541678011417389	-0.485207885503769	-0.12616603076458	-1.4856561422348	NA
43	617	Water	61704	T1	1	2.11362075805664	male	0.368968039751053	-0.541678011417389	-0.485207885503769	-0.12616603076458	1.31990551948547	0.32408744096756
21	445	Control	44503	T1	1	2.12183427810669	female	0.747645914554596	-0.541678011417389	-1.1087828874588	-0.12616603076458	-0.984663009643555	-0.984291970729828
78	900	Water	90007	T1	1	2.08898019790649	male	0.368968039751053	0.153589636087418	-1.1087828874588	-0.12616603076458	0.0173233132809401	-0.199264332652092
37	568	Nutrition	56803	T1	1	2.08076667785645	female	0.747645914554596	-0.541678011417389	-1.1087828874588	-0.12616603076458	0.117521949112415	0.48109295964241
66	806	Nutrition	80603	T1	1	2.04517459869385	female	0.368968039751053	-0.541678011417389	-0.485207885503769	-0.12616603076458	0.317919224500656	-0.0422588028013706
13	383	Sanitation	38305	T1	1	2.10540723800659	male	-0.577726662158966	1.54412496089935	-0.796995401382446	-0.12616603076458	-1.18506026268005	-1.35063827037811
27	489	Nutrition + WSH	48904	T2	2	2.06981515884399	female	-0.388387739658356	-0.541678011417389	0.761942148208618	-0.12616603076458	0.0173233132809401	0.428757786750793
17	410	Handwashing	41002	T1	1	2.11362075805664	male	-0.388387739658356	0.153589636087418	0.138367131352425	-0.12616603076458	0.618515133857727	0.219417080283165
42	613	Water	61304	T1	1	2.08076667785645	female	0.17962908744812	-0.541678011417389	-0.173420384526253	-0.12616603076458	0.418117851018906	0.0624115504324436
64	786	Control	78605	T1	1	2.04791235923767	female	-0.199048787355423	-0.541678011417389	0.450154632329941	-0.12616603076458	-1.0848616361618	-1.14129757881165
19	428	Water	42801	T1	1	2.11088299751282	male	-0.577726662158966	0.848857283592224	-0.173420384526253	-0.12616603076458	0.518316507339478	NA
36	567	Nutrition	56705	T1	1	2.11909651756287	male	-0.00970984622836113	0.153589636087418	-0.485207885503769	-0.12616603076458	0.0173233132809401	-0.8272864818573
82	928	Water	92802	T1	1	2.11088299751282	female	0.558306992053986	0.153589636087418	-1.42057037353516	-0.12616603076458	0.217720583081245	0.271752268075943
77	893	Water	89303	T1	1	2.07802867889404	male	-0.199048787355423	0.153589636087418	0.138367131352425	-0.017932178452611	-0.283272594213486	-0.303934693336487
39	587	WSH	58708	T1	1	2.11909651756287	male	0.558306992053986	-0.541678011417389	-0.485207885503769	-0.017932178452611	0.718713760375977	1.0044447183609
39	585	Nutrition + WSH	58504	T1	1	2.11088299751282	female	-0.00970984622836113	-0.541678011417389	0.450154632329941	-0.017932178452611	0.418117851018906	0.0100763747468591
16	403	Control	40302	T1	1	2.08624219894409	male	-0.767065584659576	0.848857283592224	0.450154632329941	-0.017932178452611	1.62050139904022	-0.722616136074066
60	759	Nutrition	75903	T1	1	2.07529091835022	female	0.368968039751053	-0.541678011417389	-0.173420384526253	-0.017932178452611	0.518316507339478	0.376422613859177
6	320	Control	32004	T1	1	2.05065035820007	female	0.558306992053986	-0.541678011417389	-0.485207885503769	-0.017932178452611	-0.684067130088806	0.0100763747468591
76	880	Handwashing	88005	T1	1	2.11909651756287	male	0.368968039751053	-0.541678011417389	-0.173420384526253	-0.017932178452611	0.317919224500656	0.114746727049351
38	583	Nutrition	58306	T1	1	2.0533881187439	male	0.17962908744812	-0.541678011417389	0.138367131352425	-0.017932178452611	0.418117851018906	-0.199264332652092
23	460	Control	46004	T1	1	2.05886387825012	male	-0.577726662158966	0.848857283592224	0.138367131352425	-0.017932178452611	-0.684067130088806	-0.303934693336487
33	540	Nutrition	54002	T1	1	2.11635875701904	male	0.17962908744812	-0.541678011417389	0.138367131352425	-0.017932178452611	0.518316507339478	0.6904336810112
53	703	Nutrition	70306	T1	1	2.09171795845032	female	0.17962908744812	-0.541678011417389	0.138367131352425	-0.017932178452611	0.117521949112415	0.32408744096756
73	858	Water	85805	T1	1	2.07802867889404	male	0.558306992053986	-0.541678011417389	-0.485207885503769	-0.017932178452611	0.217720583081245	0.428757786750793
26	481	Nutrition + WSH	48103	T1	1	2.04517459869385	male	-0.577726662158966	-0.541678011417389	1.38551712036133	-0.017932178452611	1.11950826644897	0.428757786750793
68	817	Control	81706	T1	1	2.05065035820007	male	-0.00970984622836113	0.153589636087418	-0.173420384526253	-0.017932178452611	0.217720583081245	0.428757786750793
67	814	Control	81407	T1	1	2.04517459869385	male	-0.199048787355423	0.848857283592224	-0.485207885503769	-0.017932178452611	0.117521949112415	-0.460940212011337
32	534	Control	53402	T1	1	2.04791235923767	male	0.368968039751053	-0.541678011417389	-0.173420384526253	-0.017932178452611	-0.183073952794075	0.114746727049351
55	717	Nutrition	71704	T1	1	2.08350443840027	male	0.747645914554596	-0.541678011417389	-0.796995401382446	-0.017932178452611	-0.383471220731735	-0.0945939794182777
34	551	Control	55106	T1	1	2.11362075805664	female	-0.199048787355423	-0.541678011417389	0.761942148208618	-0.017932178452611	-0.383471220731735	-0.460940212011337
51	684	Water	68407	T1	1	2.06707739830017	male	-0.00970984622836113	-0.194044187664986	0.138367131352425	-0.017932178452611	-0.483669847249985	-0.460940212011337
1	283	Control	28301	T1	1	2.11088299751282	male	0.368968039751053	0.153589636087418	-0.796995401382446	-0.017932178452611	-0.583868503570557	-0.617945730686188
27	492	Control	49208	T1	1	2.10814499855042	female	0.17962908744812	0.153589636087418	-0.485207885503769	-0.017932178452611	1.01930963993073	0.899774372577667
24	471	Control	47102	T1	1	2.08076667785645	male	-0.199048787355423	0.153589636087418	0.138367131352425	-0.017932178452611	1.82089877128601	-0.460940212011337
47	653	Nutrition	65308	T1	1	2.11909651756287	female	0.17962908744812	-0.541678011417389	0.138367131352425	-0.017932178452611	-0.283272594213486	-0.0945939794182777
82	932	WSH	93204	T1	1	2.08076667785645	female	0.936984837055206	-1.932213306427	0.138367131352425	-0.017932178452611	0.818912386894226	1.0044447183609
25	474	Water	47404	T1	1	2.07529091835022	female	0.17962908744812	-0.541678011417389	0.138367131352425	-0.017932178452611	-0.0828753188252449	-0.40860503911972
31	526	Control	52607	T1	1	2.07802867889404	male	-0.00970984622836113	0.153589636087418	-0.173420384526253	-0.017932178452611	-0.0828753188252449	-0.460940212011337
23	457	Nutrition	45704	T1	1	2.06160163879395	male	-0.00970984622836113	0.153589636087418	-0.173420384526253	-0.017932178452611	-1.18506026268005	NA
5	319	Control	31904	T1	1	2.09171795845032	female	0.936984837055206	-0.541678011417389	-1.1087828874588	-0.017932178452611	-1.68605351448059	-0.565610587596893
25	473	Nutrition	47303	T1	1	2.11909651756287	male	0.368968039751053	-0.541678011417389	-0.173420384526253	-0.017932178452611	-0.483669847249985	-0.146929159760475
9	348	Control	34806	T1	1	2.05612587928772	female	0.747645914554596	-0.541678011417389	-0.796995401382446	-0.017932178452611	0.217720583081245	0.219417080283165
8	338	WSH	33802	T1	1	2.08624219894409	female	-0.00970984622836113	-0.541678011417389	0.450154632329941	-0.017932178452611	-0.483669847249985	-0.670280933380127
38	579	WSH	57907	T1	1	2.04517459869385	female	0.17962908744812	-0.541678011417389	0.138367131352425	-0.017932178452611	-0.283272594213486	-1.19363272190094
30	515	Control	51503	T1	1	2.06433939933777	male	0.747645914554596	-0.541678011417389	-0.485207885503769	0.0903016775846481	0.317919224500656	0.585763335227966
63	776	Handwashing	77602	T1	1	2.09993147850037	male	0.368968039751053	-0.541678011417389	0.138367131352425	0.0903016775846481	0.317919224500656	0.533428132534027
16	405	Control	40506	T1	1	2.07529091835022	female	0.747645914554596	-1.23694562911987	0.138367131352425	0.0903016775846481	-0.283272594213486	0.0100763747468591
73	857	Nutrition	85705	T1	1	2.08624219894409	male	0.368968039751053	-0.541678011417389	0.138367131352425	0.0903016775846481	0.317919224500656	0.795104026794434
62	773	Nutrition + WSH	77303	T1	1	2.11635875701904	male	-0.00970984622836113	-0.541678011417389	0.761942148208618	0.0903016775846481	-0.283272594213486	-0.774951279163361
9	344	Control	34408	T1	1	2.09719371795654	female	0.368968039751053	-0.541678011417389	0.138367131352425	0.0903016775846481	1.31990551948547	1.26612067222595
63	776	Handwashing	77607	T1	1	2.06707739830017	female	0.368968039751053	-0.541678011417389	0.138367131352425	0.0903016775846481	-0.583868503570557	0.219417080283165
66	804	Control	80407	T1	1	2.0725531578064	male	0.558306992053986	-0.541678011417389	-0.173420384526253	0.0903016775846481	-1.88645076751709	-0.565610587596893
3	298	WSH	29807	T1	1	2.05886387825012	female	0.17962908744812	0.50122344493866	-0.485207885503769	0.0903016775846481	0.317919224500656	0.795104026794434
63	780	Water	78005	T1	1	2.06433939933777	female	0.368968039751053	0.153589636087418	-0.485207885503769	0.0903016775846481	0.919111013412476	0.899774372577667
48	658	Nutrition + WSH	65806	T1	1	2.05612587928772	male	-0.00970984622836113	-0.541678011417389	0.761942148208618	0.0903016775846481	-0.984663009643555	-0.40860503911972
38	576	Control	57606	T1	1	2.06707739830017	male	0.368968039751053	-0.541678011417389	0.138367131352425	0.0903016775846481	0.518316507339478	-0.356269866228104
6	325	Nutrition	32506	T1	1	2.08350443840027	male	1.12632381916046	-0.541678011417389	-1.1087828874588	0.0903016775846481	1.11950826644897	1.26612067222595
31	527	Water	52705	T1	1	2.09445595741272	male	-0.388387739658356	0.848857283592224	0.138367131352425	0.0903016775846481	-0.0828753188252449	-0.25159952044487
72	849	Water	84903	T1	1	2.08898019790649	female	0.747645914554596	-0.541678011417389	-0.485207885503769	0.0903016775846481	0.518316507339478	NA
46	644	Nutrition + WSH	64401	T1	1	2.06707739830017	male	0.17962908744812	-0.541678011417389	0.450154632329941	0.0903016775846481	-0.784265756607056	-0.722616136074066
41	601	Nutrition + WSH	60106	T1	1	2.07802867889404	female	0.17962908744812	-0.541678011417389	0.450154632329941	0.0903016775846481	0.117521949112415	0.271752268075943
29	506	WSH	50601	T1	1	2.11088299751282	male	-0.00970984622836113	-0.541678011417389	0.761942148208618	0.0903016775846481	-0.884464383125305	-0.303934693336487
64	789	Nutrition	78901	T1	1	2.12183427810669	male	0.558306992053986	-0.541678011417389	-0.173420384526253	0.0903016775846481	0.0173233132809401	0.585763335227966
78	897	Control	89706	T1	1	2.06433939933777	male	-0.00970984622836113	-0.541678011417389	0.761942148208618	0.0903016775846481	-0.283272594213486	0.219417080283165
68	816	Control	81601	T1	1	2.06981515884399	male	-1.14574348926544	2.23939251899719	0.138367131352425	0.0903016775846481	-0.0828753188252449	-1.87399005889893
52	694	Nutrition	69404	T1	1	2.0725531578064	male	-0.00970984622836113	0.848857283592224	-0.485207885503769	0.0903016775846481	-1.88645076751709	-0.356269866228104
57	731	Control	73102	T1	1	2.07529091835022	male	0.368968039751053	0.153589636087418	-0.485207885503769	0.0903016775846481	-0.383471220731735	-1.08896231651306
43	623	Nutrition	62305	T1	1	2.09719371795654	female	-0.388387739658356	0.153589636087418	0.761942148208618	0.0903016775846481	0.0173233132809401	0.6904336810112
26	482	Water	48208	T1	1	2.04517459869385	female	0.747645914554596	-0.541678011417389	-0.485207885503769	0.0903016775846481	-0.583868503570557	-0.25159952044487
57	731	Control	73108	T1	1	2.08624219894409	male	-0.388387739658356	0.848857283592224	0.138367131352425	0.0903016775846481	-0.884464383125305	-0.617945730686188
12	369	Sanitation	36902	T1	1	2.06433939933777	male	0.747645914554596	-0.541678011417389	-0.485207885503769	0.0903016775846481	-1.38545751571655	-0.670280933380127
67	808	Handwashing	80806	T1	1	2.09171795845032	female	0.558306992053986	-0.541678011417389	-0.173420384526253	0.0903016775846481	-0.984663009643555	-0.146929159760475
30	513	Sanitation	51306	T1	1	2.09719371795654	female	0.368968039751053	-0.541678011417389	0.138367131352425	0.0903016775846481	0.418117851018906	-0.0945939794182777
17	412	Nutrition + WSH	41202	T1	1	2.0533881187439	female	-0.00970984622836113	-1.23694562911987	1.38551712036133	0.0903016775846481	-0.383471220731735	0.533428132534027
4	305	Water	30507	T1	1	2.10540723800659	female	0.368968039751053	-0.541678011417389	0.138367131352425	0.0903016775846481	0.718713760375977	0.533428132534027
48	657	Control	65706	T1	1	2.09171795845032	male	-0.199048787355423	1.54412496089935	-0.796995401382446	0.0903016775846481	-0.684067130088806	0.376422613859177
68	823	Sanitation	82301	T1	1	2.10540723800659	male	0.747645914554596	-1.23694562911987	0.138367131352425	0.0903016775846481	-0.283272594213486	0.114746727049351
42	608	Control	60803	T1	1	2.05065035820007	male	-0.00970984622836113	0.153589636087418	0.138367131352425	0.0903016775846481	0.0173233132809401	-0.984291970729828
73	857	Nutrition	85704	T1	1	2.10266947746277	male	0.747645914554596	-0.541678011417389	-0.485207885503769	0.0903016775846481	0.518316507339478	0.899774372577667
73	858	Water	85803	T1	1	2.07529091835022	female	0.558306992053986	-0.541678011417389	-0.173420384526253	0.0903016775846481	-0.784265756607056	0.0100763747468591
58	741	Sanitation	74108	T1	1	2.04517459869385	female	-0.199048787355423	-0.541678011417389	1.07372963428497	0.0903016775846481	-0.583868503570557	0.219417080283165
47	653	Nutrition	65307	T1	1	2.06160163879395	male	0.747645914554596	-0.541678011417389	-0.485207885503769	0.0903016775846481	-0.283272594213486	0.0624115504324436
25	478	Nutrition + WSH	47803	T1	1	2.11362075805664	female	0.558306992053986	-0.541678011417389	-0.173420384526253	0.0903016775846481	0.0173233132809401	0.32408744096756
4	306	Control	30606	T1	1	2.09719371795654	male	0.747645914554596	-0.541678011417389	-0.485207885503769	0.0903016775846481	1.21970689296722	0.952109575271606
32	529	Nutrition	52902	T1	1	2.08624219894409	male	-0.00970984622836113	0.153589636087418	0.138367131352425	0.0903016775846481	0.919111013412476	0.952109575271606
30	517	WSH	51706	T1	1	2.09445595741272	male	0.17962908744812	0.153589636087418	-0.173420384526253	0.0903016775846481	-1.2852588891983	-0.984291970729828
35	555	Sanitation	55508	T1	1	2.10540723800659	male	0.747645914554596	-0.541678011417389	-0.485207885503769	0.0903016775846481	0.919111013412476	0.742768883705139
65	797	Handwashing	79708	T1	1	2.07802867889404	male	0.17962908744812	-0.194044187664986	0.138367131352425	0.0903016775846481	0.317919224500656	NA
5	312	Nutrition	31205	T1	1	2.0725531578064	male	-0.388387739658356	1.54412496089935	-0.485207885503769	0.0903016775846481	-0.383471220731735	0.0100763747468591
18	423	Handwashing	42303	T1	1	2.0533881187439	male	0.368968039751053	-0.541678011417389	0.138367131352425	0.0903016775846481	0.618515133857727	0.6904336810112
4	310	Sanitation	31003	T1	1	2.05886387825012	male	0.368968039751053	0.848857283592224	-1.1087828874588	0.0903016775846481	-0.483669847249985	-0.722616136074066
76	880	Handwashing	88004	T1	1	2.05886387825012	male	-0.199048787355423	1.54412496089935	-0.485207885503769	0.198535531759262	-0.283272594213486	0.114746727049351
46	645	WSH	64508	T1	1	2.09719371795654	male	0.747645914554596	-0.541678011417389	-0.173420384526253	0.198535531759262	-0.583868503570557	-0.0422588028013706
1	280	Sanitation	28001	T1	1	2.07529091835022	male	0.747645914554596	-0.541678011417389	-0.173420384526253	0.198535531759262	0.418117851018906	0.847439229488373
62	773	Nutrition + WSH	77306	T1	1	2.11909651756287	male	0.17962908744812	-0.541678011417389	0.761942148208618	0.198535531759262	0.117521949112415	-0.146929159760475
71	846	WSH	84601	T1	1	2.05886387825012	male	1.12632381916046	-0.541678011417389	-0.796995401382446	0.198535531759262	0.618515133857727	0.899774372577667
46	645	WSH	64502	T1	1	2.05065035820007	female	0.558306992053986	-0.541678011417389	0.138367131352425	0.198535531759262	0.919111013412476	1.05677998065948
70	833	Sanitation	83306	T1	1	2.08898019790649	male	-0.00970984622836113	1.54412496089935	-0.796995401382446	0.198535531759262	-0.483669847249985	0.0624115504324436
23	457	Nutrition	45702	T1	1	2.05065035820007	male	0.558306992053986	0.153589636087418	-0.485207885503769	0.198535531759262	0.818912386894226	1.05677998065948
37	569	WSH	56906	T1	1	2.08350443840027	male	0.17962908744812	-0.541678011417389	0.761942148208618	0.198535531759262	0.317919224500656	0.533428132534027
78	901	Nutrition + WSH	90104	T1	1	2.12183427810669	male	0.558306992053986	-0.541678011417389	0.138367131352425	0.198535531759262	-1.68605351448059	-0.565610587596893
28	502	Nutrition	50205	T1	1	2.09993147850037	female	0.747645914554596	-0.541678011417389	-0.173420384526253	0.198535531759262	-0.383471220731735	0.32408744096756
10	354	Control	35403	T1	1	2.09719371795654	male	0.558306992053986	-0.541678011417389	0.138367131352425	0.198535531759262	0.919111013412476	1.0044447183609
62	772	Handwashing	77201	T1	1	2.08350443840027	female	0.368968039751053	-0.541678011417389	0.450154632329941	0.198535531759262	0.818912386894226	1.0044447183609
73	863	Handwashing	86302	T1	1	2.10814499855042	male	-0.00970984622836113	0.153589636087418	0.450154632329941	0.198535531759262	-0.483669847249985	-0.40860503911972
16	405	Control	40505	T1	1	2.10266947746277	male	0.368968039751053	-0.541678011417389	0.450154632329941	0.198535531759262	-0.183073952794075	-0.199264332652092
3	299	Control	29901	T1	1	2.11088299751282	female	0.368968039751053	-0.541678011417389	0.450154632329941	0.198535531759262	0.317919224500656	0.742768883705139
63	780	Water	78002	T1	1	2.11909651756287	female	0.747645914554596	-1.58457946777344	0.761942148208618	0.198535531759262	0.518316507339478	0.6904336810112
60	753	Water	75302	T1	1	2.09719371795654	female	0.747645914554596	-0.541678011417389	-0.173420384526253	0.198535531759262	0.818912386894226	0.952109575271606
32	528	Handwashing	52804	T1	1	2.05886387825012	female	0.558306992053986	-0.541678011417389	0.138367131352425	0.198535531759262	0.518316507339478	0.742768883705139
31	523	Control	52303	T1	1	2.11088299751282	male	0.368968039751053	-0.541678011417389	0.450154632329941	0.198535531759262	0.317919224500656	0.533428132534027
81	921	Handwashing	92102	T1	1	2.06160163879395	female	0.368968039751053	-0.541678011417389	0.450154632329941	0.198535531759262	-0.183073952794075	NA
41	607	Handwashing	60702	T1	1	2.04791235923767	male	0.368968039751053	0.153589636087418	-0.173420384526253	0.198535531759262	0.618515133857727	0.638098478317261
31	525	Handwashing	52506	T1	1	2.09719371795654	female	0.936984837055206	-0.541678011417389	-0.485207885503769	0.198535531759262	1.11950826644897	0.795104026794434
76	884	Nutrition	88403	T1	1	2.06981515884399	male	0.368968039751053	-0.541678011417389	0.450154632329941	0.198535531759262	0.217720583081245	NA
44	627	Control	62707	T1	1	2.04791235923767	male	0.17962908744812	0.848857283592224	-0.485207885503769	0.198535531759262	0.618515133857727	0.219417080283165
70	836	Nutrition	83601	T1	1	2.07529091835022	female	0.17962908744812	0.50122344493866	-0.173420384526253	0.198535531759262	0.518316507339478	0.271752268075943
18	423	Handwashing	42307	T1	1	2.04791235923767	female	0.368968039751053	-0.541678011417389	0.450154632329941	0.198535531759262	0.217720583081245	0.0624115504324436
49	669	Control	66904	T1	1	2.06433939933777	female	0.558306992053986	-0.541678011417389	0.138367131352425	0.198535531759262	-0.283272594213486	0.271752268075943
60	752	WSH	75201	T1	1	2.11088299751282	male	-0.767065584659576	2.23939251899719	-0.173420384526253	0.198535531759262	0.418117851018906	0.6904336810112
64	791	Nutrition + WSH	79107	T1	1	2.09719371795654	male	-0.199048787355423	-0.541678011417389	1.38551712036133	0.198535531759262	-0.283272594213486	NA
30	516	Control	51607	T1	1	2.04243659973145	male	1.12632381916046	-0.541678011417389	-0.796995401382446	0.198535531759262	0.518316507339478	0.428757786750793
21	447	Sanitation	44706	T1	1	2.0533881187439	female	0.368968039751053	-0.541678011417389	0.450154632329941	0.198535531759262	-0.283272594213486	0.219417080283165
38	580	Water	58008	T1	1	2.09171795845032	female	0.936984837055206	-0.541678011417389	-0.485207885503769	0.198535531759262	0.418117851018906	0.638098478317261
3	303	Sanitation	30304	T1	1	2.06981515884399	female	0.368968039751053	-0.541678011417389	0.450154632329941	0.198535531759262	0.117521949112415	0.114746727049351
60	757	Control	75704	T1	1	2.06707739830017	male	-0.388387739658356	0.848857283592224	0.450154632329941	0.198535531759262	0.317919224500656	-0.199264332652092
14	388	WSH	38801	T1	1	2.05612587928772	female	0.368968039751053	-0.541678011417389	0.450154632329941	0.198535531759262	0.117521949112415	0.638098478317261
11	365	Nutrition	36504	T1	1	2.09171795845032	female	-0.00970984622836113	-0.541678011417389	1.07372963428497	0.198535531759262	1.01930963993073	0.585763335227966
73	861	Nutrition + WSH	86103	T1	1	2.08898019790649	female	-0.00970984622836113	0.848857283592224	-0.173420384526253	0.198535531759262	-0.984663009643555	-0.565610587596893
29	504	Nutrition + WSH	50402	T1	1	2.04517459869385	male	0.558306992053986	-0.541678011417389	0.138367131352425	0.198535531759262	0.518316507339478	0.533428132534027
16	401	Water	40101	T1	1	2.05065035820007	male	0.368968039751053	0.848857283592224	-0.796995401382446	0.198535531759262	0.418117851018906	0.6904336810112
78	897	Control	89701	T1	1	2.06707739830017	female	0.368968039751053	-0.541678011417389	0.450154632329941	0.198535531759262	-0.383471220731735	0.219417080283165
32	532	Nutrition + WSH	53201	T1	1	2.07802867889404	male	-0.199048787355423	1.54412496089935	-0.173420384526253	0.306769400835037	-0.483669847249985	-1.24596786499023
2	288	Nutrition + WSH	28802	T1	1	2.08624219894409	male	0.936984837055206	-0.541678011417389	-0.173420384526253	0.306769400835037	0.718713760375977	0.32408744096756
32	535	WSH	53503	T1	1	2.07529091835022	male	0.747645914554596	-0.541678011417389	0.138367131352425	0.306769400835037	0.117521949112415	0.428757786750793
11	362	Nutrition + WSH	36207	T1	1	2.04791235923767	female	0.747645914554596	-0.541678011417389	0.138367131352425	0.306769400835037	-0.684067130088806	-0.303934693336487
58	742	Control	74203	T1	1	2.11909651756287	male	0.747645914554596	-0.541678011417389	0.138367131352425	0.306769400835037	0.0173233132809401	0.428757786750793
37	575	Control	57503	T1	1	2.07529091835022	female	-0.00970984622836113	0.848857283592224	0.138367131352425	0.306769400835037	-0.283272594213486	0.0100763747468591
10	352	Nutrition	35204	T1	1	2.07529091835022	female	0.368968039751053	-0.541678011417389	0.761942148208618	0.306769400835037	-0.483669847249985	0.32408744096756
53	698	Nutrition + WSH	69801	T1	1	2.10540723800659	male	0.558306992053986	-0.541678011417389	0.450154632329941	0.306769400835037	-0.884464383125305	-0.565610587596893
18	418	Control	41807	T1	1	2.06981515884399	female	0.368968039751053	-0.541678011417389	0.761942148208618	0.306769400835037	0.718713760375977	0.638098478317261
9	347	Nutrition	34707	T1	1	2.06707739830017	female	0.368968039751053	0.50122344493866	-0.173420384526253	0.306769400835037	1.21970689296722	1.31845581531525
61	763	Water	76305	T1	1	2.04517459869385	male	1.12632381916046	-0.541678011417389	-0.485207885503769	0.306769400835037	0.0173233132809401	0.114746727049351
65	796	WSH	79601	T1	1	2.09445595741272	male	0.368968039751053	-0.541678011417389	0.761942148208618	0.306769400835037	NA	NA
78	898	Control	89801	T1	1	2.09993147850037	female	-0.00970984622836113	0.153589636087418	0.761942148208618	0.306769400835037	0.0173233132809401	0.114746727049351
27	492	Control	49205	T1	1	2.11088299751282	female	0.747645914554596	-0.541678011417389	0.138367131352425	0.306769400835037	-0.583868503570557	0.32408744096756
47	653	Nutrition	65304	T1	1	2.09993147850037	male	1.12632381916046	-0.541678011417389	-0.485207885503769	0.306769400835037	0.117521949112415	0.376422613859177
12	372	WSH	37208	T1	1	2.08898019790649	female	0.747645914554596	-0.541678011417389	0.138367131352425	0.306769400835037	-0.0828753188252449	0.0624115504324436
54	705	Sanitation	70507	T1	1	2.06160163879395	male	0.936984837055206	0.153589636087418	-0.796995401382446	0.306769400835037	1.52030277252197	1.16145026683807
28	499	Control	49901	T1	1	2.08350443840027	male	0.17962908744812	0.153589636087418	0.450154632329941	0.306769400835037	0.618515133857727	0.742768883705139
70	838	Nutrition + WSH	83806	T1	1	2.06981515884399	female	0.747645914554596	-0.541678011417389	0.138367131352425	0.306769400835037	-0.183073952794075	0.48109295964241
63	782	Nutrition + WSH	78203	T1	1	2.09171795845032	female	1.12632381916046	-0.541678011417389	-0.485207885503769	0.306769400835037	-0.984663009643555	-1.08896231651306
64	784	Handwashing	78403	T1	1	2.08076667785645	male	-0.388387739658356	1.54412496089935	0.138367131352425	0.306769400835037	-0.183073952794075	-0.513275384902954
71	846	WSH	84605	T1	1	2.12183427810669	male	0.368968039751053	0.848857283592224	-0.485207885503769	0.306769400835037	-0.984663009643555	-0.984291970729828
18	421	Sanitation	42102	T1	1	2.10540723800659	female	0.17962908744812	-0.541678011417389	1.07372963428497	0.306769400835037	-0.383471220731735	0.219417080283165
36	564	Control	56406	T1	1	2.08898019790649	female	1.12632381916046	-0.541678011417389	-0.485207885503769	0.306769400835037	0.317919224500656	0.638098478317261
69	826	Water	82605	T1	1	2.09993147850037	male	0.747645914554596	0.153589636087418	-0.485207885503769	0.306769400835037	1.92109739780426	1.68480205535889
42	611	WSH	61107	T1	1	2.08350443840027	male	-0.00970984622836113	-0.541678011417389	1.38551712036133	0.306769400835037	0.618515133857727	-0.356269866228104
52	690	Sanitation	69006	T1	1	2.06981515884399	female	0.368968039751053	-0.541678011417389	0.761942148208618	0.306769400835037	0.117521949112415	0.428757786750793
8	337	Nutrition + WSH	33706	T1	1	2.04791235923767	female	0.936984837055206	-0.541678011417389	-0.173420384526253	0.306769400835037	0.418117851018906	0.899774372577667
64	790	Water	79002	T1	1	2.06160163879395	female	0.17962908744812	-0.541678011417389	1.07372963428497	0.306769400835037	0.418117851018906	0.795104026794434
65	794	Control	79401	T1	1	2.09171795845032	male	0.747645914554596	-0.541678011417389	0.138367131352425	0.306769400835037	-0.383471220731735	0.376422613859177
66	805	Sanitation	80508	T1	1	2.06433939933777	male	0.747645914554596	0.153589636087418	-0.485207885503769	0.306769400835037	-1.18506026268005	-0.303934693336487
4	311	Control	31102	T1	1	2.09719371795654	female	0.747645914554596	-0.541678011417389	0.138367131352425	0.306769400835037	1.72070014476776	1.58013164997101
27	489	Nutrition + WSH	48904	T1	1	2.06981515884399	male	0.368968039751053	-0.541678011417389	0.761942148208618	0.306769400835037	0.0173233132809401	0.0624115504324436
57	728	Water	72801	T1	1	2.11362075805664	female	0.368968039751053	-0.541678011417389	0.761942148208618	0.306769400835037	0.117521949112415	0.638098478317261
35	554	Control	55407	T1	1	2.05612587928772	male	0.747645914554596	-0.541678011417389	0.138367131352425	0.306769400835037	0.718713760375977	0.899774372577667
76	883	Control	88303	T1	1	2.08350443840027	female	-0.00970984622836113	0.848857283592224	0.138367131352425	0.306769400835037	0.518316507339478	0.847439229488373
43	622	Handwashing	62208	T1	1	2.09719371795654	male	0.747645914554596	-0.541678011417389	0.138367131352425	0.306769400835037	-0.183073952794075	-0.303934693336487
50	679	Control	67903	T1	1	2.07802867889404	female	0.747645914554596	-0.541678011417389	0.138367131352425	0.306769400835037	0.0173233132809401	0.48109295964241
36	560	Handwashing	56007	T1	1	2.06707739830017	male	0.747645914554596	-0.541678011417389	0.138367131352425	0.306769400835037	-0.583868503570557	-0.8272864818573
75	875	Handwashing	87501	T1	1	2.08076667785645	male	0.558306992053986	-1.58457946777344	1.38551712036133	0.306769400835037	1.21970689296722	1.10911512374878
42	614	Control	61406	T1	1	2.06707739830017	female	-0.767065584659576	1.54412496089935	0.761942148208618	0.306769400835037	-1.2852588891983	-0.670280933380127
71	841	Nutrition	84101	T1	1	2.08898019790649	male	0.747645914554596	0.153589636087418	-0.485207885503769	0.306769400835037	0.718713760375977	0.638098478317261
61	764	Control	76408	T1	1	2.10540723800659	female	0.747645914554596	-0.541678011417389	0.138367131352425	0.306769400835037	0.317919224500656	0.0624115504324436
5	318	WSH	31802	T1	1	2.09993147850037	male	0.747645914554596	-0.541678011417389	0.138367131352425	0.306769400835037	0.117521949112415	-0.303934693336487
7	330	Nutrition	33005	T1	1	2.07802867889404	female	0.17962908744812	0.848857283592224	-0.173420384526253	0.306769400835037	-0.884464383125305	-0.356269866228104
35	556	Water	55602	T1	1	2.07802867889404	female	1.12632381916046	-0.541678011417389	-0.173420384526253	0.41500324010849	0.117521949112415	0.428757786750793
68	819	Nutrition	81901	T1	1	2.06707739830017	male	0.558306992053986	0.153589636087418	0.138367131352425	0.41500324010849	-0.884464383125305	-0.617945730686188
31	525	Handwashing	52507	T1	1	2.12183427810669	male	0.368968039751053	0.153589636087418	0.450154632329941	0.41500324010849	0.919111013412476	0.6904336810112
73	857	Nutrition	85702	T1	1	2.09445595741272	male	-0.199048787355423	0.848857283592224	0.761942148208618	0.41500324010849	-1.0848616361618	-0.460940212011337
77	893	Water	89305	T1	1	2.08350443840027	male	0.558306992053986	0.848857283592224	-0.485207885503769	0.41500324010849	0.317919224500656	0.428757786750793
28	502	Nutrition	50202	T1	1	2.06981515884399	female	0.17962908744812	0.153589636087418	0.761942148208618	0.41500324010849	-1.18506026268005	-0.0945939794182777
16	401	Water	40107	T1	1	2.05886387825012	male	0.747645914554596	-0.541678011417389	0.450154632329941	0.41500324010849	1.11950826644897	0.847439229488373
68	821	WSH	82101	T1	1	2.09719371795654	male	-0.00970984622836113	0.153589636087418	1.07372963428497	0.41500324010849	-1.2852588891983	-0.199264332652092
74	869	Handwashing	86906	T1	1	2.06433939933777	male	0.17962908744812	-0.541678011417389	1.38551712036133	0.41500324010849	-0.0828753188252449	-0.565610587596893
42	614	Control	61408	T1	1	2.08624219894409	female	0.558306992053986	-0.541678011417389	0.761942148208618	0.41500324010849	-0.383471220731735	-0.8272864818573
11	367	WSH	36705	T1	1	2.04791235923767	female	0.747645914554596	-0.541678011417389	0.450154632329941	0.41500324010849	0.818912386894226	-0.25159952044487
22	449	Control	44907	T1	1	2.06433939933777	female	-0.199048787355423	1.54412496089935	0.138367131352425	0.41500324010849	-1.38545751571655	-0.617945730686188
56	722	Water	72205	T1	1	2.10814499855042	female	0.558306992053986	-0.541678011417389	0.761942148208618	0.41500324010849	0.317919224500656	0.585763335227966
68	821	WSH	82107	T1	1	2.09171795845032	male	0.936984837055206	-0.541678011417389	0.138367131352425	0.41500324010849	0.718713760375977	0.795104026794434
18	418	Control	41806	T1	1	2.08624219894409	female	0.17962908744812	-0.541678011417389	1.38551712036133	0.41500324010849	1.01930963993073	1.10911512374878
21	445	Control	44505	T1	1	2.07802867889404	male	0.368968039751053	0.153589636087418	0.450154632329941	0.41500324010849	-0.283272594213486	-0.460940212011337
46	646	Water	64607	T1	1	2.11362075805664	female	0.17962908744812	0.153589636087418	0.761942148208618	0.41500324010849	-0.383471220731735	NA
63	779	Control	77904	T1	1	2.08898019790649	female	-0.388387739658356	0.848857283592224	1.07372963428497	0.41500324010849	-0.583868503570557	-0.25159952044487
52	688	Control	68807	T1	1	2.11088299751282	male	0.558306992053986	-0.541678011417389	0.761942148208618	0.41500324010849	-0.0828753188252449	0.114746727049351
10	359	WSH	35908	T1	1	2.10540723800659	female	0.747645914554596	-0.541678011417389	0.450154632329941	0.41500324010849	0.317919224500656	0.32408744096756
19	427	Sanitation	42705	T1	1	2.04791235923767	female	0.17962908744812	-0.541678011417389	1.38551712036133	0.41500324010849	0.718713760375977	0.638098478317261
32	528	Handwashing	52802	T1	1	2.09993147850037	female	0.936984837055206	-0.541678011417389	0.138367131352425	0.41500324010849	-0.684067130088806	0.0624115504324436
70	832	Handwashing	83206	T1	1	2.08350443840027	male	0.747645914554596	-0.541678011417389	0.450154632329941	0.41500324010849	NA	1.26612067222595
55	712	Sanitation	71203	T1	1	2.05886387825012	female	0.558306992053986	0.153589636087418	0.138367131352425	0.41500324010849	0.217720583081245	0.32408744096756
50	679	Control	67908	T1	1	2.11635875701904	female	0.747645914554596	0.153589636087418	-0.173420384526253	0.41500324010849	1.72070014476776	1.0044447183609
41	606	Control	60605	T1	1	2.06707739830017	female	-0.00970984622836113	-0.541678011417389	1.69730472564697	0.41500324010849	-0.183073952794075	0.219417080283165
15	392	Nutrition	39208	T1	1	2.11909651756287	male	1.12632381916046	-0.541678011417389	-0.173420384526253	0.41500324010849	0.418117851018906	0.428757786750793
81	925	Sanitation	92506	T1	1	2.11635875701904	male	-0.199048787355423	1.19649112224579	0.450154632329941	0.41500324010849	-0.183073952794075	0.376422613859177
54	711	Control	71102	T1	1	2.06707739830017	female	0.747645914554596	-1.23694562911987	1.07372963428497	0.41500324010849	-0.0828753188252449	0.585763335227966
33	542	Control	54207	T1	1	2.10266947746277	male	-0.00970984622836113	0.848857283592224	0.450154632329941	0.41500324010849	1.72070014476776	0.742768883705139
56	726	Nutrition	72604	T1	1	2.04791235923767	male	0.17962908744812	0.153589636087418	0.761942148208618	0.41500324010849	-0.684067130088806	-0.40860503911972
2	289	Control	28906	T1	1	2.09445595741272	male	0.747645914554596	-0.541678011417389	0.450154632329941	0.41500324010849	1.62050139904022	1.42312622070313
51	681	Nutrition	68102	T1	1	2.11362075805664	female	0.17962908744812	0.848857283592224	0.138367131352425	0.41500324010849	-0.383471220731735	0.0100763747468591
12	368	Nutrition	36806	T1	1	2.12183427810669	male	0.368968039751053	-0.541678011417389	1.07372963428497	0.41500324010849	1.21970689296722	0.952109575271606
57	728	Water	72804	T1	1	2.09171795845032	male	0.17962908744812	0.50122344493866	0.450154632329941	0.41500324010849	0.0173233132809401	0.376422613859177
1	284	Water	28405	T1	1	2.11362075805664	male	0.747645914554596	1.89175879955292	-1.7323579788208	0.41500324010849	0.919111013412476	1.21378540992737
21	440	Nutrition + WSH	44006	T1	1	2.08350443840027	female	0.368968039751053	0.848857283592224	-0.173420384526253	0.41500324010849	0.0173233132809401	-0.0945939794182777
43	618	Control	61804	T1	1	2.05065035820007	female	0.368968039751053	-0.541678011417389	1.07372963428497	0.41500324010849	0.618515133857727	0.585763335227966
46	641	Nutrition	64106	T1	1	2.05612587928772	male	0.17962908744812	0.153589636087418	0.761942148208618	0.41500324010849	1.92109739780426	1.42312622070313
37	571	Sanitation	57105	T1	1	2.07802867889404	female	0.368968039751053	0.848857283592224	-0.173420384526253	0.41500324010849	-0.583868503570557	0.0624115504324436
21	442	Water	44204	T1	1	2.06433939933777	female	-0.00970984622836113	0.848857283592224	0.450154632329941	0.41500324010849	0.919111013412476	0.533428132534027
40	596	Control	59608	T1	1	2.05612587928772	female	1.12632381916046	-0.541678011417389	-0.173420384526253	0.41500324010849	-0.0828753188252449	-0.146929159760475
48	656	Sanitation	65605	T1	1	2.06433939933777	male	0.936984837055206	-0.541678011417389	0.138367131352425	0.41500324010849	0.618515133857727	0.6904336810112
69	828	Control	82802	T1	1	2.11088299751282	male	0.368968039751053	0.153589636087418	0.450154632329941	0.41500324010849	0.518316507339478	0.952109575271606
34	545	Nutrition	54501	T1	1	2.06433939933777	male	0.368968039751053	-0.541678011417389	1.07372963428497	0.41500324010849	0.117521949112415	0.6904336810112
7	334	Handwashing	33402	T1	1	2.05886387825012	male	1.12632381916046	-0.541678011417389	-0.173420384526253	0.41500324010849	1.01930963993073	1.16145026683807
74	866	Water	86606	T1	1	2.10814499855042	female	-0.00970984622836113	0.153589636087418	1.07372963428497	0.41500324010849	0.217720583081245	0.742768883705139
49	668	Water	66802	T1	1	2.10540723800659	female	0.558306992053986	-0.541678011417389	0.761942148208618	0.41500324010849	0.718713760375977	0.48109295964241
81	927	Nutrition + WSH	92701	T1	1	2.05612587928772	female	-0.00970984622836113	0.153589636087418	1.07372963428497	0.41500324010849	-0.383471220731735	-0.984291970729828
11	362	Nutrition + WSH	36203	T1	1	2.08624219894409	female	0.747645914554596	-0.541678011417389	0.450154632329941	0.41500324010849	1.52030277252197	1.10911512374878
79	909	Sanitation	90907	T1	1	2.10540723800659	male	0.747645914554596	0.50122344493866	-0.485207885503769	0.41500324010849	-0.684067130088806	0.32408744096756
59	750	Nutrition	75003	T1	1	2.11088299751282	male	0.936984837055206	-0.541678011417389	0.138367131352425	0.41500324010849	0.217720583081245	0.0624115504324436
65	798	Sanitation	79801	T1	1	2.04517459869385	female	1.12632381916046	-0.541678011417389	0.138367131352425	0.523237109184265	-0.884464383125305	0.114746727049351
30	513	Sanitation	51301	T1	1	2.06981515884399	female	0.747645914554596	-0.541678011417389	0.761942148208618	0.523237109184265	1.01930963993073	1.10911512374878
43	618	Control	61802	T1	1	2.12183427810669	female	0.747645914554596	-0.541678011417389	0.761942148208618	0.523237109184265	-0.183073952794075	0.0624115504324436
19	430	Handwashing	43004	T1	1	2.09719371795654	male	0.747645914554596	-0.541678011417389	0.761942148208618	0.523237109184265	1.31990551948547	0.48109295964241
57	731	Control	73104	T1	1	2.04791235923767	male	0.558306992053986	-0.541678011417389	1.07372963428497	0.523237109184265	1.31990551948547	1.37079095840454
59	746	Control	74603	T1	1	2.06981515884399	male	0.747645914554596	0.153589636087418	0.138367131352425	0.523237109184265	0.818912386894226	1.0044447183609
20	434	Sanitation	43406	T1	1	2.09719371795654	female	0.558306992053986	0.153589636087418	0.450154632329941	0.523237109184265	1.82089877128601	1.31845581531525
1	287	WSH	28703	T1	1	2.06433939933777	female	0.368968039751053	-0.541678011417389	1.38551712036133	0.523237109184265	0.919111013412476	1.05677998065948
1	281	Handwashing	28108	T1	1	2.05612587928772	male	0.747645914554596	-0.541678011417389	0.761942148208618	0.523237109184265	-0.183073952794075	-0.513275384902954
23	458	Water	45807	T1	1	2.10540723800659	female	0.747645914554596	-0.541678011417389	0.761942148208618	0.523237109184265	1.72070014476776	1.26612067222595
65	793	Nutrition + WSH	79307	T1	1	2.06707739830017	male	0.558306992053986	-0.541678011417389	1.07372963428497	0.523237109184265	1.11950826644897	1.16145026683807
7	334	Handwashing	33404	T1	1	2.10540723800659	male	0.17962908744812	0.848857283592224	0.450154632329941	0.523237109184265	0.518316507339478	0.32408744096756
78	897	Control	89702	T1	1	2.10266947746277	female	0.368968039751053	-0.541678011417389	1.38551712036133	0.523237109184265	1.62050139904022	0.6904336810112
10	354	Control	35402	T1	1	2.09171795845032	female	0.368968039751053	-0.541678011417389	1.38551712036133	0.523237109184265	-0.283272594213486	0.271752268075943
3	296	Handwashing	29607	T1	1	2.05065035820007	male	1.12632381916046	0.153589636087418	-0.485207885503769	0.523237109184265	1.52030277252197	1.42312622070313
19	427	Sanitation	42706	T1	1	2.04791235923767	male	1.12632381916046	-0.541678011417389	0.138367131352425	0.523237109184265	-0.183073952794075	0.0100763747468591
22	453	Control	45307	T1	1	2.10266947746277	male	0.747645914554596	0.848857283592224	-0.485207885503769	0.523237109184265	-0.884464383125305	0.0100763747468591
55	712	Sanitation	71205	T1	1	2.08350443840027	female	1.12632381916046	-0.541678011417389	0.138367131352425	0.523237109184265	-0.684067130088806	0.219417080283165
34	545	Nutrition	54504	T1	1	2.06981515884399	male	0.747645914554596	-0.541678011417389	0.761942148208618	0.523237109184265	1.11950826644897	1.16145026683807
84	948	Control	94803	T1	1	2.08076667785645	male	0.747645914554596	0.50122344493866	-0.173420384526253	0.523237109184265	-0.684067130088806	-0.146929159760475
43	616	WSH	61603	T1	1	2.06160163879395	male	0.747645914554596	-0.541678011417389	0.761942148208618	0.523237109184265	0.317919224500656	0.847439229488373
33	543	Nutrition + WSH	54304	T1	1	2.09171795845032	female	0.747645914554596	0.153589636087418	0.138367131352425	0.523237109184265	0.818912386894226	0.795104026794434
18	421	Sanitation	42101	T1	1	2.05886387825012	female	0.747645914554596	0.153589636087418	0.138367131352425	0.523237109184265	-0.483669847249985	0.114746727049351
3	300	Nutrition + WSH	30002	T1	1	2.08076667785645	female	0.936984837055206	-0.541678011417389	0.450154632329941	0.523237109184265	NA	1.0044447183609
16	402	Sanitation	40204	T1	1	2.04517459869385	female	1.12632381916046	-0.541678011417389	0.138367131352425	0.523237109184265	-0.483669847249985	-1.40297341346741
37	573	Water	57306	T1	1	2.09445595741272	male	0.747645914554596	-0.541678011417389	0.761942148208618	0.523237109184265	0.217720583081245	0.0624115504324436
72	848	Control	84805	T1	1	2.04517459869385	male	0.747645914554596	0.153589636087418	0.138367131352425	0.523237109184265	1.62050139904022	1.42312622070313
13	381	WSH	38103	T1	1	2.10540723800659	female	1.12632381916046	-0.541678011417389	0.138367131352425	0.523237109184265	1.31990551948547	1.10911512374878
7	332	Water	33204	T1	1	2.07802867889404	female	1.12632381916046	-0.541678011417389	0.138367131352425	0.523237109184265	-0.0828753188252449	0.114746727049351
27	489	Nutrition + WSH	48905	T1	1	2.0533881187439	female	1.12632381916046	-0.541678011417389	0.138367131352425	0.523237109184265	0.919111013412476	0.899774372577667
88	982	Control	98207	T1	1	2.0725531578064	male	0.17962908744812	1.54412496089935	-0.173420384526253	0.523237109184265	0.818912386894226	0.428757786750793
42	608	Control	60807	T1	1	2.0725531578064	female	0.747645914554596	-0.541678011417389	0.761942148208618	0.523237109184265	-0.383471220731735	0.32408744096756
30	518	Nutrition + WSH	51801	T1	1	2.11909651756287	female	0.747645914554596	-0.541678011417389	0.761942148208618	0.523237109184265	0.117521949112415	0.48109295964241
52	690	Sanitation	69001	T1	1	2.09445595741272	female	0.747645914554596	0.848857283592224	-0.485207885503769	0.523237109184265	-0.483669847249985	-0.670280933380127
67	810	Nutrition	81001	T1	1	2.12183427810669	male	0.936984837055206	-0.541678011417389	0.450154632329941	0.523237109184265	NA	1.21378540992737
27	491	Control	49104	T1	1	2.08076667785645	male	-0.199048787355423	1.54412496089935	0.450154632329941	0.523237109184265	1.01930963993073	1.16145026683807
8	341	Handwashing	34107	T1	1	2.06981515884399	female	0.747645914554596	0.848857283592224	-0.485207885503769	0.523237109184265	-0.0828753188252449	NA
75	877	Sanitation	87703	T1	1	2.09993147850037	male	-0.388387739658356	0.848857283592224	1.38551712036133	0.523237109184265	1.11950826644897	1.21378540992737
40	599	Handwashing	59904	T1	1	2.10540723800659	female	0.747645914554596	-0.541678011417389	0.761942148208618	0.523237109184265	0.0173233132809401	0.0100763747468591
22	454	WSH	45407	T1	1	2.08898019790649	male	1.12632381916046	0.848857283592224	-0.796995401382446	0.63147097826004	1.11950826644897	1.31845581531525
10	355	Water	35506	T1	1	2.04243659973145	female	1.12632381916046	-0.541678011417389	0.450154632329941	0.63147097826004	-0.684067130088806	NA
65	798	Sanitation	79803	T1	1	2.08350443840027	female	1.12632381916046	-0.541678011417389	0.450154632329941	0.63147097826004	-0.684067130088806	NA
14	389	Nutrition + WSH	38903	T1	1	2.04517459869385	female	0.936984837055206	-0.541678011417389	0.761942148208618	0.63147097826004	0.718713760375977	0.32408744096756
74	866	Water	86607	T1	1	2.09445595741272	female	0.747645914554596	-0.541678011417389	1.07372963428497	0.63147097826004	0.518316507339478	0.376422613859177
52	695	WSH	69502	T1	1	2.07802867889404	female	0.936984837055206	0.153589636087418	0.138367131352425	0.63147097826004	0.117521949112415	0.32408744096756
50	675	Control	67505	T1	1	2.11088299751282	male	0.17962908744812	-0.541678011417389	2.00909209251404	0.63147097826004	0.518316507339478	0.847439229488373
45	639	Water	63907	T1	1	2.09171795845032	female	0.17962908744812	0.153589636087418	1.38551712036133	0.63147097826004	-0.183073952794075	-0.984291970729828
60	756	Nutrition + WSH	75603	T1	1	2.0533881187439	female	0.558306992053986	0.153589636087418	0.761942148208618	0.63147097826004	1.72070014476776	1.42312622070313
26	483	Handwashing	48302	T1	1	2.06707739830017	female	0.747645914554596	-0.541678011417389	1.07372963428497	0.63147097826004	0.919111013412476	0.847439229488373
55	718	Water	71808	T1	1	2.09719371795654	male	1.12632381916046	0.153589636087418	-0.173420384526253	0.63147097826004	0.919111013412476	1.21378540992737
17	409	Water	40905	T1	1	2.05065035820007	male	1.12632381916046	-0.541678011417389	0.450154632329941	0.63147097826004	0.317919224500656	0.48109295964241
55	714	Control	71402	T1	1	2.12183427810669	female	0.747645914554596	-0.541678011417389	1.07372963428497	0.63147097826004	-0.283272594213486	-1.35063827037811
26	484	Nutrition	48401	T1	1	2.11635875701904	female	0.936984837055206	-0.541678011417389	0.761942148208618	0.63147097826004	-0.684067130088806	-0.0945939794182777
26	481	Nutrition + WSH	48104	T1	1	2.04791235923767	male	0.368968039751053	0.848857283592224	0.450154632329941	0.63147097826004	1.01930963993073	0.847439229488373
42	610	Handwashing	61004	T1	1	2.09993147850037	male	0.747645914554596	-0.541678011417389	1.07372963428497	0.63147097826004	0.0173233132809401	0.114746727049351
13	383	Sanitation	38306	T1	1	2.09445595741272	female	1.12632381916046	-0.541678011417389	0.450154632329941	0.63147097826004	0.518316507339478	0.585763335227966
19	428	Water	42805	T1	1	2.04517459869385	male	0.368968039751053	0.848857283592224	0.450154632329941	0.63147097826004	0.518316507339478	-0.40860503911972
15	398	WSH	39803	T1	1	2.05065035820007	female	0.936984837055206	-0.541678011417389	0.761942148208618	0.63147097826004	NA	1.73713719844818
52	692	Water	69206	T1	1	2.06160163879395	female	0.558306992053986	0.848857283592224	0.138367131352425	0.63147097826004	1.52030277252197	1.05677998065948
33	541	Sanitation	54108	T1	1	2.04791235923767	female	0.747645914554596	-0.541678011417389	1.07372963428497	0.63147097826004	NA	NA
70	839	WSH	83903	T1	1	2.08076667785645	female	0.747645914554596	0.848857283592224	-0.173420384526253	0.63147097826004	1.52030277252197	1.31845581531525
78	898	Control	89802	T1	1	2.11635875701904	female	0.936984837055206	0.153589636087418	0.138367131352425	0.63147097826004	-0.283272594213486	0.32408744096756
78	901	Nutrition + WSH	90103	T1	1	2.06433939933777	male	0.368968039751053	0.848857283592224	0.450154632329941	0.63147097826004	-1.0848616361618	-0.146929159760475
77	888	Control	88807	T1	1	2.10266947746277	female	0.17962908744812	0.848857283592224	0.761942148208618	0.63147097826004	1.52030277252197	1.26612067222595
23	459	Sanitation	45908	T1	1	2.11909651756287	male	0.558306992053986	0.153589636087418	0.761942148208618	0.63147097826004	1.11950826644897	1.10911512374878
71	841	Nutrition	84103	T1	1	2.04791235923767	female	0.747645914554596	-0.541678011417389	1.07372963428497	0.63147097826004	0.518316507339478	0.32408744096756
53	701	Sanitation	70105	T1	1	2.06981515884399	male	1.12632381916046	-0.541678011417389	0.450154632329941	0.63147097826004	1.52030277252197	NA
12	373	Handwashing	37308	T1	1	2.07802867889404	male	1.12632381916046	-0.541678011417389	0.450154632329941	0.63147097826004	1.31990551948547	1.21378540992737
1	286	Control	28607	T1	1	2.05886387825012	male	0.747645914554596	0.848857283592224	-0.173420384526253	0.63147097826004	0.117521949112415	0.32408744096756
13	376	Nutrition + WSH	37601	T1	1	2.10266947746277	male	0.747645914554596	0.848857283592224	0.138367131352425	0.739704847335815	1.52030277252197	1.21378540992737
3	300	Nutrition + WSH	30003	T1	1	2.04517459869385	female	0.936984837055206	0.153589636087418	0.450154632329941	0.739704847335815	1.52030277252197	1.31845581531525
11	360	Handwashing	36003	T1	1	2.04517459869385	male	0.558306992053986	0.848857283592224	0.450154632329941	0.739704847335815	0.117521949112415	NA
11	366	Water	36606	T1	1	2.06707739830017	female	0.747645914554596	-0.541678011417389	1.38551712036133	0.739704847335815	1.82089877128601	1.42312622070313
2	289	Control	28905	T1	1	2.04791235923767	female	1.12632381916046	-0.541678011417389	0.761942148208618	0.739704847335815	1.21970689296722	1.16145026683807
24	466	Sanitation	46606	T1	1	2.06160163879395	male	0.558306992053986	0.153589636087418	1.07372963428497	0.739704847335815	0.718713760375977	0.847439229488373
82	928	Water	92803	T1	1	2.09445595741272	male	0.558306992053986	1.54412496089935	-0.173420384526253	0.739704847335815	-1.0848616361618	-0.303934693336487
76	885	Sanitation	88507	T1	1	2.11088299751282	male	0.747645914554596	-0.541678011417389	1.38551712036133	0.739704847335815	-0.483669847249985	-0.0945939794182777
76	886	Control	88601	T1	1	2.04517459869385	female	1.12632381916046	0.153589636087418	0.138367131352425	0.739704847335815	0.0173233132809401	0.533428132534027
7	330	Nutrition	33004	T1	1	2.07802867889404	male	0.368968039751053	0.848857283592224	0.761942148208618	0.739704847335815	-0.984663009643555	-0.984291970729828
88	982	Control	98203	T1	1	2.09171795845032	male	-0.00970984622836113	1.19649112224579	1.07372963428497	0.739704847335815	-1.38545751571655	-0.617945730686188
39	586	Water	58607	T1	1	2.06160163879395	female	0.368968039751053	0.848857283592224	0.761942148208618	0.739704847335815	1.21970689296722	1.0044447183609
61	761	Handwashing	76103	T1	1	2.06160163879395	male	1.12632381916046	0.153589636087418	0.138367131352425	0.739704847335815	0.818912386894226	0.638098478317261
42	612	Nutrition + WSH	61201	T1	1	2.11909651756287	male	-0.00970984622836113	1.89175879955292	0.450154632329941	0.739704847335815	0.518316507339478	-0.303934693336487
10	356	Nutrition + WSH	35605	T1	1	2.07802867889404	male	0.936984837055206	0.153589636087418	0.450154632329941	0.739704847335815	1.52030277252197	1.16145026683807
44	629	Nutrition + WSH	62901	T1	1	2.0725531578064	female	0.747645914554596	0.153589636087418	0.761942148208618	0.739704847335815	-0.583868503570557	-0.303934693336487
69	824	Nutrition + WSH	82401	T1	1	2.08624219894409	male	1.12632381916046	0.153589636087418	0.138367131352425	0.739704847335815	-0.183073952794075	0.32408744096756
7	333	Control	33308	T1	1	2.07529091835022	male	0.747645914554596	0.848857283592224	0.138367131352425	0.739704847335815	1.62050139904022	1.26612067222595
48	662	Control	66206	T1	1	2.06707739830017	male	1.12632381916046	0.153589636087418	0.138367131352425	0.739704847335815	0.518316507339478	0.899774372577667
54	704	Nutrition	70401	T1	1	2.05065035820007	female	0.368968039751053	0.153589636087418	1.38551712036133	0.739704847335815	-0.583868503570557	-0.199264332652092
4	304	WSH	30403	T1	1	2.11909651756287	male	0.747645914554596	-0.541678011417389	1.38551712036133	0.739704847335815	1.82089877128601	NA
54	704	Nutrition	70408	T1	1	2.04791235923767	female	0.368968039751053	1.54412496089935	0.138367131352425	0.739704847335815	-0.283272594213486	-0.0422588028013706
19	424	Nutrition + WSH	42405	T1	1	2.11909651756287	female	-0.00970984622836113	1.54412496089935	0.761942148208618	0.739704847335815	0.518316507339478	0.899774372577667
62	769	Nutrition	76903	T1	1	2.12183427810669	female	1.12632381916046	-0.541678011417389	0.761942148208618	0.739704847335815	1.21970689296722	1.05677998065948
35	553	Control	55305	T1	1	2.07529091835022	female	1.12632381916046	-0.541678011417389	0.761942148208618	0.739704847335815	0.919111013412476	0.952109575271606
47	654	Water	65405	T1	1	2.05886387825012	female	0.747645914554596	-0.194044187664986	1.07372963428497	0.739704847335815	-0.583868503570557	0.219417080283165
48	662	Control	66206	T2	2	2.06707739830017	male	1.12632381916046	0.153589636087418	0.138367131352425	0.739704847335815	0.818912386894226	1.0044447183609
16	401	Water	40105	T1	1	2.0725531578064	male	1.12632381916046	-0.541678011417389	0.761942148208618	0.739704847335815	NA	NA
8	338	WSH	33807	T1	1	2.05612587928772	female	1.12632381916046	-0.541678011417389	0.761942148208618	0.739704847335815	0.418117851018906	0.6904336810112
72	848	Control	84806	T1	1	2.09993147850037	male	0.368968039751053	1.54412496089935	0.138367131352425	0.739704847335815	0.618515133857727	0.952109575271606
58	743	Water	74302	T1	1	2.0533881187439	male	1.12632381916046	-0.541678011417389	0.761942148208618	0.739704847335815	1.82089877128601	1.31845581531525
36	563	Nutrition + WSH	56303	T1	1	2.04243659973145	female	0.747645914554596	-0.541678011417389	1.38551712036133	0.739704847335815	-0.183073952794075	-0.0422588028013706
35	553	Control	55302	T1	1	2.07529091835022	female	1.12632381916046	-0.541678011417389	0.761942148208618	0.739704847335815	-0.583868503570557	-0.774951279163361
70	834	Control	83401	T1	1	2.11635875701904	female	1.12632381916046	-0.541678011417389	0.761942148208618	0.739704847335815	0.618515133857727	0.428757786750793
22	449	Control	44904	T1	1	2.09719371795654	female	0.368968039751053	0.153589636087418	1.38551712036133	0.739704847335815	0.618515133857727	0.742768883705139
64	791	Nutrition + WSH	79105	T1	1	2.08624219894409	female	0.747645914554596	0.848857283592224	0.138367131352425	0.739704847335815	0.818912386894226	0.795104026794434
70	839	WSH	83901	T1	1	2.06981515884399	female	0.747645914554596	0.153589636087418	0.761942148208618	0.739704847335815	1.62050139904022	1.31845581531525
73	857	Nutrition	85703	T1	1	2.11362075805664	male	0.747645914554596	1.54412496089935	-0.485207885503769	0.739704847335815	0.718713760375977	0.952109575271606
14	388	WSH	38803	T1	1	2.12183427810669	female	1.12632381916046	-0.541678011417389	0.761942148208618	0.739704847335815	0.818912386894226	0.952109575271606
22	448	Nutrition + WSH	44807	T1	1	2.09445595741272	female	0.558306992053986	0.848857283592224	0.450154632329941	0.739704847335815	0.718713760375977	0.0100763747468591
69	829	Control	82907	T1	1	2.07529091835022	male	0.368968039751053	0.848857283592224	0.761942148208618	0.739704847335815	0.718713760375977	0.952109575271606
18	421	Sanitation	42101	T2	2	2.05886387825012	female	0.747645914554596	0.848857283592224	0.138367131352425	0.739704847335815	-0.283272594213486	NA
12	373	Handwashing	37305	T1	1	2.09993147850037	male	0.747645914554596	-0.541678011417389	1.38551712036133	0.739704847335815	1.62050139904022	1.42312622070313
26	482	Water	48208	T2	2	2.04517459869385	female	1.12632381916046	0.848857283592224	-0.173420384526253	0.847938656806946	-0.583868503570557	0.0100763747468591
72	850	WSH	85002	T1	1	2.0533881187439	male	0.747645914554596	0.848857283592224	0.450154632329941	0.847938656806946	0.718713760375977	0.952109575271606
32	535	WSH	53504	T1	1	2.06981515884399	male	0.558306992053986	0.848857283592224	0.761942148208618	0.847938656806946	0.818912386894226	1.0044447183609
27	490	Sanitation	49003	T1	1	2.11635875701904	female	0.747645914554596	0.848857283592224	0.450154632329941	0.847938656806946	0.317919224500656	0.376422613859177
20	432	Handwashing	43208	T1	1	2.05065035820007	female	0.558306992053986	0.848857283592224	0.761942148208618	0.847938656806946	-0.283272594213486	0.0624115504324436
39	586	Water	58608	T1	1	2.06707739830017	male	1.12632381916046	0.153589636087418	0.450154632329941	0.847938656806946	1.31990551948547	1.31845581531525
67	812	Control	81204	T1	1	2.08350443840027	male	0.368968039751053	0.153589636087418	1.69730472564697	0.847938656806946	0.919111013412476	0.952109575271606
17	412	Nutrition + WSH	41204	T1	1	2.08624219894409	female	0.936984837055206	0.50122344493866	0.450154632329941	0.847938656806946	0.818912386894226	1.10911512374878
69	824	Nutrition + WSH	82403	T1	1	2.10814499855042	male	1.12632381916046	0.153589636087418	0.450154632329941	0.847938656806946	-0.183073952794075	0.271752268075943
26	483	Handwashing	48304	T1	1	2.08076667785645	female	1.12632381916046	-0.541678011417389	1.07372963428497	0.847938656806946	0.418117851018906	0.114746727049351
27	490	Sanitation	49006	T1	1	2.05612587928772	male	0.936984837055206	0.848857283592224	0.138367131352425	0.847938656806946	-0.0828753188252449	0.376422613859177
50	676	Nutrition + WSH	67603	T1	1	2.0533881187439	female	1.12632381916046	0.153589636087418	0.450154632329941	0.847938656806946	0.718713760375977	0.899774372577667
34	549	Sanitation	54907	T1	1	2.08624219894409	female	0.936984837055206	-0.541678011417389	1.38551712036133	0.847938656806946	-0.283272594213486	0.271752268075943
6	324	Water	32405	T1	1	2.04791235923767	male	1.12632381916046	0.848857283592224	-0.173420384526253	0.847938656806946	0.818912386894226	0.899774372577667
62	774	Control	77401	T1	1	2.0533881187439	female	1.12632381916046	-0.541678011417389	1.07372963428497	0.847938656806946	0.518316507339478	0.795104026794434
48	656	Sanitation	65602	T1	1	2.09445595741272	male	1.12632381916046	-0.541678011417389	1.07372963428497	0.847938656806946	0.919111013412476	1.10911512374878
82	928	Water	92804	T1	1	2.10266947746277	female	0.368968039751053	0.848857283592224	1.07372963428497	0.847938656806946	-1.68605351448059	NA
68	817	Control	81704	T1	1	2.09171795845032	male	0.368968039751053	0.848857283592224	1.07372963428497	0.847938656806946	1.31990551948547	1.10911512374878
38	578	Control	57804	T1	1	2.12183427810669	female	1.12632381916046	-0.541678011417389	1.07372963428497	0.847938656806946	0.518316507339478	0.742768883705139
3	299	Control	29907	T1	1	2.11088299751282	female	0.368968039751053	-0.541678011417389	2.32087969779968	0.847938656806946	-0.183073952794075	0.271752268075943
72	849	Water	84902	T1	1	2.08898019790649	male	0.747645914554596	1.19649112224579	0.138367131352425	0.847938656806946	0.518316507339478	0.585763335227966
20	437	Control	43702	T1	1	2.10266947746277	female	0.747645914554596	1.54412496089935	-0.173420384526253	0.847938656806946	0.718713760375977	0.638098478317261
26	484	Nutrition	48403	T1	1	2.04791235923767	male	0.368968039751053	0.848857283592224	1.07372963428497	0.847938656806946	0.518316507339478	0.48109295964241
81	921	Handwashing	92107	T1	1	2.08350443840027	female	0.747645914554596	0.50122344493866	0.761942148208618	0.847938656806946	0.919111013412476	1.10911512374878
73	859	WSH	85903	T1	1	2.04243659973145	female	0.936984837055206	1.54412496089935	-0.485207885503769	0.847938656806946	1.82089877128601	NA
26	481	Nutrition + WSH	48105	T1	1	2.07802867889404	male	0.747645914554596	0.848857283592224	0.450154632329941	0.847938656806946	NA	1.68480205535889
70	833	Sanitation	83305	T1	1	2.09171795845032	female	0.747645914554596	0.848857283592224	0.450154632329941	0.847938656806946	1.31990551948547	1.31845581531525
68	820	Nutrition + WSH	82004	T1	1	2.06433939933777	female	0.368968039751053	0.153589636087418	1.69730472564697	0.847938656806946	-0.383471220731735	0.428757786750793
10	359	WSH	35902	T1	1	2.09719371795654	male	1.12632381916046	0.848857283592224	-0.173420384526253	0.847938656806946	NA	1.37079095840454
12	374	Water	37407	T1	1	2.10814499855042	male	0.747645914554596	0.848857283592224	0.450154632329941	0.847938656806946	0.919111013412476	0.533428132534027
78	901	Nutrition + WSH	90107	T1	1	2.0725531578064	male	0.17962908744812	0.848857283592224	1.38551712036133	0.847938656806946	0.618515133857727	0.271752268075943
5	314	Sanitation	31401	T1	1	2.05065035820007	female	0.936984837055206	0.848857283592224	0.138367131352425	0.847938656806946	0.718713760375977	1.05677998065948
11	365	Nutrition	36507	T1	1	2.10266947746277	female	0.747645914554596	0.848857283592224	0.450154632329941	0.847938656806946	0.718713760375977	0.742768883705139
1	280	Sanitation	28003	T1	1	2.06160163879395	male	0.747645914554596	-0.541678011417389	1.69730472564697	0.847938656806946	-0.483669847249985	0.271752268075943
57	733	Nutrition + WSH	73303	T1	1	2.04791235923767	female	1.12632381916046	-0.541678011417389	1.07372963428497	0.847938656806946	NA	NA
35	556	Water	55604	T1	1	2.09445595741272	male	0.747645914554596	-0.541678011417389	1.69730472564697	0.847938656806946	0.919111013412476	0.899774372577667
34	549	Sanitation	54903	T1	1	2.08624219894409	male	0.747645914554596	1.54412496089935	-0.173420384526253	0.847938656806946	0.117521949112415	-0.303934693336487
10	358	Handwashing	35807	T1	1	2.11088299751282	female	1.12632381916046	-0.541678011417389	1.07372963428497	0.847938656806946	1.82089877128601	1.37079095840454
[truncated: 2,647 more rows]
