# Supplementary material for: Geographic pair matching in large-scale cluster randomized trials
Source: Nat Commun. 2024 Feb 5;15:1069. doi: 10.1038/s41467-024-45152-y (PMC10844220; doi:10.1038/s41467-024-45152-y)
Supplement: Supplementary file 4 — Source Data [file 41467_2024_45152_MOESM4_ESM.zip › bangl_analysis_diar_codebook.txt]

bangl_analysis_diar_codebook.txt

Updated 2024-01-03

This dataset includes child diarrhea from the WASH Benefits Bangladesh trial. It includes measurements from the 1-year and 2-year visits. In addition to the birth cohort, age-eligible children who were <36 months at enrollment are also included in the data. This is the analytic sample for the diarrhea primary outcome of the trial. 

These data are used in the analyses reported in Geographic pair matching in large-scale cluster randomized trials, Nature Communications 2024 (in press)
preprint: https://pubmed.ncbi.nlm.nih.gov/37205361/

A complete version of trial's diarrhea data, is available through the OSF:
https://osf.io/wvyn4/

Trial Registration:
https://clinicaltrials.gov/study/NCT01590095

Key publications that previously reported these data:

Luby, S. P., Rahman, M., Arnold, B. F., Unicomb, L., Ashraf, S., Winch, P. J., Stewart, C. P., Begum, F., Hussain, F., Benjamin-Chung, J., Leontsini, E., Naser, A. M., Parvez, S. M., Hubbard, A. E., Lin, A., Nizame, F. A., Jannat, K., Ercumen, A., Ram, P. K., Das, K. K., Abedin, J., Clasen, T. F., Dewey, K. G., Fernald, L. C., Null, C., Ahmed, T. & Colford, J. M., Jr. Effects of water quality, sanitation, handwashing, and nutritional interventions on diarrhoea and child growth in rural Bangladesh: a cluster randomised controlled trial. Lancet Glob Health 6, e302–e315 (2018). https://pubmed.ncbi.nlm.nih.gov/29396217/


The dataset includes 18,916 observations and 10 variables

The data include 720 clusters (clusterid) and 10,386 unique children. There are 8,530 children with 2 observations and 1,856 children with 1 observation in the dataset.  Unique observations can be identified by dataid + childid + svy

Variable descriptions

tibble [18,916 × 10] (S3: tbl_df/tbl/data.frame)
 $ block    : Study randomization block (n=90), which indicates geographically matched clusters
 $ clusterid: A unique cluster ID
 $ tr       : Randomized treatment allocation at the cluster level
 $ dataid   : A unique study compound ID
 $ childid  : Child ID within a compound. A "T" prefix indicates a target child, with T2 identifying a second eligible child in the same home in the case of twins. A "C" prefix identifies other age-eligible children in the same study compound, children who were < 36 months old at enrollment (baseline)
 $ tchild   : Indicator of whether the child was a "target child" in the birth cohort or a sibling.
 $ svy      : Follow-up survey visit, equal to 1 or 2.
 $ agey     : Child age in years
 $ sex      : Child sex
 $ diar7d   : Indicator of whether the child had diarrhea in the 7d prior to the survey, defined as 3+ loose or watery stools or 1+ stool with blood (WHO definition). A majority of the missing values (2159 of 2189) are among siblings who were not located during the follow-up visits -- sibling measurement was opportunisitc, as the primary focus was on the birth cohort (30 missing values).

 
Data summary
> skimr::skim(d)
── Data Summary ────────────────────────
                           Values 
Name                       d
Number of rows             18916  
Number of columns          10     
_______________________           
Column type frequency:            
  character                3      
  factor                   1      
  numeric                  6      
________________________          
Group variables            None   

── Variable type: character ──────────────────────────────────────────────────────────────────────────────────────────────────────────────
  skim_variable n_missing complete_rate min max empty n_unique whitespace
1 childid               0             1   2   3     0       13          0
2 tchild                0             1   7  12     0        2          0
3 sex                   0             1   4   6     0        2          0

── Variable type: factor ─────────────────────────────────────────────────────────────────────────────────────────────────────────────────
  skim_variable n_missing complete_rate ordered n_unique top_counts                                
1 tr                    0             1 FALSE          7 Con: 4560, WSH: 2531, Nut: 2448, Nut: 2358

── Variable type: numeric ────────────────────────────────────────────────────────────────────────────────────────────────────────────────
  skim_variable n_missing complete_rate       mean        sd        p0       p25      p50      p75     p100 hist 
1 block                 0         1        44.1       25.3       1        23        43       64       90    ▇▇▇▇▆
2 clusterid             0         1       629.       203.      280       460       623      790      999    ▇▇▇▇▆
3 dataid                0         1     62873.     20252.    28001     46008.    62307    79005    99908    ▇▇▇▇▆
4 svy                   0         1         1.53       0.499     1         1         2        2        2    ▇▁▁▁▇
5 agey                  0         1         1.91       1.24     -0.115     0.797     1.79     2.59     5.51 ▇▇▃▃▁
6 diar7d             2189         0.884     0.0455     0.208     0         0         0        0        1    ▇▁▁▁▁
