# Supplementary material for: Geographic pair matching in large-scale cluster randomized trials
Source: Nat Commun. 2024 Feb 5;15:1069. doi: 10.1038/s41467-024-45152-y (PMC10844220; doi:10.1038/s41467-024-45152-y)
Supplement: Supplementary file 4 — Source Data [file 41467_2024_45152_MOESM4_ESM.zip › bangl_analysis_diar.csv]

block	clusterid	tr	dataid	childid	tchild	svy	agey	sex	diar7d
1	280	Sanitation	28001	C1	Sibling	2	4.208076	female	0
1	280	Sanitation	28001	T1	Target child	2	1.804244	male	0
1	280	Sanitation	28001	T1	Target child	1	0.733744	male	0
1	280	Sanitation	28001	C1	Sibling	1	3.137577	female	0
1	280	Sanitation	28002	C1	Sibling	1	4.175222	female	0
1	280	Sanitation	28002	C1	Sibling	2	5.245722	female	0
1	280	Sanitation	28002	T1	Target child	1	0.7830253	male	0
1	280	Sanitation	28002	T1	Target child	2	1.853525	male	0
1	280	Sanitation	28003	T1	Target child	1	0.7227926	male	0
1	280	Sanitation	28003	T1	Target child	2	1.793292	male	0
1	280	Sanitation	28004	T1	Target child	2	1.760438	female	0
1	280	Sanitation	28004	T1	Target child	1	0.6899384	female	0
1	280	Sanitation	28005	T1	Target child	2	1.990417	female	0
1	280	Sanitation	28005	T1	Target child	1	0.9199179	female	0
1	280	Sanitation	28005	C1	Sibling	2	0.6625599	male	0
1	280	Sanitation	28006	T1	Target child	2	1.902806	male	1
1	280	Sanitation	28006	T1	Target child	1	0.8323066	male	0
1	280	Sanitation	28008	C1	Sibling	1	0.7994524	female	0
1	280	Sanitation	28008	T1	Target child	1	0.9199179	female	0
1	280	Sanitation	28008	C1	Sibling	2	1.869952	female	0
1	280	Sanitation	28008	T1	Target child	2	1.990417	female	0
1	281	Handwashing	28101	C1	Sibling	1	2.962355	male	NA
1	281	Handwashing	28101	T1	Target child	2	1.924709	female	0
1	281	Handwashing	28101	C1	Sibling	2	5.002053	male	0
1	281	Handwashing	28101	T1	Target child	1	-0.1149897	female	0
1	281	Handwashing	28102	C1	Sibling	2	3.028063	female	0
1	281	Handwashing	28102	C1	Sibling	1	1.957563	female	0
1	281	Handwashing	28102	C2	Sibling	2	4.969199	female	0
1	281	Handwashing	28102	T1	Target child	1	0.881588	male	0
1	281	Handwashing	28102	T1	Target child	2	1.952088	male	NA
1	281	Handwashing	28102	C2	Sibling	1	3.8987	female	0
1	281	Handwashing	28103	C1	Sibling	2	1.237509	female	NA
1	281	Handwashing	28103	C1	Sibling	1	0.1670089	female	0
1	281	Handwashing	28103	T1	Target child	1	1.029432	male	0
1	281	Handwashing	28103	T1	Target child	2	2.099931	male	0
1	281	Handwashing	28104	T1	Target child	2	1.954826	male	NA
1	281	Handwashing	28104	T1	Target child	1	0.8843258	male	0
1	281	Handwashing	28105	T1	Target child	1	0.7200547	female	0
1	281	Handwashing	28105	T1	Target child	2	1.790554	female	0
1	281	Handwashing	28106	T1	Target child	2	1.869952	female	0
1	281	Handwashing	28106	T1	Target child	1	0.7994524	female	0
1	281	Handwashing	28107	C1	Sibling	2	0.9390828	male	NA
1	281	Handwashing	28107	T1	Target child	2	1.746749	male	0
1	281	Handwashing	28107	T1	Target child	1	0.6762491	male	0
1	281	Handwashing	28108	T1	Target child	2	1.787817	male	0
1	281	Handwashing	28108	T1	Target child	1	0.7173169	male	0
1	281	Handwashing	28108	C1	Sibling	1	2.480493	male	0
1	281	Handwashing	28108	C1	Sibling	2	3.550992	male	NA
1	282	Nutrition + WSH	28202	C2	Sibling	1	2.568104	female	0
1	282	Nutrition + WSH	28202	T1	Target child	1	0.659822	male	0
1	282	Nutrition + WSH	28202	C1	Sibling	2	3.778234	female	0
1	282	Nutrition + WSH	28202	C2	Sibling	2	3.638604	female	NA
1	282	Nutrition + WSH	28202	C4	Sibling	1	0.5393566	female	0
1	282	Nutrition + WSH	28202	C1	Sibling	1	2.707734	female	0
1	282	Nutrition + WSH	28202	C5	Sibling	2	1.111567	female	0
1	282	Nutrition + WSH	28202	C3	Sibling	1	1.177276	female	0
1	282	Nutrition + WSH	28202	T1	Target child	2	1.730322	male	0
1	282	Nutrition + WSH	28202	C4	Sibling	2	1.609856	female	NA
1	282	Nutrition + WSH	28202	C6	Sibling	2	0.5420945	female	0
1	282	Nutrition + WSH	28202	C3	Sibling	2	2.247776	female	0
1	282	Nutrition + WSH	28203	C2	Sibling	2	3.74538	male	NA
1	282	Nutrition + WSH	28203	T1	Target child	1	0.7748117	female	0
1	282	Nutrition + WSH	28203	C1	Sibling	1	2.841889	male	0
1	282	Nutrition + WSH	28203	T1	Target child	2	1.845311	female	0
1	282	Nutrition + WSH	28203	C1	Sibling	2	3.912389	male	0
1	282	Nutrition + WSH	28203	C2	Sibling	1	2.67488	male	NA
1	282	Nutrition + WSH	28204	T1	Target child	2	1.891855	male	0
1	282	Nutrition + WSH	28204	C1	Sibling	2	2.850103	male	0
1	282	Nutrition + WSH	28204	T1	Target child	1	0.788501	male	0
1	282	Nutrition + WSH	28204	C1	Sibling	1	1.746749	male	0
1	282	Nutrition + WSH	28205	C4	Sibling	1	0.0903491	female	NA
1	282	Nutrition + WSH	28205	T1	Target child	2	1.861739	female	1
1	282	Nutrition + WSH	28205	C1	Sibling	1	3.797399	female	0
1	282	Nutrition + WSH	28205	C1	Sibling	2	4.867898	female	0
1	282	Nutrition + WSH	28205	T1	Target child	1	0.7912389	female	0
1	282	Nutrition + WSH	28205	C2	Sibling	2	1.582478	female	0
1	282	Nutrition + WSH	28205	C3	Sibling	1	1.13347	female	0
1	282	Nutrition + WSH	28205	C3	Sibling	2	2.20397	female	NA
1	282	Nutrition + WSH	28205	C4	Sibling	2	1.160849	female	0
1	282	Nutrition + WSH	28205	C2	Sibling	1	0.5119781	female	0
1	282	Nutrition + WSH	28206	C2	Sibling	2	0.4517454	male	0
1	282	Nutrition + WSH	28206	T1	Target child	2	1.946612	female	0
1	282	Nutrition + WSH	28206	T1	Target child	1	0.8761122	female	0
1	282	Nutrition + WSH	28206	C1	Sibling	2	3.140315	male	0
1	282	Nutrition + WSH	28206	C1	Sibling	1	2.069815	male	0
1	282	Nutrition + WSH	28207	T1	Target child	1	0.807666	female	0
1	282	Nutrition + WSH	28207	T1	Target child	2	1.875428	female	0
1	282	Nutrition + WSH	28208	T1	Target child	2	1.839836	male	0
1	282	Nutrition + WSH	28208	T1	Target child	1	0.769336	male	0
1	283	Control	28301	C2	Sibling	1	2.05065	female	0
1	283	Control	28301	T1	Target child	1	0.7720739	male	1
1	283	Control	28301	C2	Sibling	2	3.12115	female	0
1	283	Control	28301	C1	Sibling	1	2.721424	male	0
1	283	Control	28301	T1	Target child	2	1.842574	male	1
1	283	Control	28301	C1	Sibling	2	3.791923	male	0
1	283	Control	28301	C3	Sibling	2	0.8898015	male	0
1	283	Control	28303	T1	Target child	2	2.05065	male	0
1	283	Control	28303	T1	Target child	1	0.9472964	male	0
1	283	Control	28305	T1	Target child	1	0.6324435	female	0
1	283	Control	28305	T1	Target child	2	1.702943	female	0
1	283	Control	28306	T1	Target child	2	1.932923	male	0
1	283	Control	28306	C2	Sibling	1	2.970568	female	1
1	283	Control	28306	C1	Sibling	1	3.058179	female	0
1	283	Control	28306	C1	Sibling	2	4.125941	female	0
1	283	Control	28306	C3	Sibling	1	0.2683094	male	1
1	283	Control	28306	C3	Sibling	2	1.336071	male	0
1	283	Control	28306	T1	Target child	1	0.8651608	male	1
1	283	Control	28306	C2	Sibling	2	4.03833	female	0
1	283	Control	28307	T1	Target child	2	1.787817	female	0
1	283	Control	28307	C1	Sibling	2	4.73922	female	0
1	283	Control	28307	C1	Sibling	1	3.66872	female	0
1	283	Control	28307	C2	Sibling	1	1.97399	male	0
1	283	Control	28307	C2	Sibling	2	3.04449	male	0
1	283	Control	28307	T1	Target child	1	0.7173169	female	0
1	283	Control	28307	C3	Sibling	2	1.336071	male	0
1	283	Control	28307	C3	Sibling	1	0.2655715	male	0
1	284	Water	28401	C1	Sibling	2	2.036961	male	0
1	284	Water	28401	C1	Sibling	1	0.9664613	male	0
1	284	Water	28401	C2	Sibling	2	0.2819986	female	0
1	284	Water	28401	T1	Target child	1	0.9117043	male	0
1	284	Water	28401	T1	Target child	2	1.982204	male	0
1	284	Water	28402	C1	Sibling	1	3.66872	male	NA
1	284	Water	28402	C1	Sibling	2	4.73922	male	0
1	284	Water	28402	C2	Sibling	2	1.711157	male	NA
1	284	Water	28402	C2	Sibling	1	0.6406571	male	0
1	284	Water	28402	T1	Target child	2	1.916496	female	0
1	284	Water	28402	T1	Target child	1	0.8459959	female	0
1	284	Water	28403	T1	Target child	2	1.765914	female	0
1	284	Water	28403	T1	Target child	1	0.6954141	female	0
1	284	Water	28404	T1	Target child	2	1.867214	female	0
1	284	Water	28404	T1	Target child	1	0.7967146	female	0
1	284	Water	28404	C1	Sibling	1	2.655715	male	0
1	284	Water	28404	C1	Sibling	2	3.726215	male	0
1	284	Water	28405	C1	Sibling	1	3.685147	female	NA
1	284	Water	28405	C2	Sibling	2	3.277207	female	NA
1	284	Water	28405	T1	Target child	1	0.7611225	male	0
1	284	Water	28405	C1	Sibling	2	4.755647	female	NA
1	284	Water	28405	C2	Sibling	1	2.206708	female	NA
1	284	Water	28405	T1	Target child	2	1.831622	male	0
1	284	Water	28406	C1	Sibling	2	3.556468	male	1
1	284	Water	28406	C1	Sibling	1	2.485969	male	0
1	284	Water	28406	T1	Target child	2	1.957563	male	0
1	284	Water	28406	C2	Sibling	2	3.890486	female	NA
1	284	Water	28406	T1	Target child	1	0.8870637	male	0
1	284	Water	28406	C2	Sibling	1	2.819986	female	0
1	284	Water	28407	T1	Target child	1	0.7967146	male	0
1	284	Water	28407	C4	Sibling	2	1.867214	female	0
1	284	Water	28407	C3	Sibling	1	0.5010267	female	0
1	284	Water	28407	C4	Sibling	1	0.7967146	female	NA
1	284	Water	28407	C1	Sibling	2	3.570158	female	0
1	284	Water	28407	C2	Sibling	1	2.932238	male	0
1	284	Water	28407	T1	Target child	2	1.867214	male	0
1	284	Water	28407	C3	Sibling	2	1.571526	female	0
1	284	Water	28407	C2	Sibling	2	4.002738	male	0
1	284	Water	28407	C5	Sibling	2	0.0793977	female	1
1	284	Water	28407	C1	Sibling	1	2.499658	female	1
1	284	Water	28408	T1	Target child	1	0.8980151	male	0
1	284	Water	28408	T1	Target child	2	1.968515	male	0
1	285	Nutrition	28501	T1	Target child	2	1.891855	male	0
1	285	Nutrition	28501	T1	Target child	1	0.8213552	male	0
1	285	Nutrition	28503	T1	Target child	2	1.946612	male	0
1	285	Nutrition	28503	C1	Sibling	2	0.3887748	male	0
1	285	Nutrition	28505	T1	Target child	1	0.843258	male	0
1	285	Nutrition	28505	C2	Sibling	1	1.409993	male	NA
1	285	Nutrition	28505	C1	Sibling	2	2.85284	female	NA
1	285	Nutrition	28505	C1	Sibling	1	1.782341	female	NA
1	285	Nutrition	28505	T1	Target child	2	1.913758	male	0
1	285	Nutrition	28505	C2	Sibling	2	2.480493	male	NA
1	285	Nutrition	28506	T1	Target child	2	1.990417	male	0
1	285	Nutrition	28506	C1	Sibling	2	0.4709103	female	0
1	285	Nutrition	28506	C2	Sibling	2	0.4380561	male	NA
1	285	Nutrition	28506	T1	Target child	1	0.9199179	male	0
1	285	Nutrition	28507	T1	Target child	2	1.711157	female	1
1	285	Nutrition	28507	C1	Sibling	2	3.318275	male	NA
1	285	Nutrition	28507	C2	Sibling	2	0.1040383	male	NA
1	285	Nutrition	28507	T1	Target child	1	0.6406571	female	0
1	285	Nutrition	28507	C1	Sibling	1	2.247776	male	NA
1	286	Control	28601	T1	Target child	1	0.8131417	female	0
1	286	Control	28601	T1	Target child	2	1.883641	female	0
1	286	Control	28602	T1	Target child	2	1.946612	female	0
1	286	Control	28602	T1	Target child	1	0.8761122	female	0
1	286	Control	28603	C1	Sibling	2	4.741958	female	0
1	286	Control	28603	C1	Sibling	1	3.671458	female	0
1	286	Control	28603	T1	Target child	1	0.8295688	female	0
1	286	Control	28603	T1	Target child	2	1.900068	female	0
1	286	Control	28605	T1	Target child	2	1.880903	female	0
1	286	Control	28605	T1	Target child	1	0.8104038	female	0
1	286	Control	28606	T1	Target child	1	0.8049281	female	0
1	286	Control	28606	T1	Target child	2	1.875428	female	0
1	286	Control	28607	T1	Target child	1	0.7008898	male	0
1	286	Control	28607	T1	Target child	2	1.771389	male	0
1	287	WSH	28701	C1	Sibling	1	3.216975	male	1
1	287	WSH	28701	C1	Sibling	2	4.287474	male	0
1	287	WSH	28701	T2	Target child	2	1.979466	female	0
1	287	WSH	28701	T1	Target child	1	0.9089665	female	0
1	287	WSH	28701	T2	Target child	1	0.9089665	female	0
1	287	WSH	28701	T1	Target child	2	1.979466	female	0
1	287	WSH	28702	T1	Target child	2	1.957563	male	0
1	287	WSH	28702	T1	Target child	1	0.8870637	male	0
1	287	WSH	28702	C1	Sibling	1	3.915127	female	0
1	287	WSH	28702	C1	Sibling	2	4.985626	female	0
1	287	WSH	28703	C1	Sibling	1	2.417522	male	0
1	287	WSH	28703	T1	Target child	1	0.7200547	female	0
1	287	WSH	28703	C2	Sibling	2	3.871321	male	0
1	287	WSH	28703	C1	Sibling	2	3.488022	male	0
1	287	WSH	28703	T1	Target child	2	1.790554	female	0
1	287	WSH	28703	C2	Sibling	1	2.800821	male	0
1	287	WSH	28704	C1	Sibling	1	3.244353	male	0
1	287	WSH	28704	T1	Target child	1	0.788501	male	0
1	287	WSH	28704	T1	Target child	2	1.859001	male	0
1	287	WSH	28704	C1	Sibling	2	4.314853	male	0
1	287	WSH	28705	T1	Target child	1	0.8487337	male	0
1	287	WSH	28705	T1	Target child	2	1.919233	male	0
1	287	WSH	28706	C1	Sibling	1	3.586585	male	NA
1	287	WSH	28706	T1	Target child	1	0.8350445	male	0
1	287	WSH	28706	T1	Target child	2	1.900068	male	0
1	287	WSH	28706	C1	Sibling	2	4.651608	male	NA
1	287	WSH	28707	T1	Target child	2	1.941136	male	0
1	287	WSH	28707	T1	Target child	1	0.8706365	male	0
2	288	Nutrition + WSH	28801	C1	Sibling	2	4.525667	female	NA
2	288	Nutrition + WSH	28801	T1	Target child	2	1.746749	female	0
2	288	Nutrition + WSH	28802	T1	Target child	1	0.7419575	male	0
2	288	Nutrition + WSH	28802	T1	Target child	2	1.812457	male	0
2	288	Nutrition + WSH	28802	C2	Sibling	2	1.686516	male	0
2	288	Nutrition + WSH	28802	C1	Sibling	1	1.42642	male	0
2	288	Nutrition + WSH	28802	C2	Sibling	1	0.6160164	male	0
2	288	Nutrition + WSH	28802	C1	Sibling	2	2.49692	male	0
2	288	Nutrition + WSH	28803	C2	Sibling	2	4.996578	male	0
2	288	Nutrition + WSH	28803	T1	Target child	1	0.6160164	male	0
2	288	Nutrition + WSH	28803	C2	Sibling	1	3.926078	male	0
2	288	Nutrition + WSH	28803	C1	Sibling	2	2.49692	male	0
2	288	Nutrition + WSH	28803	C1	Sibling	1	1.42642	male	0
2	288	Nutrition + WSH	28803	T1	Target child	2	1.686516	male	0
2	288	Nutrition + WSH	28804	T1	Target child	2	1.976728	male	0
2	288	Nutrition + WSH	28804	C1	Sibling	2	0.4736482	female	0
2	288	Nutrition + WSH	28804	T1	Target child	1	0.9062286	male	0
2	288	Nutrition + WSH	28805	T1	Target child	1	0.9226557	female	0
2	288	Nutrition + WSH	28805	C1	Sibling	2	1.078713	male	0
2	288	Nutrition + WSH	28805	T1	Target child	2	1.993155	female	0
2	288	Nutrition + WSH	28807	T1	Target child	1	0.6297057	female	0
2	288	Nutrition + WSH	28807	T1	Target child	2	1.700205	female	0
2	289	Control	28901	T1	Target child	1	0.8678987	male	0
2	289	Control	28901	T1	Target child	2	1.938398	male	0
2	289	Control	28901	C1	Sibling	2	3.047228	female	NA
2	289	Control	28901	C1	Sibling	1	1.976728	female	0
2	289	Control	28902	C4	Sibling	1	0.3066393	female	0
2	289	Control	28902	C3	Sibling	1	2.746064	male	0
2	289	Control	28902	C1	Sibling	1	3.047228	male	0
2	289	Control	28902	T1	Target child	1	0.5886379	female	0
2	289	Control	28902	C2	Sibling	1	3.047228	female	0
2	289	Control	28903	T1	Target child	2	2.045175	female	0
2	289	Control	28904	C1	Sibling	2	4.131417	female	0
2	289	Control	28904	T1	Target child	2	2.094456	male	0
2	289	Control	28905	T1	Target child	1	0.7063655	female	0
2	289	Control	28905	C1	Sibling	2	0.1889117	female	0
2	289	Control	28905	T1	Target child	2	1.776865	female	0
2	289	Control	28906	T1	Target child	1	0.7529089	male	0
2	289	Control	28906	T1	Target child	2	1.823409	male	0
2	289	Control	28907	C1	Sibling	2	0.4435318	male	NA
2	289	Control	28907	T1	Target child	1	1.010267	female	0
2	289	Control	28907	T1	Target child	2	2.080767	female	1
2	289	Control	28908	T1	Target child	1	0.7912389	female	0
2	289	Control	28908	C1	Sibling	1	3.578371	female	0
2	289	Control	28908	T1	Target child	2	1.861739	female	0
2	289	Control	28908	C1	Sibling	2	4.64887	female	0
2	290	Handwashing	29001	T1	Target child	1	0.7939767	male	0
2	290	Handwashing	29001	T1	Target child	2	1.864476	male	0
2	290	Handwashing	29002	T1	Target child	2	1.886379	female	0
2	290	Handwashing	29002	T1	Target child	1	0.8158795	female	0
2	290	Handwashing	29003	T1	Target child	2	1.883641	male	0
2	290	Handwashing	29003	T1	Target child	1	0.8213552	male	0
2	290	Handwashing	29004	T1	Target child	2	1.913758	female	0
2	290	Handwashing	29004	C1	Sibling	2	2.190281	male	0
2	290	Handwashing	29004	T1	Target child	1	0.8514716	female	1
2	290	Handwashing	29004	C1	Sibling	1	1.127995	male	0
2	290	Handwashing	29005	T1	Target child	2	2.105407	male	0
2	290	Handwashing	29005	C1	Sibling	1	0.9281314	female	NA
2	290	Handwashing	29005	C1	Sibling	2	1.998631	female	0
2	290	Handwashing	29005	T1	Target child	1	1.034908	male	0
2	290	Handwashing	29007	T1	Target child	2	1.960301	male	0
2	290	Handwashing	29007	T1	Target child	1	0.8898015	male	0
2	290	Handwashing	29008	T1	Target child	2	1.828884	female	0
2	290	Handwashing	29008	C2	Sibling	2	0.4161533	male	0
2	290	Handwashing	29008	T1	Target child	1	0.7583846	female	0
2	290	Handwashing	29008	C1	Sibling	2	3.731691	male	0
2	290	Handwashing	29008	C1	Sibling	1	2.661191	male	0
2	291	WSH	29101	T1	Target child	2	2.116359	female	0
2	291	WSH	29101	C1	Sibling	2	3.011636	male	0
2	291	WSH	29101	T1	Target child	1	1.045859	female	0
2	291	WSH	29102	C2	Sibling	2	4.205339	male	0
2	291	WSH	29102	C3	Sibling	2	0.9418207	female	0
2	291	WSH	29102	C1	Sibling	2	4.626968	male	0
2	291	WSH	29102	T1	Target child	2	1.87269	male	0
2	291	WSH	29103	T1	Target child	2	1.968515	male	0
2	291	WSH	29103	T1	Target child	1	0.8980151	male	0
2	291	WSH	29103	C1	Sibling	1	0.862423	male	0
2	291	WSH	29103	C1	Sibling	2	1.932923	male	0
2	291	WSH	29104	C1	Sibling	1	3.466119	male	0
2	291	WSH	29104	T1	Target child	1	0.8788501	male	0
2	291	WSH	29104	C1	Sibling	2	4.536619	male	0
2	291	WSH	29104	T1	Target child	2	1.94935	male	0
2	291	WSH	29105	T1	Target child	2	1.661875	male	0
2	291	WSH	29105	T1	Target child	1	0.5913758	male	0
2	291	WSH	29107	T1	Target child	1	0.8350445	female	0
2	291	WSH	29107	C1	Sibling	1	3.151266	female	0
2	291	WSH	29107	C2	Sibling	1	2.913073	male	0
2	291	WSH	29107	C2	Sibling	2	3.983573	male	0
2	291	WSH	29107	C3	Sibling	2	0.5585216	male	NA
2	291	WSH	29107	C1	Sibling	2	4.221766	female	0
2	291	WSH	29107	T1	Target child	2	1.905544	female	0
2	291	WSH	29108	C2	Sibling	1	3.915127	male	0
2	291	WSH	29108	T1	Target child	1	0.7830253	male	0
2	291	WSH	29108	C1	Sibling	1	4.175222	male	0
2	291	WSH	29108	C1	Sibling	2	5.245722	male	0
2	291	WSH	29108	T1	Target child	2	1.853525	male	0
2	291	WSH	29108	C2	Sibling	2	4.985626	male	0
2	292	Nutrition	29201	T1	Target child	2	1.927447	female	0
2	292	Nutrition	29201	T2	Target child	2	1.927447	female	0
2	292	Nutrition	29201	T1	Target child	1	0.8569473	female	0
2	292	Nutrition	29201	T2	Target child	1	0.8569473	female	0
2	292	Nutrition	29202	T1	Target child	1	0.7529089	female	0
2	292	Nutrition	29202	C1	Sibling	1	4.128679	female	NA
2	292	Nutrition	29202	T1	Target child	2	1.823409	female	0
2	292	Nutrition	29202	C1	Sibling	2	5.199179	female	0
2	292	Nutrition	29203	T1	Target child	1	0.8323066	female	0
2	292	Nutrition	29203	T1	Target child	2	1.902806	female	0
2	292	Nutrition	29204	T1	Target child	1	0.8761122	male	0
2	292	Nutrition	29204	T1	Target child	2	1.946612	male	0
2	292	Nutrition	29204	C1	Sibling	2	3.813826	female	0
2	292	Nutrition	29204	C1	Sibling	1	2.743326	female	0
2	292	Nutrition	29204	C2	Sibling	2	0.9199179	female	NA
2	292	Nutrition	29206	C2	Sibling	1	3.865845	female	0
2	292	Nutrition	29206	C2	Sibling	2	4.936345	female	NA
2	292	Nutrition	29206	T1	Target child	2	1.820671	male	0
2	292	Nutrition	29206	T1	Target child	1	0.7501711	male	0
2	292	Nutrition	29206	C3	Sibling	2	0.1259411	male	0
2	292	Nutrition	29206	C1	Sibling	1	2.617385	female	0
2	292	Nutrition	29206	C1	Sibling	2	3.687885	female	0
2	292	Nutrition	29207	T1	Target child	1	0.8405202	female	0
2	292	Nutrition	29207	T1	Target child	2	1.91102	female	0
2	292	Nutrition	29208	T1	Target child	2	1.779603	male	0
2	292	Nutrition	29208	C2	Sibling	2	1.462012	male	NA
2	292	Nutrition	29208	C1	Sibling	1	4.106776	male	0
2	292	Nutrition	29208	C1	Sibling	2	5.177276	male	0
2	292	Nutrition	29208	T1	Target child	1	0.7091033	male	0
2	293	Water	29301	C2	Sibling	1	0.6160164	male	0
2	293	Water	29301	C1	Sibling	2	3.466119	male	0
2	293	Water	29301	T1	Target child	1	0.6872005	female	0
2	293	Water	29301	C1	Sibling	1	2.395619	male	0
2	293	Water	29301	C2	Sibling	2	1.686516	male	NA
2	293	Water	29301	T1	Target child	2	1.7577	female	0
2	293	Water	29302	C2	Sibling	2	1.798768	female	0
2	293	Water	29302	C1	Sibling	1	2.395619	male	0
2	293	Water	29302	C2	Sibling	1	0.6844627	female	0
2	293	Water	29302	T1	Target child	1	0.6160164	male	0
2	293	Water	29302	T1	Target child	2	1.730322	male	0
2	293	Water	29302	C1	Sibling	2	3.509925	male	0
2	293	Water	29303	T1	Target child	1	0.8870637	female	0
2	293	Water	29303	C1	Sibling	2	3.934292	female	0
2	293	Water	29303	C1	Sibling	1	2.855578	female	0
2	293	Water	29303	T1	Target child	2	1.965777	female	0
2	293	Water	29304	T1	Target child	1	0.843258	female	0
2	293	Water	29305	T1	Target child	1	0.9390828	male	0
2	293	Water	29305	T1	Target child	2	2.009583	male	0
2	293	Water	29307	T1	Target child	2	1.867214	male	0
2	293	Water	29307	T1	Target child	1	0.7967146	male	0
2	293	Water	29308	T1	Target child	1	0.8870637	male	0
2	293	Water	29308	C1	Sibling	1	3.356605	male	0
2	293	Water	29308	C1	Sibling	2	4.427105	male	0
2	293	Water	29308	T1	Target child	2	1.957563	male	0
2	294	Control	29401	T1	Target child	1	0.9527721	male	0
2	294	Control	29401	T1	Target child	2	2.023272	male	0
2	294	Control	29402	T1	Target child	1	0.862423	male	0
2	294	Control	29402	T1	Target child	2	1.932923	male	0
2	294	Control	29402	C2	Sibling	2	3.110198	male	NA
2	294	Control	29402	C2	Sibling	1	2.039699	male	NA
2	294	Control	29402	C1	Sibling	2	3.266256	male	NA
2	294	Control	29402	C1	Sibling	1	2.195756	male	NA
2	294	Control	29403	T1	Target child	1	0.991102	male	0
2	294	Control	29403	C2	Sibling	2	4.008214	female	0
2	294	Control	29403	C1	Sibling	1	2.732375	female	NA
2	294	Control	29403	T1	Target child	2	2.061602	male	0
2	294	Control	29403	C2	Sibling	1	2.937714	female	0
2	294	Control	29403	C1	Sibling	2	3.802875	female	0
2	294	Control	29403	C3	Sibling	2	0.164271	male	0
2	294	Control	29404	T1	Target child	1	0.936345	male	0
2	294	Control	29404	T1	Target child	2	2.006845	male	0
2	294	Control	29404	C1	Sibling	1	2.696783	female	0
2	294	Control	29404	C1	Sibling	2	3.767283	female	0
2	294	Control	29405	T1	Target child	2	1.68104	male	0
2	294	Control	29405	C2	Sibling	2	3.110198	male	0
2	294	Control	29405	C3	Sibling	2	1.092402	female	0
2	294	Control	29405	C1	Sibling	2	3.266256	male	0
2	294	Control	29405	C3	Sibling	1	0.0219028	female	1
2	294	Control	29405	C2	Sibling	1	2.039699	male	0
2	294	Control	29405	C1	Sibling	1	2.195756	male	0
2	294	Control	29405	T1	Target child	1	0.6105407	male	0
2	294	Control	29406	T1	Target child	2	1.744011	female	0
2	294	Control	29406	T1	Target child	1	0.6735113	female	0
2	294	Control	29406	C1	Sibling	2	0.6844627	female	0
2	294	Control	29407	C1	Sibling	1	2.743326	male	0
2	294	Control	29407	C1	Sibling	2	3.813826	male	NA
2	294	Control	29407	T1	Target child	1	0.881588	male	0
2	294	Control	29407	T1	Target child	2	1.952088	male	0
2	294	Control	29408	T1	Target child	2	2.020534	male	0
2	294	Control	29408	C1	Sibling	1	1.894593	female	NA
2	294	Control	29408	C1	Sibling	2	2.965092	female	NA
2	294	Control	29408	T1	Target child	1	0.9500342	male	0
2	295	Sanitation	29501	C2	Sibling	1	0.8021903	female	0
2	295	Sanitation	29501	C1	Sibling	1	3.19781	male	0
2	295	Sanitation	29501	C2	Sibling	2	1.87269	female	0
2	295	Sanitation	29501	T1	Target child	1	0.9226557	male	0
2	295	Sanitation	29501	C1	Sibling	2	4.26831	male	0
2	295	Sanitation	29501	T1	Target child	2	1.993155	male	0
2	295	Sanitation	29502	C1	Sibling	2	1.177276	female	0
2	295	Sanitation	29502	T1	Target child	2	1.913758	male	0
2	295	Sanitation	29502	T1	Target child	1	0.843258	male	0
2	295	Sanitation	29503	C2	Sibling	2	1.232033	female	0
2	295	Sanitation	29503	C1	Sibling	2	2.694045	female	NA
2	295	Sanitation	29503	T1	Target child	2	2.028747	male	0
2	295	Sanitation	29504	T1	Target child	2	1.730322	female	0
2	295	Sanitation	29504	T1	Target child	1	0.659822	female	0
2	295	Sanitation	29505	C1	Sibling	1	3.9534570000000002	male	0
2	295	Sanitation	29505	T1	Target child	2	1.998631	female	0
2	295	Sanitation	29505	C1	Sibling	2	5.023956	male	0
2	295	Sanitation	29505	T1	Target child	1	0.9281314	female	0
2	295	Sanitation	29506	T1	Target child	1	0.8952772	female	0
2	295	Sanitation	29506	T1	Target child	2	1.965777	female	0
2	295	Sanitation	29507	T1	Target child	1	0.733744	female	0
2	295	Sanitation	29508	C2	Sibling	2	2.176591	female	0
2	295	Sanitation	29508	T1	Target child	2	1.982204	female	0
2	295	Sanitation	29508	C1	Sibling	2	3.802875	male	0
3	296	Handwashing	29601	T1	Target child	2	2.020534	male	0
3	296	Handwashing	29601	C2	Sibling	1	1.83436	female	NA
3	296	Handwashing	29601	C2	Sibling	2	2.90486	female	0
3	296	Handwashing	29601	C4	Sibling	2	1.144422	male	NA
3	296	Handwashing	29601	T1	Target child	1	0.9500342	male	0
3	296	Handwashing	29601	C3	Sibling	2	1.69473	male	NA
3	296	Handwashing	29601	C3	Sibling	1	0.62423	male	0
3	296	Handwashing	29601	C1	Sibling	1	3.321013	male	0
3	296	Handwashing	29601	C1	Sibling	2	4.391513	male	NA
3	296	Handwashing	29601	C4	Sibling	1	0.073922	male	NA
3	296	Handwashing	29603	C1	Sibling	1	1.785079	female	0
3	296	Handwashing	29603	C1	Sibling	2	2.855578	female	NA
3	296	Handwashing	29603	T1	Target child	1	0.8104038	female	0
3	296	Handwashing	29603	T1	Target child	2	1.880903	female	0
3	296	Handwashing	29604	T1	Target child	1	0.991102	female	0
3	296	Handwashing	29604	T1	Target child	2	2.061602	female	0
3	296	Handwashing	29605	C1	Sibling	2	1.752224	male	0
3	296	Handwashing	29605	T1	Target child	1	0.7748117	female	0
3	296	Handwashing	29605	C1	Sibling	1	0.6817248	male	0
3	296	Handwashing	29605	T1	Target child	2	1.845311	female	0
3	296	Handwashing	29606	C2	Sibling	1	1.36345	male	0
3	296	Handwashing	29606	T1	Target child	2	1.995893	male	0
3	296	Handwashing	29606	T1	Target child	1	0.9253936	male	0
3	296	Handwashing	29606	C2	Sibling	2	2.433949	male	0
3	296	Handwashing	29606	C4	Sibling	2	0.9199179	female	NA
3	296	Handwashing	29606	C1	Sibling	2	3.720739	female	NA
3	296	Handwashing	29606	C1	Sibling	1	2.650239	female	0
3	296	Handwashing	29606	C3	Sibling	2	0.8213552	male	0
3	296	Handwashing	29607	C1	Sibling	1	0.7748117	female	0
3	296	Handwashing	29607	C1	Sibling	2	1.845311	female	0
3	296	Handwashing	29607	T1	Target child	2	1.752224	male	0
3	296	Handwashing	29607	T1	Target child	1	0.6817248	male	0
3	297	Nutrition	29701	C1	Sibling	2	1.848049	female	0
3	297	Nutrition	29701	C1	Sibling	1	0.7775496	female	0
3	297	Nutrition	29701	T1	Target child	2	1.839836	male	0
3	297	Nutrition	29701	T1	Target child	1	0.769336	male	0
3	297	Nutrition	29702	C1	Sibling	1	0.769336	male	0
3	297	Nutrition	29702	T1	Target child	1	0.7775496	female	0
3	297	Nutrition	29702	C1	Sibling	2	1.839836	male	0
3	297	Nutrition	29702	T1	Target child	2	1.848049	female	0
3	297	Nutrition	29703	T1	Target child	2	1.943874	female	0
3	297	Nutrition	29703	T1	Target child	1	0.8870637	female	0
3	297	Nutrition	29704	T1	Target child	1	0.7638603	male	0
3	297	Nutrition	29704	T1	Target child	2	1.83436	male	0
3	297	Nutrition	29705	T1	Target child	2	1.809719	male	0
3	297	Nutrition	29705	C1	Sibling	2	1.845311	male	0
3	297	Nutrition	29705	C1	Sibling	1	0.7748117	male	0
3	297	Nutrition	29705	T1	Target child	1	0.7392197	male	0
3	297	Nutrition	29706	C1	Sibling	1	0.7364818	male	0
3	297	Nutrition	29706	C1	Sibling	2	1.806982	male	0
3	297	Nutrition	29706	T1	Target child	2	1.839836	male	0
3	297	Nutrition	29706	T1	Target child	1	0.769336	male	0
3	297	Nutrition	29707	T1	Target child	2	1.97399	male	0
3	297	Nutrition	29707	T1	Target child	1	0.9034908	male	0
3	297	Nutrition	29707	C2	Sibling	2	3.739904	male	NA
3	297	Nutrition	29707	C1	Sibling	1	2.576318	female	0
3	297	Nutrition	29707	C2	Sibling	1	2.669405	male	NA
3	297	Nutrition	29707	C1	Sibling	2	3.646817	female	0
3	297	Nutrition	29708	T1	Target child	1	0.7665982	male	1
3	297	Nutrition	29708	T1	Target child	2	1.848049	male	0
3	298	WSH	29801	C1	Sibling	1	1.604381	female	0
3	298	WSH	29801	C2	Sibling	1	0.3723477	female	0
3	298	WSH	29801	C2	Sibling	2	1.442847	female	0
3	298	WSH	29801	T1	Target child	2	1.793292	female	0
3	298	WSH	29801	C1	Sibling	2	2.67488	female	0
3	298	WSH	29801	T1	Target child	1	0.7227926	female	0
3	298	WSH	29802	T1	Target child	2	1.894593	male	0
3	298	WSH	29802	T1	Target child	1	0.8240931	male	0
3	298	WSH	29802	C1	Sibling	1	3.890486	male	0
3	298	WSH	29802	C1	Sibling	2	4.960986	male	1
3	298	WSH	29803	T1	Target child	2	1.752224	male	0
3	298	WSH	29803	T1	Target child	1	0.6817248	male	1
3	298	WSH	29804	T1	Target child	1	0.991102	male	0
3	298	WSH	29804	T1	Target child	2	2.061602	male	0
3	298	WSH	29805	T1	Target child	1	0.8514716	female	0
3	298	WSH	29805	C1	Sibling	2	5.045859	male	NA
3	298	WSH	29805	C1	Sibling	1	3.975359	male	0
3	298	WSH	29805	T1	Target child	2	1.921971	female	0
3	298	WSH	29806	C1	Sibling	2	0.5831622	female	0
3	298	WSH	29806	T1	Target child	1	0.9281314	male	0
3	298	WSH	29806	T1	Target child	2	1.984942	male	0
3	298	WSH	29807	T1	Target child	2	1.785079	female	0
3	298	WSH	29807	C1	Sibling	1	2.934976	male	0
3	298	WSH	29807	T1	Target child	1	0.714579	female	0
3	298	WSH	29807	C1	Sibling	2	4.005476	male	1
3	298	WSH	29808	C1	Sibling	2	4.958248	female	0
3	298	WSH	29808	T1	Target child	2	2.058864	male	0
3	298	WSH	29808	T1	Target child	1	0.9883642	male	0
3	298	WSH	29808	C1	Sibling	1	3.887748	female	0
3	299	Control	29901	T1	Target child	1	0.7939767	female	0
3	299	Control	29901	T1	Target child	2	1.864476	female	0
3	299	Control	29903	C1	Sibling	2	0.4243669	male	0
3	299	Control	29903	T1	Target child	2	2.154689	male	0
3	299	Control	29903	T1	Target child	1	1.084189	male	0
3	299	Control	29904	C1	Sibling	1	1.423682	female	0
3	299	Control	29904	C3	Sibling	1	0.2053388	female	0
3	299	Control	29904	C2	Sibling	1	1.226557	male	0
3	299	Control	29904	T1	Target child	1	0.8980151	female	0
3	299	Control	29905	T1	Target child	2	2.020534	female	0
3	299	Control	29905	T1	Target child	1	0.9500342	female	0
3	299	Control	29905	C1	Sibling	2	0.9500342	female	0
3	299	Control	29906	C1	Sibling	2	3.290897	male	NA
3	299	Control	29906	C2	Sibling	1	2.392882	male	1
3	299	Control	29906	C2	Sibling	2	3.463381	male	0
3	299	Control	29906	C1	Sibling	1	2.220397	male	0
3	299	Control	29906	T1	Target child	2	2.193018	female	0
3	299	Control	29906	T1	Target child	1	1.122519	female	0
3	299	Control	29907	T1	Target child	1	0.7474332	female	0
3	299	Control	29907	T1	Target child	2	1.817933	female	0
3	299	Control	29907	C2	Sibling	2	0.7529089	male	0
3	299	Control	29907	C1	Sibling	1	3.55373	male	0
3	299	Control	29907	C1	Sibling	2	4.62423	male	NA
3	300	Nutrition + WSH	30001	T1	Target child	1	0.769336	female	0
3	300	Nutrition + WSH	30001	C1	Sibling	2	2.047912	male	0
3	300	Nutrition + WSH	30001	T1	Target child	2	1.839836	female	0
3	300	Nutrition + WSH	30002	T1	Target child	1	0.733744	female	0
3	300	Nutrition + WSH	30002	C1	Sibling	1	0.6981519	female	0
3	300	Nutrition + WSH	30002	T1	Target child	2	1.804244	female	0
3	300	Nutrition + WSH	30002	C1	Sibling	2	1.768652	female	0
3	300	Nutrition + WSH	30003	T1	Target child	1	0.6981519	female	0
3	300	Nutrition + WSH	30003	T1	Target child	2	1.768652	female	0
3	300	Nutrition + WSH	30003	C1	Sibling	1	0.733744	female	0
3	300	Nutrition + WSH	30003	C1	Sibling	2	1.804244	female	0
3	300	Nutrition + WSH	30004	T1	Target child	1	0.7611225	female	0
3	300	Nutrition + WSH	30004	C2	Sibling	2	3.123888	female	0
3	300	Nutrition + WSH	30004	T1	Target child	2	1.831622	female	0
3	300	Nutrition + WSH	30004	C1	Sibling	1	3.605749	female	NA
3	300	Nutrition + WSH	30004	C2	Sibling	1	2.053388	female	NA
3	300	Nutrition + WSH	30004	C1	Sibling	2	4.676249	female	0
3	300	Nutrition + WSH	30005	T1	Target child	1	0.7474332	male	0
3	300	Nutrition + WSH	30005	C1	Sibling	2	0.0082136	male	0
3	300	Nutrition + WSH	30005	T1	Target child	2	1.817933	male	0
3	300	Nutrition + WSH	30006	C2	Sibling	1	1.612594	female	0
3	300	Nutrition + WSH	30006	C1	Sibling	1	2.937714	female	0
3	300	Nutrition + WSH	30006	T1	Target child	1	0.4462697	female	0
3	300	Nutrition + WSH	30006	C2	Sibling	2	2.683094	female	0
3	300	Nutrition + WSH	30006	T1	Target child	2	1.516769	female	0
3	300	Nutrition + WSH	30006	C1	Sibling	2	4.008214	female	0
3	300	Nutrition + WSH	30007	T1	Target child	2	1.867214	female	0
3	300	Nutrition + WSH	30007	T1	Target child	1	0.7857632	female	0
3	300	Nutrition + WSH	30008	T1	Target child	2	1.749487	male	0
3	300	Nutrition + WSH	30008	C1	Sibling	1	3.917865	female	NA
3	300	Nutrition + WSH	30008	T1	Target child	1	0.678987	male	0
3	300	Nutrition + WSH	30008	C1	Sibling	2	4.988364	female	1
3	301	Water	30101	T1	Target child	1	0.8980151	male	0
3	301	Water	30101	T1	Target child	2	1.968515	male	0
3	301	Water	30102	C1	Sibling	2	0.4517454	female	0
3	301	Water	30102	T1	Target child	2	2.171116	female	0
3	301	Water	30102	T1	Target child	1	1.100616	female	0
3	301	Water	30103	C1	Sibling	2	4.079398	female	0
3	301	Water	30103	T1	Target child	1	0.7227926	male	0
3	301	Water	30103	T1	Target child	2	1.804244	male	0
3	301	Water	30103	C1	Sibling	1	2.997947	female	1
3	301	Water	30104	T1	Target child	2	2.001369	male	0
3	301	Water	30104	T1	Target child	1	0.9199179	male	0
3	301	Water	30105	T1	Target child	1	0.8131417	male	0
3	301	Water	30105	T1	Target child	2	1.883641	male	0
3	301	Water	30106	T1	Target child	1	0.6379192	male	0
3	301	Water	30106	T1	Target child	2	1.691992	male	0
3	301	Water	30107	T1	Target child	2	2.036961	female	0
3	301	Water	30107	T1	Target child	1	0.9664613	female	0
3	302	Control	30201	T1	Target child	1	0.8049281	male	0
3	302	Control	30201	C2	Sibling	2	2.847365	female	0
3	302	Control	30201	C2	Sibling	1	1.744011	female	0
3	302	Control	30201	C1	Sibling	1	3.214237	female	0
3	302	Control	30201	T1	Target child	2	1.908282	male	0
3	302	Control	30201	C1	Sibling	2	4.317591	female	0
3	302	Control	30202	T1	Target child	2	1.979466	male	0
3	302	Control	30202	T1	Target child	1	0.9089665	male	0
3	302	Control	30204	T1	Target child	1	0.7255304	male	0
3	302	Control	30204	T1	Target child	2	1.79603	male	0
3	302	Control	30205	C1	Sibling	1	2.888433	male	NA
3	302	Control	30205	T1	Target child	1	0.7994524	female	0
3	302	Control	30205	T1	Target child	2	1.869952	female	0
3	302	Control	30205	C1	Sibling	2	3.958932	male	NA
3	302	Control	30206	C1	Sibling	1	2.639288	male	0
3	302	Control	30206	C1	Sibling	2	3.709788	male	0
3	302	Control	30206	T1	Target child	2	1.908282	male	0
3	302	Control	30206	C2	Sibling	2	0.421629	male	0
3	302	Control	30206	T1	Target child	1	0.8377823	male	0
3	302	Control	30207	T1	Target child	2	2.116359	male	0
3	302	Control	30207	T1	Target child	1	1.045859	male	0
3	302	Control	30208	T1	Target child	2	1.97399	female	0
3	302	Control	30208	T1	Target child	1	0.9199179	female	0
3	303	Sanitation	30301	T1	Target child	2	2.039699	female	0
3	303	Sanitation	30301	T1	Target child	1	0.9691992	female	0
3	303	Sanitation	30301	C1	Sibling	2	4.262834	male	0
3	303	Sanitation	30301	C1	Sibling	1	3.192334	male	0
3	303	Sanitation	30302	T1	Target child	2	1.921971	male	0
3	303	Sanitation	30302	C2	Sibling	2	4.161533	female	0
3	303	Sanitation	30302	C1	Sibling	1	2.677618	female	0
3	303	Sanitation	30302	C3	Sibling	2	4.687201	female	0
3	303	Sanitation	30302	T1	Target child	1	0.8514716	male	0
3	303	Sanitation	30302	C4	Sibling	1	0.2819986	female	0
3	303	Sanitation	30302	C4	Sibling	2	1.352498	female	0
3	303	Sanitation	30302	C2	Sibling	1	3.091033	female	0
3	303	Sanitation	30302	C1	Sibling	2	3.748118	female	0
3	303	Sanitation	30302	C3	Sibling	1	3.616701	female	0
3	303	Sanitation	30303	C3	Sibling	2	1.790554	female	0
3	303	Sanitation	30303	C1	Sibling	1	3.778234	female	0
3	303	Sanitation	30303	C3	Sibling	1	0.7200547	female	0
3	303	Sanitation	30303	C2	Sibling	2	3.682409	male	0
3	303	Sanitation	30303	C1	Sibling	2	4.848734	female	0
3	303	Sanitation	30303	C2	Sibling	1	2.61191	male	0
3	303	Sanitation	30303	T1	Target child	1	0.8925394	male	0
3	303	Sanitation	30303	T1	Target child	2	1.963039	male	0
3	303	Sanitation	30304	T1	Target child	2	1.790554	female	0
3	303	Sanitation	30304	C1	Sibling	2	4.848734	female	0
3	303	Sanitation	30304	T1	Target child	1	0.7200547	female	0
3	303	Sanitation	30304	C2	Sibling	2	3.682409	male	0
3	303	Sanitation	30304	C1	Sibling	1	3.778234	female	0
3	303	Sanitation	30304	C3	Sibling	2	1.963039	male	0
3	303	Sanitation	30304	C3	Sibling	1	0.8925394	male	0
3	303	Sanitation	30304	C2	Sibling	1	2.61191	male	0
3	303	Sanitation	30306	T1	Target child	2	1.952088	female	0
3	303	Sanitation	30306	C2	Sibling	2	0.6899384	male	0
3	303	Sanitation	30306	C3	Sibling	2	0.3148528	male	0
3	303	Sanitation	30306	C1	Sibling	2	4.958248	female	0
3	303	Sanitation	30308	T1	Target child	2	2.036961	male	0
3	303	Sanitation	30308	C1	Sibling	2	0.9691992	male	NA
4	304	WSH	30401	C1	Sibling	2	4.298426	female	NA
4	304	WSH	30401	C2	Sibling	2	1.267625	male	0
4	304	WSH	30401	C1	Sibling	1	3.227926	female	0
4	304	WSH	30401	T1	Target child	2	2.004107	male	0
4	304	WSH	30401	C2	Sibling	1	0.1971253	male	0
4	304	WSH	30401	T1	Target child	1	0.9336071	male	0
4	304	WSH	30402	T1	Target child	1	0.7611225	female	0
4	304	WSH	30402	T1	Target child	2	1.831622	female	0
4	304	WSH	30403	T1	Target child	1	0.7994524	male	0
4	304	WSH	30403	C1	Sibling	1	3.838467	female	0
4	304	WSH	30403	C1	Sibling	2	4.908967	female	0
4	304	WSH	30403	T1	Target child	2	1.869952	male	0
4	304	WSH	30404	C1	Sibling	2	4.427105	male	0
4	304	WSH	30404	C2	Sibling	1	3.1704310000000002	male	0
4	304	WSH	30404	C2	Sibling	2	4.240931	male	0
4	304	WSH	30404	C3	Sibling	2	1.423682	female	0
4	304	WSH	30404	C3	Sibling	1	0.3531828	female	0
4	304	WSH	30404	T1	Target child	2	1.87269	female	0
4	304	WSH	30404	C1	Sibling	1	3.356605	male	0
4	304	WSH	30404	T1	Target child	1	0.8021903	female	0
4	304	WSH	30405	C1	Sibling	2	3.789186	male	0
4	304	WSH	30405	C1	Sibling	1	2.718686	male	0
4	304	WSH	30405	T1	Target child	2	1.880903	male	0
4	304	WSH	30405	T1	Target child	1	0.8104038	male	0
4	304	WSH	30406	C1	Sibling	1	2.9295	male	0
4	304	WSH	30406	T1	Target child	1	0.936345	female	0
4	304	WSH	30406	C1	Sibling	2	4	male	0
4	304	WSH	30406	T1	Target child	2	2.006845	female	0
4	304	WSH	30407	T1	Target child	1	0.8898015	male	0
4	304	WSH	30407	C1	Sibling	1	4.172484	female	0
4	304	WSH	30408	C1	Sibling	2	3.537303	male	NA
4	304	WSH	30408	T1	Target child	2	1.995893	female	0
4	304	WSH	30408	T1	Target child	1	0.9253936	female	0
4	304	WSH	30408	C1	Sibling	1	2.466804	male	0
4	305	Water	30501	T1	Target child	1	0.8870637	female	0
4	305	Water	30502	C2	Sibling	2	0.1587953	male	0
4	305	Water	30502	T1	Target child	2	1.845311	female	0
4	305	Water	30502	C1	Sibling	2	2.570842	female	0
4	305	Water	30502	T1	Target child	1	0.7748117	female	0
4	305	Water	30502	C1	Sibling	1	1.500342	female	0
4	305	Water	30504	T1	Target child	2	1.820671	female	0
4	305	Water	30505	C1	Sibling	2	4.769336	male	0
4	305	Water	30505	T1	Target child	2	1.916496	male	0
4	305	Water	30505	T1	Target child	1	0.8459959	male	0
4	305	Water	30505	C1	Sibling	1	3.698836	male	0
4	305	Water	30506	T1	Target child	2	1.856263	female	0
4	305	Water	30506	C1	Sibling	1	2.034223	male	0
4	305	Water	30506	C2	Sibling	1	1.941136	male	0
4	305	Water	30506	C3	Sibling	1	3.928816	female	1
4	305	Water	30506	C4	Sibling	1	3.734428	female	0
4	305	Water	30506	T1	Target child	1	0.7857632	female	0
4	305	Water	30506	C1	Sibling	2	3.104723	male	0
4	305	Water	30506	C2	Sibling	2	3.011636	male	1
4	305	Water	30506	C3	Sibling	2	4.999316	female	0
4	305	Water	30506	C4	Sibling	2	4.804928	female	NA
4	305	Water	30507	T1	Target child	2	1.801506	female	0
4	305	Water	30507	T1	Target child	1	0.7310061	female	0
4	305	Water	30508	C1	Sibling	2	3.876797	male	0
4	305	Water	30508	T1	Target child	1	1.040383	female	0
4	305	Water	30508	C1	Sibling	1	2.806297	male	0
4	305	Water	30508	T1	Target child	2	2.110883	female	0
4	306	Control	30601	C3	Sibling	2	0.3449692	female	0
4	306	Control	30601	T1	Target child	1	0.7008898	female	0
4	306	Control	30601	T1	Target child	2	1.771389	female	0
4	306	Control	30601	C1	Sibling	2	4.607803	male	NA
4	306	Control	30601	C1	Sibling	1	3.537303	male	NA
4	306	Control	30601	C2	Sibling	1	3.052704	female	NA
4	306	Control	30601	C2	Sibling	2	4.123203	female	NA
4	306	Control	30602	T1	Target child	2	1.91102	male	0
4	306	Control	30602	C1	Sibling	1	3.019849	female	0
4	306	Control	30602	C2	Sibling	2	0.4325804	male	0
4	306	Control	30602	C1	Sibling	2	4.071184	female	0
4	306	Control	30602	T1	Target child	1	0.8596851	male	0
4	306	Control	30604	C2	Sibling	1	1.817933	male	1
4	306	Control	30604	T1	Target child	1	0.6652977	female	0
4	306	Control	30604	C2	Sibling	2	2.888433	male	1
4	306	Control	30604	C1	Sibling	1	2.735113	male	0
4	306	Control	30604	C1	Sibling	2	3.805613	male	0
4	306	Control	30604	T1	Target child	2	1.735797	female	0
4	306	Control	30605	T1	Target child	2	1.921971	male	0
4	306	Control	30605	T1	Target child	1	0.8377823	male	0
4	306	Control	30606	T1	Target child	2	1.809719	male	0
4	306	Control	30606	T1	Target child	1	0.7392197	male	0
4	306	Control	30607	T1	Target child	1	0.8323066	female	0
4	306	Control	30607	T1	Target child	2	1.902806	female	0
4	306	Control	30608	T1	Target child	2	1.675565	male	0
4	306	Control	30608	T1	Target child	1	0.605065	male	0
4	307	Nutrition + WSH	30701	T1	Target child	2	1.900068	male	0
4	307	Nutrition + WSH	30701	T1	Target child	1	0.8295688	male	0
4	307	Nutrition + WSH	30701	C1	Sibling	1	3.671458	female	0
4	307	Nutrition + WSH	30701	C1	Sibling	2	4.741958	female	NA
4	307	Nutrition + WSH	30702	C1	Sibling	1	3.841205	male	0
4	307	Nutrition + WSH	30702	T1	Target child	1	0.8459959	male	0
4	307	Nutrition + WSH	30702	T1	Target child	2	1.916496	male	0
4	307	Nutrition + WSH	30702	C1	Sibling	2	4.911705	male	0
4	307	Nutrition + WSH	30703	C1	Sibling	2	4.440794	female	0
4	307	Nutrition + WSH	30703	T1	Target child	2	1.938398	female	0
4	307	Nutrition + WSH	30703	T1	Target child	1	0.8678987	female	0
4	307	Nutrition + WSH	30703	C1	Sibling	1	3.370294	female	0
4	307	Nutrition + WSH	30704	T1	Target child	2	1.820671	female	1
4	307	Nutrition + WSH	30704	C3	Sibling	2	2.036961	male	NA
4	307	Nutrition + WSH	30704	C3	Sibling	1	0.9664613	male	NA
4	307	Nutrition + WSH	30704	C1	Sibling	1	3.378508	female	1
4	307	Nutrition + WSH	30704	C2	Sibling	2	5.013005	male	NA
4	307	Nutrition + WSH	30704	T1	Target child	1	0.7501711	female	0
4	307	Nutrition + WSH	30704	C1	Sibling	2	4.449008	female	1
4	307	Nutrition + WSH	30704	C2	Sibling	1	3.942505	male	NA
4	307	Nutrition + WSH	30707	T1	Target child	1	0.7857632	female	0
4	307	Nutrition + WSH	30707	C1	Sibling	1	3.118412	male	0
4	307	Nutrition + WSH	30707	C1	Sibling	2	4.188912	male	0
4	307	Nutrition + WSH	30707	T1	Target child	2	1.856263	female	0
4	307	Nutrition + WSH	30708	T1	Target child	2	1.94935	female	0
4	307	Nutrition + WSH	30708	C1	Sibling	1	2.436687	female	0
4	307	Nutrition + WSH	30708	T1	Target child	1	0.8788501	female	0
4	307	Nutrition + WSH	30708	C1	Sibling	2	3.507187	female	0
4	307	Nutrition + WSH	30708	C2	Sibling	2	0.5859001	female	0
4	308	Nutrition	30801	C1	Sibling	2	3.589322	female	0
4	308	Nutrition	30801	C2	Sibling	1	2.485969	male	NA
4	308	Nutrition	30801	T1	Target child	1	0.8405202	female	0
4	308	Nutrition	30801	C1	Sibling	1	2.518823	female	0
4	308	Nutrition	30801	C2	Sibling	2	3.556468	male	NA
4	308	Nutrition	30801	T1	Target child	2	1.91102	female	0
4	308	Nutrition	30802	T1	Target child	2	1.71937	female	0
4	308	Nutrition	30802	T1	Target child	1	0.6351814	female	0
4	308	Nutrition	30804	C1	Sibling	1	0.6379192	female	0
4	308	Nutrition	30804	T1	Target child	1	0.8870637	male	0
4	308	Nutrition	30804	T1	Target child	2	1.957563	male	0
4	308	Nutrition	30804	C1	Sibling	2	1.708419	female	0
4	308	Nutrition	30805	C1	Sibling	1	3.827515	female	0
4	308	Nutrition	30805	T1	Target child	2	1.760438	female	0
4	308	Nutrition	30805	T1	Target child	1	0.6762491	female	0
4	308	Nutrition	30805	C1	Sibling	2	4.911705	female	0
4	308	Nutrition	30807	T1	Target child	1	0.6488706	female	0
4	308	Nutrition	30807	C1	Sibling	1	3.247091	male	0
4	308	Nutrition	30807	T1	Target child	2	1.71937	female	0
4	308	Nutrition	30807	C1	Sibling	2	4.317591	male	0
4	309	Handwashing	30901	C1	Sibling	1	3.26078	male	0
4	309	Handwashing	30901	C2	Sibling	2	0.1889117	female	NA
4	309	Handwashing	30901	T1	Target child	1	0.8596851	female	0
4	309	Handwashing	30901	C1	Sibling	2	4.33128	male	0
4	309	Handwashing	30901	T1	Target child	2	1.930185	female	0
4	309	Handwashing	30902	T1	Target child	2	1.921971	female	0
4	309	Handwashing	30902	T1	Target child	1	0.8514716	female	0
4	309	Handwashing	30903	T1	Target child	2	1.891855	male	0
4	309	Handwashing	30903	T1	Target child	1	0.8213552	male	0
4	309	Handwashing	30904	T1	Target child	2	1.83436	male	0
4	309	Handwashing	30904	T1	Target child	1	0.7638603	male	0
4	309	Handwashing	30905	C1	Sibling	2	3.27447	female	0
4	309	Handwashing	30905	C1	Sibling	1	2.20397	female	0
4	309	Handwashing	30905	T1	Target child	1	0.7036276	female	0
4	309	Handwashing	30905	T1	Target child	2	1.774127	female	0
4	309	Handwashing	30906	C1	Sibling	2	1.308693	male	1
4	309	Handwashing	30906	C1	Sibling	1	0.238193	male	0
4	309	Handwashing	30906	T1	Target child	2	1.971253	female	0
4	309	Handwashing	30906	T1	Target child	1	0.9007529	female	0
4	309	Handwashing	30907	C1	Sibling	2	4.988364	male	0
4	309	Handwashing	30907	C3	Sibling	2	2.847365	female	0
4	309	Handwashing	30907	C1	Sibling	1	3.917865	male	0
4	309	Handwashing	30907	T1	Target child	1	0.9664613	female	0
4	309	Handwashing	30907	C2	Sibling	1	3.603012	male	0
4	309	Handwashing	30907	T1	Target child	2	2.036961	female	0
4	309	Handwashing	30907	C2	Sibling	2	4.673512	male	0
4	309	Handwashing	30907	C3	Sibling	1	1.776865	female	1
4	309	Handwashing	30908	T1	Target child	2	1.672827	female	0
4	309	Handwashing	30908	T1	Target child	1	0.6023272	female	0
4	309	Handwashing	30908	C1	Sibling	1	3.819302	male	0
4	309	Handwashing	30908	C1	Sibling	2	4.889802	male	0
4	310	Sanitation	31001	T1	Target child	1	0.8514716	female	0
4	310	Sanitation	31001	T1	Target child	2	1.921971	female	0
4	310	Sanitation	31002	T1	Target child	2	2.034223	female	0
4	310	Sanitation	31002	T1	Target child	1	0.9500342	female	0
4	310	Sanitation	31003	T1	Target child	2	1.801506	male	0
4	310	Sanitation	31003	C1	Sibling	2	0.5968515	male	NA
4	310	Sanitation	31003	T1	Target child	1	0.7310061	male	0
4	310	Sanitation	31005	T1	Target child	2	2.02601	female	0
4	310	Sanitation	31005	T1	Target child	1	0.9555099	female	0
4	310	Sanitation	31006	T1	Target child	2	1.930185	male	0
4	310	Sanitation	31006	T2	Target child	2	1.930185	female	0
4	310	Sanitation	31006	C1	Sibling	2	4.717317	female	0
4	310	Sanitation	31007	T1	Target child	1	0.9062286	female	0
4	310	Sanitation	31007	T1	Target child	2	1.976728	female	0
4	310	Sanitation	31008	C1	Sibling	2	4.191649	female	0
4	310	Sanitation	31008	C1	Sibling	1	3.069131	female	0
4	310	Sanitation	31008	T1	Target child	1	0.9801506	female	0
4	310	Sanitation	31008	T1	Target child	2	2.102669	female	0
4	311	Control	31101	T1	Target child	1	0.788501	male	0
4	311	Control	31101	T1	Target child	2	1.859001	male	0
4	311	Control	31102	C1	Sibling	2	3.937029	male	0
4	311	Control	31102	C3	Sibling	2	2.184805	female	0
4	311	Control	31102	C2	Sibling	1	3.230664	female	0
4	311	Control	31102	C1	Sibling	1	2.86653	male	0
4	311	Control	31102	T1	Target child	2	1.842574	female	0
4	311	Control	31102	C3	Sibling	1	1.114305	female	0
4	311	Control	31102	C2	Sibling	2	4.301164	female	1
4	311	Control	31102	T1	Target child	1	0.7720739	female	0
4	311	Control	31103	C1	Sibling	2	3.931554	male	0
4	311	Control	31103	T1	Target child	2	1.957563	male	0
4	311	Control	31103	C2	Sibling	2	1.418207	male	NA
4	311	Control	31104	T1	Target child	1	0.8596851	male	0
4	311	Control	31105	T1	Target child	2	1.735797	female	0
4	311	Control	31105	C2	Sibling	2	0.6516085	male	0
4	311	Control	31105	C1	Sibling	1	0.8596851	male	0
4	311	Control	31105	T1	Target child	1	0.6461328	female	0
4	311	Control	31105	C1	Sibling	2	1.94935	male	0
4	311	Control	31106	C1	Sibling	1	0.6461328	female	0
4	311	Control	31106	T1	Target child	1	0.8596851	male	0
4	311	Control	31106	C1	Sibling	2	1.716632	female	NA
4	311	Control	31106	T1	Target child	2	1.930185	male	0
4	311	Control	31106	C2	Sibling	2	0.6324435	female	0
4	311	Control	31107	C3	Sibling	2	0.3093771	male	1
4	311	Control	31107	T1	Target child	1	0.8131417	female	0
4	311	Control	31107	C1	Sibling	2	0.238193	female	1
4	311	Control	31107	T1	Target child	2	1.883641	female	0
4	311	Control	31107	C2	Sibling	2	0.9144422	male	NA
5	312	Nutrition	31201	C3	Sibling	2	0.4325804	male	0
5	312	Nutrition	31201	T1	Target child	2	2.006845	male	0
5	312	Nutrition	31201	C1	Sibling	2	3.750856	female	0
5	312	Nutrition	31201	C4	Sibling	2	0.6707734	male	NA
5	312	Nutrition	31201	C5	Sibling	2	0.4380561	female	0
5	312	Nutrition	31201	C2	Sibling	2	4.473648	female	0
5	312	Nutrition	31202	T1	Target child	2	1.793292	male	0
5	312	Nutrition	31202	T1	Target child	1	0.7227926	male	0
5	312	Nutrition	31203	C1	Sibling	2	4.328542	male	0
5	312	Nutrition	31203	T1	Target child	2	1.782341	male	0
5	312	Nutrition	31203	C1	Sibling	1	3.241615	male	0
5	312	Nutrition	31203	T1	Target child	1	0.6954141	male	0
5	312	Nutrition	31204	C4	Sibling	2	3.216975	female	0
5	312	Nutrition	31204	C2	Sibling	1	2.015058	female	0
5	312	Nutrition	31204	C3	Sibling	1	3.947981	male	0
5	312	Nutrition	31204	T1	Target child	2	1.921971	female	0
5	312	Nutrition	31204	C4	Sibling	1	2.146475	female	0
5	312	Nutrition	31204	T1	Target child	1	0.8514716	female	0
5	312	Nutrition	31204	C2	Sibling	2	3.085558	female	0
5	312	Nutrition	31204	C1	Sibling	1	4.112252	female	0
5	312	Nutrition	31204	C1	Sibling	2	5.182752	female	0
5	312	Nutrition	31204	C3	Sibling	2	5.01848	male	0
5	312	Nutrition	31205	T1	Target child	1	0.733744	male	0
5	312	Nutrition	31205	T1	Target child	2	1.804244	male	0
5	312	Nutrition	31206	T1	Target child	1	0.569473	female	0
5	312	Nutrition	31206	C1	Sibling	2	3.066393	female	0
5	312	Nutrition	31206	T1	Target child	2	1.639973	female	0
5	312	Nutrition	31206	C3	Sibling	2	4.922656	male	0
5	312	Nutrition	31206	C3	Sibling	1	3.852156	male	0
5	312	Nutrition	31206	C1	Sibling	1	1.995893	female	0
5	312	Nutrition	31206	C2	Sibling	2	4.947296	female	0
5	312	Nutrition	31206	C2	Sibling	1	3.876797	female	0
5	312	Nutrition	31207	T1	Target child	2	1.842574	female	0
5	312	Nutrition	31207	C1	Sibling	2	1.913758	female	0
5	312	Nutrition	31207	T1	Target child	1	0.7720739	female	0
5	312	Nutrition	31207	C1	Sibling	1	0.843258	female	0
5	312	Nutrition	31208	T1	Target child	1	0.843258	female	0
5	312	Nutrition	31208	C1	Sibling	1	0.7720739	female	0
5	312	Nutrition	31208	C1	Sibling	2	1.842574	female	0
5	312	Nutrition	31208	T1	Target child	2	1.913758	female	0
5	313	Nutrition + WSH	31301	T1	Target child	2	1.793292	male	0
5	313	Nutrition + WSH	31301	C1	Sibling	1	3.92334	female	0
5	313	Nutrition + WSH	31301	C1	Sibling	2	5.010267	female	NA
5	313	Nutrition + WSH	31301	T1	Target child	1	0.7063655	male	0
5	313	Nutrition + WSH	31302	C1	Sibling	1	3.92334	female	NA
5	313	Nutrition + WSH	31302	C1	Sibling	2	4.99384	female	NA
5	313	Nutrition + WSH	31302	T1	Target child	2	1.954826	male	0
5	313	Nutrition + WSH	31302	T1	Target child	1	0.8843258	male	0
5	313	Nutrition + WSH	31303	T1	Target child	2	1.897331	female	0
5	313	Nutrition + WSH	31303	C1	Sibling	1	3.748118	female	0
5	313	Nutrition + WSH	31303	C2	Sibling	2	0.3723477	female	0
5	313	Nutrition + WSH	31303	T1	Target child	1	0.8514716	female	0
5	313	Nutrition + WSH	31303	C1	Sibling	2	4.793977	female	0
5	313	Nutrition + WSH	31305	T1	Target child	2	1.891855	male	0
5	313	Nutrition + WSH	31305	T1	Target child	1	0.8213552	male	0
5	313	Nutrition + WSH	31305	C1	Sibling	1	2.261465	female	NA
5	313	Nutrition + WSH	31305	C1	Sibling	2	3.331964	female	0
5	313	Nutrition + WSH	31306	T1	Target child	2	1.889117	female	1
5	313	Nutrition + WSH	31306	T1	Target child	1	0.8186174	female	1
5	313	Nutrition + WSH	31307	T2	Target child	1	0.9555099	female	0
5	313	Nutrition + WSH	31307	T1	Target child	1	0.9555099	female	0
5	313	Nutrition + WSH	31307	T1	Target child	2	2.02601	female	0
5	313	Nutrition + WSH	31307	C1	Sibling	2	0.550308	female	0
5	313	Nutrition + WSH	31307	T2	Target child	2	2.02601	female	0
5	313	Nutrition + WSH	31308	C1	Sibling	1	2.110883	male	0
5	313	Nutrition + WSH	31308	C1	Sibling	2	3.181383	male	0
5	313	Nutrition + WSH	31308	T1	Target child	1	0.569473	female	0
5	313	Nutrition + WSH	31308	T1	Target child	2	1.639973	female	0
5	314	Sanitation	31401	T1	Target child	1	0.7200547	female	0
5	314	Sanitation	31401	C1	Sibling	1	2.083504	male	NA
5	314	Sanitation	31401	T1	Target child	2	1.790554	female	0
5	314	Sanitation	31401	C1	Sibling	2	3.154004	male	0
5	314	Sanitation	31401	C2	Sibling	2	0.0848734	female	NA
5	314	Sanitation	31402	T1	Target child	1	0.7994524	female	0
5	314	Sanitation	31402	C1	Sibling	2	2.830938	male	0
5	314	Sanitation	31402	T1	Target child	2	1.869952	female	0
5	314	Sanitation	31402	C1	Sibling	1	1.760438	male	NA
5	314	Sanitation	31403	T1	Target child	1	0.9609856	male	0
5	314	Sanitation	31403	T1	Target child	2	2.031485	male	0
5	314	Sanitation	31404	T1	Target child	2	2.015058	male	0
5	314	Sanitation	31404	T1	Target child	1	0.8870637	male	0
5	314	Sanitation	31404	C1	Sibling	1	2.302532	male	0
5	314	Sanitation	31404	C1	Sibling	2	3.430527	male	0
5	314	Sanitation	31404	C2	Sibling	1	3.545517	male	0
5	314	Sanitation	31404	C2	Sibling	2	4.673512	male	0
5	314	Sanitation	31406	T1	Target child	2	1.889117	male	0
5	314	Sanitation	31406	T1	Target child	1	0.8186174	male	0
5	314	Sanitation	31407	T1	Target child	2	1.883641	female	0
5	314	Sanitation	31407	T1	Target child	1	0.8131417	female	0
5	314	Sanitation	31408	C1	Sibling	2	4.985626	female	0
5	314	Sanitation	31408	T1	Target child	1	0.8459959	male	0
5	314	Sanitation	31408	T1	Target child	2	1.916496	male	0
5	314	Sanitation	31408	C1	Sibling	1	3.915127	female	0
5	315	Water	31501	T1	Target child	2	1.768652	male	0
5	315	Water	31501	T1	Target child	1	0.6981519	male	0
5	315	Water	31502	C2	Sibling	1	4.049281	female	0
5	315	Water	31502	C2	Sibling	2	5.119781	female	0
5	315	Water	31502	T1	Target child	1	0.8240931	female	0
5	315	Water	31502	C3	Sibling	1	2.628337	male	0
5	315	Water	31502	C1	Sibling	2	5.196441	male	0
5	315	Water	31502	C3	Sibling	2	3.698836	male	0
5	315	Water	31502	T1	Target child	2	1.894593	female	0
5	315	Water	31502	C1	Sibling	1	4.125941	male	0
5	315	Water	31503	C1	Sibling	2	4.566735	female	0
5	315	Water	31503	C4	Sibling	2	2.151951	male	0
5	315	Water	31503	C4	Sibling	1	1.081451	male	0
5	315	Water	31503	C2	Sibling	1	2.707734	male	0
5	315	Water	31503	T1	Target child	2	2.023272	male	0
5	315	Water	31503	T1	Target child	1	0.9527721	male	0
5	315	Water	31503	C3	Sibling	1	1.453799	female	0
5	315	Water	31503	C2	Sibling	2	3.778234	male	NA
5	315	Water	31503	C3	Sibling	2	2.524298	female	0
5	315	Water	31503	C5	Sibling	2	0.3997262	male	NA
5	315	Water	31503	C1	Sibling	1	3.496235	female	0
5	315	Water	31504	C1	Sibling	1	1.190965	female	0
5	315	Water	31504	C1	Sibling	2	2.261465	female	NA
5	315	Water	31504	T1	Target child	2	1.809719	female	0
5	315	Water	31504	T1	Target child	1	0.7392197	female	0
5	315	Water	31506	T1	Target child	2	1.861739	female	0
5	315	Water	31506	T1	Target child	1	0.8158795	female	0
5	315	Water	31507	T1	Target child	2	1.946612	male	0
5	315	Water	31507	C1	Sibling	2	0.073922	female	NA
5	315	Water	31507	T1	Target child	1	0.8761122	male	0
5	316	Control	31601	C1	Sibling	2	4.632443	male	NA
5	316	Control	31601	C1	Sibling	1	3.542779	male	0
5	316	Control	31601	T1	Target child	1	0.8405202	male	0
5	316	Control	31601	T1	Target child	2	1.930185	male	0
5	316	Control	31602	T1	Target child	1	0.9089665	female	0
5	316	Control	31602	T1	Target child	2	1.979466	female	0
5	316	Control	31603	T1	Target child	1	0.7857632	female	0
5	316	Control	31603	T1	Target child	2	1.856263	female	0
5	316	Control	31604	C1	Sibling	2	4.312115	male	NA
5	316	Control	31604	C2	Sibling	1	0.7501711	male	0
5	316	Control	31604	C2	Sibling	2	1.820671	male	0
5	316	Control	31604	T1	Target child	1	0.8158795	female	0
5	316	Control	31604	T1	Target child	2	1.886379	female	0
5	316	Control	31604	C1	Sibling	1	3.241615	male	NA
5	316	Control	31605	C1	Sibling	2	0.4462697	female	NA
5	316	Control	31605	T1	Target child	2	1.702943	female	0
5	316	Control	31605	T1	Target child	1	0.6324435	female	0
5	316	Control	31606	T1	Target child	1	0.9226557	male	0
5	316	Control	31606	T1	Target child	2	1.993155	male	0
5	316	Control	31607	C1	Sibling	1	2.68857	female	0
5	316	Control	31607	T1	Target child	2	2.160164	male	0
5	316	Control	31607	C1	Sibling	2	3.759069	female	0
5	316	Control	31607	T1	Target child	1	1.089665	male	1
5	317	Handwashing	31701	T1	Target child	1	0.8542094	female	0
5	317	Handwashing	31701	T1	Target child	2	1.924709	female	0
5	317	Handwashing	31702	T1	Target child	2	1.823409	female	0
5	317	Handwashing	31702	T1	Target child	1	0.7529089	female	0
5	317	Handwashing	31703	T1	Target child	1	0.6926762	female	0
5	317	Handwashing	31703	T1	Target child	2	1.763176	female	0
5	317	Handwashing	31704	T1	Target child	1	0.8569473	female	0
5	317	Handwashing	31704	C1	Sibling	2	2.85284	male	0
5	317	Handwashing	31704	T1	Target child	2	1.900068	female	0
5	317	Handwashing	31704	C1	Sibling	1	1.809719	male	0
5	317	Handwashing	31704	C2	Sibling	2	0.183436	female	1
5	317	Handwashing	31705	T1	Target child	1	0.8651608	female	0
5	317	Handwashing	31705	T1	Target child	2	1.93566	female	0
5	317	Handwashing	31705	C1	Sibling	2	4.785763	female	NA
5	317	Handwashing	31705	C1	Sibling	1	3.715264	female	NA
5	317	Handwashing	31706	T1	Target child	2	1.998631	male	0
5	317	Handwashing	31706	T1	Target child	1	0.9555099	male	0
5	317	Handwashing	31707	T1	Target child	2	1.73306	male	0
5	317	Handwashing	31707	C3	Sibling	1	2.551677	male	NA
5	317	Handwashing	31707	C2	Sibling	2	3.969884	male	NA
5	317	Handwashing	31707	C2	Sibling	1	2.899384	male	NA
5	317	Handwashing	31707	C1	Sibling	1	2.899384	male	NA
5	317	Handwashing	31707	C3	Sibling	2	3.622177	male	NA
5	317	Handwashing	31707	T1	Target child	1	0.6625599	male	0
5	317	Handwashing	31707	C1	Sibling	2	3.969884	male	NA
5	318	WSH	31802	T1	Target child	2	1.845311	male	0
5	318	WSH	31802	C1	Sibling	2	3.00616	female	0
5	318	WSH	31802	T1	Target child	1	0.7748117	male	0
5	318	WSH	31802	C1	Sibling	1	1.93566	female	0
5	318	WSH	31803	T1	Target child	2	1.976728	female	0
5	318	WSH	31803	T1	Target child	1	0.9062286	female	0
5	318	WSH	31804	C2	Sibling	1	0.6872005	male	NA
5	318	WSH	31804	C1	Sibling	2	4.744695	male	0
5	318	WSH	31804	C1	Sibling	1	3.674196	male	0
5	318	WSH	31804	T1	Target child	2	1.91102	male	0
5	318	WSH	31804	T1	Target child	1	0.8405202	male	0
5	318	WSH	31804	C2	Sibling	2	1.7577	male	0
5	318	WSH	31805	T1	Target child	1	0.9034908	male	0
5	318	WSH	31805	T1	Target child	2	1.97399	male	0
5	318	WSH	31806	T1	Target child	1	0.9199179	male	0
5	318	WSH	31806	T1	Target child	2	2.006845	male	0
5	318	WSH	31807	C1	Sibling	1	3.63039	male	0
5	318	WSH	31807	T1	Target child	1	0.6707734	female	0
5	318	WSH	31808	C1	Sibling	2	0.1889117	female	1
5	318	WSH	31808	T1	Target child	1	0.9965777	male	0
5	318	WSH	31808	T1	Target child	2	2.067077	male	0
5	319	Control	31901	T1	Target child	2	1.869952	female	0
5	319	Control	31901	T1	Target child	1	0.7994524	female	0
5	319	Control	31901	C1	Sibling	2	4.971937	female	0
5	319	Control	31901	C2	Sibling	2	3.030801	female	1
5	319	Control	31901	C1	Sibling	1	3.901437	female	0
5	319	Control	31901	C2	Sibling	1	1.960301	female	0
5	319	Control	31902	T1	Target child	2	1.921971	female	0
5	319	Control	31902	T1	Target child	1	0.8514716	female	0
5	319	Control	31904	T1	Target child	1	0.7227926	female	0
5	319	Control	31905	T1	Target child	2	1.83436	male	0
5	319	Control	31905	T1	Target child	1	0.7638603	male	0
5	319	Control	31906	T1	Target child	2	1.943874	female	0
5	319	Control	31906	C1	Sibling	2	2.839151	female	0
5	319	Control	31906	C2	Sibling	2	3.655031	female	0
5	319	Control	31906	C3	Sibling	2	0.8542094	female	0
5	319	Control	31906	C4	Sibling	2	0.7720739	female	0
5	319	Control	31907	T1	Target child	1	0.8213552	female	0
5	319	Control	31907	T1	Target child	2	1.891855	female	0
6	320	Control	32001	C1	Sibling	2	0.6433949	female	0
6	320	Control	32001	C2	Sibling	2	0.3997262	male	0
6	320	Control	32001	T1	Target child	2	1.891855	male	0
6	320	Control	32001	T1	Target child	1	0.8049281	male	0
6	320	Control	32002	T1	Target child	2	1.979466	male	0
6	320	Control	32002	C1	Sibling	2	0.073922	male	NA
6	320	Control	32002	T1	Target child	1	0.8925394	male	0
6	320	Control	32003	T1	Target child	1	0.7802874	male	0
6	320	Control	32003	T1	Target child	2	1.867214	male	0
6	320	Control	32004	T1	Target child	2	1.790554	female	0
6	320	Control	32004	C1	Sibling	1	2.737851	male	0
6	320	Control	32004	C2	Sibling	2	2.431211	male	0
6	320	Control	32004	T1	Target child	1	0.7036276	female	0
6	320	Control	32004	C2	Sibling	1	1.344285	male	0
6	320	Control	32004	C1	Sibling	2	3.824778	male	0
6	320	Control	32005	T1	Target child	2	1.993155	male	0
6	320	Control	32005	C1	Sibling	2	4.881588	male	0
6	320	Control	32005	C1	Sibling	1	3.794661	male	0
6	320	Control	32005	T1	Target child	1	0.9062286	male	0
6	320	Control	32006	C1	Sibling	1	0.9062286	male	0
6	320	Control	32006	T1	Target child	1	0.6625599	male	0
6	320	Control	32006	C1	Sibling	2	1.993155	male	0
6	320	Control	32006	T1	Target child	2	1.749487	male	0
6	320	Control	32007	T1	Target child	1	0.8295688	female	0
6	320	Control	32007	C1	Sibling	2	4.377823	female	0
6	320	Control	32007	C1	Sibling	1	3.271732	female	0
6	320	Control	32007	T1	Target child	2	1.93566	female	0
6	320	Control	32007	C2	Sibling	2	1.048597	female	0
6	320	Control	32007	C3	Sibling	2	0.5338809	male	0
6	321	Control	32101	T1	Target child	2	1.960301	female	0
6	321	Control	32101	C1	Sibling	1	2.814511	male	0
6	321	Control	32101	C2	Sibling	2	1.125257	female	0
6	321	Control	32101	C1	Sibling	2	3.901437	male	0
6	321	Control	32101	T1	Target child	1	0.8733744	female	0
6	321	Control	32102	T1	Target child	1	0.8186174	male	0
6	321	Control	32102	C2	Sibling	2	1.347023	male	0
6	321	Control	32102	C1	Sibling	2	4.873374	female	0
6	321	Control	32102	T1	Target child	2	1.905544	male	0
6	321	Control	32102	C1	Sibling	1	3.786448	female	0
6	321	Control	32102	C2	Sibling	1	0.2600958	male	0
6	321	Control	32103	C1	Sibling	2	0.4134155	female	0
6	321	Control	32103	T1	Target child	2	1.71937	female	0
6	321	Control	32103	T1	Target child	1	0.6324435	female	0
6	321	Control	32104	T1	Target child	2	1.853525	female	0
6	321	Control	32104	C1	Sibling	2	5.05681	male	0
6	321	Control	32104	C1	Sibling	1	3.969884	male	0
6	321	Control	32104	T1	Target child	1	0.7665982	female	0
6	321	Control	32104	C2	Sibling	2	3.915127	female	0
6	321	Control	32106	C1	Sibling	2	4.799452	female	0
6	321	Control	32106	T1	Target child	2	2.056126	male	0
6	321	Control	32106	C1	Sibling	1	3.652293	female	NA
6	321	Control	32106	T1	Target child	1	0.9089665	male	0
6	321	Control	32108	T1	Target child	2	1.982204	female	0
6	321	Control	32108	T1	Target child	1	0.8761122	female	0
6	321	Control	32108	C1	Sibling	2	0.4626968	male	0
6	322	Nutrition + WSH	32201	T1	Target child	2	1.71937	male	0
6	322	Nutrition + WSH	32201	T1	Target child	1	0.6324435	male	0
6	322	Nutrition + WSH	32202	C1	Sibling	1	2.017796	female	0
6	322	Nutrition + WSH	32202	T1	Target child	1	0.8898015	female	0
6	322	Nutrition + WSH	32202	T1	Target child	2	1.976728	female	0
6	322	Nutrition + WSH	32202	C1	Sibling	2	3.104723	female	NA
6	322	Nutrition + WSH	32203	T1	Target child	1	0.7939767	female	0
6	322	Nutrition + WSH	32203	T1	Target child	2	1.880903	female	0
6	322	Nutrition + WSH	32203	C1	Sibling	2	0.5448323	male	0
6	322	Nutrition + WSH	32204	T1	Target child	2	1.957563	male	0
6	322	Nutrition + WSH	32204	T1	Target child	1	0.8514716	male	0
6	322	Nutrition + WSH	32205	T1	Target child	2	2.061602	female	0
6	322	Nutrition + WSH	32205	T1	Target child	1	0.9746749	female	0
6	322	Nutrition + WSH	32206	C2	Sibling	2	1.065024	female	0
6	322	Nutrition + WSH	32206	C1	Sibling	2	3.808351	male	0
6	322	Nutrition + WSH	32206	T1	Target child	1	0.8706365	female	0
6	322	Nutrition + WSH	32206	C1	Sibling	1	2.767967	male	0
6	322	Nutrition + WSH	32206	T1	Target child	2	1.91102	female	0
6	322	Nutrition + WSH	32206	C2	Sibling	1	0.0246407	female	0
6	322	Nutrition + WSH	32207	C1	Sibling	2	3.764545	female	0
6	322	Nutrition + WSH	32207	T1	Target child	1	1.026694	female	0
6	322	Nutrition + WSH	32207	C1	Sibling	1	2.724162	female	0
6	322	Nutrition + WSH	32207	T1	Target child	2	2.067077	female	0
6	322	Nutrition + WSH	32208	T1	Target child	1	1.023956	male	0
6	323	Sanitation	32301	C1	Sibling	1	2.710472	male	NA
6	323	Sanitation	32301	T1	Target child	2	1.83436	male	0
6	323	Sanitation	32301	T1	Target child	1	0.7474332	male	0
6	323	Sanitation	32301	C1	Sibling	2	3.797399	male	0
6	323	Sanitation	32303	C2	Sibling	2	5.127995	male	0
6	323	Sanitation	32303	C2	Sibling	1	4.024641	male	0
6	323	Sanitation	32303	C1	Sibling	1	2.822724	male	0
6	323	Sanitation	32303	T1	Target child	2	1.979466	male	0
6	323	Sanitation	32303	T1	Target child	1	0.8761122	male	0
6	323	Sanitation	32303	C1	Sibling	2	3.926078	male	0
6	323	Sanitation	32304	T1	Target child	2	1.919233	male	0
6	323	Sanitation	32304	C1	Sibling	2	0.8925394	female	0
6	323	Sanitation	32304	T1	Target child	1	0.8323066	male	0
6	323	Sanitation	32306	T1	Target child	2	1.913758	female	0
6	323	Sanitation	32306	T1	Target child	1	0.8268309	female	0
6	323	Sanitation	32308	T1	Target child	1	0.971937	male	0
6	323	Sanitation	32308	T1	Target child	2	2.075291	male	0
6	324	Water	32401	C2	Sibling	1	0.6981519	male	0
6	324	Water	32401	T1	Target child	2	1.883641	male	0
6	324	Water	32401	C3	Sibling	1	1.1718	female	0
6	324	Water	32401	C3	Sibling	2	2.258727	female	0
6	324	Water	32401	T1	Target child	1	0.7967146	male	0
6	324	Water	32401	C2	Sibling	2	1.785079	male	0
6	324	Water	32401	C1	Sibling	1	4.147844	female	0
6	324	Water	32401	C1	Sibling	2	5.234771	female	0
6	324	Water	32402	C1	Sibling	2	5.108829	female	0
6	324	Water	32402	T1	Target child	1	0.9089665	male	0
6	324	Water	32402	T1	Target child	2	1.995893	male	0
6	324	Water	32402	C1	Sibling	1	4.021903	female	0
6	324	Water	32403	T1	Target child	2	1.902806	female	0
6	324	Water	32403	T1	Target child	1	0.8158795	female	0
6	324	Water	32405	C3	Sibling	1	1.1718	female	0
6	324	Water	32405	C3	Sibling	2	2.258727	female	0
6	324	Water	32405	C1	Sibling	1	4.147844	female	0
6	324	Water	32405	C1	Sibling	2	5.234771	female	0
6	324	Water	32405	T1	Target child	2	1.785079	male	0
6	324	Water	32405	C2	Sibling	1	0.7994524	male	0
6	324	Water	32405	C2	Sibling	2	1.886379	male	0
6	324	Water	32405	T1	Target child	1	0.6981519	male	0
6	324	Water	32407	T1	Target child	2	1.993155	male	0
6	324	Water	32407	T1	Target child	1	0.9062286	male	0
6	324	Water	32408	C3	Sibling	2	2.004107	female	NA
6	324	Water	32408	T1	Target child	1	0.6652977	male	0
6	324	Water	32408	C2	Sibling	2	4.553046	male	0
6	324	Water	32408	C3	Sibling	1	0.9664613	female	0
6	324	Water	32408	C2	Sibling	1	3.5154	male	0
6	324	Water	32408	C1	Sibling	2	3.496235	male	0
6	324	Water	32408	C1	Sibling	1	2.45859	male	0
6	324	Water	32408	T1	Target child	2	1.702943	male	0
6	325	Nutrition	32501	C2	Sibling	2	4.769336	male	NA
6	325	Nutrition	32501	T1	Target child	2	1.919233	male	0
6	325	Nutrition	32501	C2	Sibling	1	3.687885	male	0
6	325	Nutrition	32501	T1	Target child	1	0.8377823	male	0
6	325	Nutrition	32501	C1	Sibling	1	2.893908	female	0
6	325	Nutrition	32501	C1	Sibling	2	3.975359	female	0
6	325	Nutrition	32502	T1	Target child	2	1.678303	female	0
6	325	Nutrition	32502	T1	Target child	1	0.5968515	female	0
6	325	Nutrition	32502	C1	Sibling	2	0.7556468	female	0
6	325	Nutrition	32503	T1	Target child	1	0.7556468	female	0
6	325	Nutrition	32503	C1	Sibling	2	2.759754	male	0
6	325	Nutrition	32503	C1	Sibling	1	1.672827	male	0
6	325	Nutrition	32503	T1	Target child	2	1.842574	female	0
6	325	Nutrition	32504	T1	Target child	1	0.9445585	male	0
6	325	Nutrition	32504	T1	Target child	2	2.031485	male	0
6	325	Nutrition	32505	C1	Sibling	2	1.889117	male	NA
6	325	Nutrition	32505	T1	Target child	1	0.7994524	female	0
6	325	Nutrition	32505	C1	Sibling	1	0.8021903	male	0
6	325	Nutrition	32505	T1	Target child	2	1.886379	female	0
6	325	Nutrition	32506	C1	Sibling	2	0.4462697	female	0
6	325	Nutrition	32506	T1	Target child	2	1.820671	male	0
6	325	Nutrition	32506	T1	Target child	1	0.733744	male	0
6	325	Nutrition	32507	T1	Target child	2	1.785079	female	0
6	325	Nutrition	32507	T1	Target child	1	0.6981519	female	0
6	325	Nutrition	32507	C1	Sibling	1	2.269678	female	NA
6	325	Nutrition	32507	C2	Sibling	2	2.532512	female	NA
6	325	Nutrition	32507	C2	Sibling	1	1.445585	female	NA
6	325	Nutrition	32507	C1	Sibling	2	3.356605	female	0
6	325	Nutrition	32508	T1	Target child	2	1.941136	female	0
6	325	Nutrition	32508	T1	Target child	1	0.8542094	female	0
6	326	Handwashing	32601	T1	Target child	1	0.7118412	male	0
6	326	Handwashing	32601	C1	Sibling	1	0.4435318	male	0
6	326	Handwashing	32602	T1	Target child	1	0.62423	male	0
6	326	Handwashing	32602	T1	Target child	2	1.711157	male	0
6	326	Handwashing	32605	T1	Target child	2	1.763176	female	1
6	326	Handwashing	32605	C1	Sibling	1	2.644764	male	0
6	326	Handwashing	32605	C1	Sibling	2	3.731691	male	0
6	326	Handwashing	32605	T1	Target child	1	0.6762491	female	0
6	326	Handwashing	32606	C2	Sibling	1	0.5612594	male	0
6	326	Handwashing	32606	T1	Target child	1	0.862423	male	0
6	326	Handwashing	32606	C3	Sibling	2	0.238193	female	0
6	326	Handwashing	32606	C1	Sibling	1	4.087611	male	0
6	326	Handwashing	32606	C2	Sibling	2	1.648186	male	NA
6	326	Handwashing	32606	T1	Target child	2	1.94935	male	0
6	326	Handwashing	32606	C1	Sibling	2	5.174538	male	NA
6	326	Handwashing	32607	C3	Sibling	2	0.257358	female	0
6	326	Handwashing	32607	C1	Sibling	1	4.087611	male	0
6	326	Handwashing	32607	C2	Sibling	1	0.862423	male	0
6	326	Handwashing	32607	C2	Sibling	2	1.968515	male	0
6	326	Handwashing	32607	T1	Target child	1	0.5612594	male	0
6	326	Handwashing	32607	T1	Target child	2	1.667351	male	0
6	326	Handwashing	32607	C1	Sibling	2	5.193703	male	0
6	326	Handwashing	32608	T1	Target child	2	1.763176	female	0
6	326	Handwashing	32608	T1	Target child	1	0.6762491	female	0
6	327	WSH	32701	C2	Sibling	2	5.245722	male	0
6	327	WSH	32701	C1	Sibling	2	3.778234	male	0
6	327	WSH	32701	T1	Target child	2	2.078029	female	0
6	327	WSH	32701	T1	Target child	1	0.991102	female	0
6	327	WSH	32701	C1	Sibling	1	2.691307	male	0
6	327	WSH	32701	C2	Sibling	1	4.158795	male	0
6	327	WSH	32702	T1	Target child	1	0.8788501	male	0
6	327	WSH	32703	C1	Sibling	2	4.818617	female	0
6	327	WSH	32703	T1	Target child	2	1.711157	male	0
6	327	WSH	32703	C1	Sibling	1	3.731691	female	0
6	327	WSH	32703	C2	Sibling	2	0.7830253	female	0
6	327	WSH	32703	T1	Target child	1	0.62423	male	0
6	327	WSH	32704	T1	Target child	1	0.8925394	female	0
6	327	WSH	32705	T1	Target child	1	0.6433949	male	0
6	327	WSH	32705	T1	Target child	2	1.730322	male	0
6	327	WSH	32706	C1	Sibling	1	3.928816	male	0
6	327	WSH	32706	T1	Target child	1	1.043121	female	0
6	327	WSH	32707	T1	Target child	2	1.705681	male	0
6	327	WSH	32707	T1	Target child	1	0.6187543	male	0
6	327	WSH	32708	C2	Sibling	2	4.769336	female	NA
6	327	WSH	32708	C2	Sibling	1	3.682409	female	NA
6	327	WSH	32708	C1	Sibling	2	4.588638	male	0
6	327	WSH	32708	C4	Sibling	2	1.259411	male	0
6	327	WSH	32708	C1	Sibling	1	3.501711	male	0
6	327	WSH	32708	C3	Sibling	1	3.178645	female	0
6	327	WSH	32708	C3	Sibling	2	4.265572	female	NA
6	327	WSH	32708	T1	Target child	1	1.026694	male	0
6	327	WSH	32708	T1	Target child	2	2.113621	male	0
6	327	WSH	32708	C4	Sibling	1	0.1724846	male	0
7	328	Nutrition + WSH	32801	C1	Sibling	2	5.221081	male	0
7	328	Nutrition + WSH	32801	C2	Sibling	2	0.3750856	female	NA
7	328	Nutrition + WSH	32801	C1	Sibling	1	4.134155	male	NA
7	328	Nutrition + WSH	32801	T1	Target child	2	1.793292	female	0
7	328	Nutrition + WSH	32801	T1	Target child	1	0.7063655	female	0
7	328	Nutrition + WSH	32802	T1	Target child	2	1.913758	female	0
7	328	Nutrition + WSH	32802	T1	Target child	1	0.8268309	female	0
7	328	Nutrition + WSH	32803	T1	Target child	2	1.905544	female	0
7	328	Nutrition + WSH	32803	T1	Target child	1	0.8186174	female	0
7	328	Nutrition + WSH	32804	C1	Sibling	2	4.988364	female	0
7	328	Nutrition + WSH	32804	T1	Target child	1	0.6625599	male	0
7	328	Nutrition + WSH	32804	C1	Sibling	1	3.901437	female	0
7	328	Nutrition + WSH	32804	T1	Target child	2	1.749487	male	0
7	328	Nutrition + WSH	32805	T1	Target child	1	0.8213552	female	0
7	328	Nutrition + WSH	32805	T1	Target child	2	1.908282	female	0
7	328	Nutrition + WSH	32806	C1	Sibling	2	4.13963	female	NA
7	328	Nutrition + WSH	32806	T1	Target child	2	2.01232	male	0
7	328	Nutrition + WSH	32806	C1	Sibling	1	3.052704	female	NA
7	328	Nutrition + WSH	32806	T1	Target child	1	0.9253936	male	0
7	328	Nutrition + WSH	32807	T1	Target child	2	1.957563	female	0
7	328	Nutrition + WSH	32807	T1	Target child	1	0.8706365	female	0
7	329	WSH	32901	T1	Target child	2	1.801506	female	0
7	329	WSH	32901	T1	Target child	1	0.714579	female	0
7	329	WSH	32902	C3	Sibling	2	0.6762491	female	0
7	329	WSH	32902	T1	Target child	2	1.793292	male	0
7	329	WSH	32902	C2	Sibling	1	2.477755	male	0
7	329	WSH	32902	T1	Target child	1	0.714579	male	0
7	329	WSH	32902	C2	Sibling	2	3.556468	male	NA
7	329	WSH	32902	C1	Sibling	2	3.619439	female	0
7	329	WSH	32902	C1	Sibling	1	2.540725	female	0
7	329	WSH	32903	T1	Target child	1	0.7556468	female	0
7	329	WSH	32903	T1	Target child	2	1.842574	female	0
7	329	WSH	32904	C1	Sibling	2	5.040383	male	0
7	329	WSH	32904	T1	Target child	1	0.9336071	male	0
7	329	WSH	32904	C2	Sibling	2	0.1423682	female	0
7	329	WSH	32904	C1	Sibling	1	3.9534570000000002	male	0
7	329	WSH	32904	T1	Target child	2	2.020534	male	0
7	329	WSH	32905	T1	Target child	2	1.932923	female	0
7	329	WSH	32905	T1	Target child	1	0.8459959	female	0
7	329	WSH	32905	C2	Sibling	2	0.0657084	female	0
7	329	WSH	32905	C1	Sibling	1	3.074606	female	0
7	329	WSH	32905	C1	Sibling	2	4.161533	female	NA
7	329	WSH	32906	T1	Target child	2	1.963039	male	0
7	329	WSH	32906	T1	Target child	1	0.8761122	male	0
7	330	Nutrition	33001	T1	Target child	1	0.8980151	male	0
7	330	Nutrition	33001	C2	Sibling	1	0.4024641	male	NA
7	330	Nutrition	33001	T1	Target child	2	1.984942	male	0
7	330	Nutrition	33001	C1	Sibling	2	2.447639	female	NA
7	330	Nutrition	33001	C1	Sibling	1	1.360712	female	NA
7	330	Nutrition	33001	C2	Sibling	2	1.489391	male	NA
7	330	Nutrition	33002	T1	Target child	2	1.960301	female	0
7	330	Nutrition	33002	C1	Sibling	2	4.309377	female	NA
7	330	Nutrition	33002	T1	Target child	1	0.8514716	female	0
7	330	Nutrition	33002	C1	Sibling	1	3.200547	female	0
7	330	Nutrition	33003	T1	Target child	1	0.6680356	female	0
7	330	Nutrition	33003	C1	Sibling	2	1.826146	male	0
7	330	Nutrition	33003	T1	Target child	2	1.754962	female	0
7	330	Nutrition	33003	C2	Sibling	2	1.596167	female	0
7	330	Nutrition	33003	C1	Sibling	1	0.7392197	male	0
7	330	Nutrition	33003	C2	Sibling	1	0.5092403	female	0
7	330	Nutrition	33004	C1	Sibling	1	0.6680356	female	0
7	330	Nutrition	33004	C1	Sibling	2	1.754962	female	0
7	330	Nutrition	33004	T1	Target child	2	1.823409	male	0
7	330	Nutrition	33004	T1	Target child	1	0.7364818	male	0
7	330	Nutrition	33004	C2	Sibling	2	1.596167	female	0
7	330	Nutrition	33004	C2	Sibling	1	0.5092403	female	0
7	330	Nutrition	33005	C2	Sibling	2	1.152635	male	0
7	330	Nutrition	33005	T1	Target child	1	0.7364818	female	0
7	330	Nutrition	33005	C1	Sibling	1	4.101301	female	NA
7	330	Nutrition	33005	T1	Target child	2	1.823409	female	0
7	330	Nutrition	33005	C1	Sibling	2	5.188227	female	0
7	330	Nutrition	33005	C2	Sibling	1	0.0657084	male	NA
7	330	Nutrition	33006	T1	Target child	2	1.785079	female	0
7	330	Nutrition	33006	T1	Target child	1	0.6981519	female	0
7	331	Sanitation	33101	T1	Target child	2	2.004107	female	0
7	331	Sanitation	33101	T1	Target child	1	0.91718	female	0
7	331	Sanitation	33102	C2	Sibling	2	5.086927	male	0
7	331	Sanitation	33102	C1	Sibling	1	4.156057	female	0
7	331	Sanitation	33102	C3	Sibling	2	1.960301	male	0
7	331	Sanitation	33102	C1	Sibling	2	5.242984	female	NA
7	331	Sanitation	33102	C3	Sibling	1	0.8733744	male	0
7	331	Sanitation	33102	C2	Sibling	1	4	male	0
7	331	Sanitation	33102	T1	Target child	1	0.8706365	male	0
7	331	Sanitation	33102	T1	Target child	2	1.957563	male	0
7	331	Sanitation	33103	C1	Sibling	2	5.232033	female	NA
7	331	Sanitation	33103	C3	Sibling	2	1.957563	male	0
7	331	Sanitation	33103	T1	Target child	2	1.960301	male	0
7	331	Sanitation	33103	C2	Sibling	1	4	male	0
7	331	Sanitation	33103	C1	Sibling	1	4.145106	female	0
7	331	Sanitation	33103	C3	Sibling	1	0.8706365	male	0
7	331	Sanitation	33103	T1	Target child	1	0.8733744	male	0
7	331	Sanitation	33103	C2	Sibling	2	5.086927	male	0
7	331	Sanitation	33104	C1	Sibling	2	3.890486	female	0
7	331	Sanitation	33104	T1	Target child	2	2.023272	male	0
7	331	Sanitation	33104	C1	Sibling	1	2.803559	female	0
7	331	Sanitation	33104	T1	Target child	1	0.936345	male	0
7	331	Sanitation	33105	C3	Sibling	2	0.5119781	female	0
7	331	Sanitation	33105	C1	Sibling	1	2.480493	female	0
7	331	Sanitation	33105	T1	Target child	1	0.9555099	female	0
7	331	Sanitation	33105	C1	Sibling	2	3.56742	female	0
7	331	Sanitation	33105	C2	Sibling	2	0.8678987	female	NA
7	331	Sanitation	33105	T1	Target child	2	2.042437	female	0
7	331	Sanitation	33106	C2	Sibling	1	0.7474332	female	0
7	331	Sanitation	33106	T1	Target child	1	0.9281314	male	0
7	331	Sanitation	33106	T1	Target child	2	2.015058	male	0
7	331	Sanitation	33106	C2	Sibling	2	1.83436	female	0
7	331	Sanitation	33106	C1	Sibling	2	3.540041	female	0
7	331	Sanitation	33106	C1	Sibling	1	2.453114	female	0
7	331	Sanitation	33107	T1	Target child	2	1.856263	female	0
7	331	Sanitation	33107	C1	Sibling	2	3.540041	female	0
7	331	Sanitation	33107	C2	Sibling	2	2.01232	male	0
7	331	Sanitation	33107	T1	Target child	1	0.769336	female	0
7	331	Sanitation	33107	C1	Sibling	1	2.453114	female	0
7	331	Sanitation	33107	C2	Sibling	1	0.9253936	male	0
7	331	Sanitation	33108	C2	Sibling	2	0.2080767	female	0
7	331	Sanitation	33108	C1	Sibling	1	3.192334	male	0
7	331	Sanitation	33108	T1	Target child	1	0.7227926	male	0
7	331	Sanitation	33108	C1	Sibling	2	4.279261	male	0
7	331	Sanitation	33108	T1	Target child	2	1.809719	male	0
7	332	Water	33201	C1	Sibling	1	3.397673	female	NA
7	332	Water	33201	C1	Sibling	2	4.4846	female	NA
7	332	Water	33201	T1	Target child	2	1.716632	female	0
7	332	Water	33201	T1	Target child	1	0.6297057	female	0
7	332	Water	33202	C1	Sibling	2	4.599589	male	0
7	332	Water	33202	C1	Sibling	1	3.512663	male	0
7	332	Water	33202	T1	Target child	1	0.8843258	male	0
7	332	Water	33202	T1	Target child	2	1.971253	male	0
7	332	Water	33203	T1	Target child	1	0.8925394	male	0
7	332	Water	33204	T1	Target child	2	1.826146	female	1
7	332	Water	33204	T1	Target child	1	0.7173169	female	0
7	332	Water	33205	T1	Target child	1	0.9856263	female	0
7	332	Water	33206	T1	Target child	1	0.8569473	female	0
7	332	Water	33206	T1	Target child	2	1.943874	female	0
7	332	Water	33207	T1	Target child	2	1.760438	female	0
7	332	Water	33207	T1	Target child	1	0.6735113	female	0
7	332	Water	33207	C1	Sibling	2	1.32512	female	0
7	332	Water	33207	C1	Sibling	1	0.238193	female	0
7	332	Water	33208	T1	Target child	2	1.913758	female	0
7	332	Water	33208	T1	Target child	1	0.8049281	female	0
7	333	Control	33301	T1	Target child	1	0.7036276	female	0
7	333	Control	33301	C2	Sibling	2	1.730322	female	NA
7	333	Control	33301	T1	Target child	2	1.790554	female	0
7	333	Control	33301	C1	Sibling	2	3.644079	female	NA
7	333	Control	33301	C2	Sibling	1	0.6433949	female	0
7	333	Control	33301	C1	Sibling	1	2.557153	female	0
7	333	Control	33302	T1	Target child	2	1.946612	male	0
7	333	Control	33302	T1	Target child	1	0.8377823	male	0
7	333	Control	33304	C1	Sibling	1	0.6872005	female	0
7	333	Control	33304	C2	Sibling	2	0.6762491	female	0
7	333	Control	33304	T1	Target child	1	0.678987	male	0
7	333	Control	33304	C1	Sibling	2	1.774127	female	NA
7	333	Control	33304	T1	Target child	2	1.765914	male	0
7	333	Control	33305	C1	Sibling	2	4.966461	female	0
7	333	Control	33305	C2	Sibling	2	1.960301	female	0
7	333	Control	33305	T1	Target child	1	0.8186174	female	0
7	333	Control	33305	C3	Sibling	1	2.38193	female	0
7	333	Control	33305	C3	Sibling	2	3.468857	female	0
7	333	Control	33305	T1	Target child	2	1.905544	female	0
7	333	Control	33305	C2	Sibling	1	0.8733744	female	0
7	333	Control	33305	C1	Sibling	1	3.879534	female	0
7	333	Control	33305	C4	Sibling	2	0.3723477	female	0
7	333	Control	33306	C2	Sibling	2	1.905544	female	0
7	333	Control	33306	C1	Sibling	2	3.468857	female	0
7	333	Control	33306	T1	Target child	2	1.960301	female	0
7	333	Control	33306	C4	Sibling	2	0.3723477	female	0
7	333	Control	33306	C2	Sibling	1	0.8186174	female	0
7	333	Control	33306	C3	Sibling	2	4.966461	female	0
7	333	Control	33306	C3	Sibling	1	3.879534	female	0
7	333	Control	33306	C1	Sibling	1	2.38193	female	0
7	333	Control	33306	T1	Target child	1	0.8733744	female	0
7	333	Control	33307	C1	Sibling	1	2.110883	male	NA
7	333	Control	33307	T1	Target child	1	0.6899384	female	0
7	333	Control	33307	T1	Target child	2	1.722108	female	0
7	333	Control	33307	C1	Sibling	2	3.143053	male	0
7	333	Control	33308	T1	Target child	2	1.801506	male	0
7	333	Control	33308	T1	Target child	1	0.714579	male	1
7	334	Handwashing	33401	T1	Target child	2	1.859001	female	0
7	334	Handwashing	33401	T1	Target child	1	0.7720739	female	0
7	334	Handwashing	33402	C1	Sibling	2	3.408624	female	0
7	334	Handwashing	33402	C3	Sibling	2	0.7967146	male	0
7	334	Handwashing	33402	C2	Sibling	1	0.9390828	female	0
7	334	Handwashing	33402	T1	Target child	2	1.79603	male	0
7	334	Handwashing	33402	C2	Sibling	2	2.02601	female	NA
7	334	Handwashing	33402	C1	Sibling	1	2.321697	female	0
7	334	Handwashing	33402	T1	Target child	1	0.7091033	male	0
7	334	Handwashing	33403	T1	Target child	1	0.6899384	female	0
7	334	Handwashing	33403	C1	Sibling	2	4.054757	male	0
7	334	Handwashing	33403	T1	Target child	2	1.798768	female	0
7	334	Handwashing	33403	C1	Sibling	1	2.945927	male	0
7	334	Handwashing	33404	T1	Target child	2	1.842574	male	0
7	334	Handwashing	33404	C1	Sibling	2	2.422998	female	0
7	334	Handwashing	33404	T1	Target child	1	0.7556468	male	0
7	334	Handwashing	33405	T1	Target child	2	2.028747	female	0
7	334	Handwashing	33405	T1	Target child	1	0.9418207	female	0
7	334	Handwashing	33405	C2	Sibling	2	1.79603	male	NA
7	334	Handwashing	33405	C1	Sibling	2	3.408624	female	NA
7	334	Handwashing	33405	C2	Sibling	1	0.7091033	male	0
7	334	Handwashing	33405	C1	Sibling	1	2.321697	female	0
7	334	Handwashing	33406	T1	Target child	2	2.072553	male	0
7	334	Handwashing	33406	T1	Target child	1	0.9856263	male	0
7	334	Handwashing	33407	C1	Sibling	2	4.750171	female	0
7	334	Handwashing	33407	C1	Sibling	1	3.663244	female	0
7	334	Handwashing	33407	C2	Sibling	2	0.386037	male	0
7	334	Handwashing	33407	T1	Target child	1	0.7857632	female	0
7	334	Handwashing	33407	T1	Target child	2	1.87269	female	0
7	334	Handwashing	33408	C2	Sibling	1	0.0328542	female	NA
7	334	Handwashing	33408	C1	Sibling	1	0.1122519	female	NA
7	334	Handwashing	33408	C1	Sibling	2	1.221081	female	0
7	334	Handwashing	33408	T1	Target child	2	1.793292	female	0
7	334	Handwashing	33408	C2	Sibling	2	1.141684	female	0
7	334	Handwashing	33408	T1	Target child	1	0.6844627	female	0
7	335	Control	33501	C1	Sibling	2	4.960986	male	0
7	335	Control	33501	T1	Target child	2	2.182067	male	0
7	335	Control	33501	T1	Target child	1	1.073238	male	0
7	335	Control	33501	C1	Sibling	1	3.852156	male	0
7	335	Control	33504	C4	Sibling	2	0.0684463	female	NA
7	335	Control	33504	C2	Sibling	1	2.537988	female	NA
7	335	Control	33504	T1	Target child	1	0.7364818	male	0
7	335	Control	33504	C2	Sibling	2	3.624914	female	0
7	335	Control	33504	T1	Target child	2	1.823409	male	0
7	335	Control	33504	C3	Sibling	2	4.731006	female	0
7	335	Control	33504	C3	Sibling	1	3.644079	female	NA
7	335	Control	33504	C1	Sibling	2	3.548255	male	NA
7	335	Control	33504	C1	Sibling	1	2.461328	male	NA
7	335	Control	33506	C2	Sibling	2	2.105407	male	NA
7	335	Control	33506	C1	Sibling	2	1.404517	male	NA
7	335	Control	33506	T1	Target child	1	0.7583846	female	0
7	335	Control	33506	T1	Target child	2	1.83436	female	0
7	335	Control	33506	C2	Sibling	1	1.029432	male	NA
7	335	Control	33506	C1	Sibling	1	0.3285421	male	0
7	335	Control	33507	T1	Target child	2	2.02601	male	0
7	335	Control	33507	T1	Target child	1	0.9500342	male	0
7	335	Control	33508	T1	Target child	2	1.93566	female	0
7	335	Control	33508	T1	Target child	1	0.8487337	female	0
8	336	Nutrition	33601	T1	Target child	2	1.93566	male	0
8	336	Nutrition	33601	C1	Sibling	1	3.857632	female	0
8	336	Nutrition	33601	C3	Sibling	2	0.9308693	male	0
8	336	Nutrition	33601	C2	Sibling	1	1.100616	male	NA
8	336	Nutrition	33601	T1	Target child	1	0.8487337	male	0
8	336	Nutrition	33601	C1	Sibling	2	4.944559	female	0
8	336	Nutrition	33601	C2	Sibling	2	2.187543	male	0
8	336	Nutrition	33602	T1	Target child	1	0.6817248	female	0
8	336	Nutrition	33602	T1	Target child	2	1.768652	female	0
8	336	Nutrition	33603	T1	Target child	2	1.880903	male	0
8	336	Nutrition	33603	C3	Sibling	2	0.4490075	male	0
8	336	Nutrition	33603	C2	Sibling	2	0.5201917	male	0
8	336	Nutrition	33603	C1	Sibling	2	2.784394	male	NA
8	336	Nutrition	33604	C1	Sibling	1	0.7501711	female	0
8	336	Nutrition	33604	T1	Target child	1	0.6023272	male	0
8	336	Nutrition	33604	T1	Target child	2	1.689254	male	0
8	336	Nutrition	33604	C1	Sibling	2	1.837098	female	0
8	336	Nutrition	33605	T1	Target child	1	0.9555099	male	0
8	336	Nutrition	33605	T1	Target child	2	2.042437	male	0
8	336	Nutrition	33605	C1	Sibling	1	3.282683	male	0
8	336	Nutrition	33605	C1	Sibling	2	4.36961	male	0
8	336	Nutrition	33606	C3	Sibling	2	3.140315	male	0
8	336	Nutrition	33606	T1	Target child	1	0.9034908	female	0
8	336	Nutrition	33606	C1	Sibling	1	2.924025	male	0
8	336	Nutrition	33606	C4	Sibling	2	0.3039014	female	0
8	336	Nutrition	33606	C2	Sibling	1	3.887748	male	0
8	336	Nutrition	33606	C1	Sibling	2	4.010952	male	0
8	336	Nutrition	33606	T1	Target child	2	1.990417	female	0
8	336	Nutrition	33606	C2	Sibling	2	4.974675	male	0
8	336	Nutrition	33606	C3	Sibling	1	2.053388	male	0
8	336	Nutrition	33607	C1	Sibling	2	2.308008	female	0
8	336	Nutrition	33607	C2	Sibling	2	1.982204	female	NA
8	336	Nutrition	33607	T1	Target child	2	1.7577	female	0
8	336	Nutrition	33607	C2	Sibling	1	0.8952772	female	0
8	336	Nutrition	33607	C1	Sibling	1	1.221081	female	0
8	336	Nutrition	33607	T1	Target child	1	0.6707734	female	0
8	336	Nutrition	33608	C1	Sibling	2	2.321697	female	0
8	336	Nutrition	33608	T1	Target child	1	0.936345	female	0
8	336	Nutrition	33608	T1	Target child	2	2.036961	female	0
8	336	Nutrition	33608	C2	Sibling	2	4.654346	female	NA
8	336	Nutrition	33608	C2	Sibling	1	3.55373	female	0
8	336	Nutrition	33608	C1	Sibling	1	1.221081	female	0
8	337	Nutrition + WSH	33701	C5	Sibling	2	0.6570842	male	0
8	337	Nutrition + WSH	33701	C1	Sibling	1	1.598905	male	0
8	337	Nutrition + WSH	33701	C3	Sibling	2	4.876112	male	0
8	337	Nutrition + WSH	33701	C2	Sibling	2	4.960986	male	0
8	337	Nutrition + WSH	33701	C1	Sibling	2	2.715948	male	0
8	337	Nutrition + WSH	33701	C3	Sibling	1	3.759069	male	0
8	337	Nutrition + WSH	33701	C2	Sibling	1	3.843942	male	0
8	337	Nutrition + WSH	33701	T1	Target child	1	0.8952772	male	0
8	337	Nutrition + WSH	33701	C4	Sibling	2	0.6297057	female	0
8	337	Nutrition + WSH	33701	T1	Target child	2	2.01232	male	0
8	337	Nutrition + WSH	33703	T1	Target child	1	0.7419575	male	0
8	337	Nutrition + WSH	33703	C1	Sibling	1	3.74538	female	0
8	337	Nutrition + WSH	33703	C1	Sibling	2	4.832307	female	0
8	337	Nutrition + WSH	33703	T1	Target child	2	1.828884	male	0
8	337	Nutrition + WSH	33704	T1	Target child	2	1.894593	female	0
8	337	Nutrition + WSH	33704	C1	Sibling	2	2.543463	female	0
8	337	Nutrition + WSH	33704	C1	Sibling	1	1.456537	female	0
8	337	Nutrition + WSH	33704	T1	Target child	1	0.807666	female	0
8	337	Nutrition + WSH	33705	T1	Target child	1	0.8870637	female	0
8	337	Nutrition + WSH	33705	T1	Target child	2	1.97399	female	0
8	337	Nutrition + WSH	33706	T1	Target child	2	1.779603	female	0
8	337	Nutrition + WSH	33706	T1	Target child	1	0.6926762	female	0
8	337	Nutrition + WSH	33707	C1	Sibling	2	1.963039	female	0
8	337	Nutrition + WSH	33707	T1	Target child	2	2.116359	female	0
8	337	Nutrition + WSH	33707	C1	Sibling	1	0.8761122	female	0
8	337	Nutrition + WSH	33707	T1	Target child	1	1.029432	female	0
8	337	Nutrition + WSH	33708	C1	Sibling	2	2.116359	female	0
8	337	Nutrition + WSH	33708	T1	Target child	2	1.960301	female	0
8	337	Nutrition + WSH	33708	T1	Target child	1	0.8733744	female	0
8	337	Nutrition + WSH	33708	C1	Sibling	1	1.029432	female	0
8	338	WSH	33801	T1	Target child	1	0.991102	female	0
8	338	WSH	33801	T1	Target child	2	2.078029	female	0
8	338	WSH	33802	C1	Sibling	2	0.257358	female	0
8	338	WSH	33802	T1	Target child	2	1.820671	female	0
8	338	WSH	33802	T1	Target child	1	0.733744	female	0
8	338	WSH	33803	T1	Target child	1	0.6187543	male	0
8	338	WSH	33803	C1	Sibling	1	3.12115	male	0
8	338	WSH	33803	C1	Sibling	2	4.208076	male	0
8	338	WSH	33803	T1	Target child	2	1.705681	male	0
8	338	WSH	33805	T1	Target child	2	2.075291	female	0
8	338	WSH	33805	C1	Sibling	1	3.364819	female	0
8	338	WSH	33805	C1	Sibling	2	4.451746	female	0
8	338	WSH	33805	T1	Target child	1	0.9883642	female	0
8	338	WSH	33806	T1	Target child	2	1.702943	male	1
8	338	WSH	33806	C1	Sibling	2	4.07666	female	NA
8	338	WSH	33806	C1	Sibling	1	2.989733	female	0
8	338	WSH	33806	T1	Target child	1	0.6160164	male	0
8	338	WSH	33807	T1	Target child	1	0.7008898	female	0
8	338	WSH	33807	C1	Sibling	2	5.141684	male	0
8	338	WSH	33807	C1	Sibling	1	4.032854	male	0
8	338	WSH	33807	T1	Target child	2	1.809719	female	0
8	338	WSH	33808	C1	Sibling	2	4.758385	male	0
8	338	WSH	33808	T1	Target child	1	0.7474332	female	0
8	338	WSH	33808	C1	Sibling	1	3.613963	male	0
8	338	WSH	33808	T1	Target child	2	1.891855	female	0
8	339	Control	33901	T1	Target child	1	0.6297057	male	0
8	339	Control	33901	T1	Target child	2	1.716632	male	0
8	339	Control	33901	C1	Sibling	1	1.744011	female	0
8	339	Control	33901	C1	Sibling	2	2.830938	female	0
8	339	Control	33902	T1	Target child	1	0.7857632	female	0
8	339	Control	33902	T1	Target child	2	1.943874	female	0
8	339	Control	33903	T1	Target child	2	2.039699	male	0
8	339	Control	33903	C3	Sibling	2	0.7912389	male	0
8	339	Control	33903	C1	Sibling	2	3.663244	female	0
8	339	Control	33903	C1	Sibling	1	2.576318	female	NA
8	339	Control	33903	T1	Target child	1	0.9527721	male	0
8	339	Control	33903	C2	Sibling	2	3.154004	female	0
8	339	Control	33903	C2	Sibling	1	2.067077	female	0
8	339	Control	33904	T1	Target child	2	1.932923	female	0
8	339	Control	33904	T1	Target child	1	0.8459959	female	0
8	339	Control	33904	C1	Sibling	1	2.422998	male	0
8	339	Control	33904	C1	Sibling	2	3.509925	male	0
8	339	Control	33904	C2	Sibling	2	3.520876	male	0
8	339	Control	33904	C2	Sibling	1	2.433949	male	0
8	339	Control	33904	C3	Sibling	2	0.862423	male	0
8	339	Control	33905	T1	Target child	1	0.8733744	female	0
8	339	Control	33905	T1	Target child	2	1.960301	female	0
8	339	Control	33906	C1	Sibling	2	3.356605	female	NA
8	339	Control	33906	T1	Target child	2	1.952088	male	0
8	339	Control	33906	T1	Target child	1	0.7939767	male	0
8	339	Control	33906	C1	Sibling	1	2.198494	female	0
8	339	Control	33907	T1	Target child	1	0.769336	male	0
8	339	Control	33907	C1	Sibling	2	3.405886	male	0
8	339	Control	33907	C1	Sibling	1	2.31896	male	0
8	339	Control	33907	T1	Target child	2	1.856263	male	0
8	339	Control	33908	T1	Target child	1	0.7994524	male	0
8	339	Control	33908	T1	Target child	2	1.886379	male	0
8	340	Control	34001	T1	Target child	2	2.064339	male	0
8	340	Control	34001	T1	Target child	1	1.007529	male	1
8	340	Control	34002	T1	Target child	1	0.9801506	male	0
8	340	Control	34002	T1	Target child	2	2.036961	male	0
8	340	Control	34003	T1	Target child	1	0.7939767	female	0
8	340	Control	34004	T1	Target child	2	2.053388	male	0
8	340	Control	34004	T1	Target child	1	1.013005	male	0
8	340	Control	34005	T1	Target child	1	0.733744	male	1
8	340	Control	34005	T1	Target child	2	1.790554	male	0
8	340	Control	34006	T1	Target child	2	1.853525	female	0
8	340	Control	34006	T1	Target child	1	0.7967146	female	0
8	340	Control	34006	C1	Sibling	2	4.963724	female	0
8	340	Control	34006	C1	Sibling	1	3.906913	female	0
8	340	Control	34007	C1	Sibling	2	4.553046	female	0
8	340	Control	34007	C1	Sibling	1	3.496235	female	0
8	340	Control	34007	T1	Target child	2	1.97399	male	0
8	340	Control	34007	T1	Target child	1	0.91718	male	0
8	340	Control	34008	C1	Sibling	1	2.609172	female	NA
8	340	Control	34008	T1	Target child	2	1.812457	female	0
8	340	Control	34008	C2	Sibling	1	0.0793977	female	NA
8	340	Control	34008	C2	Sibling	2	1.136208	female	0
8	340	Control	34008	T1	Target child	1	0.7556468	female	0
8	340	Control	34008	C1	Sibling	2	3.665982	female	0
8	341	Handwashing	34101	C3	Sibling	1	0.5010267	female	0
8	341	Handwashing	34101	C2	Sibling	2	4.112252	male	0
8	341	Handwashing	34101	C1	Sibling	2	4.796715	female	NA
8	341	Handwashing	34101	C1	Sibling	1	3.739904	female	NA
8	341	Handwashing	34101	C2	Sibling	1	3.055441	male	0
8	341	Handwashing	34101	T1	Target child	1	0.9308693	male	0
8	341	Handwashing	34101	T1	Target child	2	1.98768	male	0
8	341	Handwashing	34101	C3	Sibling	2	1.557837	female	NA
8	341	Handwashing	34102	T1	Target child	2	1.875428	male	0
8	341	Handwashing	34102	T1	Target child	1	0.8186174	male	0
8	341	Handwashing	34104	T1	Target child	1	0.8706365	male	0
8	341	Handwashing	34104	T1	Target child	2	1.91102	male	0
8	341	Handwashing	34105	T1	Target child	1	0.9445585	female	0
8	341	Handwashing	34105	T1	Target child	2	2.001369	female	0
8	341	Handwashing	34106	T1	Target child	1	0.7036276	female	0
8	341	Handwashing	34106	T1	Target child	2	1.744011	female	0
8	341	Handwashing	34107	T1	Target child	2	1.771389	female	0
8	341	Handwashing	34107	T1	Target child	1	0.714579	female	0
8	341	Handwashing	34108	C2	Sibling	1	1.492129	male	0
8	341	Handwashing	34108	C1	Sibling	1	4.002738	male	0
8	341	Handwashing	34108	T1	Target child	1	0.9034908	female	0
8	341	Handwashing	34108	C1	Sibling	2	5.059548	male	1
8	341	Handwashing	34108	T1	Target child	2	1.960301	female	0
8	341	Handwashing	34108	C2	Sibling	2	2.548939	male	1
8	342	Water	34201	T1	Target child	1	0.8268309	female	0
8	342	Water	34201	C1	Sibling	2	4.848734	female	0
8	342	Water	34201	C1	Sibling	1	3.791923	female	0
8	342	Water	34201	T1	Target child	2	1.883641	female	0
8	342	Water	34202	T1	Target child	2	1.845311	male	0
8	342	Water	34202	T1	Target child	1	0.788501	male	0
8	342	Water	34203	T1	Target child	1	0.7638603	male	0
8	342	Water	34204	C2	Sibling	1	0.3312799	male	0
8	342	Water	34204	C1	Sibling	2	4.21629	female	0
8	342	Water	34204	T1	Target child	2	2.006845	male	0
8	342	Water	34204	C1	Sibling	1	3.104723	female	0
8	342	Water	34204	C2	Sibling	2	1.442847	male	0
8	342	Water	34204	T1	Target child	1	0.8952772	male	0
8	342	Water	34205	T1	Target child	1	0.843258	female	0
8	342	Water	34205	T1	Target child	2	1.900068	female	0
8	342	Water	34206	C2	Sibling	1	0.1040383	female	NA
8	342	Water	34206	C1	Sibling	2	3.175907	female	NA
8	342	Water	34206	T1	Target child	2	1.878166	male	0
8	342	Water	34206	C2	Sibling	2	1.160849	female	0
8	342	Water	34206	T1	Target child	1	0.8213552	male	0
8	342	Water	34206	C1	Sibling	1	2.119097	female	NA
8	342	Water	34207	C1	Sibling	2	4.11499	male	0
8	342	Water	34207	C5	Sibling	2	2.907598	female	0
8	342	Water	34207	C6	Sibling	2	3.750856	female	NA
8	342	Water	34207	C4	Sibling	2	1.924709	male	0
8	342	Water	34207	C5	Sibling	1	1.850787	female	0
8	342	Water	34207	C3	Sibling	2	5.193703	male	0
8	342	Water	34207	C2	Sibling	2	3.720739	male	0
8	342	Water	34207	C1	Sibling	1	3.058179	male	0
8	342	Water	34207	C4	Sibling	1	0.8678987	male	0
8	342	Water	34207	C2	Sibling	1	2.663929	male	0
8	342	Water	34207	T1	Target child	1	0.7118412	female	0
8	342	Water	34207	C3	Sibling	1	4.136892	male	0
8	342	Water	34207	T1	Target child	2	1.768652	female	0
8	342	Water	34208	C1	Sibling	1	3.939767	male	0
8	342	Water	34208	C6	Sibling	2	2.814511	male	0
8	342	Water	34208	C2	Sibling	1	2.694045	female	NA
8	342	Water	34208	C5	Sibling	2	3.720739	male	0
8	342	Water	34208	C3	Sibling	1	1.850787	female	0
8	342	Water	34208	C6	Sibling	1	1.7577	male	0
8	342	Water	34208	C3	Sibling	2	2.907598	female	0
8	342	Water	34208	T1	Target child	2	1.924709	male	0
8	342	Water	34208	C5	Sibling	1	2.663929	male	0
8	342	Water	34208	C1	Sibling	2	4.996578	male	0
8	342	Water	34208	C4	Sibling	2	1.768652	female	0
8	342	Water	34208	T1	Target child	1	0.8678987	male	0
8	342	Water	34208	C2	Sibling	2	3.750856	female	NA
8	342	Water	34208	C4	Sibling	1	0.7118412	female	0
8	343	Sanitation	34303	T1	Target child	2	2.01232	female	0
8	343	Sanitation	34303	C1	Sibling	2	4.599589	male	0
8	343	Sanitation	34303	C1	Sibling	1	3.542779	male	0
8	343	Sanitation	34303	T1	Target child	1	0.9555099	female	0
8	343	Sanitation	34304	T1	Target child	1	0.7912389	male	0
8	343	Sanitation	34304	T1	Target child	2	1.848049	male	0
8	343	Sanitation	34305	T1	Target child	2	1.867214	female	0
8	343	Sanitation	34305	T1	Target child	1	0.8104038	female	0
8	343	Sanitation	34306	T1	Target child	2	1.97399	male	0
8	343	Sanitation	34306	T1	Target child	1	0.91718	male	0
8	343	Sanitation	34307	T1	Target child	1	0.881588	male	0
8	343	Sanitation	34307	C1	Sibling	1	3.808351	male	0
8	343	Sanitation	34307	C1	Sibling	2	4.865161	male	0
8	343	Sanitation	34307	T1	Target child	2	1.938398	male	0
9	344	Control	34401	C1	Sibling	1	2.269678	male	0
9	344	Control	34401	T1	Target child	2	1.946612	male	0
9	344	Control	34401	T1	Target child	1	0.8898015	male	0
9	344	Control	34401	C1	Sibling	2	3.326489	male	0
9	344	Control	34402	T1	Target child	1	0.9062286	male	0
9	344	Control	34402	T1	Target child	2	1.963039	male	0
9	344	Control	34403	C1	Sibling	2	4.845996	male	NA
9	344	Control	34403	T1	Target child	2	2.028747	female	0
9	344	Control	34403	C2	Sibling	2	2.677618	female	NA
9	344	Control	34405	C1	Sibling	2	5.010267	female	NA
9	344	Control	34405	T1	Target child	1	1.043121	female	0
9	344	Control	34405	T1	Target child	2	2.157426	female	0
9	344	Control	34405	C1	Sibling	1	3.895962	female	NA
9	344	Control	34406	T1	Target child	1	0.7830253	male	0
9	344	Control	34407	C1	Sibling	2	4.290212	male	0
9	344	Control	34407	T1	Target child	1	0.9390828	male	0
9	344	Control	34407	C1	Sibling	1	3.233402	male	0
9	344	Control	34407	T1	Target child	2	1.995893	male	0
9	344	Control	34408	C3	Sibling	2	0.4462697	female	0
9	344	Control	34408	T1	Target child	1	0.6844627	female	1
9	344	Control	34408	C1	Sibling	2	1.776865	female	0
9	344	Control	34408	C2	Sibling	1	0.9774128	male	0
9	344	Control	34408	C2	Sibling	2	2.034223	male	0
9	344	Control	34408	T1	Target child	2	1.741273	female	0
9	344	Control	34408	C1	Sibling	1	0.7200547	female	0
9	345	Handwashing	34501	T1	Target child	2	1.990417	female	0
9	345	Handwashing	34501	T1	Target child	1	0.8952772	female	0
9	345	Handwashing	34503	T1	Target child	1	0.807666	female	0
9	345	Handwashing	34503	T1	Target child	2	1.864476	female	0
9	345	Handwashing	34505	C1	Sibling	2	2.729637	male	0
9	345	Handwashing	34505	T1	Target child	2	1.924709	female	0
9	345	Handwashing	34505	T1	Target child	1	0.8678987	female	0
9	345	Handwashing	34505	C1	Sibling	1	1.672827	male	0
9	345	Handwashing	34506	T1	Target child	2	1.820671	male	0
9	345	Handwashing	34506	C1	Sibling	2	0.2327173	female	0
9	345	Handwashing	34506	T1	Target child	1	0.7638603	male	0
9	345	Handwashing	34507	T1	Target child	2	1.856263	female	0
9	345	Handwashing	34507	C1	Sibling	2	3.441478	male	0
9	345	Handwashing	34507	C1	Sibling	1	2.384668	male	0
9	345	Handwashing	34507	T1	Target child	1	0.7994524	female	0
9	345	Handwashing	34508	C2	Sibling	2	3.430527	female	0
9	345	Handwashing	34508	C1	Sibling	2	5.174538	male	0
9	345	Handwashing	34508	T1	Target child	1	1.040383	male	0
9	345	Handwashing	34508	T1	Target child	2	2.097194	male	0
9	345	Handwashing	34508	C1	Sibling	1	4.117728	male	0
9	345	Handwashing	34508	C2	Sibling	1	2.373717	female	0
9	346	Nutrition + WSH	34601	C3	Sibling	1	0.5475702	male	0
9	346	Nutrition + WSH	34601	C1	Sibling	2	3.928816	female	0
9	346	Nutrition + WSH	34601	C2	Sibling	1	3.958932	male	0
9	346	Nutrition + WSH	34601	C1	Sibling	1	2.872005	female	0
9	346	Nutrition + WSH	34601	T1	Target child	1	0.7912389	female	0
9	346	Nutrition + WSH	34601	C3	Sibling	2	1.604381	male	0
9	346	Nutrition + WSH	34601	C2	Sibling	2	5.015743	male	0
9	346	Nutrition + WSH	34601	T1	Target child	2	1.848049	female	0
9	346	Nutrition + WSH	34602	C1	Sibling	1	0.3613963	male	0
9	346	Nutrition + WSH	34602	T1	Target child	2	2.075291	female	0
9	346	Nutrition + WSH	34602	T1	Target child	1	1.018481	female	0
9	346	Nutrition + WSH	34602	C3	Sibling	2	0.6652977	male	NA
9	346	Nutrition + WSH	34602	C2	Sibling	2	0.8240931	male	0
9	346	Nutrition + WSH	34602	C1	Sibling	2	1.418207	male	0
9	346	Nutrition + WSH	34603	T1	Target child	1	1.010267	female	0
9	346	Nutrition + WSH	34603	T1	Target child	2	2.067077	female	0
9	346	Nutrition + WSH	34603	C2	Sibling	2	1.002053	female	0
9	346	Nutrition + WSH	34603	C1	Sibling	2	1.338809	male	0
9	346	Nutrition + WSH	34603	C3	Sibling	2	0.0054757	female	1
9	346	Nutrition + WSH	34603	C1	Sibling	1	0.2819986	male	0
9	346	Nutrition + WSH	34604	T1	Target child	2	1.930185	female	0
9	346	Nutrition + WSH	34604	T1	Target child	1	0.8733744	female	0
9	346	Nutrition + WSH	34606	C2	Sibling	1	1.158111	male	0
9	346	Nutrition + WSH	34606	T1	Target child	1	0.7118412	male	0
9	346	Nutrition + WSH	34606	C1	Sibling	1	4.109514	female	NA
9	346	Nutrition + WSH	34607	T1	Target child	2	1.938398	female	0
9	346	Nutrition + WSH	34607	C1	Sibling	2	4.717317	male	0
9	346	Nutrition + WSH	34607	T1	Target child	1	0.8268309	female	0
9	346	Nutrition + WSH	34607	C1	Sibling	1	3.605749	male	0
9	346	Nutrition + WSH	34608	C1	Sibling	2	2.997947	female	NA
9	346	Nutrition + WSH	34608	T1	Target child	2	1.982204	male	0
9	347	Nutrition	34701	C2	Sibling	2	4.052019	female	0
9	347	Nutrition	34701	T1	Target child	2	1.902806	male	0
9	347	Nutrition	34701	T1	Target child	1	0.7912389	male	0
9	347	Nutrition	34701	C4	Sibling	2	2.995209	male	NA
9	347	Nutrition	34701	C2	Sibling	1	2.940452	female	0
9	347	Nutrition	34701	C1	Sibling	2	5.021218	male	0
9	347	Nutrition	34701	C1	Sibling	1	3.909651	male	0
9	347	Nutrition	34701	C3	Sibling	2	1.946612	male	NA
9	347	Nutrition	34703	C2	Sibling	2	2.537988	male	0
9	347	Nutrition	34703	T1	Target child	1	0.8323066	female	0
9	347	Nutrition	34703	C4	Sibling	2	2.116359	female	0
9	347	Nutrition	34703	C3	Sibling	2	3.890486	female	0
9	347	Nutrition	34703	T1	Target child	2	1.889117	female	0
9	347	Nutrition	34703	C1	Sibling	2	4.755647	male	0
9	347	Nutrition	34703	C4	Sibling	1	1.059548	female	0
9	347	Nutrition	34703	C2	Sibling	1	1.481177	male	0
9	347	Nutrition	34703	C3	Sibling	1	2.833676	female	0
9	347	Nutrition	34703	C1	Sibling	1	3.698836	male	0
9	347	Nutrition	34704	T1	Target child	1	0.769336	male	0
9	347	Nutrition	34705	T1	Target child	2	1.976728	male	0
9	347	Nutrition	34705	C1	Sibling	2	2.937714	male	0
9	347	Nutrition	34705	C3	Sibling	2	0.6516085	female	0
9	347	Nutrition	34705	C2	Sibling	1	0.2847365	female	0
9	347	Nutrition	34705	C2	Sibling	2	1.341547	female	0
9	347	Nutrition	34705	T1	Target child	1	0.9199179	male	0
9	347	Nutrition	34705	C1	Sibling	1	1.880903	male	0
9	347	Nutrition	34707	T1	Target child	2	1.771389	female	0
9	347	Nutrition	34707	T1	Target child	1	0.714579	female	0
9	347	Nutrition	34708	T1	Target child	2	1.848049	male	0
9	347	Nutrition	34708	T1	Target child	1	0.7912389	male	0
9	347	Nutrition	34708	C1	Sibling	2	0.4572211	female	NA
9	348	Control	34801	T1	Target child	2	1.842574	male	0
9	348	Control	34801	T1	Target child	1	0.7857632	male	0
9	348	Control	34802	T1	Target child	2	1.689254	male	0
9	348	Control	34802	T1	Target child	1	0.6324435	male	1
9	348	Control	34803	C1	Sibling	1	1.065024	male	NA
9	348	Control	34803	T1	Target child	1	0.659822	female	0
9	348	Control	34803	C1	Sibling	2	2.121834	male	0
9	348	Control	34803	T1	Target child	2	1.716632	female	0
9	348	Control	34803	C2	Sibling	2	0.8706365	male	0
9	348	Control	34803	C3	Sibling	2	0.788501	male	0
9	348	Control	34804	C2	Sibling	1	2.934976	male	NA
9	348	Control	34804	C2	Sibling	2	3.991786	male	0
9	348	Control	34804	C3	Sibling	2	0.4654346	female	0
9	348	Control	34804	T1	Target child	1	1.043121	male	0
9	348	Control	34804	C1	Sibling	1	2.620123	female	0
9	348	Control	34804	T1	Target child	2	2.099931	male	0
9	348	Control	34804	C1	Sibling	2	3.676934	female	0
9	348	Control	34805	T1	Target child	2	1.806982	female	0
9	348	Control	34805	T1	Target child	1	0.7501711	female	0
9	348	Control	34806	T1	Target child	1	0.659822	female	0
9	348	Control	34806	T1	Target child	2	1.716632	female	0
9	348	Control	34807	C2	Sibling	2	3.255305	female	0
9	348	Control	34807	C2	Sibling	1	2.198494	female	0
9	348	Control	34807	T1	Target child	1	0.7446954	female	0
9	348	Control	34807	T1	Target child	2	1.801506	female	0
9	348	Control	34807	C1	Sibling	1	2.540725	female	0
9	348	Control	34807	C3	Sibling	1	0.3723477	female	NA
9	348	Control	34807	C3	Sibling	2	1.429158	female	NA
9	348	Control	34807	C1	Sibling	2	3.597536	female	0
9	349	WSH	34901	C2	Sibling	1	1.943874	male	0
9	349	WSH	34901	C3	Sibling	2	0.1697467	female	0
9	349	WSH	34901	C2	Sibling	2	3.000684	male	NA
9	349	WSH	34901	T1	Target child	1	0.8788501	female	0
9	349	WSH	34901	C1	Sibling	2	4.670774	male	0
9	349	WSH	34901	C1	Sibling	1	3.613963	male	0
9	349	WSH	34901	T1	Target child	2	1.93566	female	0
9	349	WSH	34902	C1	Sibling	1	2.540725	female	0
9	349	WSH	34902	C2	Sibling	1	1.708419	male	0
9	349	WSH	34902	T1	Target child	1	0.7529089	female	0
9	349	WSH	34902	T1	Target child	2	1.809719	female	NA
9	349	WSH	34902	C2	Sibling	2	2.765229	male	NA
9	349	WSH	34902	C1	Sibling	2	3.597536	female	0
9	349	WSH	34903	T1	Target child	1	0.7720739	female	0
9	349	WSH	34903	T1	Target child	2	1.828884	female	0
9	349	WSH	34905	T1	Target child	2	1.702943	female	0
9	349	WSH	34905	T1	Target child	1	0.6461328	female	0
9	349	WSH	34905	C1	Sibling	1	0.7364818	male	NA
9	349	WSH	34905	C1	Sibling	2	1.793292	male	NA
9	349	WSH	34905	C2	Sibling	2	0.9582478	female	0
9	349	WSH	34906	C2	Sibling	2	1.472964	female	NA
9	349	WSH	34906	C1	Sibling	1	4.136892	male	0
9	349	WSH	34906	C2	Sibling	1	0.4161533	female	0
9	349	WSH	34906	C1	Sibling	2	5.193703	male	NA
9	349	WSH	34906	C4	Sibling	2	0.0465435	male	NA
9	349	WSH	34906	C3	Sibling	2	0.8542094	male	0
9	349	WSH	34906	T1	Target child	1	0.8377823	female	0
9	349	WSH	34906	T1	Target child	2	1.894593	female	0
9	349	WSH	34907	C1	Sibling	1	2.609172	female	0
9	349	WSH	34907	T1	Target child	1	0.6543463	male	0
9	349	WSH	34908	T1	Target child	1	0.9582478	female	0
9	349	WSH	34908	C1	Sibling	1	1.623546	female	0
9	349	WSH	34908	T1	Target child	2	2.015058	female	0
9	349	WSH	34908	C2	Sibling	1	0.3340178	male	0
9	349	WSH	34908	C2	Sibling	2	1.390828	male	NA
9	349	WSH	34908	C1	Sibling	2	2.680356	female	NA
9	350	Water	35001	C4	Sibling	2	2.809035	female	0
9	350	Water	35001	C2	Sibling	1	3.088296	male	0
9	350	Water	35001	C1	Sibling	2	3.151266	female	NA
9	350	Water	35001	T2	Target child	1	0.6132786	male	0
9	350	Water	35001	C4	Sibling	1	1.752224	female	NA
9	350	Water	35001	T1	Target child	2	1.670089	female	0
9	350	Water	35001	C3	Sibling	1	1.730322	female	1
9	350	Water	35001	C3	Sibling	2	2.787132	female	NA
9	350	Water	35001	T1	Target child	1	0.6132786	female	0
9	350	Water	35001	C1	Sibling	1	2.094456	female	0
9	350	Water	35001	T2	Target child	2	1.670089	male	0
9	350	Water	35001	C2	Sibling	2	4.145106	male	NA
9	350	Water	35002	C2	Sibling	1	3.154004	male	0
9	350	Water	35002	T1	Target child	2	1.938398	female	0
9	350	Water	35002	C1	Sibling	1	2.160164	female	0
9	350	Water	35002	C3	Sibling	1	1.79603	female	1
9	350	Water	35002	C2	Sibling	2	4.145106	male	NA
9	350	Water	35002	C1	Sibling	2	3.151266	female	NA
9	350	Water	35002	C5	Sibling	2	2.269678	male	NA
9	350	Water	35002	C3	Sibling	2	2.787132	female	NA
9	350	Water	35002	C4	Sibling	2	4.845996	female	NA
9	350	Water	35002	T1	Target child	1	0.9472964	female	0
9	350	Water	35002	C4	Sibling	1	3.854894	female	NA
9	350	Water	35002	C5	Sibling	1	1.278576	male	NA
9	350	Water	35003	C2	Sibling	2	1.672827	female	0
9	350	Water	35003	T1	Target child	2	1.98768	male	0
9	350	Water	35003	C2	Sibling	1	0.6160164	female	1
9	350	Water	35003	T1	Target child	1	0.9308693	male	1
9	350	Water	35003	C1	Sibling	1	2.699521	male	0
9	350	Water	35003	C1	Sibling	2	3.756331	male	0
9	350	Water	35004	T1	Target child	2	1.94935	male	0
9	350	Water	35004	C1	Sibling	1	3.956194	male	0
9	350	Water	35004	T1	Target child	1	0.8925394	male	0
9	350	Water	35004	C1	Sibling	2	5.013005	male	0
9	350	Water	35005	T1	Target child	1	1.119781	male	0
9	350	Water	35005	C2	Sibling	2	4.435318	female	0
9	350	Water	35005	C1	Sibling	2	3.362081	male	0
9	350	Water	35005	C3	Sibling	2	0.3778234	female	0
9	350	Water	35005	T1	Target child	2	2.154689	male	0
9	350	Water	35005	C2	Sibling	1	3.400411	female	0
9	350	Water	35005	C1	Sibling	1	2.327173	male	NA
9	350	Water	35006	T1	Target child	2	2.05065	female	0
9	350	Water	35006	C1	Sibling	2	2.346338	female	0
9	350	Water	35006	T1	Target child	1	0.9938399	female	0
9	350	Water	35007	T1	Target child	2	2.017796	male	0
9	350	Water	35007	T1	Target child	1	0.9609856	male	0
9	350	Water	35008	C1	Sibling	2	2.488706	male	NA
9	350	Water	35008	T1	Target child	2	2.009583	female	1
9	351	Sanitation	35102	C1	Sibling	1	3.564682	female	0
9	351	Sanitation	35102	T1	Target child	2	1.971253	male	0
9	351	Sanitation	35102	T1	Target child	1	0.9144422	male	1
9	351	Sanitation	35102	C1	Sibling	2	4.621492	female	0
9	351	Sanitation	35104	C1	Sibling	2	0.0574949	female	NA
9	351	Sanitation	35104	T1	Target child	2	2.023272	male	0
9	351	Sanitation	35104	T1	Target child	1	0.9664613	male	0
9	351	Sanitation	35105	C3	Sibling	2	1.941136	male	0
9	351	Sanitation	35105	C2	Sibling	1	1.746749	male	0
9	351	Sanitation	35105	C5	Sibling	2	0.550308	male	0
9	351	Sanitation	35105	C2	Sibling	2	2.803559	male	0
9	351	Sanitation	35105	C3	Sibling	1	0.8843258	male	0
9	351	Sanitation	35105	T1	Target child	2	2.015058	male	0
9	351	Sanitation	35105	C1	Sibling	2	4.914442	male	0
9	351	Sanitation	35105	C1	Sibling	1	3.857632	male	0
9	351	Sanitation	35105	T1	Target child	1	0.9582478	male	0
9	351	Sanitation	35105	C4	Sibling	2	1.587953	female	0
9	351	Sanitation	35106	C2	Sibling	2	2.803559	male	0
9	351	Sanitation	35106	C2	Sibling	1	1.746749	male	0
[truncated: 16,917 more rows]
