# Supplementary material for: Geographic pair matching in large-scale cluster randomized trials
Source: Nat Commun. 2024 Feb 5;15:1069. doi: 10.1038/s41467-024-45152-y (PMC10844220; doi:10.1038/s41467-024-45152-y)
Supplement: Supplementary file 4 — Source Data [file 41467_2024_45152_MOESM4_ESM.zip › bangl_analysis_gadm_codebook.txt]

bangl_analysis_gadm_codebook.txt

Updated 2024-01-03

This dataset includes GADM data joined to clusters in the WASH Benefits Bangladesh study. The GADM data were version 3.6, which can be downloaded from https://gadm.org/download_country36.html

We used a spatial join to match study clusters to the administrative shapefiles. 

These data are used in the analyses reported in Geographic pair matching in large-scale cluster randomized trials, Nature Communications 2024 (in press)
preprint: https://pubmed.ncbi.nlm.nih.gov/37205361/

Trial Registration:
https://clinicaltrials.gov/study/NCT01590095


The dataset includes 720 observations and 11 variables

Each observation represents a study cluster.  

Variable descriptions
'data.frame':	720 obs. of  11 variables:
 $ block     : geographic pair match block
 $ clusterid : Unique cluster ID
 $ tr        : Randomized treatment assignment

 joined to variables from GADM (3 admin levels with codes and labels)
 $ ADM0_PCODE: chr  "BD" "BD" "BD" "BD" ...
 $ ADM0_EN   : chr  "Bangladesh" "Bangladesh" "Bangladesh" "Bangladesh" ...
 $ ADM1_PCODE: chr  "BD30" "BD30" "BD30" "BD30" ...
 $ ADM1_EN   : chr  "Dhaka" "Dhaka" "Dhaka" "Dhaka" ...
 $ ADM2_PCODE: chr  "BD3048" "BD3048" "BD3048" "BD3048" ...
 $ ADM2_EN   : chr  "Kishoreganj" "Kishoreganj" "Kishoreganj" "Kishoreganj" ...
 $ ADM3_PCODE: chr  "BD304849" "BD304849" "BD304849" "BD304849" ...
 $ ADM3_EN   : chr  "Kishoreganj Sadar" "Kishoreganj Sadar" "Kishoreganj Sadar" "Kishoreganj Sadar" ...
 
Data summary
> skimr::skim(d)
── Data Summary ────────────────────────
                           Values
Name                       d  
Number of rows             720   
Number of columns          11    
_______________________          
Column type frequency:           
  character                8     
  factor                   1     
  numeric                  2     
________________________         
Group variables            None  

── Variable type: character ──────────────────────────────────────────────────────────────────────────────────────────────────────────────
  skim_variable n_missing complete_rate min max empty n_unique whitespace
1 ADM0_PCODE            0             1   2   2     0        1          0
2 ADM0_EN               0             1  10  10     0        1          0
3 ADM1_PCODE            0             1   4   4     0        2          0
4 ADM1_EN               0             1   5  10     0        2          0
5 ADM2_PCODE            0             1   6   6     0        4          0
6 ADM2_EN               0             1   7  11     0        4          0
7 ADM3_PCODE            0             1   8   8     0       19          0
8 ADM3_EN               0             1   7  17     0       19          0

── Variable type: factor ─────────────────────────────────────────────────────────────────────────────────────────────────────────────────
  skim_variable n_missing complete_rate ordered n_unique top_counts                         
1 tr                    0             1 FALSE          7 Con: 180, Wat: 90, San: 90, Han: 90

── Variable type: numeric ────────────────────────────────────────────────────────────────────────────────────────────────────────────────
  skim_variable n_missing complete_rate  mean    sd  p0  p25   p50  p75 p100 hist 
1 block                 0             1  45.5  26.0   1  23   45.5  68    90 ▇▇▇▇▇
2 clusterid             0             1 640.  208.  280 460. 640.  819.  999 ▇▇▇▇▇
n
