# Supplementary material for: Geographic pair matching in large-scale cluster randomized trials
Source: Nat Commun. 2024 Feb 5;15:1069. doi: 10.1038/s41467-024-45152-y (PMC10844220; doi:10.1038/s41467-024-45152-y)
Supplement: Supplementary file 4 — Source Data [file 41467_2024_45152_MOESM4_ESM.zip › bangl_analysis_gadm.csv]

block	clusterid	tr	ADM0_PCODE	ADM0_EN	ADM1_PCODE	ADM1_EN	ADM2_PCODE	ADM2_EN	ADM3_PCODE	ADM3_EN
1	280	Sanitation	BD	Bangladesh	BD30	Dhaka	BD3048	Kishoreganj	BD304849	Kishoreganj Sadar
1	281	Handwashing	BD	Bangladesh	BD30	Dhaka	BD3048	Kishoreganj	BD304849	Kishoreganj Sadar
1	282	Nutrition + WSH	BD	Bangladesh	BD30	Dhaka	BD3048	Kishoreganj	BD304849	Kishoreganj Sadar
1	283	Control	BD	Bangladesh	BD30	Dhaka	BD3048	Kishoreganj	BD304849	Kishoreganj Sadar
1	284	Water	BD	Bangladesh	BD30	Dhaka	BD3048	Kishoreganj	BD304849	Kishoreganj Sadar
1	285	Nutrition	BD	Bangladesh	BD30	Dhaka	BD3048	Kishoreganj	BD304849	Kishoreganj Sadar
1	286	Control	BD	Bangladesh	BD30	Dhaka	BD3048	Kishoreganj	BD304849	Kishoreganj Sadar
1	287	WSH	BD	Bangladesh	BD30	Dhaka	BD3048	Kishoreganj	BD304849	Kishoreganj Sadar
2	288	Nutrition + WSH	BD	Bangladesh	BD30	Dhaka	BD3048	Kishoreganj	BD304849	Kishoreganj Sadar
2	289	Control	BD	Bangladesh	BD30	Dhaka	BD3048	Kishoreganj	BD304849	Kishoreganj Sadar
2	290	Handwashing	BD	Bangladesh	BD30	Dhaka	BD3048	Kishoreganj	BD304849	Kishoreganj Sadar
2	291	WSH	BD	Bangladesh	BD30	Dhaka	BD3048	Kishoreganj	BD304849	Kishoreganj Sadar
2	292	Nutrition	BD	Bangladesh	BD30	Dhaka	BD3048	Kishoreganj	BD304849	Kishoreganj Sadar
2	293	Water	BD	Bangladesh	BD30	Dhaka	BD3048	Kishoreganj	BD304849	Kishoreganj Sadar
2	294	Control	BD	Bangladesh	BD30	Dhaka	BD3048	Kishoreganj	BD304849	Kishoreganj Sadar
2	295	Sanitation	BD	Bangladesh	BD30	Dhaka	BD3048	Kishoreganj	BD304849	Kishoreganj Sadar
3	296	Handwashing	BD	Bangladesh	BD30	Dhaka	BD3048	Kishoreganj	BD304879	Pakundia
3	297	Nutrition	BD	Bangladesh	BD30	Dhaka	BD3048	Kishoreganj	BD304879	Pakundia
3	298	WSH	BD	Bangladesh	BD30	Dhaka	BD3048	Kishoreganj	BD304849	Kishoreganj Sadar
3	299	Control	BD	Bangladesh	BD30	Dhaka	BD3048	Kishoreganj	BD304879	Pakundia
3	300	Nutrition + WSH	BD	Bangladesh	BD30	Dhaka	BD3048	Kishoreganj	BD304879	Pakundia
3	301	Water	BD	Bangladesh	BD30	Dhaka	BD3048	Kishoreganj	BD304879	Pakundia
3	302	Control	BD	Bangladesh	BD30	Dhaka	BD3048	Kishoreganj	BD304879	Pakundia
3	303	Sanitation	BD	Bangladesh	BD30	Dhaka	BD3048	Kishoreganj	BD304849	Kishoreganj Sadar
4	304	WSH	BD	Bangladesh	BD30	Dhaka	BD3048	Kishoreganj	BD304879	Pakundia
4	305	Water	BD	Bangladesh	BD30	Dhaka	BD3048	Kishoreganj	BD304879	Pakundia
4	306	Control	BD	Bangladesh	BD30	Dhaka	BD3048	Kishoreganj	BD304879	Pakundia
4	307	Nutrition + WSH	BD	Bangladesh	BD30	Dhaka	BD3048	Kishoreganj	BD304879	Pakundia
4	308	Nutrition	BD	Bangladesh	BD30	Dhaka	BD3048	Kishoreganj	BD304879	Pakundia
4	309	Handwashing	BD	Bangladesh	BD30	Dhaka	BD3048	Kishoreganj	BD304879	Pakundia
4	310	Sanitation	BD	Bangladesh	BD30	Dhaka	BD3048	Kishoreganj	BD304879	Pakundia
4	311	Control	BD	Bangladesh	BD30	Dhaka	BD3048	Kishoreganj	BD304879	Pakundia
5	312	Nutrition	BD	Bangladesh	BD30	Dhaka	BD3048	Kishoreganj	BD304879	Pakundia
5	313	Nutrition + WSH	BD	Bangladesh	BD30	Dhaka	BD3048	Kishoreganj	BD304879	Pakundia
5	314	Sanitation	BD	Bangladesh	BD30	Dhaka	BD3048	Kishoreganj	BD304879	Pakundia
5	315	Water	BD	Bangladesh	BD30	Dhaka	BD3048	Kishoreganj	BD304879	Pakundia
5	316	Control	BD	Bangladesh	BD30	Dhaka	BD3048	Kishoreganj	BD304879	Pakundia
5	317	Handwashing	BD	Bangladesh	BD30	Dhaka	BD3048	Kishoreganj	BD304879	Pakundia
5	318	WSH	BD	Bangladesh	BD30	Dhaka	BD3048	Kishoreganj	BD304879	Pakundia
5	319	Control	BD	Bangladesh	BD30	Dhaka	BD3048	Kishoreganj	BD304879	Pakundia
6	320	Control	BD	Bangladesh	BD30	Dhaka	BD3048	Kishoreganj	BD304879	Pakundia
6	321	Control	BD	Bangladesh	BD30	Dhaka	BD3048	Kishoreganj	BD304879	Pakundia
6	322	Nutrition + WSH	BD	Bangladesh	BD30	Dhaka	BD3048	Kishoreganj	BD304879	Pakundia
6	323	Sanitation	BD	Bangladesh	BD30	Dhaka	BD3048	Kishoreganj	BD304879	Pakundia
6	324	Water	BD	Bangladesh	BD30	Dhaka	BD3048	Kishoreganj	BD304879	Pakundia
6	325	Nutrition	BD	Bangladesh	BD30	Dhaka	BD3048	Kishoreganj	BD304879	Pakundia
6	326	Handwashing	BD	Bangladesh	BD30	Dhaka	BD3048	Kishoreganj	BD304879	Pakundia
6	327	WSH	BD	Bangladesh	BD30	Dhaka	BD3048	Kishoreganj	BD304879	Pakundia
7	328	Nutrition + WSH	BD	Bangladesh	BD30	Dhaka	BD3048	Kishoreganj	BD304879	Pakundia
7	329	WSH	BD	Bangladesh	BD30	Dhaka	BD3048	Kishoreganj	BD304879	Pakundia
7	330	Nutrition	BD	Bangladesh	BD30	Dhaka	BD3048	Kishoreganj	BD304879	Pakundia
7	331	Sanitation	BD	Bangladesh	BD30	Dhaka	BD3048	Kishoreganj	BD304879	Pakundia
7	332	Water	BD	Bangladesh	BD30	Dhaka	BD3048	Kishoreganj	BD304879	Pakundia
7	333	Control	BD	Bangladesh	BD30	Dhaka	BD3048	Kishoreganj	BD304879	Pakundia
7	334	Handwashing	BD	Bangladesh	BD30	Dhaka	BD3048	Kishoreganj	BD304879	Pakundia
7	335	Control	BD	Bangladesh	BD30	Dhaka	BD3048	Kishoreganj	BD304827	Hossainpur
8	336	Nutrition	BD	Bangladesh	BD30	Dhaka	BD3048	Kishoreganj	BD304827	Hossainpur
8	337	Nutrition + WSH	BD	Bangladesh	BD30	Dhaka	BD3048	Kishoreganj	BD304827	Hossainpur
8	338	WSH	BD	Bangladesh	BD30	Dhaka	BD3048	Kishoreganj	BD304827	Hossainpur
8	339	Control	BD	Bangladesh	BD30	Dhaka	BD3048	Kishoreganj	BD304827	Hossainpur
8	340	Control	BD	Bangladesh	BD30	Dhaka	BD3048	Kishoreganj	BD304827	Hossainpur
8	341	Handwashing	BD	Bangladesh	BD30	Dhaka	BD3048	Kishoreganj	BD304827	Hossainpur
8	342	Water	BD	Bangladesh	BD30	Dhaka	BD3048	Kishoreganj	BD304849	Kishoreganj Sadar
8	343	Sanitation	BD	Bangladesh	BD30	Dhaka	BD3048	Kishoreganj	BD304827	Hossainpur
9	344	Control	BD	Bangladesh	BD30	Dhaka	BD3048	Kishoreganj	BD304827	Hossainpur
9	345	Handwashing	BD	Bangladesh	BD30	Dhaka	BD3048	Kishoreganj	BD304827	Hossainpur
9	346	Nutrition + WSH	BD	Bangladesh	BD30	Dhaka	BD3048	Kishoreganj	BD304827	Hossainpur
9	347	Nutrition	BD	Bangladesh	BD30	Dhaka	BD3048	Kishoreganj	BD304827	Hossainpur
9	348	Control	BD	Bangladesh	BD30	Dhaka	BD3048	Kishoreganj	BD304827	Hossainpur
9	349	WSH	BD	Bangladesh	BD30	Dhaka	BD3048	Kishoreganj	BD304827	Hossainpur
9	350	Water	BD	Bangladesh	BD30	Dhaka	BD3048	Kishoreganj	BD304827	Hossainpur
9	351	Sanitation	BD	Bangladesh	BD30	Dhaka	BD3048	Kishoreganj	BD304827	Hossainpur
10	352	Nutrition	BD	Bangladesh	BD30	Dhaka	BD3048	Kishoreganj	BD304827	Hossainpur
10	353	Control	BD	Bangladesh	BD30	Dhaka	BD3048	Kishoreganj	BD304827	Hossainpur
10	354	Control	BD	Bangladesh	BD30	Dhaka	BD3048	Kishoreganj	BD304827	Hossainpur
10	355	Water	BD	Bangladesh	BD30	Dhaka	BD3048	Kishoreganj	BD304827	Hossainpur
10	356	Nutrition + WSH	BD	Bangladesh	BD30	Dhaka	BD3048	Kishoreganj	BD304827	Hossainpur
10	357	Sanitation	BD	Bangladesh	BD30	Dhaka	BD3048	Kishoreganj	BD304827	Hossainpur
10	358	Handwashing	BD	Bangladesh	BD30	Dhaka	BD3048	Kishoreganj	BD304827	Hossainpur
10	359	WSH	BD	Bangladesh	BD30	Dhaka	BD3048	Kishoreganj	BD304827	Hossainpur
11	360	Handwashing	BD	Bangladesh	BD30	Dhaka	BD3093	Tangail	BD309328	Ghatail
11	361	Sanitation	BD	Bangladesh	BD30	Dhaka	BD3093	Tangail	BD309328	Ghatail
11	362	Nutrition + WSH	BD	Bangladesh	BD30	Dhaka	BD3093	Tangail	BD309328	Ghatail
11	363	Control	BD	Bangladesh	BD30	Dhaka	BD3093	Tangail	BD309328	Ghatail
11	364	Control	BD	Bangladesh	BD30	Dhaka	BD3093	Tangail	BD309328	Ghatail
11	365	Nutrition	BD	Bangladesh	BD30	Dhaka	BD3093	Tangail	BD309328	Ghatail
11	366	Water	BD	Bangladesh	BD30	Dhaka	BD3093	Tangail	BD309328	Ghatail
11	367	WSH	BD	Bangladesh	BD30	Dhaka	BD3093	Tangail	BD309328	Ghatail
12	368	Nutrition	BD	Bangladesh	BD30	Dhaka	BD3093	Tangail	BD309328	Ghatail
12	369	Sanitation	BD	Bangladesh	BD30	Dhaka	BD3093	Tangail	BD309328	Ghatail
12	370	Nutrition + WSH	BD	Bangladesh	BD30	Dhaka	BD3093	Tangail	BD309357	Madhupur
12	371	Control	BD	Bangladesh	BD30	Dhaka	BD3093	Tangail	BD309357	Madhupur
12	372	WSH	BD	Bangladesh	BD30	Dhaka	BD3093	Tangail	BD309357	Madhupur
12	373	Handwashing	BD	Bangladesh	BD30	Dhaka	BD3093	Tangail	BD309357	Madhupur
12	374	Water	BD	Bangladesh	BD30	Dhaka	BD3093	Tangail	BD309357	Madhupur
12	375	Control	BD	Bangladesh	BD30	Dhaka	BD3093	Tangail	BD309357	Madhupur
13	376	Nutrition + WSH	BD	Bangladesh	BD30	Dhaka	BD3093	Tangail	BD309338	Gopalpur
13	377	Water	BD	Bangladesh	BD30	Dhaka	BD3093	Tangail	BD309338	Gopalpur
13	378	Control	BD	Bangladesh	BD30	Dhaka	BD3093	Tangail	BD309338	Gopalpur
13	379	Nutrition	BD	Bangladesh	BD30	Dhaka	BD3093	Tangail	BD309338	Gopalpur
13	380	Control	BD	Bangladesh	BD30	Dhaka	BD3093	Tangail	BD309338	Gopalpur
13	381	WSH	BD	Bangladesh	BD30	Dhaka	BD3093	Tangail	BD309325	Dhanbari
13	382	Handwashing	BD	Bangladesh	BD30	Dhaka	BD3093	Tangail	BD309338	Gopalpur
13	383	Sanitation	BD	Bangladesh	BD30	Dhaka	BD3093	Tangail	BD309338	Gopalpur
14	384	Control	BD	Bangladesh	BD30	Dhaka	BD3093	Tangail	BD309338	Gopalpur
14	385	Handwashing	BD	Bangladesh	BD30	Dhaka	BD3093	Tangail	BD309325	Dhanbari
14	386	Control	BD	Bangladesh	BD30	Dhaka	BD3093	Tangail	BD309325	Dhanbari
14	387	Nutrition	BD	Bangladesh	BD30	Dhaka	BD3093	Tangail	BD309325	Dhanbari
14	388	WSH	BD	Bangladesh	BD30	Dhaka	BD3093	Tangail	BD309325	Dhanbari
14	389	Nutrition + WSH	BD	Bangladesh	BD30	Dhaka	BD3093	Tangail	BD309325	Dhanbari
14	390	Sanitation	BD	Bangladesh	BD30	Dhaka	BD3093	Tangail	BD309325	Dhanbari
14	391	Water	BD	Bangladesh	BD30	Dhaka	BD3093	Tangail	BD309325	Dhanbari
15	392	Nutrition	BD	Bangladesh	BD30	Dhaka	BD3093	Tangail	BD309357	Madhupur
15	393	Water	BD	Bangladesh	BD30	Dhaka	BD3093	Tangail	BD309357	Madhupur
15	394	Handwashing	BD	Bangladesh	BD30	Dhaka	BD3093	Tangail	BD309357	Madhupur
15	395	Control	BD	Bangladesh	BD30	Dhaka	BD3093	Tangail	BD309357	Madhupur
15	396	Control	BD	Bangladesh	BD30	Dhaka	BD3093	Tangail	BD309357	Madhupur
15	397	Nutrition + WSH	BD	Bangladesh	BD30	Dhaka	BD3093	Tangail	BD309357	Madhupur
15	398	WSH	BD	Bangladesh	BD30	Dhaka	BD3093	Tangail	BD309357	Madhupur
15	399	Sanitation	BD	Bangladesh	BD30	Dhaka	BD3093	Tangail	BD309325	Dhanbari
16	400	WSH	BD	Bangladesh	BD30	Dhaka	BD3093	Tangail	BD309325	Dhanbari
16	401	Water	BD	Bangladesh	BD30	Dhaka	BD3093	Tangail	BD309325	Dhanbari
16	402	Sanitation	BD	Bangladesh	BD30	Dhaka	BD3093	Tangail	BD309325	Dhanbari
16	403	Control	BD	Bangladesh	BD30	Dhaka	BD3093	Tangail	BD309325	Dhanbari
16	404	Nutrition	BD	Bangladesh	BD30	Dhaka	BD3093	Tangail	BD309325	Dhanbari
16	405	Control	BD	Bangladesh	BD30	Dhaka	BD3093	Tangail	BD309325	Dhanbari
16	406	Nutrition + WSH	BD	Bangladesh	BD30	Dhaka	BD3093	Tangail	BD309325	Dhanbari
16	407	Handwashing	BD	Bangladesh	BD30	Dhaka	BD3093	Tangail	BD309325	Dhanbari
17	408	WSH	BD	Bangladesh	BD45	Mymensingh	BD4561	Mymensingh	BD456165	Muktagachha
17	409	Water	BD	Bangladesh	BD45	Mymensingh	BD4561	Mymensingh	BD456165	Muktagachha
17	410	Handwashing	BD	Bangladesh	BD45	Mymensingh	BD4561	Mymensingh	BD456165	Muktagachha
17	411	Nutrition	BD	Bangladesh	BD45	Mymensingh	BD4561	Mymensingh	BD456165	Muktagachha
17	412	Nutrition + WSH	BD	Bangladesh	BD45	Mymensingh	BD4561	Mymensingh	BD456165	Muktagachha
17	413	Control	BD	Bangladesh	BD45	Mymensingh	BD4561	Mymensingh	BD456165	Muktagachha
17	414	Sanitation	BD	Bangladesh	BD45	Mymensingh	BD4561	Mymensingh	BD456165	Muktagachha
17	415	Control	BD	Bangladesh	BD45	Mymensingh	BD4561	Mymensingh	BD456165	Muktagachha
18	416	Nutrition	BD	Bangladesh	BD45	Mymensingh	BD4561	Mymensingh	BD456165	Muktagachha
18	417	Water	BD	Bangladesh	BD45	Mymensingh	BD4561	Mymensingh	BD456165	Muktagachha
18	418	Control	BD	Bangladesh	BD45	Mymensingh	BD4561	Mymensingh	BD456165	Muktagachha
18	419	Control	BD	Bangladesh	BD45	Mymensingh	BD4561	Mymensingh	BD456165	Muktagachha
18	420	WSH	BD	Bangladesh	BD45	Mymensingh	BD4561	Mymensingh	BD456165	Muktagachha
18	421	Sanitation	BD	Bangladesh	BD45	Mymensingh	BD4561	Mymensingh	BD456165	Muktagachha
18	422	Nutrition + WSH	BD	Bangladesh	BD45	Mymensingh	BD4561	Mymensingh	BD456165	Muktagachha
18	423	Handwashing	BD	Bangladesh	BD45	Mymensingh	BD4561	Mymensingh	BD456165	Muktagachha
19	424	Nutrition + WSH	BD	Bangladesh	BD45	Mymensingh	BD4561	Mymensingh	BD456165	Muktagachha
19	425	WSH	BD	Bangladesh	BD45	Mymensingh	BD4561	Mymensingh	BD456165	Muktagachha
19	426	Nutrition	BD	Bangladesh	BD45	Mymensingh	BD4561	Mymensingh	BD456165	Muktagachha
19	427	Sanitation	BD	Bangladesh	BD45	Mymensingh	BD4561	Mymensingh	BD456165	Muktagachha
19	428	Water	BD	Bangladesh	BD45	Mymensingh	BD4561	Mymensingh	BD456165	Muktagachha
19	429	Control	BD	Bangladesh	BD45	Mymensingh	BD4561	Mymensingh	BD456165	Muktagachha
19	430	Handwashing	BD	Bangladesh	BD45	Mymensingh	BD4561	Mymensingh	BD456165	Muktagachha
19	431	Control	BD	Bangladesh	BD45	Mymensingh	BD4561	Mymensingh	BD456165	Muktagachha
20	432	Handwashing	BD	Bangladesh	BD45	Mymensingh	BD4561	Mymensingh	BD456165	Muktagachha
20	433	Water	BD	Bangladesh	BD45	Mymensingh	BD4561	Mymensingh	BD456165	Muktagachha
20	434	Sanitation	BD	Bangladesh	BD45	Mymensingh	BD4561	Mymensingh	BD456165	Muktagachha
20	435	Nutrition	BD	Bangladesh	BD45	Mymensingh	BD4561	Mymensingh	BD456165	Muktagachha
20	436	Control	BD	Bangladesh	BD45	Mymensingh	BD4561	Mymensingh	BD456165	Muktagachha
20	437	Control	BD	Bangladesh	BD45	Mymensingh	BD4561	Mymensingh	BD456165	Muktagachha
20	438	Nutrition + WSH	BD	Bangladesh	BD45	Mymensingh	BD4561	Mymensingh	BD456165	Muktagachha
20	439	WSH	BD	Bangladesh	BD45	Mymensingh	BD4561	Mymensingh	BD456165	Muktagachha
21	440	Nutrition + WSH	BD	Bangladesh	BD45	Mymensingh	BD4561	Mymensingh	BD456152	Mymensingh Sadar
21	441	WSH	BD	Bangladesh	BD45	Mymensingh	BD4561	Mymensingh	BD456152	Mymensingh Sadar
21	442	Water	BD	Bangladesh	BD45	Mymensingh	BD4561	Mymensingh	BD456152	Mymensingh Sadar
21	443	Control	BD	Bangladesh	BD45	Mymensingh	BD4561	Mymensingh	BD456152	Mymensingh Sadar
21	444	Nutrition	BD	Bangladesh	BD45	Mymensingh	BD4561	Mymensingh	BD456152	Mymensingh Sadar
21	445	Control	BD	Bangladesh	BD45	Mymensingh	BD4561	Mymensingh	BD456152	Mymensingh Sadar
21	446	Handwashing	BD	Bangladesh	BD45	Mymensingh	BD4561	Mymensingh	BD456152	Mymensingh Sadar
21	447	Sanitation	BD	Bangladesh	BD45	Mymensingh	BD4561	Mymensingh	BD456152	Mymensingh Sadar
22	448	Nutrition + WSH	BD	Bangladesh	BD45	Mymensingh	BD4561	Mymensingh	BD456152	Mymensingh Sadar
22	449	Control	BD	Bangladesh	BD45	Mymensingh	BD4561	Mymensingh	BD456152	Mymensingh Sadar
22	450	Water	BD	Bangladesh	BD45	Mymensingh	BD4561	Mymensingh	BD456152	Mymensingh Sadar
22	451	Sanitation	BD	Bangladesh	BD45	Mymensingh	BD4561	Mymensingh	BD456152	Mymensingh Sadar
22	452	Handwashing	BD	Bangladesh	BD45	Mymensingh	BD4561	Mymensingh	BD456152	Mymensingh Sadar
22	453	Control	BD	Bangladesh	BD45	Mymensingh	BD4561	Mymensingh	BD456152	Mymensingh Sadar
22	454	WSH	BD	Bangladesh	BD45	Mymensingh	BD4561	Mymensingh	BD456152	Mymensingh Sadar
22	455	Nutrition	BD	Bangladesh	BD45	Mymensingh	BD4561	Mymensingh	BD456152	Mymensingh Sadar
23	456	Control	BD	Bangladesh	BD45	Mymensingh	BD4561	Mymensingh	BD456152	Mymensingh Sadar
23	457	Nutrition	BD	Bangladesh	BD45	Mymensingh	BD4561	Mymensingh	BD456152	Mymensingh Sadar
23	458	Water	BD	Bangladesh	BD45	Mymensingh	BD4561	Mymensingh	BD456152	Mymensingh Sadar
23	459	Sanitation	BD	Bangladesh	BD45	Mymensingh	BD4561	Mymensingh	BD456152	Mymensingh Sadar
23	460	Control	BD	Bangladesh	BD45	Mymensingh	BD4561	Mymensingh	BD456152	Mymensingh Sadar
23	461	Nutrition + WSH	BD	Bangladesh	BD45	Mymensingh	BD4561	Mymensingh	BD456152	Mymensingh Sadar
23	462	Handwashing	BD	Bangladesh	BD45	Mymensingh	BD4561	Mymensingh	BD456181	Phulpur
23	463	WSH	BD	Bangladesh	BD45	Mymensingh	BD4561	Mymensingh	BD456181	Phulpur
24	464	Control	BD	Bangladesh	BD45	Mymensingh	BD4561	Mymensingh	BD456181	Phulpur
24	465	Nutrition + WSH	BD	Bangladesh	BD45	Mymensingh	BD4561	Mymensingh	BD456181	Phulpur
24	466	Sanitation	BD	Bangladesh	BD45	Mymensingh	BD4561	Mymensingh	BD456181	Phulpur
24	467	Handwashing	BD	Bangladesh	BD45	Mymensingh	BD4561	Mymensingh	BD456181	Phulpur
24	468	Water	BD	Bangladesh	BD45	Mymensingh	BD4561	Mymensingh	BD456181	Phulpur
24	469	WSH	BD	Bangladesh	BD45	Mymensingh	BD4561	Mymensingh	BD456181	Phulpur
24	470	Nutrition	BD	Bangladesh	BD45	Mymensingh	BD4561	Mymensingh	BD456181	Phulpur
24	471	Control	BD	Bangladesh	BD45	Mymensingh	BD4561	Mymensingh	BD456181	Phulpur
25	472	Control	BD	Bangladesh	BD45	Mymensingh	BD4561	Mymensingh	BD456181	Phulpur
25	473	Nutrition	BD	Bangladesh	BD45	Mymensingh	BD4561	Mymensingh	BD456181	Phulpur
25	474	Water	BD	Bangladesh	BD45	Mymensingh	BD4561	Mymensingh	BD456181	Phulpur
25	475	Control	BD	Bangladesh	BD45	Mymensingh	BD4561	Mymensingh	BD456181	Phulpur
25	476	WSH	BD	Bangladesh	BD45	Mymensingh	BD4561	Mymensingh	BD456181	Phulpur
25	477	Handwashing	BD	Bangladesh	BD45	Mymensingh	BD4561	Mymensingh	BD456181	Phulpur
25	478	Nutrition + WSH	BD	Bangladesh	BD45	Mymensingh	BD4561	Mymensingh	BD456181	Phulpur
25	479	Sanitation	BD	Bangladesh	BD45	Mymensingh	BD4561	Mymensingh	BD456181	Phulpur
26	480	Control	BD	Bangladesh	BD45	Mymensingh	BD4561	Mymensingh	BD456181	Phulpur
26	481	Nutrition + WSH	BD	Bangladesh	BD45	Mymensingh	BD4561	Mymensingh	BD456181	Phulpur
26	482	Water	BD	Bangladesh	BD45	Mymensingh	BD4561	Mymensingh	BD456181	Phulpur
26	483	Handwashing	BD	Bangladesh	BD45	Mymensingh	BD4561	Mymensingh	BD456181	Phulpur
26	484	Nutrition	BD	Bangladesh	BD45	Mymensingh	BD4561	Mymensingh	BD456181	Phulpur
26	485	WSH	BD	Bangladesh	BD45	Mymensingh	BD4561	Mymensingh	BD456181	Phulpur
26	486	Sanitation	BD	Bangladesh	BD45	Mymensingh	BD4561	Mymensingh	BD456181	Phulpur
26	487	Control	BD	Bangladesh	BD45	Mymensingh	BD4561	Mymensingh	BD456181	Phulpur
27	488	Water	BD	Bangladesh	BD45	Mymensingh	BD4561	Mymensingh	BD456181	Phulpur
27	489	Nutrition + WSH	BD	Bangladesh	BD45	Mymensingh	BD4561	Mymensingh	BD456181	Phulpur
27	490	Sanitation	BD	Bangladesh	BD45	Mymensingh	BD4561	Mymensingh	BD456181	Phulpur
27	491	Control	BD	Bangladesh	BD45	Mymensingh	BD4561	Mymensingh	BD456181	Phulpur
27	492	Control	BD	Bangladesh	BD45	Mymensingh	BD4561	Mymensingh	BD456181	Phulpur
27	493	Nutrition	BD	Bangladesh	BD45	Mymensingh	BD4561	Mymensingh	BD456181	Phulpur
27	494	WSH	BD	Bangladesh	BD45	Mymensingh	BD4561	Mymensingh	BD456181	Phulpur
27	495	Handwashing	BD	Bangladesh	BD45	Mymensingh	BD4561	Mymensingh	BD456181	Phulpur
28	496	Control	BD	Bangladesh	BD45	Mymensingh	BD4561	Mymensingh	BD456181	Phulpur
28	497	WSH	BD	Bangladesh	BD45	Mymensingh	BD4561	Mymensingh	BD456181	Phulpur
28	498	Sanitation	BD	Bangladesh	BD45	Mymensingh	BD4561	Mymensingh	BD456181	Phulpur
28	499	Control	BD	Bangladesh	BD45	Mymensingh	BD4561	Mymensingh	BD456181	Phulpur
28	500	Water	BD	Bangladesh	BD45	Mymensingh	BD4561	Mymensingh	BD456181	Phulpur
28	501	Handwashing	BD	Bangladesh	BD45	Mymensingh	BD4561	Mymensingh	BD456181	Phulpur
28	502	Nutrition	BD	Bangladesh	BD45	Mymensingh	BD4561	Mymensingh	BD456181	Phulpur
28	503	Nutrition + WSH	BD	Bangladesh	BD45	Mymensingh	BD4561	Mymensingh	BD456181	Phulpur
29	504	Nutrition + WSH	BD	Bangladesh	BD45	Mymensingh	BD4561	Mymensingh	BD456181	Phulpur
29	505	Control	BD	Bangladesh	BD45	Mymensingh	BD4561	Mymensingh	BD456181	Phulpur
29	506	WSH	BD	Bangladesh	BD45	Mymensingh	BD4561	Mymensingh	BD456181	Phulpur
29	507	Control	BD	Bangladesh	BD45	Mymensingh	BD4561	Mymensingh	BD456181	Phulpur
29	508	Sanitation	BD	Bangladesh	BD45	Mymensingh	BD4561	Mymensingh	BD456181	Phulpur
29	509	Water	BD	Bangladesh	BD45	Mymensingh	BD4561	Mymensingh	BD456181	Phulpur
29	510	Handwashing	BD	Bangladesh	BD45	Mymensingh	BD4561	Mymensingh	BD456181	Phulpur
29	511	Nutrition	BD	Bangladesh	BD45	Mymensingh	BD4561	Mymensingh	BD456181	Phulpur
30	512	Water	BD	Bangladesh	BD45	Mymensingh	BD4561	Mymensingh	BD456181	Phulpur
30	513	Sanitation	BD	Bangladesh	BD45	Mymensingh	BD4561	Mymensingh	BD456181	Phulpur
30	514	Handwashing	BD	Bangladesh	BD45	Mymensingh	BD4561	Mymensingh	BD456181	Phulpur
30	515	Control	BD	Bangladesh	BD45	Mymensingh	BD4561	Mymensingh	BD456181	Phulpur
30	516	Control	BD	Bangladesh	BD45	Mymensingh	BD4561	Mymensingh	BD456181	Phulpur
30	517	WSH	BD	Bangladesh	BD45	Mymensingh	BD4561	Mymensingh	BD456181	Phulpur
30	518	Nutrition + WSH	BD	Bangladesh	BD45	Mymensingh	BD4561	Mymensingh	BD456181	Phulpur
30	519	Nutrition	BD	Bangladesh	BD45	Mymensingh	BD4561	Mymensingh	BD456181	Phulpur
31	520	Nutrition	BD	Bangladesh	BD45	Mymensingh	BD4561	Mymensingh	BD456181	Phulpur
31	521	Sanitation	BD	Bangladesh	BD45	Mymensingh	BD4561	Mymensingh	BD456181	Phulpur
31	522	WSH	BD	Bangladesh	BD45	Mymensingh	BD4561	Mymensingh	BD456181	Phulpur
31	523	Control	BD	Bangladesh	BD45	Mymensingh	BD4561	Mymensingh	BD456181	Phulpur
31	524	Nutrition + WSH	BD	Bangladesh	BD45	Mymensingh	BD4561	Mymensingh	BD456181	Phulpur
31	525	Handwashing	BD	Bangladesh	BD45	Mymensingh	BD4561	Mymensingh	BD456181	Phulpur
31	526	Control	BD	Bangladesh	BD45	Mymensingh	BD4561	Mymensingh	BD456123	Gauripur
31	527	Water	BD	Bangladesh	BD45	Mymensingh	BD4561	Mymensingh	BD456123	Gauripur
32	528	Handwashing	BD	Bangladesh	BD45	Mymensingh	BD4561	Mymensingh	BD456123	Gauripur
32	529	Nutrition	BD	Bangladesh	BD45	Mymensingh	BD4561	Mymensingh	BD456123	Gauripur
32	530	Water	BD	Bangladesh	BD45	Mymensingh	BD4561	Mymensingh	BD456123	Gauripur
32	531	Control	BD	Bangladesh	BD45	Mymensingh	BD4561	Mymensingh	BD456123	Gauripur
32	532	Nutrition + WSH	BD	Bangladesh	BD45	Mymensingh	BD4561	Mymensingh	BD456123	Gauripur
32	533	Sanitation	BD	Bangladesh	BD45	Mymensingh	BD4561	Mymensingh	BD456123	Gauripur
32	534	Control	BD	Bangladesh	BD45	Mymensingh	BD4561	Mymensingh	BD456123	Gauripur
32	535	WSH	BD	Bangladesh	BD45	Mymensingh	BD4561	Mymensingh	BD456123	Gauripur
33	536	Control	BD	Bangladesh	BD45	Mymensingh	BD4561	Mymensingh	BD456123	Gauripur
33	537	Handwashing	BD	Bangladesh	BD45	Mymensingh	BD4561	Mymensingh	BD456123	Gauripur
33	538	Water	BD	Bangladesh	BD45	Mymensingh	BD4561	Mymensingh	BD456123	Gauripur
33	539	WSH	BD	Bangladesh	BD45	Mymensingh	BD4561	Mymensingh	BD456123	Gauripur
33	540	Nutrition	BD	Bangladesh	BD45	Mymensingh	BD4561	Mymensingh	BD456123	Gauripur
33	541	Sanitation	BD	Bangladesh	BD45	Mymensingh	BD4561	Mymensingh	BD456123	Gauripur
33	542	Control	BD	Bangladesh	BD45	Mymensingh	BD4561	Mymensingh	BD456123	Gauripur
33	543	Nutrition + WSH	BD	Bangladesh	BD45	Mymensingh	BD4561	Mymensingh	BD456123	Gauripur
34	544	Water	BD	Bangladesh	BD45	Mymensingh	BD4561	Mymensingh	BD456123	Gauripur
34	545	Nutrition	BD	Bangladesh	BD45	Mymensingh	BD4561	Mymensingh	BD456123	Gauripur
34	546	Nutrition + WSH	BD	Bangladesh	BD45	Mymensingh	BD4561	Mymensingh	BD456123	Gauripur
34	547	WSH	BD	Bangladesh	BD45	Mymensingh	BD4561	Mymensingh	BD456123	Gauripur
34	548	Control	BD	Bangladesh	BD45	Mymensingh	BD4561	Mymensingh	BD456123	Gauripur
34	549	Sanitation	BD	Bangladesh	BD45	Mymensingh	BD4561	Mymensingh	BD456123	Gauripur
34	550	Handwashing	BD	Bangladesh	BD45	Mymensingh	BD4561	Mymensingh	BD456123	Gauripur
34	551	Control	BD	Bangladesh	BD45	Mymensingh	BD4561	Mymensingh	BD456123	Gauripur
35	552	Nutrition + WSH	BD	Bangladesh	BD45	Mymensingh	BD4561	Mymensingh	BD456131	Ishwarganj
35	553	Control	BD	Bangladesh	BD45	Mymensingh	BD4561	Mymensingh	BD456131	Ishwarganj
35	554	Control	BD	Bangladesh	BD45	Mymensingh	BD4561	Mymensingh	BD456131	Ishwarganj
35	555	Sanitation	BD	Bangladesh	BD45	Mymensingh	BD4561	Mymensingh	BD456131	Ishwarganj
35	556	Water	BD	Bangladesh	BD45	Mymensingh	BD4561	Mymensingh	BD456131	Ishwarganj
35	557	Handwashing	BD	Bangladesh	BD45	Mymensingh	BD4561	Mymensingh	BD456131	Ishwarganj
35	558	Nutrition	BD	Bangladesh	BD45	Mymensingh	BD4561	Mymensingh	BD456131	Ishwarganj
35	559	WSH	BD	Bangladesh	BD45	Mymensingh	BD4561	Mymensingh	BD456131	Ishwarganj
36	560	Handwashing	BD	Bangladesh	BD45	Mymensingh	BD4561	Mymensingh	BD456131	Ishwarganj
36	561	Control	BD	Bangladesh	BD45	Mymensingh	BD4561	Mymensingh	BD456131	Ishwarganj
36	562	Water	BD	Bangladesh	BD45	Mymensingh	BD4561	Mymensingh	BD456131	Ishwarganj
36	563	Nutrition + WSH	BD	Bangladesh	BD45	Mymensingh	BD4561	Mymensingh	BD456131	Ishwarganj
36	564	Control	BD	Bangladesh	BD45	Mymensingh	BD4561	Mymensingh	BD456131	Ishwarganj
36	565	WSH	BD	Bangladesh	BD45	Mymensingh	BD4561	Mymensingh	BD456131	Ishwarganj
36	566	Sanitation	BD	Bangladesh	BD45	Mymensingh	BD4561	Mymensingh	BD456131	Ishwarganj
36	567	Nutrition	BD	Bangladesh	BD45	Mymensingh	BD4561	Mymensingh	BD456131	Ishwarganj
37	568	Nutrition	BD	Bangladesh	BD45	Mymensingh	BD4561	Mymensingh	BD456131	Ishwarganj
37	569	WSH	BD	Bangladesh	BD45	Mymensingh	BD4561	Mymensingh	BD456131	Ishwarganj
37	570	Nutrition + WSH	BD	Bangladesh	BD45	Mymensingh	BD4561	Mymensingh	BD456131	Ishwarganj
37	571	Sanitation	BD	Bangladesh	BD45	Mymensingh	BD4561	Mymensingh	BD456131	Ishwarganj
37	572	Handwashing	BD	Bangladesh	BD45	Mymensingh	BD4561	Mymensingh	BD456131	Ishwarganj
37	573	Water	BD	Bangladesh	BD45	Mymensingh	BD4561	Mymensingh	BD456131	Ishwarganj
37	574	Control	BD	Bangladesh	BD45	Mymensingh	BD4561	Mymensingh	BD456131	Ishwarganj
37	575	Control	BD	Bangladesh	BD45	Mymensingh	BD4561	Mymensingh	BD456131	Ishwarganj
38	576	Control	BD	Bangladesh	BD45	Mymensingh	BD4561	Mymensingh	BD456131	Ishwarganj
38	577	Sanitation	BD	Bangladesh	BD45	Mymensingh	BD4561	Mymensingh	BD456131	Ishwarganj
38	578	Control	BD	Bangladesh	BD45	Mymensingh	BD4561	Mymensingh	BD456131	Ishwarganj
38	579	WSH	BD	Bangladesh	BD45	Mymensingh	BD4561	Mymensingh	BD456131	Ishwarganj
38	580	Water	BD	Bangladesh	BD45	Mymensingh	BD4561	Mymensingh	BD456131	Ishwarganj
38	581	Nutrition + WSH	BD	Bangladesh	BD45	Mymensingh	BD4561	Mymensingh	BD456131	Ishwarganj
38	582	Handwashing	BD	Bangladesh	BD45	Mymensingh	BD4561	Mymensingh	BD456131	Ishwarganj
38	583	Nutrition	BD	Bangladesh	BD45	Mymensingh	BD4561	Mymensingh	BD456131	Ishwarganj
39	584	Nutrition	BD	Bangladesh	BD45	Mymensingh	BD4561	Mymensingh	BD456172	Nandail
39	585	Nutrition + WSH	BD	Bangladesh	BD45	Mymensingh	BD4561	Mymensingh	BD456131	Ishwarganj
39	586	Water	BD	Bangladesh	BD45	Mymensingh	BD4561	Mymensingh	BD456131	Ishwarganj
39	587	WSH	BD	Bangladesh	BD45	Mymensingh	BD4561	Mymensingh	BD456131	Ishwarganj
39	588	Control	BD	Bangladesh	BD45	Mymensingh	BD4561	Mymensingh	BD456131	Ishwarganj
39	589	Handwashing	BD	Bangladesh	BD45	Mymensingh	BD4561	Mymensingh	BD456131	Ishwarganj
39	590	Sanitation	BD	Bangladesh	BD45	Mymensingh	BD4561	Mymensingh	BD456131	Ishwarganj
39	591	Control	BD	Bangladesh	BD45	Mymensingh	BD4561	Mymensingh	BD456131	Ishwarganj
40	592	Nutrition + WSH	BD	Bangladesh	BD45	Mymensingh	BD4561	Mymensingh	BD456131	Ishwarganj
40	593	WSH	BD	Bangladesh	BD45	Mymensingh	BD4561	Mymensingh	BD456131	Ishwarganj
40	594	Control	BD	Bangladesh	BD45	Mymensingh	BD4561	Mymensingh	BD456131	Ishwarganj
40	595	Sanitation	BD	Bangladesh	BD45	Mymensingh	BD4561	Mymensingh	BD456131	Ishwarganj
40	596	Control	BD	Bangladesh	BD45	Mymensingh	BD4561	Mymensingh	BD456131	Ishwarganj
40	597	Water	BD	Bangladesh	BD45	Mymensingh	BD4561	Mymensingh	BD456131	Ishwarganj
40	598	Nutrition	BD	Bangladesh	BD45	Mymensingh	BD4561	Mymensingh	BD456131	Ishwarganj
40	599	Handwashing	BD	Bangladesh	BD45	Mymensingh	BD4561	Mymensingh	BD456131	Ishwarganj
41	600	Nutrition	BD	Bangladesh	BD45	Mymensingh	BD4561	Mymensingh	BD456131	Ishwarganj
41	601	Nutrition + WSH	BD	Bangladesh	BD45	Mymensingh	BD4561	Mymensingh	BD456131	Ishwarganj
41	602	WSH	BD	Bangladesh	BD45	Mymensingh	BD4561	Mymensingh	BD456131	Ishwarganj
41	603	Water	BD	Bangladesh	BD45	Mymensingh	BD4561	Mymensingh	BD456131	Ishwarganj
41	604	Sanitation	BD	Bangladesh	BD45	Mymensingh	BD4561	Mymensingh	BD456131	Ishwarganj
41	605	Control	BD	Bangladesh	BD45	Mymensingh	BD4561	Mymensingh	BD456131	Ishwarganj
41	606	Control	BD	Bangladesh	BD45	Mymensingh	BD4561	Mymensingh	BD456131	Ishwarganj
41	607	Handwashing	BD	Bangladesh	BD45	Mymensingh	BD4561	Mymensingh	BD456131	Ishwarganj
42	608	Control	BD	Bangladesh	BD45	Mymensingh	BD4561	Mymensingh	BD456172	Nandail
42	609	Sanitation	BD	Bangladesh	BD45	Mymensingh	BD4561	Mymensingh	BD456172	Nandail
42	610	Handwashing	BD	Bangladesh	BD45	Mymensingh	BD4561	Mymensingh	BD456172	Nandail
42	611	WSH	BD	Bangladesh	BD45	Mymensingh	BD4561	Mymensingh	BD456172	Nandail
42	612	Nutrition + WSH	BD	Bangladesh	BD45	Mymensingh	BD4561	Mymensingh	BD456172	Nandail
42	613	Water	BD	Bangladesh	BD45	Mymensingh	BD4561	Mymensingh	BD456172	Nandail
42	614	Control	BD	Bangladesh	BD45	Mymensingh	BD4561	Mymensingh	BD456172	Nandail
42	615	Nutrition	BD	Bangladesh	BD45	Mymensingh	BD4561	Mymensingh	BD456172	Nandail
43	616	WSH	BD	Bangladesh	BD45	Mymensingh	BD4561	Mymensingh	BD456172	Nandail
43	617	Water	BD	Bangladesh	BD45	Mymensingh	BD4561	Mymensingh	BD456172	Nandail
43	618	Control	BD	Bangladesh	BD45	Mymensingh	BD4561	Mymensingh	BD456172	Nandail
43	619	Control	BD	Bangladesh	BD45	Mymensingh	BD4561	Mymensingh	BD456172	Nandail
43	620	Sanitation	BD	Bangladesh	BD45	Mymensingh	BD4561	Mymensingh	BD456172	Nandail
43	621	Nutrition + WSH	BD	Bangladesh	BD45	Mymensingh	BD4561	Mymensingh	BD456172	Nandail
43	622	Handwashing	BD	Bangladesh	BD45	Mymensingh	BD4561	Mymensingh	BD456172	Nandail
43	623	Nutrition	BD	Bangladesh	BD45	Mymensingh	BD4561	Mymensingh	BD456172	Nandail
44	624	WSH	BD	Bangladesh	BD45	Mymensingh	BD4561	Mymensingh	BD456172	Nandail
44	625	Nutrition	BD	Bangladesh	BD45	Mymensingh	BD4561	Mymensingh	BD456172	Nandail
44	626	Water	BD	Bangladesh	BD45	Mymensingh	BD4561	Mymensingh	BD456172	Nandail
44	627	Control	BD	Bangladesh	BD45	Mymensingh	BD4561	Mymensingh	BD456172	Nandail
44	628	Control	BD	Bangladesh	BD45	Mymensingh	BD4561	Mymensingh	BD456172	Nandail
44	629	Nutrition + WSH	BD	Bangladesh	BD45	Mymensingh	BD4561	Mymensingh	BD456172	Nandail
44	630	Sanitation	BD	Bangladesh	BD45	Mymensingh	BD4561	Mymensingh	BD456172	Nandail
44	631	Handwashing	BD	Bangladesh	BD45	Mymensingh	BD4561	Mymensingh	BD456172	Nandail
45	632	Nutrition + WSH	BD	Bangladesh	BD45	Mymensingh	BD4561	Mymensingh	BD456172	Nandail
45	633	Control	BD	Bangladesh	BD45	Mymensingh	BD4561	Mymensingh	BD456172	Nandail
45	634	Nutrition	BD	Bangladesh	BD45	Mymensingh	BD4561	Mymensingh	BD456172	Nandail
45	635	Handwashing	BD	Bangladesh	BD45	Mymensingh	BD4561	Mymensingh	BD456172	Nandail
45	636	WSH	BD	Bangladesh	BD30	Dhaka	BD3048	Kishoreganj	BD304849	Kishoreganj Sadar
45	637	Sanitation	BD	Bangladesh	BD45	Mymensingh	BD4561	Mymensingh	BD456172	Nandail
45	638	Control	BD	Bangladesh	BD45	Mymensingh	BD4561	Mymensingh	BD456172	Nandail
45	639	Water	BD	Bangladesh	BD45	Mymensingh	BD4561	Mymensingh	BD456172	Nandail
46	640	Control	BD	Bangladesh	BD45	Mymensingh	BD4561	Mymensingh	BD456172	Nandail
46	641	Nutrition	BD	Bangladesh	BD45	Mymensingh	BD4561	Mymensingh	BD456172	Nandail
46	642	Handwashing	BD	Bangladesh	BD45	Mymensingh	BD4561	Mymensingh	BD456172	Nandail
46	643	Sanitation	BD	Bangladesh	BD45	Mymensingh	BD4561	Mymensingh	BD456172	Nandail
46	644	Nutrition + WSH	BD	Bangladesh	BD45	Mymensingh	BD4561	Mymensingh	BD456172	Nandail
46	645	WSH	BD	Bangladesh	BD45	Mymensingh	BD4561	Mymensingh	BD456172	Nandail
46	646	Water	BD	Bangladesh	BD45	Mymensingh	BD4561	Mymensingh	BD456172	Nandail
46	647	Control	BD	Bangladesh	BD45	Mymensingh	BD4561	Mymensingh	BD456172	Nandail
47	648	Control	BD	Bangladesh	BD45	Mymensingh	BD4561	Mymensingh	BD456172	Nandail
47	649	Nutrition + WSH	BD	Bangladesh	BD45	Mymensingh	BD4561	Mymensingh	BD456172	Nandail
47	650	Sanitation	BD	Bangladesh	BD45	Mymensingh	BD4561	Mymensingh	BD456172	Nandail
47	651	Control	BD	Bangladesh	BD45	Mymensingh	BD4561	Mymensingh	BD456172	Nandail
47	652	WSH	BD	Bangladesh	BD45	Mymensingh	BD4561	Mymensingh	BD456172	Nandail
47	653	Nutrition	BD	Bangladesh	BD45	Mymensingh	BD4561	Mymensingh	BD456172	Nandail
47	654	Water	BD	Bangladesh	BD45	Mymensingh	BD4561	Mymensingh	BD456172	Nandail
47	655	Handwashing	BD	Bangladesh	BD45	Mymensingh	BD4561	Mymensingh	BD456172	Nandail
48	656	Sanitation	BD	Bangladesh	BD45	Mymensingh	BD4561	Mymensingh	BD456172	Nandail
48	657	Control	BD	Bangladesh	BD45	Mymensingh	BD4561	Mymensingh	BD456172	Nandail
48	658	Nutrition + WSH	BD	Bangladesh	BD45	Mymensingh	BD4561	Mymensingh	BD456172	Nandail
48	659	Handwashing	BD	Bangladesh	BD45	Mymensingh	BD4561	Mymensingh	BD456172	Nandail
48	660	Water	BD	Bangladesh	BD45	Mymensingh	BD4561	Mymensingh	BD456172	Nandail
48	661	Nutrition	BD	Bangladesh	BD45	Mymensingh	BD4561	Mymensingh	BD456172	Nandail
48	662	Control	BD	Bangladesh	BD45	Mymensingh	BD4561	Mymensingh	BD456172	Nandail
48	663	WSH	BD	Bangladesh	BD45	Mymensingh	BD4561	Mymensingh	BD456172	Nandail
49	664	Control	BD	Bangladesh	BD45	Mymensingh	BD4561	Mymensingh	BD456172	Nandail
49	665	Nutrition	BD	Bangladesh	BD45	Mymensingh	BD4561	Mymensingh	BD456172	Nandail
49	666	Nutrition + WSH	BD	Bangladesh	BD45	Mymensingh	BD4561	Mymensingh	BD456172	Nandail
49	667	Handwashing	BD	Bangladesh	BD45	Mymensingh	BD4561	Mymensingh	BD456172	Nandail
49	668	Water	BD	Bangladesh	BD45	Mymensingh	BD4561	Mymensingh	BD456172	Nandail
49	669	Control	BD	Bangladesh	BD45	Mymensingh	BD4561	Mymensingh	BD456172	Nandail
49	670	WSH	BD	Bangladesh	BD45	Mymensingh	BD4561	Mymensingh	BD456172	Nandail
49	671	Sanitation	BD	Bangladesh	BD45	Mymensingh	BD4561	Mymensingh	BD456172	Nandail
50	672	Handwashing	BD	Bangladesh	BD45	Mymensingh	BD4561	Mymensingh	BD456172	Nandail
50	673	WSH	BD	Bangladesh	BD45	Mymensingh	BD4561	Mymensingh	BD456172	Nandail
50	674	Water	BD	Bangladesh	BD45	Mymensingh	BD4561	Mymensingh	BD456172	Nandail
50	675	Control	BD	Bangladesh	BD45	Mymensingh	BD4561	Mymensingh	BD456172	Nandail
50	676	Nutrition + WSH	BD	Bangladesh	BD45	Mymensingh	BD4561	Mymensingh	BD456172	Nandail
50	677	Nutrition	BD	Bangladesh	BD45	Mymensingh	BD4561	Mymensingh	BD456172	Nandail
50	678	Sanitation	BD	Bangladesh	BD45	Mymensingh	BD4561	Mymensingh	BD456172	Nandail
50	679	Control	BD	Bangladesh	BD45	Mymensingh	BD4561	Mymensingh	BD456172	Nandail
51	680	Sanitation	BD	Bangladesh	BD45	Mymensingh	BD4561	Mymensingh	BD456123	Gauripur
51	681	Nutrition	BD	Bangladesh	BD45	Mymensingh	BD4561	Mymensingh	BD456123	Gauripur
51	682	Control	BD	Bangladesh	BD45	Mymensingh	BD4561	Mymensingh	BD456123	Gauripur
51	683	WSH	BD	Bangladesh	BD45	Mymensingh	BD4561	Mymensingh	BD456123	Gauripur
51	684	Water	BD	Bangladesh	BD45	Mymensingh	BD4561	Mymensingh	BD456123	Gauripur
51	685	Control	BD	Bangladesh	BD45	Mymensingh	BD4561	Mymensingh	BD456123	Gauripur
51	686	Handwashing	BD	Bangladesh	BD45	Mymensingh	BD4561	Mymensingh	BD456123	Gauripur
51	687	Nutrition + WSH	BD	Bangladesh	BD45	Mymensingh	BD4561	Mymensingh	BD456123	Gauripur
52	688	Control	BD	Bangladesh	BD45	Mymensingh	BD4561	Mymensingh	BD456123	Gauripur
52	689	Nutrition + WSH	BD	Bangladesh	BD45	Mymensingh	BD4561	Mymensingh	BD456123	Gauripur
52	690	Sanitation	BD	Bangladesh	BD45	Mymensingh	BD4561	Mymensingh	BD456123	Gauripur
52	691	Handwashing	BD	Bangladesh	BD45	Mymensingh	BD4561	Mymensingh	BD456123	Gauripur
52	692	Water	BD	Bangladesh	BD45	Mymensingh	BD4561	Mymensingh	BD456123	Gauripur
52	693	Control	BD	Bangladesh	BD45	Mymensingh	BD4561	Mymensingh	BD456123	Gauripur
52	694	Nutrition	BD	Bangladesh	BD45	Mymensingh	BD4561	Mymensingh	BD456123	Gauripur
52	695	WSH	BD	Bangladesh	BD45	Mymensingh	BD4561	Mymensingh	BD456123	Gauripur
53	696	Control	BD	Bangladesh	BD45	Mymensingh	BD4561	Mymensingh	BD456194	Trishal
53	697	Handwashing	BD	Bangladesh	BD45	Mymensingh	BD4561	Mymensingh	BD456194	Trishal
53	698	Nutrition + WSH	BD	Bangladesh	BD45	Mymensingh	BD4561	Mymensingh	BD456194	Trishal
53	699	Water	BD	Bangladesh	BD45	Mymensingh	BD4561	Mymensingh	BD456194	Trishal
53	700	Control	BD	Bangladesh	BD45	Mymensingh	BD4561	Mymensingh	BD456194	Trishal
53	701	Sanitation	BD	Bangladesh	BD45	Mymensingh	BD4561	Mymensingh	BD456194	Trishal
53	702	WSH	BD	Bangladesh	BD45	Mymensingh	BD4561	Mymensingh	BD456194	Trishal
53	703	Nutrition	BD	Bangladesh	BD45	Mymensingh	BD4561	Mymensingh	BD456194	Trishal
54	704	Nutrition	BD	Bangladesh	BD45	Mymensingh	BD4561	Mymensingh	BD456194	Trishal
54	705	Sanitation	BD	Bangladesh	BD45	Mymensingh	BD4561	Mymensingh	BD456194	Trishal
54	706	Handwashing	BD	Bangladesh	BD45	Mymensingh	BD4561	Mymensingh	BD456194	Trishal
54	707	Control	BD	Bangladesh	BD45	Mymensingh	BD4561	Mymensingh	BD456194	Trishal
54	708	Water	BD	Bangladesh	BD45	Mymensingh	BD4561	Mymensingh	BD456194	Trishal
54	709	Nutrition + WSH	BD	Bangladesh	BD45	Mymensingh	BD4561	Mymensingh	BD456194	Trishal
54	710	WSH	BD	Bangladesh	BD45	Mymensingh	BD4561	Mymensingh	BD456194	Trishal
54	711	Control	BD	Bangladesh	BD45	Mymensingh	BD4561	Mymensingh	BD456194	Trishal
55	712	Sanitation	BD	Bangladesh	BD45	Mymensingh	BD4561	Mymensingh	BD456194	Trishal
55	713	Nutrition + WSH	BD	Bangladesh	BD45	Mymensingh	BD4561	Mymensingh	BD456194	Trishal
55	714	Control	BD	Bangladesh	BD45	Mymensingh	BD4561	Mymensingh	BD456194	Trishal
55	715	Handwashing	BD	Bangladesh	BD45	Mymensingh	BD4561	Mymensingh	BD456194	Trishal
55	716	Control	BD	Bangladesh	BD45	Mymensingh	BD4561	Mymensingh	BD456194	Trishal
55	717	Nutrition	BD	Bangladesh	BD45	Mymensingh	BD4561	Mymensingh	BD456194	Trishal
55	718	Water	BD	Bangladesh	BD45	Mymensingh	BD4561	Mymensingh	BD456194	Trishal
55	719	WSH	BD	Bangladesh	BD45	Mymensingh	BD4561	Mymensingh	BD456194	Trishal
56	720	Control	BD	Bangladesh	BD45	Mymensingh	BD4561	Mymensingh	BD456194	Trishal
56	721	Control	BD	Bangladesh	BD45	Mymensingh	BD4561	Mymensingh	BD456194	Trishal
56	722	Water	BD	Bangladesh	BD45	Mymensingh	BD4561	Mymensingh	BD456194	Trishal
56	723	Handwashing	BD	Bangladesh	BD45	Mymensingh	BD4561	Mymensingh	BD456194	Trishal
56	724	Nutrition + WSH	BD	Bangladesh	BD45	Mymensingh	BD4561	Mymensingh	BD456194	Trishal
56	725	WSH	BD	Bangladesh	BD45	Mymensingh	BD4561	Mymensingh	BD456194	Trishal
56	726	Nutrition	BD	Bangladesh	BD45	Mymensingh	BD4561	Mymensingh	BD456194	Trishal
56	727	Sanitation	BD	Bangladesh	BD45	Mymensingh	BD4561	Mymensingh	BD456194	Trishal
57	728	Water	BD	Bangladesh	BD45	Mymensingh	BD4561	Mymensingh	BD456194	Trishal
57	729	Nutrition	BD	Bangladesh	BD45	Mymensingh	BD4561	Mymensingh	BD456194	Trishal
57	730	Handwashing	BD	Bangladesh	BD45	Mymensingh	BD4561	Mymensingh	BD456194	Trishal
57	731	Control	BD	Bangladesh	BD45	Mymensingh	BD4561	Mymensingh	BD456194	Trishal
57	732	WSH	BD	Bangladesh	BD45	Mymensingh	BD4561	Mymensingh	BD456194	Trishal
57	733	Nutrition + WSH	BD	Bangladesh	BD45	Mymensingh	BD4561	Mymensingh	BD456194	Trishal
57	734	Sanitation	BD	Bangladesh	BD45	Mymensingh	BD4561	Mymensingh	BD456194	Trishal
57	735	Control	BD	Bangladesh	BD45	Mymensingh	BD4561	Mymensingh	BD456194	Trishal
58	736	Control	BD	Bangladesh	BD45	Mymensingh	BD4561	Mymensingh	BD456194	Trishal
58	737	Nutrition + WSH	BD	Bangladesh	BD45	Mymensingh	BD4561	Mymensingh	BD456194	Trishal
58	738	WSH	BD	Bangladesh	BD45	Mymensingh	BD4561	Mymensingh	BD456194	Trishal
58	739	Nutrition	BD	Bangladesh	BD45	Mymensingh	BD4561	Mymensingh	BD456194	Trishal
58	740	Handwashing	BD	Bangladesh	BD45	Mymensingh	BD4561	Mymensingh	BD456194	Trishal
58	741	Sanitation	BD	Bangladesh	BD45	Mymensingh	BD4561	Mymensingh	BD456194	Trishal
58	742	Control	BD	Bangladesh	BD45	Mymensingh	BD4561	Mymensingh	BD456194	Trishal
58	743	Water	BD	Bangladesh	BD45	Mymensingh	BD4561	Mymensingh	BD456194	Trishal
59	744	Sanitation	BD	Bangladesh	BD45	Mymensingh	BD4561	Mymensingh	BD456194	Trishal
59	745	Handwashing	BD	Bangladesh	BD45	Mymensingh	BD4561	Mymensingh	BD456194	Trishal
59	746	Control	BD	Bangladesh	BD45	Mymensingh	BD4561	Mymensingh	BD456194	Trishal
59	747	Control	BD	Bangladesh	BD45	Mymensingh	BD4561	Mymensingh	BD456194	Trishal
59	748	Nutrition + WSH	BD	Bangladesh	BD45	Mymensingh	BD4561	Mymensingh	BD456194	Trishal
59	749	WSH	BD	Bangladesh	BD45	Mymensingh	BD4561	Mymensingh	BD456194	Trishal
59	750	Nutrition	BD	Bangladesh	BD45	Mymensingh	BD4561	Mymensingh	BD456194	Trishal
59	751	Water	BD	Bangladesh	BD45	Mymensingh	BD4561	Mymensingh	BD456194	Trishal
60	752	WSH	BD	Bangladesh	BD45	Mymensingh	BD4561	Mymensingh	BD456194	Trishal
60	753	Water	BD	Bangladesh	BD45	Mymensingh	BD4561	Mymensingh	BD456194	Trishal
60	754	Handwashing	BD	Bangladesh	BD45	Mymensingh	BD4561	Mymensingh	BD456194	Trishal
60	755	Control	BD	Bangladesh	BD45	Mymensingh	BD4561	Mymensingh	BD456194	Trishal
60	756	Nutrition + WSH	BD	Bangladesh	BD45	Mymensingh	BD4561	Mymensingh	BD456194	Trishal
60	757	Control	BD	Bangladesh	BD45	Mymensingh	BD4561	Mymensingh	BD456194	Trishal
60	758	Sanitation	BD	Bangladesh	BD45	Mymensingh	BD4561	Mymensingh	BD456194	Trishal
60	759	Nutrition	BD	Bangladesh	BD45	Mymensingh	BD4561	Mymensingh	BD456194	Trishal
61	760	Nutrition	BD	Bangladesh	BD45	Mymensingh	BD4561	Mymensingh	BD456122	Gaffargaon
61	761	Handwashing	BD	Bangladesh	BD45	Mymensingh	BD4561	Mymensingh	BD456122	Gaffargaon
61	762	Sanitation	BD	Bangladesh	BD45	Mymensingh	BD4561	Mymensingh	BD456122	Gaffargaon
61	763	Water	BD	Bangladesh	BD45	Mymensingh	BD4561	Mymensingh	BD456122	Gaffargaon
61	764	Control	BD	Bangladesh	BD45	Mymensingh	BD4561	Mymensingh	BD456122	Gaffargaon
61	765	WSH	BD	Bangladesh	BD45	Mymensingh	BD4561	Mymensingh	BD456122	Gaffargaon
61	766	Nutrition + WSH	BD	Bangladesh	BD45	Mymensingh	BD4561	Mymensingh	BD456122	Gaffargaon
61	767	Control	BD	Bangladesh	BD45	Mymensingh	BD4561	Mymensingh	BD456122	Gaffargaon
62	768	Water	BD	Bangladesh	BD45	Mymensingh	BD4561	Mymensingh	BD456122	Gaffargaon
62	769	Nutrition	BD	Bangladesh	BD45	Mymensingh	BD4561	Mymensingh	BD456122	Gaffargaon
62	770	Control	BD	Bangladesh	BD45	Mymensingh	BD4561	Mymensingh	BD456122	Gaffargaon
62	771	WSH	BD	Bangladesh	BD45	Mymensingh	BD4561	Mymensingh	BD456122	Gaffargaon
62	772	Handwashing	BD	Bangladesh	BD45	Mymensingh	BD4561	Mymensingh	BD456122	Gaffargaon
62	773	Nutrition + WSH	BD	Bangladesh	BD45	Mymensingh	BD4561	Mymensingh	BD456122	Gaffargaon
62	774	Control	BD	Bangladesh	BD45	Mymensingh	BD4561	Mymensingh	BD456122	Gaffargaon
62	775	Sanitation	BD	Bangladesh	BD45	Mymensingh	BD4561	Mymensingh	BD456122	Gaffargaon
63	776	Handwashing	BD	Bangladesh	BD45	Mymensingh	BD4561	Mymensingh	BD456122	Gaffargaon
63	777	Control	BD	Bangladesh	BD45	Mymensingh	BD4561	Mymensingh	BD456122	Gaffargaon
63	778	Nutrition	BD	Bangladesh	BD45	Mymensingh	BD4561	Mymensingh	BD456122	Gaffargaon
63	779	Control	BD	Bangladesh	BD45	Mymensingh	BD4561	Mymensingh	BD456122	Gaffargaon
63	780	Water	BD	Bangladesh	BD45	Mymensingh	BD4561	Mymensingh	BD456122	Gaffargaon
63	781	Sanitation	BD	Bangladesh	BD45	Mymensingh	BD4561	Mymensingh	BD456122	Gaffargaon
63	782	Nutrition + WSH	BD	Bangladesh	BD45	Mymensingh	BD4561	Mymensingh	BD456122	Gaffargaon
63	783	WSH	BD	Bangladesh	BD45	Mymensingh	BD4561	Mymensingh	BD456122	Gaffargaon
64	784	Handwashing	BD	Bangladesh	BD45	Mymensingh	BD4561	Mymensingh	BD456122	Gaffargaon
64	785	Sanitation	BD	Bangladesh	BD45	Mymensingh	BD4561	Mymensingh	BD456122	Gaffargaon
64	786	Control	BD	Bangladesh	BD45	Mymensingh	BD4561	Mymensingh	BD456122	Gaffargaon
64	787	WSH	BD	Bangladesh	BD45	Mymensingh	BD4561	Mymensingh	BD456122	Gaffargaon
64	788	Control	BD	Bangladesh	BD45	Mymensingh	BD4561	Mymensingh	BD456122	Gaffargaon
64	789	Nutrition	BD	Bangladesh	BD45	Mymensingh	BD4561	Mymensingh	BD456122	Gaffargaon
64	790	Water	BD	Bangladesh	BD45	Mymensingh	BD4561	Mymensingh	BD456122	Gaffargaon
64	791	Nutrition + WSH	BD	Bangladesh	BD45	Mymensingh	BD4561	Mymensingh	BD456122	Gaffargaon
65	792	Control	BD	Bangladesh	BD45	Mymensingh	BD4561	Mymensingh	BD456122	Gaffargaon
65	793	Nutrition + WSH	BD	Bangladesh	BD45	Mymensingh	BD4561	Mymensingh	BD456122	Gaffargaon
65	794	Control	BD	Bangladesh	BD45	Mymensingh	BD4561	Mymensingh	BD456122	Gaffargaon
65	795	Water	BD	Bangladesh	BD45	Mymensingh	BD4561	Mymensingh	BD456122	Gaffargaon
65	796	WSH	BD	Bangladesh	BD45	Mymensingh	BD4561	Mymensingh	BD456122	Gaffargaon
65	797	Handwashing	BD	Bangladesh	BD45	Mymensingh	BD4561	Mymensingh	BD456122	Gaffargaon
65	798	Sanitation	BD	Bangladesh	BD45	Mymensingh	BD4561	Mymensingh	BD456122	Gaffargaon
65	799	Nutrition	BD	Bangladesh	BD45	Mymensingh	BD4561	Mymensingh	BD456122	Gaffargaon
66	800	Handwashing	BD	Bangladesh	BD45	Mymensingh	BD4561	Mymensingh	BD456122	Gaffargaon
66	801	Nutrition + WSH	BD	Bangladesh	BD45	Mymensingh	BD4561	Mymensingh	BD456122	Gaffargaon
66	802	WSH	BD	Bangladesh	BD45	Mymensingh	BD4561	Mymensingh	BD456122	Gaffargaon
66	803	Water	BD	Bangladesh	BD45	Mymensingh	BD4561	Mymensingh	BD456122	Gaffargaon
66	804	Control	BD	Bangladesh	BD45	Mymensingh	BD4561	Mymensingh	BD456122	Gaffargaon
66	805	Sanitation	BD	Bangladesh	BD45	Mymensingh	BD4561	Mymensingh	BD456122	Gaffargaon
66	806	Nutrition	BD	Bangladesh	BD45	Mymensingh	BD4561	Mymensingh	BD456122	Gaffargaon
66	807	Control	BD	Bangladesh	BD45	Mymensingh	BD4561	Mymensingh	BD456122	Gaffargaon
67	808	Handwashing	BD	Bangladesh	BD45	Mymensingh	BD4561	Mymensingh	BD456122	Gaffargaon
67	809	Nutrition + WSH	BD	Bangladesh	BD45	Mymensingh	BD4561	Mymensingh	BD456122	Gaffargaon
67	810	Nutrition	BD	Bangladesh	BD45	Mymensingh	BD4561	Mymensingh	BD456122	Gaffargaon
67	811	Water	BD	Bangladesh	BD45	Mymensingh	BD4561	Mymensingh	BD456122	Gaffargaon
67	812	Control	BD	Bangladesh	BD45	Mymensingh	BD4561	Mymensingh	BD456122	Gaffargaon
67	813	WSH	BD	Bangladesh	BD45	Mymensingh	BD4561	Mymensingh	BD456122	Gaffargaon
67	814	Control	BD	Bangladesh	BD45	Mymensingh	BD4561	Mymensingh	BD456122	Gaffargaon
67	815	Sanitation	BD	Bangladesh	BD45	Mymensingh	BD4561	Mymensingh	BD456122	Gaffargaon
68	816	Control	BD	Bangladesh	BD45	Mymensingh	BD4561	Mymensingh	BD456122	Gaffargaon
68	817	Control	BD	Bangladesh	BD45	Mymensingh	BD4561	Mymensingh	BD456122	Gaffargaon
68	818	Water	BD	Bangladesh	BD45	Mymensingh	BD4561	Mymensingh	BD456122	Gaffargaon
68	819	Nutrition	BD	Bangladesh	BD45	Mymensingh	BD4561	Mymensingh	BD456122	Gaffargaon
68	820	Nutrition + WSH	BD	Bangladesh	BD45	Mymensingh	BD4561	Mymensingh	BD456122	Gaffargaon
68	821	WSH	BD	Bangladesh	BD45	Mymensingh	BD4561	Mymensingh	BD456122	Gaffargaon
68	822	Handwashing	BD	Bangladesh	BD45	Mymensingh	BD4561	Mymensingh	BD456122	Gaffargaon
68	823	Sanitation	BD	Bangladesh	BD45	Mymensingh	BD4561	Mymensingh	BD456122	Gaffargaon
69	824	Nutrition + WSH	BD	Bangladesh	BD45	Mymensingh	BD4561	Mymensingh	BD456113	Bhaluka
69	825	Handwashing	BD	Bangladesh	BD45	Mymensingh	BD4561	Mymensingh	BD456113	Bhaluka
69	826	Water	BD	Bangladesh	BD45	Mymensingh	BD4561	Mymensingh	BD456113	Bhaluka
69	827	Nutrition	BD	Bangladesh	BD30	Dhaka	BD3033	Gazipur	BD303386	Sreepur
69	828	Control	BD	Bangladesh	BD30	Dhaka	BD3033	Gazipur	BD303386	Sreepur
69	829	Control	BD	Bangladesh	BD30	Dhaka	BD3033	Gazipur	BD303386	Sreepur
69	830	Sanitation	BD	Bangladesh	BD30	Dhaka	BD3033	Gazipur	BD303386	Sreepur
69	831	WSH	BD	Bangladesh	BD30	Dhaka	BD3033	Gazipur	BD303386	Sreepur
70	832	Handwashing	BD	Bangladesh	BD30	Dhaka	BD3033	Gazipur	BD303386	Sreepur
70	833	Sanitation	BD	Bangladesh	BD30	Dhaka	BD3033	Gazipur	BD303386	Sreepur
70	834	Control	BD	Bangladesh	BD30	Dhaka	BD3033	Gazipur	BD303386	Sreepur
70	835	Control	BD	Bangladesh	BD30	Dhaka	BD3033	Gazipur	BD303386	Sreepur
70	836	Nutrition	BD	Bangladesh	BD30	Dhaka	BD3033	Gazipur	BD303386	Sreepur
70	837	Water	BD	Bangladesh	BD30	Dhaka	BD3033	Gazipur	BD303386	Sreepur
70	838	Nutrition + WSH	BD	Bangladesh	BD30	Dhaka	BD3033	Gazipur	BD303386	Sreepur
70	839	WSH	BD	Bangladesh	BD30	Dhaka	BD3033	Gazipur	BD303386	Sreepur
71	840	Sanitation	BD	Bangladesh	BD30	Dhaka	BD3033	Gazipur	BD303386	Sreepur
71	841	Nutrition	BD	Bangladesh	BD30	Dhaka	BD3033	Gazipur	BD303386	Sreepur
71	842	Handwashing	BD	Bangladesh	BD30	Dhaka	BD3033	Gazipur	BD303386	Sreepur
71	843	Water	BD	Bangladesh	BD30	Dhaka	BD3033	Gazipur	BD303386	Sreepur
71	844	Control	BD	Bangladesh	BD30	Dhaka	BD3033	Gazipur	BD303386	Sreepur
71	845	Nutrition + WSH	BD	Bangladesh	BD30	Dhaka	BD3033	Gazipur	BD303386	Sreepur
71	846	WSH	BD	Bangladesh	BD30	Dhaka	BD3033	Gazipur	BD303386	Sreepur
71	847	Control	BD	Bangladesh	BD30	Dhaka	BD3033	Gazipur	BD303386	Sreepur
72	848	Control	BD	Bangladesh	BD30	Dhaka	BD3033	Gazipur	BD303386	Sreepur
72	849	Water	BD	Bangladesh	BD30	Dhaka	BD3033	Gazipur	BD303386	Sreepur
72	850	WSH	BD	Bangladesh	BD30	Dhaka	BD3033	Gazipur	BD303386	Sreepur
72	851	Sanitation	BD	Bangladesh	BD30	Dhaka	BD3033	Gazipur	BD303386	Sreepur
72	852	Nutrition + WSH	BD	Bangladesh	BD30	Dhaka	BD3033	Gazipur	BD303386	Sreepur
72	853	Control	BD	Bangladesh	BD30	Dhaka	BD3033	Gazipur	BD303386	Sreepur
72	854	Handwashing	BD	Bangladesh	BD30	Dhaka	BD3033	Gazipur	BD303386	Sreepur
72	855	Nutrition	BD	Bangladesh	BD30	Dhaka	BD3033	Gazipur	BD303386	Sreepur
73	856	Control	BD	Bangladesh	BD30	Dhaka	BD3033	Gazipur	BD303386	Sreepur
73	857	Nutrition	BD	Bangladesh	BD30	Dhaka	BD3033	Gazipur	BD303386	Sreepur
73	858	Water	BD	Bangladesh	BD30	Dhaka	BD3033	Gazipur	BD303386	Sreepur
73	859	WSH	BD	Bangladesh	BD30	Dhaka	BD3033	Gazipur	BD303386	Sreepur
73	860	Sanitation	BD	Bangladesh	BD30	Dhaka	BD3033	Gazipur	BD303386	Sreepur
73	861	Nutrition + WSH	BD	Bangladesh	BD30	Dhaka	BD3033	Gazipur	BD303386	Sreepur
73	862	Control	BD	Bangladesh	BD30	Dhaka	BD3033	Gazipur	BD303386	Sreepur
73	863	Handwashing	BD	Bangladesh	BD30	Dhaka	BD3033	Gazipur	BD303386	Sreepur
74	864	Nutrition	BD	Bangladesh	BD30	Dhaka	BD3033	Gazipur	BD303386	Sreepur
74	865	Sanitation	BD	Bangladesh	BD30	Dhaka	BD3033	Gazipur	BD303386	Sreepur
74	866	Water	BD	Bangladesh	BD30	Dhaka	BD3033	Gazipur	BD303386	Sreepur
74	867	Control	BD	Bangladesh	BD30	Dhaka	BD3033	Gazipur	BD303386	Sreepur
74	868	Nutrition + WSH	BD	Bangladesh	BD30	Dhaka	BD3033	Gazipur	BD303386	Sreepur
74	869	Handwashing	BD	Bangladesh	BD30	Dhaka	BD3033	Gazipur	BD303386	Sreepur
74	870	WSH	BD	Bangladesh	BD30	Dhaka	BD3033	Gazipur	BD303386	Sreepur
74	871	Control	BD	Bangladesh	BD30	Dhaka	BD3033	Gazipur	BD303386	Sreepur
75	872	Nutrition	BD	Bangladesh	BD30	Dhaka	BD3033	Gazipur	BD303386	Sreepur
75	873	Water	BD	Bangladesh	BD30	Dhaka	BD3033	Gazipur	BD303386	Sreepur
75	874	Nutrition + WSH	BD	Bangladesh	BD30	Dhaka	BD3033	Gazipur	BD303386	Sreepur
75	875	Handwashing	BD	Bangladesh	BD30	Dhaka	BD3033	Gazipur	BD303386	Sreepur
75	876	Control	BD	Bangladesh	BD30	Dhaka	BD3033	Gazipur	BD303386	Sreepur
75	877	Sanitation	BD	Bangladesh	BD30	Dhaka	BD3033	Gazipur	BD303386	Sreepur
75	878	Control	BD	Bangladesh	BD30	Dhaka	BD3033	Gazipur	BD303386	Sreepur
75	879	WSH	BD	Bangladesh	BD30	Dhaka	BD3033	Gazipur	BD303386	Sreepur
76	880	Handwashing	BD	Bangladesh	BD30	Dhaka	BD3033	Gazipur	BD303386	Sreepur
76	881	WSH	BD	Bangladesh	BD30	Dhaka	BD3033	Gazipur	BD303386	Sreepur
76	882	Nutrition + WSH	BD	Bangladesh	BD30	Dhaka	BD3033	Gazipur	BD303386	Sreepur
76	883	Control	BD	Bangladesh	BD30	Dhaka	BD3033	Gazipur	BD303386	Sreepur
76	884	Nutrition	BD	Bangladesh	BD30	Dhaka	BD3033	Gazipur	BD303386	Sreepur
76	885	Sanitation	BD	Bangladesh	BD30	Dhaka	BD3033	Gazipur	BD303386	Sreepur
76	886	Control	BD	Bangladesh	BD30	Dhaka	BD3033	Gazipur	BD303386	Sreepur
76	887	Water	BD	Bangladesh	BD30	Dhaka	BD3033	Gazipur	BD303386	Sreepur
77	888	Control	BD	Bangladesh	BD30	Dhaka	BD3033	Gazipur	BD303386	Sreepur
77	889	Handwashing	BD	Bangladesh	BD30	Dhaka	BD3033	Gazipur	BD303386	Sreepur
77	890	Control	BD	Bangladesh	BD30	Dhaka	BD3033	Gazipur	BD303386	Sreepur
77	891	WSH	BD	Bangladesh	BD30	Dhaka	BD3033	Gazipur	BD303386	Sreepur
77	892	Sanitation	BD	Bangladesh	BD30	Dhaka	BD3033	Gazipur	BD303386	Sreepur
77	893	Water	BD	Bangladesh	BD30	Dhaka	BD3033	Gazipur	BD303336	Kapasia
77	894	Nutrition + WSH	BD	Bangladesh	BD30	Dhaka	BD3033	Gazipur	BD303336	Kapasia
77	895	Nutrition	BD	Bangladesh	BD30	Dhaka	BD3033	Gazipur	BD303336	Kapasia
78	896	Handwashing	BD	Bangladesh	BD30	Dhaka	BD3033	Gazipur	BD303336	Kapasia
78	897	Control	BD	Bangladesh	BD30	Dhaka	BD3033	Gazipur	BD303336	Kapasia
78	898	Control	BD	Bangladesh	BD30	Dhaka	BD3033	Gazipur	BD303336	Kapasia
78	899	WSH	BD	Bangladesh	BD30	Dhaka	BD3033	Gazipur	BD303336	Kapasia
78	900	Water	BD	Bangladesh	BD30	Dhaka	BD3033	Gazipur	BD303336	Kapasia
78	901	Nutrition + WSH	BD	Bangladesh	BD30	Dhaka	BD3033	Gazipur	BD303336	Kapasia
78	902	Sanitation	BD	Bangladesh	BD30	Dhaka	BD3033	Gazipur	BD303336	Kapasia
78	903	Nutrition	BD	Bangladesh	BD30	Dhaka	BD3033	Gazipur	BD303336	Kapasia
79	904	WSH	BD	Bangladesh	BD30	Dhaka	BD3033	Gazipur	BD303336	Kapasia
79	905	Water	BD	Bangladesh	BD45	Mymensingh	BD4561	Mymensingh	BD456122	Gaffargaon
79	906	Control	BD	Bangladesh	BD30	Dhaka	BD3033	Gazipur	BD303336	Kapasia
79	907	Nutrition + WSH	BD	Bangladesh	BD30	Dhaka	BD3033	Gazipur	BD303336	Kapasia
79	908	Nutrition	BD	Bangladesh	BD30	Dhaka	BD3033	Gazipur	BD303336	Kapasia
79	909	Sanitation	BD	Bangladesh	BD30	Dhaka	BD3033	Gazipur	BD303336	Kapasia
79	910	Handwashing	BD	Bangladesh	BD30	Dhaka	BD3033	Gazipur	BD303336	Kapasia
79	911	Control	BD	Bangladesh	BD30	Dhaka	BD3033	Gazipur	BD303336	Kapasia
80	912	WSH	BD	Bangladesh	BD30	Dhaka	BD3033	Gazipur	BD303336	Kapasia
80	913	Control	BD	Bangladesh	BD30	Dhaka	BD3033	Gazipur	BD303336	Kapasia
80	914	Nutrition	BD	Bangladesh	BD30	Dhaka	BD3033	Gazipur	BD303336	Kapasia
80	915	Control	BD	Bangladesh	BD30	Dhaka	BD3033	Gazipur	BD303336	Kapasia
80	916	Handwashing	BD	Bangladesh	BD30	Dhaka	BD3033	Gazipur	BD303336	Kapasia
80	917	Sanitation	BD	Bangladesh	BD30	Dhaka	BD3033	Gazipur	BD303336	Kapasia
80	918	Water	BD	Bangladesh	BD30	Dhaka	BD3033	Gazipur	BD303336	Kapasia
80	919	Nutrition + WSH	BD	Bangladesh	BD30	Dhaka	BD3033	Gazipur	BD303336	Kapasia
81	920	Water	BD	Bangladesh	BD30	Dhaka	BD3033	Gazipur	BD303336	Kapasia
81	921	Handwashing	BD	Bangladesh	BD30	Dhaka	BD3033	Gazipur	BD303336	Kapasia
81	922	Control	BD	Bangladesh	BD30	Dhaka	BD3033	Gazipur	BD303336	Kapasia
81	923	WSH	BD	Bangladesh	BD30	Dhaka	BD3033	Gazipur	BD303336	Kapasia
81	924	Control	BD	Bangladesh	BD30	Dhaka	BD3033	Gazipur	BD303336	Kapasia
81	925	Sanitation	BD	Bangladesh	BD30	Dhaka	BD3033	Gazipur	BD303336	Kapasia
81	926	Nutrition	BD	Bangladesh	BD30	Dhaka	BD3033	Gazipur	BD303336	Kapasia
81	927	Nutrition + WSH	BD	Bangladesh	BD30	Dhaka	BD3033	Gazipur	BD303336	Kapasia
82	928	Water	BD	Bangladesh	BD30	Dhaka	BD3033	Gazipur	BD303336	Kapasia
82	929	Control	BD	Bangladesh	BD30	Dhaka	BD3033	Gazipur	BD303336	Kapasia
82	930	Sanitation	BD	Bangladesh	BD30	Dhaka	BD3033	Gazipur	BD303336	Kapasia
82	931	Nutrition	BD	Bangladesh	BD30	Dhaka	BD3033	Gazipur	BD303336	Kapasia
82	932	WSH	BD	Bangladesh	BD30	Dhaka	BD3033	Gazipur	BD303336	Kapasia
82	933	Handwashing	BD	Bangladesh	BD30	Dhaka	BD3033	Gazipur	BD303336	Kapasia
82	934	Nutrition + WSH	BD	Bangladesh	BD30	Dhaka	BD3033	Gazipur	BD303336	Kapasia
82	935	Control	BD	Bangladesh	BD30	Dhaka	BD3033	Gazipur	BD303336	Kapasia
83	936	Water	BD	Bangladesh	BD30	Dhaka	BD3033	Gazipur	BD303336	Kapasia
83	937	Control	BD	Bangladesh	BD30	Dhaka	BD3033	Gazipur	BD303336	Kapasia
83	938	Nutrition	BD	Bangladesh	BD30	Dhaka	BD3033	Gazipur	BD303336	Kapasia
83	939	Control	BD	Bangladesh	BD30	Dhaka	BD3033	Gazipur	BD303336	Kapasia
83	940	Nutrition + WSH	BD	Bangladesh	BD30	Dhaka	BD3033	Gazipur	BD303336	Kapasia
83	941	Handwashing	BD	Bangladesh	BD30	Dhaka	BD3033	Gazipur	BD303336	Kapasia
83	942	Sanitation	BD	Bangladesh	BD30	Dhaka	BD3033	Gazipur	BD303336	Kapasia
83	943	WSH	BD	Bangladesh	BD30	Dhaka	BD3033	Gazipur	BD303336	Kapasia
84	944	Nutrition + WSH	BD	Bangladesh	BD30	Dhaka	BD3033	Gazipur	BD303336	Kapasia
84	945	Nutrition	BD	Bangladesh	BD30	Dhaka	BD3033	Gazipur	BD303336	Kapasia
84	946	Sanitation	BD	Bangladesh	BD30	Dhaka	BD3033	Gazipur	BD303336	Kapasia
84	947	Control	BD	Bangladesh	BD30	Dhaka	BD3033	Gazipur	BD303336	Kapasia
84	948	Control	BD	Bangladesh	BD30	Dhaka	BD3033	Gazipur	BD303336	Kapasia
84	949	Handwashing	BD	Bangladesh	BD30	Dhaka	BD3033	Gazipur	BD303336	Kapasia
84	950	WSH	BD	Bangladesh	BD30	Dhaka	BD3033	Gazipur	BD303336	Kapasia
84	951	Water	BD	Bangladesh	BD30	Dhaka	BD3033	Gazipur	BD303336	Kapasia
85	952	Control	BD	Bangladesh	BD30	Dhaka	BD3033	Gazipur	BD303336	Kapasia
85	953	Sanitation	BD	Bangladesh	BD30	Dhaka	BD3033	Gazipur	BD303336	Kapasia
85	954	Handwashing	BD	Bangladesh	BD30	Dhaka	BD3033	Gazipur	BD303336	Kapasia
85	955	Nutrition + WSH	BD	Bangladesh	BD30	Dhaka	BD3033	Gazipur	BD303336	Kapasia
85	956	WSH	BD	Bangladesh	BD30	Dhaka	BD3033	Gazipur	BD303336	Kapasia
85	957	Water	BD	Bangladesh	BD30	Dhaka	BD3033	Gazipur	BD303336	Kapasia
85	958	Control	BD	Bangladesh	BD30	Dhaka	BD3033	Gazipur	BD303336	Kapasia
85	959	Nutrition	BD	Bangladesh	BD30	Dhaka	BD3033	Gazipur	BD303336	Kapasia
86	960	Nutrition + WSH	BD	Bangladesh	BD30	Dhaka	BD3033	Gazipur	BD303336	Kapasia
86	961	WSH	BD	Bangladesh	BD30	Dhaka	BD3033	Gazipur	BD303336	Kapasia
86	962	Control	BD	Bangladesh	BD30	Dhaka	BD3033	Gazipur	BD303336	Kapasia
86	963	Nutrition	BD	Bangladesh	BD30	Dhaka	BD3033	Gazipur	BD303336	Kapasia
86	964	Sanitation	BD	Bangladesh	BD30	Dhaka	BD3033	Gazipur	BD303336	Kapasia
86	965	Handwashing	BD	Bangladesh	BD30	Dhaka	BD3033	Gazipur	BD303336	Kapasia
86	966	Water	BD	Bangladesh	BD30	Dhaka	BD3033	Gazipur	BD303336	Kapasia
86	967	Control	BD	Bangladesh	BD30	Dhaka	BD3033	Gazipur	BD303336	Kapasia
87	968	Nutrition	BD	Bangladesh	BD30	Dhaka	BD3033	Gazipur	BD303334	Kaliganj
87	969	Nutrition + WSH	BD	Bangladesh	BD30	Dhaka	BD3033	Gazipur	BD303334	Kaliganj
87	970	Control	BD	Bangladesh	BD30	Dhaka	BD3033	Gazipur	BD303334	Kaliganj
87	971	WSH	BD	Bangladesh	BD30	Dhaka	BD3033	Gazipur	BD303334	Kaliganj
87	972	Control	BD	Bangladesh	BD30	Dhaka	BD3033	Gazipur	BD303334	Kaliganj
87	973	Water	BD	Bangladesh	BD30	Dhaka	BD3033	Gazipur	BD303334	Kaliganj
87	974	Handwashing	BD	Bangladesh	BD30	Dhaka	BD3033	Gazipur	BD303334	Kaliganj
87	975	Sanitation	BD	Bangladesh	BD30	Dhaka	BD3033	Gazipur	BD303334	Kaliganj
88	976	Nutrition	BD	Bangladesh	BD30	Dhaka	BD3033	Gazipur	BD303334	Kaliganj
88	977	Control	BD	Bangladesh	BD30	Dhaka	BD3033	Gazipur	BD303334	Kaliganj
88	978	Water	BD	Bangladesh	BD30	Dhaka	BD3033	Gazipur	BD303334	Kaliganj
88	979	Handwashing	BD	Bangladesh	BD30	Dhaka	BD3033	Gazipur	BD303334	Kaliganj
88	980	Sanitation	BD	Bangladesh	BD30	Dhaka	BD3033	Gazipur	BD303334	Kaliganj
88	981	WSH	BD	Bangladesh	BD30	Dhaka	BD3033	Gazipur	BD303334	Kaliganj
88	982	Control	BD	Bangladesh	BD30	Dhaka	BD3033	Gazipur	BD303334	Kaliganj
88	983	Nutrition + WSH	BD	Bangladesh	BD30	Dhaka	BD3033	Gazipur	BD303334	Kaliganj
89	984	Nutrition	BD	Bangladesh	BD30	Dhaka	BD3033	Gazipur	BD303334	Kaliganj
89	985	Control	BD	Bangladesh	BD30	Dhaka	BD3033	Gazipur	BD303334	Kaliganj
89	986	Water	BD	Bangladesh	BD30	Dhaka	BD3033	Gazipur	BD303334	Kaliganj
89	987	WSH	BD	Bangladesh	BD30	Dhaka	BD3033	Gazipur	BD303334	Kaliganj
89	988	Sanitation	BD	Bangladesh	BD30	Dhaka	BD3033	Gazipur	BD303334	Kaliganj
89	989	Nutrition + WSH	BD	Bangladesh	BD30	Dhaka	BD3033	Gazipur	BD303334	Kaliganj
89	990	Control	BD	Bangladesh	BD30	Dhaka	BD3033	Gazipur	BD303334	Kaliganj
89	991	Handwashing	BD	Bangladesh	BD30	Dhaka	BD3033	Gazipur	BD303334	Kaliganj
90	992	Control	BD	Bangladesh	BD30	Dhaka	BD3033	Gazipur	BD303334	Kaliganj
90	993	Water	BD	Bangladesh	BD30	Dhaka	BD3033	Gazipur	BD303334	Kaliganj
90	994	Control	BD	Bangladesh	BD30	Dhaka	BD3033	Gazipur	BD303334	Kaliganj
90	995	Handwashing	BD	Bangladesh	BD30	Dhaka	BD3033	Gazipur	BD303334	Kaliganj
90	996	Sanitation	BD	Bangladesh	BD30	Dhaka	BD3033	Gazipur	BD303334	Kaliganj
90	997	WSH	BD	Bangladesh	BD30	Dhaka	BD3033	Gazipur	BD303334	Kaliganj
90	998	Nutrition	BD	Bangladesh	BD30	Dhaka	BD3033	Gazipur	BD303334	Kaliganj
90	999	Nutrition + WSH	BD	Bangladesh	BD30	Dhaka	BD3033	Gazipur	BD303334	Kaliganj
