# Supplementary material for: Geographic pair matching in large-scale cluster randomized trials
Source: Nat Commun. 2024 Feb 5;15:1069. doi: 10.1038/s41467-024-45152-y (PMC10844220; doi:10.1038/s41467-024-45152-y)
Supplement: Supplementary file 4 — Source Data [file 41467_2024_45152_MOESM4_ESM.zip › bangl_analysis_parasite_codebook.txt]

bangl_analysis_parasite_codebook.txt

Updated 2024-01-03

This dataset includes soil transmitted helminths and Giardia measurements from the WASH Benefits Bangladesh trial. It only includes measurements from the 2-year visit, the final visit in the trial, and it only includes children with at least one stool sample measured for parasite infection. This is the analytic sample for the parasite outcomes of the trial. 

These data are used in the analyses reported in Geographic pair matching in large-scale cluster randomized trials, Nature Communications 2024 (in press)
preprint: https://pubmed.ncbi.nlm.nih.gov/37205361/


Trial Registration:
https://clinicaltrials.gov/study/NCT01590095

Key publications that previously reported these data:

Ercumen, A., Benjamin-Chung, J., Arnold, B. F., Lin, A., Hubbard, A. E., Stewart, C., Rahman, Z., Parvez, S. M., Unicomb, L., Rahman, M., Haque, R., Colford, J. M., Jr & Luby, S. P. Effects of water, sanitation, handwashing and nutritional interventions on soil-transmitted helminth infections in young children: A cluster-randomized controlled trial in rural Bangladesh. PLoS Negl. Trop. Dis. 13, e0007323 (2019). https://pubmed.ncbi.nlm.nih.gov/31050672/

Lin, A., Ercumen, A., Benjamin-Chung, J., Arnold, B. F., Das, S., Haque, R., Ashraf, S., Parvez, S. M., Unicomb, L., Rahman, M., Hubbard, A. E., Stewart, C. P., Colford, J. M., Jr & Luby, S. P. Effects of Water, Sanitation, Handwashing, and Nutritional Interventions on Child Enteric Protozoan Infections in Rural Bangladesh: A Cluster-Randomized Controlled Trial. Clin. Infect. Dis. 67, 1515–1522 (2018). https://pubmed.ncbi.nlm.nih.gov/29669039/


The dataset includes 7,192 observations and 12 variables

The data include 720 clusters (clusterid) and 7,192 unique children. Each row corresponds to a child, which can be uniquely identified by dataid+personid.  Unlike many datasets from the WASH Benefits study, this file includes older siblings that were not part of the birth cohort.  The birth cohort can be identified using the personid variable, with "T1" and "T2" indicating the child was a target child in the birth cohort, "C1" indicating a child was in the same household as the target child, and "O1" indicating the child was in the same study compound (but not household) as the target child.

Variable descriptions
tibble [7,192 × 12] (S3: tbl_df/tbl/data.frame)
 $ block    : Study randomization block (n=90), which indicates geographically matched clusters
 $ clusterid: A unique cluster ID
 $ tr       : Randomized treatment allocation at the cluster level
 $ dataid   : A unique study compound ID
 $ personid : Child ID within a compound, T1 indicates a target child in the birth cohort, T2 identifies a second eligible child in the same home in the case of twins, C1 indicates an older sibling in the same household as the target child, and O1 indicates a child was in the same study compound but was not in the same household as the target child.
 $ agey     : Child age in years
 $ sex      : Child sex (female, male)
 $ al       : Ascaris lumbricoides infection, measured by double-slide Kato-Katz microscopy
 $ tt       : Trichuris trichiura infection,  measured by double-slide Kato-Katz microscopy
 $ hw       : Hookworm infection,  measured by double-slide Kato-Katz microscopy
 $ sth      : Any soil transmitted helminth infection (al, tt, or hw)
 $ giar     : Giardia intestinalis infection, measured by qPCR


> skimr::skim(d
── Data Summary ────────────────────────
                           Values    
Name                       d
Number of rows             7192      
Number of columns          12        
_______________________              
Column type frequency:               
  character                2         
  factor                   1         
  numeric                  9         
________________________             
Group variables            None      

── Variable type: character ─────────────────────────────────────────────────────────────────────────────────────────────────────────────────────
  skim_variable n_missing complete_rate min max empty n_unique whitespace
1 personid              0             1   2   2     0        4          0
2 sex                   0             1   4   6     0        2          0

── Variable type: factor ────────────────────────────────────────────────────────────────────────────────────────────────────────────────────────
  skim_variable n_missing complete_rate ordered n_unique top_counts                             
1 tr                    0             1 FALSE          7 Con: 1533, Han: 978, San: 973, Wat: 971

── Variable type: numeric ───────────────────────────────────────────────────────────────────────────────────────────────────────────────────────
  skim_variable n_missing complete_rate       mean        sd       p0      p25      p50      p75  p100 hist 
1 block                 0         1        43.3       25.3       1       22       42       64       90 ▇▇▇▆▆
2 clusterid             0         1       622.       203.      280      450      612      788      999 ▇▇▇▆▆
3 dataid                0         1     62163.     20261.    28001    45003    61207    78807    99908 ▇▇▇▆▆
4 agey                  5         0.999     4.77       2.77      1.84     2.48     2.72     7.09    12 ▇▂▂▂▁
5 al                    5         0.999     0.367      0.482     0        0        0        1        1 ▇▁▁▁▅
6 tt                    5         0.999     0.0698     0.255     0        0        0        0        1 ▇▁▁▁▁
7 hw                    5         0.999     0.0771     0.267     0        0        0        0        1 ▇▁▁▁▁
8 sth                   5         0.999     0.424      0.494     0        0        0        1        1 ▇▁▁▁▆
9 giar                293         0.959     0.318      0.466     0        0        0        1        1 ▇▁▁▁▃
> 
