# Supplementary material for: Geographic pair matching in large-scale cluster randomized trials
Source: Nat Commun. 2024 Feb 5;15:1069. doi: 10.1038/s41467-024-45152-y (PMC10844220; doi:10.1038/s41467-024-45152-y)
Supplement: Supplementary file 4 — Source Data [file 41467_2024_45152_MOESM4_ESM.zip › bangl_analysis_parasite.csv]

block	clusterid	tr	dataid	personid	agey	sex	al	tt	hw	sth	giar
1	280	Sanitation	28001	C1	4.8268309	female	1	1	0	1	0
1	280	Sanitation	28001	O1	6.5489391	female	0	0	0	0	1
1	280	Sanitation	28001	T1	2.4229979	male	0	0	0	0	0
1	280	Sanitation	28002	O1	5.8672142	female	0	0	0	0	0
1	280	Sanitation	28002	T1	2.4750171	male	0	1	0	1	0
1	280	Sanitation	28003	O1	7.5893224	male	0	0	0	0	1
1	280	Sanitation	28003	T1	2.4175222	male	1	0	0	1	0
1	280	Sanitation	28004	O1	10.370979	male	1	1	0	1	1
1	280	Sanitation	28004	T1	2.3791923	female	0	0	0	0	0
1	280	Sanitation	28005	O1	11.832991	male	0	0	0	0	0
1	280	Sanitation	28005	T1	2.6119097	female	0	0	0	0	0
1	280	Sanitation	28006	T1	2.5215606	male	1	1	0	1	0
1	280	Sanitation	28008	T1	2.6091718	female	0	0	0	0	1
1	281	Handwashing	28101	O1	8.1587953	male	0	1	0	1	1
1	281	Handwashing	28101	T1	2.5462012	female	0	0	0	0	0
1	281	Handwashing	28102	O1	9.338809	female	0	0	1	1	0
1	281	Handwashing	28102	T1	2.5708419	male	0	0	0	0	NA
1	281	Handwashing	28104	O1	9.2758385	female	1	0	0	1	0
1	281	Handwashing	28104	T1	2.5763176	male	0	0	0	0	0
1	281	Handwashing	28105	O1	6.568104	male	1	0	0	1	1
1	281	Handwashing	28105	T1	2.4120465	female	0	0	0	0	1
1	281	Handwashing	28106	O1	8.9637235	male	0	0	0	0	0
1	281	Handwashing	28106	T1	2.4887064	female	1	0	1	1	0
1	281	Handwashing	28107	O1	9.5879535	male	0	0	0	0	0
1	281	Handwashing	28107	T1	2.3682409	male	0	0	0	0	0
1	281	Handwashing	28108	O1	9.5496235	male	0	0	0	0	1
1	281	Handwashing	28108	T1	2.4065708	male	0	0	0	0	1
1	282	Nutrition + WSH	28204	O1	7.7097878	male	1	0	0	1	0
1	282	Nutrition + WSH	28204	T1	2.4804928	male	0	0	0	0	0
1	282	Nutrition + WSH	28207	T1	2.4941821	female	0	0	0	0	0
1	283	Control	28301	C1	4.4079398	male	1	1	0	1	0
1	283	Control	28301	O1	7.7837098	male	0	0	0	0	0
1	283	Control	28301	T1	2.45859	male	0	0	0	0	0
1	283	Control	28303	O1	8.7364819	female	1	0	0	1	1
1	283	Control	28303	T1	2.6338125	male	1	0	0	1	1
1	283	Control	28306	O1	8.3832991	male	1	0	0	1	1
1	283	Control	28306	T1	2.5544148	male	0	0	0	0	0
1	283	Control	28307	O1	5.357974	female	0	0	1	1	0
1	284	Water	28401	O1	10.625599	female	1	0	0	1	1
1	284	Water	28401	T1	2.6009582	male	0	0	0	0	0
1	284	Water	28403	T1	2.384668	female	1	1	0	1	0
1	284	Water	28404	C1	4.3449692	male	1	1	0	1	0
1	284	Water	28404	O1	9.9603012	female	0	0	1	1	1
1	284	Water	28404	T1	2.4859685	female	1	0	0	1	1
1	284	Water	28405	O1	6.403833	female	0	0	0	0	1
1	284	Water	28405	T1	2.4503765	male	0	0	0	0	0
1	284	Water	28407	C1	4.1889117	female	1	1	0	1	NA
1	284	Water	28407	O1	10.061602	male	1	1	0	1	1
1	284	Water	28407	T1	2.4859685	male	1	1	0	1	0
1	284	Water	28408	T1	2.587269	male	1	0	0	1	0
1	285	Nutrition	28501	O1	8.8049281	female	0	0	0	0	0
1	285	Nutrition	28501	T1	2.513347	male	0	0	0	0	0
1	285	Nutrition	28503	T1	2.568104	male	1	1	0	1	0
1	285	Nutrition	28505	O1	9.7768652	male	0	0	0	0	1
1	285	Nutrition	28505	T1	2.5352498	male	0	0	0	0	1
1	285	Nutrition	28506	O1	7.4058864	male	0	0	0	0	0
1	285	Nutrition	28506	T1	2.6146475	male	1	0	0	1	0
1	286	Control	28603	O1	7.4058864	female	0	1	0	1	0
1	286	Control	28603	T1	2.5188227	female	1	1	0	1	1
1	286	Control	28605	O1	10.157426	female	0	0	0	0	0
1	286	Control	28605	T1	2.4996578	female	0	0	0	0	0
1	286	Control	28606	O1	7.2689938	female	1	0	0	1	1
1	286	Control	28606	T1	2.4941821	female	1	1	0	1	1
1	286	Control	28607	O1	7.4031485	male	1	0	0	1	1
1	286	Control	28607	T1	2.3901437	male	0	0	0	0	1
1	287	WSH	28701	C1	4.9062286	male	0	1	0	1	0
1	287	WSH	28701	O1	11.288159	female	1	0	0	1	0
1	287	WSH	28701	T1	2.6009582	female	1	0	0	1	0
1	287	WSH	28701	T2	2.5982204	female	0	0	0	0	0
1	287	WSH	28702	O1	5.6071184	female	1	0	0	1	0
1	287	WSH	28702	T1	2.5763176	male	1	1	0	1	0
1	287	WSH	28703	C1	4.4900753	male	1	1	0	1	1
1	287	WSH	28703	O1	8.3805613	female	0	0	0	0	0
1	287	WSH	28703	T1	2.4093087	female	1	0	0	1	0
1	287	WSH	28705	O1	9.9794661	female	0	0	0	0	0
1	287	WSH	28705	T1	2.5407255	male	0	0	0	0	0
1	287	WSH	28706	O1	6.6529774	male	0	0	0	0	1
1	287	WSH	28706	T1	2.5270363	male	1	1	0	1	1
1	287	WSH	28707	O1	6.0807666	male	1	0	0	1	0
1	287	WSH	28707	T1	2.5598905	male	1	0	0	1	0
2	288	Nutrition + WSH	28801	C1	5.1444216	female	0	0	0	0	0
2	288	Nutrition + WSH	28801	O1	7.5811088	male	1	1	0	1	0
2	288	Nutrition + WSH	28801	T1	2.3655031	female	1	1	0	1	0
2	288	Nutrition + WSH	28802	O1	8.4818617	male	1	0	0	1	0
2	288	Nutrition + WSH	28802	T1	2.4421629	male	0	0	0	0	0
2	288	Nutrition + WSH	28803	T1	2.3052704	male	0	0	0	0	1
2	288	Nutrition + WSH	28804	T1	2.5954825	male	1	0	0	1	0
2	288	Nutrition + WSH	28805	O1	8.0492813	female	1	0	0	1	0
2	288	Nutrition + WSH	28805	T1	2.6119097	female	0	0	0	0	0
2	288	Nutrition + WSH	28807	O1	11.934292	female	1	0	0	1	0
2	288	Nutrition + WSH	28807	T1	2.3189596	female	0	0	0	0	0
2	289	Control	28901	T1	2.5598905	male	0	0	0	0	0
2	289	Control	28903	O1	8.3613963	female	0	0	0	0	0
2	289	Control	28903	T1	2.6639288	female	0	0	0	0	1
2	289	Control	28905	O1	7.5290897	male	1	1	0	1	NA
2	289	Control	28905	T1	2.3956194	female	1	1	0	1	0
2	289	Control	28906	T1	2.4531143	male	0	0	0	0	0
2	289	Control	28907	T1	2.6995209	female	1	0	0	1	0
2	290	Handwashing	29001	O1	11.151266	female	1	0	0	1	0
2	290	Handwashing	29001	T1	2.4832307	male	1	0	0	1	0
2	290	Handwashing	29002	O1	7.6605065	female	1	0	1	1	0
2	290	Handwashing	29002	T1	2.5051335	female	1	0	0	1	0
2	290	Handwashing	29003	O1	6.8665298	female	1	0	0	1	NA
2	290	Handwashing	29003	T1	2.5023956	male	0	0	0	0	0
2	290	Handwashing	29004	T1	2.532512	female	0	0	0	0	1
2	290	Handwashing	29005	T1	2.7241615	male	1	1	0	1	0
2	290	Handwashing	29008	T1	2.4503765	female	1	0	0	1	0
2	291	WSH	29101	T1	2.7351129	female	1	0	0	1	0
2	291	WSH	29102	C1	4.8186174	male	0	1	0	1	0
2	291	WSH	29102	O1	8.0711841	female	1	0	0	1	1
2	291	WSH	29102	T1	2.4859685	male	0	1	1	1	1
2	291	WSH	29103	O1	6.349076	male	1	1	1	1	1
2	291	WSH	29103	T1	2.5900068	male	1	0	0	1	0
2	291	WSH	29104	C1	5.155373	male	1	0	0	1	0
2	291	WSH	29104	O1	11.56742	female	1	1	0	1	0
2	291	WSH	29104	T1	2.5708419	male	1	0	0	1	1
2	291	WSH	29105	T1	2.2806297	male	0	0	0	0	0
2	292	Nutrition	29201	O1	8.7802875	female	1	1	0	1	1
2	292	Nutrition	29201	T1	2.5462012	female	1	0	0	1	1
2	292	Nutrition	29201	T2	2.5462012	female	1	0	0	1	0
2	292	Nutrition	29202	O1	8.5119781	male	1	0	0	1	0
2	292	Nutrition	29203	T1	2.5242984	female	1	0	0	1	0
2	292	Nutrition	29204	C1	4.4325804	female	1	1	0	1	1
2	292	Nutrition	29204	T1	2.5653662	male	1	0	0	1	0
2	292	Nutrition	29206	T1	2.4531143	male	0	0	0	0	1
2	292	Nutrition	29207	O1	7.4770705	female	1	0	1	1	0
2	292	Nutrition	29207	T1	2.5297741	female	1	0	0	1	0
2	292	Nutrition	29208	O1	5.7713895	male	0	0	0	0	0
2	292	Nutrition	29208	T1	2.3983573	male	0	0	0	0	0
2	293	Water	29301	O1	7.3976728	male	1	0	0	1	0
2	293	Water	29301	T1	2.3764545	female	0	0	0	0	1
2	293	Water	29302	O1	7.1403149	female	1	0	0	1	1
2	293	Water	29303	T1	2.5763176	female	0	0	0	0	0
2	293	Water	29305	T1	2.6283368	male	1	0	0	1	1
2	293	Water	29308	C1	5.0485969	male	0	0	0	0	1
2	293	Water	29308	O1	11.140315	female	1	0	0	1	1
2	293	Water	29308	T1	2.5763176	male	1	0	0	1	1
2	294	Control	29401	O1	7.3976728	female	0	0	0	0	0
2	294	Control	29401	T1	2.642026	male	0	0	0	0	0
2	294	Control	29402	T1	2.5516769	male	0	1	1	1	0
2	294	Control	29403	C1	4.421629	female	1	0	0	1	0
2	294	Control	29403	O1	5.8754278	female	1	0	0	1	0
2	294	Control	29403	T1	2.6803559	male	1	0	0	1	0
2	294	Control	29404	C1	4.386037	female	1	0	0	1	1
2	294	Control	29404	O1	7.761807	male	0	0	0	0	0
2	294	Control	29404	T1	2.6255989	male	0	0	0	0	0
2	294	Control	29405	O1	6.3983573	male	1	1	0	1	0
2	294	Control	29405	T1	2.2997947	male	1	0	0	1	0
2	294	Control	29406	O1	7.8028747	female	1	0	0	1	1
2	294	Control	29406	T1	2.3627652	female	1	0	0	1	0
2	295	Sanitation	29501	O1	9.4839151	male	1	0	0	1	0
2	295	Sanitation	29501	T1	2.6119097	male	1	0	0	1	0
2	295	Sanitation	29502	T1	2.532512	male	0	0	0	0	1
2	295	Sanitation	29503	O1	7.2087611	female	1	0	0	1	NA
2	295	Sanitation	29503	T1	2.6475017	male	0	0	0	0	NA
2	295	Sanitation	29504	O1	5.4647502	male	0	0	0	0	0
2	295	Sanitation	29504	T1	2.349076	female	0	0	0	0	0
2	295	Sanitation	29505	O1	5.8672142	male	1	0	0	1	1
2	295	Sanitation	29505	T1	2.6173854	female	0	0	0	0	0
2	295	Sanitation	29506	O1	10.672142	male	0	0	0	0	0
2	295	Sanitation	29506	T1	2.5845311	female	0	0	0	0	0
3	296	Handwashing	29601	C1	5.0102669	male	1	0	0	1	1
3	296	Handwashing	29601	O1	6.5626283	female	0	0	0	0	1
3	296	Handwashing	29601	T1	2.6392882	male	0	0	0	0	0
3	296	Handwashing	29603	T1	2.5023956	female	0	0	0	0	0
3	296	Handwashing	29604	O1	7.394935	female	0	0	0	0	0
3	296	Handwashing	29604	T1	2.6803559	female	0	0	0	0	0
3	296	Handwashing	29605	O1	10.395619	female	0	0	1	1	0
3	296	Handwashing	29605	T1	2.4668036	female	1	0	0	1	0
3	296	Handwashing	29606	C1	4.3394935	female	1	0	0	1	0
3	296	Handwashing	29606	O1	10.466804	male	0	0	0	0	0
3	296	Handwashing	29606	T1	2.6146475	male	0	1	0	1	0
3	296	Handwashing	29607	O1	9.0020534	female	1	1	0	1	0
3	296	Handwashing	29607	T1	2.3709788	male	1	0	0	1	0
3	297	Nutrition	29701	O1	6.5242984	female	1	0	0	1	1
3	297	Nutrition	29701	T1	2.4613279	male	0	0	0	0	0
3	297	Nutrition	29703	T1	2.5626283	female	0	0	0	0	0
3	297	Nutrition	29704	O1	8.3778234	male	1	0	1	1	1
3	297	Nutrition	29704	T1	2.4531143	male	0	0	0	0	0
3	297	Nutrition	29705	T1	2.4284736	male	0	0	0	0	1
3	297	Nutrition	29706	O1	9.1800137	male	0	0	0	0	1
3	297	Nutrition	29706	T1	2.45859	male	0	0	0	0	1
3	297	Nutrition	29707	T1	2.5927447	male	0	0	0	0	1
3	297	Nutrition	29708	O1	8.3805613	female	0	0	0	0	0
3	297	Nutrition	29708	T1	2.45859	male	0	0	0	0	0
3	298	WSH	29801	O1	10.143737	female	0	0	0	0	0
3	298	WSH	29801	T1	2.4120465	female	0	0	0	0	1
3	298	WSH	29802	O1	8.3011636	female	1	0	0	1	0
3	298	WSH	29802	T1	2.513347	male	0	0	0	0	0
3	298	WSH	29803	O1	9.8234086	female	0	0	0	0	0
3	298	WSH	29803	T1	2.3709788	male	1	1	0	1	0
3	298	WSH	29804	O1	8.2737851	female	0	0	0	0	1
3	298	WSH	29804	T1	2.6803559	male	0	0	0	0	0
3	298	WSH	29805	T1	2.5407255	female	0	0	0	0	0
3	298	WSH	29806	T1	2.6036961	male	0	0	0	0	0
3	298	WSH	29807	O1	8.8761123	male	0	0	0	0	1
3	298	WSH	29807	T1	2.4065708	female	0	0	0	0	0
3	298	WSH	29808	O1	11.370294	male	1	0	0	1	0
3	298	WSH	29808	T1	2.6776181	male	1	1	1	1	0
3	299	Control	29901	O1	6.1327858	male	0	0	1	1	0
3	299	Control	29901	T1	2.4832307	female	1	0	1	1	1
3	299	Control	29903	O1	9.927447	female	1	1	0	1	1
3	299	Control	29903	T1	2.7734428	male	1	0	0	1	0
3	299	Control	29905	T1	2.6392882	female	0	0	1	1	0
3	299	Control	29906	O1	6.7351129	female	1	0	0	1	1
3	299	Control	29906	T1	2.8117728	female	0	0	0	0	0
3	299	Control	29907	T1	2.4394251	female	0	0	0	0	0
3	300	Nutrition + WSH	30002	T1	2.4229979	female	1	0	0	1	0
3	300	Nutrition + WSH	30003	O1	9.6810404	female	1	0	0	1	NA
3	300	Nutrition + WSH	30003	T1	2.3874059	female	1	0	0	1	0
3	300	Nutrition + WSH	30004	O1	7.3921971	female	1	0	0	1	0
3	300	Nutrition + WSH	30004	T1	2.4503765	female	0	0	0	0	0
3	300	Nutrition + WSH	30005	O1	8.7255305	male	0	0	0	0	1
3	300	Nutrition + WSH	30005	T1	2.4366872	male	0	0	0	0	0
3	300	Nutrition + WSH	30006	C1	4.6269678	female	1	0	1	1	1
3	300	Nutrition + WSH	30006	O1	9.9466119	female	1	0	0	1	0
3	300	Nutrition + WSH	30006	T1	2.1355236	female	0	0	0	0	1
3	300	Nutrition + WSH	30007	T1	2.4750171	female	1	0	0	1	0
3	300	Nutrition + WSH	30008	T1	2.384668	male	1	0	0	1	0
3	301	Water	30101	O1	6.6694045	female	0	0	0	0	0
3	301	Water	30101	T1	2.5900068	male	0	0	0	0	0
3	301	Water	30102	O1	6.78987	male	1	0	0	1	1
3	301	Water	30102	T1	2.78987	female	0	0	0	0	1
3	301	Water	30103	C1	4.6872005	female	0	0	0	0	1
3	301	Water	30103	O1	10.036961	male	1	0	1	1	0
3	301	Water	30103	T1	2.4120465	male	1	0	0	1	1
3	301	Water	30104	T1	2.6255989	male	0	0	0	0	0
3	301	Water	30105	T1	2.5051335	male	0	0	0	0	0
3	301	Water	30106	T1	2.3271732	male	1	0	0	1	1
3	301	Water	30107	T1	2.6557153	female	1	0	0	1	1
3	302	Control	30202	O1	8.347707	male	1	0	0	1	0
3	302	Control	30202	T1	2.5982204	male	0	0	0	0	1
3	302	Control	30204	O1	6.0616016	female	1	0	0	1	NA
3	302	Control	30204	T1	2.4147844	male	1	0	1	1	0
3	302	Control	30205	O1	7.9151266	male	1	0	0	1	0
3	302	Control	30205	T1	2.4887064	female	1	0	0	1	0
3	302	Control	30207	O1	9.6481862	female	1	0	0	1	0
3	302	Control	30207	T1	2.7351129	male	1	0	0	1	1
3	303	Sanitation	30301	O1	6.7460643	male	1	0	0	1	1
3	303	Sanitation	30301	T1	2.6584531	female	0	0	0	0	1
3	303	Sanitation	30302	C1	4.366872	female	0	0	0	0	0
3	303	Sanitation	30302	O1	5.284052	female	1	0	0	1	1
3	303	Sanitation	30302	T1	2.5407255	male	1	0	0	1	0
3	303	Sanitation	30303	T1	2.5817933	male	1	0	0	1	0
3	303	Sanitation	30304	O1	5.467488	female	1	0	1	1	1
3	303	Sanitation	30304	T1	2.4093087	female	0	0	0	0	0
3	303	Sanitation	30306	O1	8.2190281	male	0	0	0	0	0
3	303	Sanitation	30306	T1	2.5598905	female	1	0	0	1	0
3	303	Sanitation	30308	T1	2.6475017	male	0	0	0	0	0
4	304	WSH	30401	O1	6.9185489	male	1	0	0	1	0
4	304	WSH	30401	T1	2.642026	male	0	0	0	0	0
4	304	WSH	30402	O1	10.754278	female	0	0	0	0	0
4	304	WSH	30402	T1	2.4394251	female	0	0	0	0	0
4	304	WSH	30403	O1	5.5167693	female	0	0	0	0	0
4	304	WSH	30403	T1	2.477755	male	1	0	0	1	0
4	304	WSH	30404	C1	5.0349076	male	0	0	0	0	0
4	304	WSH	30404	T1	2.4969199	female	0	0	0	0	0
4	304	WSH	30405	C1	4.4134155	male	0	0	0	0	1
4	304	WSH	30405	O1	6.9048597	male	1	0	0	1	0
4	304	WSH	30405	T1	2.5023956	male	1	0	0	1	0
4	304	WSH	30406	C1	4.6214921	male	1	0	1	1	1
4	304	WSH	30406	O1	5.8863792	male	1	0	0	1	1
4	304	WSH	30406	T1	2.6283368	female	0	0	0	0	0
4	304	WSH	30407	O1	9.0978782	male	0	0	1	1	0
4	304	WSH	30407	T1	2.568104	male	1	0	0	1	0
4	304	WSH	30408	T1	2.6036961	female	1	0	0	1	0
4	305	Water	30501	T1	2.5653662	female	0	0	0	0	0
4	305	Water	30502	O1	8.5941136	female	1	0	0	1	0
4	305	Water	30504	T1	2.4257358	female	0	0	0	0	1
4	305	Water	30505	O1	8.9144422	male	1	0	0	1	1
4	305	Water	30505	T1	2.5215606	male	1	0	1	1	1
4	305	Water	30506	O1	5.5715264	female	0	0	0	0	0
4	305	Water	30506	T1	2.4613279	female	0	0	0	0	0
4	305	Water	30507	O1	7.4442163	female	1	0	0	1	0
4	305	Water	30507	T1	2.4065708	female	0	0	0	0	0
4	305	Water	30508	C1	4.4818617	male	0	0	0	0	1
4	305	Water	30508	O1	10.297057	female	0	0	0	0	0
4	306	Control	30601	T1	2.3791923	female	0	0	0	0	1
4	306	Control	30602	O1	6.5817933	male	0	0	0	0	0
4	306	Control	30602	T1	2.5160849	male	0	0	0	0	0
4	306	Control	30604	O1	6.4804928	female	1	0	0	1	0
4	306	Control	30604	T1	2.3408624	female	0	0	0	0	0
4	306	Control	30606	T1	2.4147844	male	0	0	1	1	0
4	306	Control	30607	T1	2.5078713	female	1	0	0	1	0
4	306	Control	30608	O1	8.7912389	female	0	0	0	0	0
4	306	Control	30608	T1	2.2806297	male	1	0	1	1	0
4	307	Nutrition + WSH	30701	O1	6.349076	female	1	1	0	1	1
4	307	Nutrition + WSH	30701	T1	2.5078713	male	0	0	0	0	0
4	307	Nutrition + WSH	30702	O1	5.5195072	male	0	0	0	0	0
4	307	Nutrition + WSH	30702	T1	2.5379877	male	0	0	0	0	1
4	307	Nutrition + WSH	30703	C1	5.0485969	female	0	0	0	0	0
4	307	Nutrition + WSH	30703	T1	2.5598905	female	0	0	0	0	0
4	307	Nutrition + WSH	30704	C1	5.0568104	female	1	1	0	1	0
4	307	Nutrition + WSH	30704	T1	2.4284736	female	1	1	1	1	0
4	307	Nutrition + WSH	30707	T1	2.4804928	female	0	0	0	0	0
4	307	Nutrition + WSH	30708	O1	6.0396988	male	0	0	0	0	0
4	307	Nutrition + WSH	30708	T1	2.5571526	female	0	0	0	0	0
4	308	Nutrition	30801	O1	9.3798768	male	0	1	1	1	0
4	308	Nutrition	30801	T1	2.5215606	female	0	0	0	0	0
4	308	Nutrition	30802	O1	10.379192	male	1	0	0	1	0
4	308	Nutrition	30802	T1	2.3162218	female	0	0	0	0	0
4	308	Nutrition	30804	O1	10.354552	female	0	0	0	0	0
4	308	Nutrition	30804	T1	2.568104	male	0	0	0	0	0
4	308	Nutrition	30805	O1	5.5085558	female	1	0	0	1	0
4	308	Nutrition	30805	T1	2.3572895	female	0	0	0	0	0
4	308	Nutrition	30807	C1	4.9281314	male	1	0	0	1	1
4	308	Nutrition	30807	O1	8.3805613	female	1	1	0	1	1
4	308	Nutrition	30807	T1	2.329911	female	0	0	0	0	1
4	309	Handwashing	30901	C1	4.9336071	male	1	0	0	1	0
4	309	Handwashing	30901	O1	9.8754278	female	1	0	0	1	1
4	309	Handwashing	30901	T1	2.532512	female	1	0	1	1	1
4	309	Handwashing	30902	O1	8.3750856	female	1	0	0	1	0
4	309	Handwashing	30902	T1	2.5242984	female	1	0	0	1	0
4	309	Handwashing	30903	O1	6.6009582	male	1	0	0	1	1
4	309	Handwashing	30903	T1	2.4941821	male	0	0	0	0	1
4	309	Handwashing	30904	O1	9.7604381	male	1	0	1	1	1
4	309	Handwashing	30904	T1	2.4366872	male	1	0	0	1	0
4	309	Handwashing	30905	O1	8.843258	female	1	0	0	1	0
4	309	Handwashing	30905	T1	2.3764545	female	0	0	0	0	1
4	309	Handwashing	30906	O1	5.3716632	male	1	0	0	1	0
4	309	Handwashing	30906	T1	2.5735797	female	0	0	0	0	1
4	309	Handwashing	30907	O1	7.3702943	female	1	0	1	1	1
4	309	Handwashing	30907	T1	2.642026	female	0	0	0	0	0
4	309	Handwashing	30908	O1	5.4921287	male	0	0	0	0	0
4	309	Handwashing	30908	T1	2.275154	female	0	0	0	0	1
4	310	Sanitation	31001	O1	7.4195756	male	1	0	1	1	1
4	310	Sanitation	31003	O1	6.568104	male	1	0	0	1	1
4	310	Sanitation	31003	T1	2.4120465	male	1	0	0	1	0
4	310	Sanitation	31005	O1	9.2046543	male	0	1	0	1	0
4	310	Sanitation	31005	T1	2.6338125	female	0	0	0	0	0
4	310	Sanitation	31007	O1	11.118412	female	0	0	0	0	0
4	310	Sanitation	31007	T1	2.5845311	female	0	0	0	0	0
4	311	Control	31101	T1	2.4640657	male	0	0	0	0	0
4	311	Control	31102	C1	4.5448323	male	0	0	0	0	0
4	311	Control	31102	O1	11.211499	female	0	0	0	0	0
4	311	Control	31102	T1	2.4476386	female	0	0	0	0	0
4	311	Control	31104	T1	2.5379877	male	0	0	0	0	0
4	311	Control	31105	O1	7.2936345	male	1	0	0	1	0
4	311	Control	31105	T1	2.3216975	female	1	0	0	1	0
4	311	Control	31107	O1	6.1026694	female	1	0	0	1	0
4	311	Control	31107	T1	2.4887064	female	0	0	0	0	0
5	312	Nutrition	31201	O1	10.425736	male	1	0	0	1	0
5	312	Nutrition	31201	T1	2.6146475	male	1	0	0	1	1
5	312	Nutrition	31202	T1	2.4010951	male	0	0	0	0	0
5	312	Nutrition	31204	T1	2.5297741	female	1	0	0	1	0
5	312	Nutrition	31205	T1	2.4120465	male	0	0	0	0	1
5	312	Nutrition	31206	O1	5.5578371	female	1	0	0	1	0
5	312	Nutrition	31206	T1	2.2477755	female	1	0	0	1	1
5	312	Nutrition	31207	O1	8.3750856	female	1	1	0	1	1
5	312	Nutrition	31207	T1	2.4531143	female	1	0	0	1	1
5	312	Nutrition	31208	O1	5.3744011	male	0	0	0	0	0
5	312	Nutrition	31208	T1	2.5242984	female	0	0	0	0	0
5	313	Nutrition + WSH	31303	O1	5.7166324	female	1	0	0	1	0
5	313	Nutrition + WSH	31303	T1	2.5051335	female	0	0	0	0	0
5	313	Nutrition + WSH	31305	O1	10.373717	male	0	0	0	0	0
5	313	Nutrition + WSH	31305	T1	2.4996578	male	0	0	0	0	1
5	313	Nutrition + WSH	31306	O1	10.406571	female	0	0	0	0	1
5	313	Nutrition + WSH	31306	T1	2.4969199	female	1	0	0	1	0
5	313	Nutrition + WSH	31307	O1	5.8124572	male	0	0	0	0	1
5	313	Nutrition + WSH	31307	T1	2.6338125	female	0	0	0	0	0
5	313	Nutrition + WSH	31307	T2	2.6338125	female	0	0	0	0	0
5	313	Nutrition + WSH	31308	T1	2.2477755	female	0	0	0	0	0
5	314	Sanitation	31401	T1	2.3956194	female	1	0	0	1	0
5	314	Sanitation	31402	O1	10.8282	female	1	0	0	1	0
5	314	Sanitation	31402	T1	2.4750171	female	0	0	0	0	0
5	314	Sanitation	31403	T1	2.6365503	male	1	0	0	1	0
5	314	Sanitation	31404	O1	5.2210815	male	1	0	0	1	1
5	314	Sanitation	31404	T1	2.5653662	male	0	0	0	0	0
5	314	Sanitation	31406	O1	8.9199179	male	1	0	0	1	0
5	314	Sanitation	31406	T1	2.4941821	male	0	0	0	0	1
5	314	Sanitation	31407	O1	6.4175222	male	1	0	0	1	0
5	314	Sanitation	31407	T1	2.4887064	female	1	0	1	1	0
5	314	Sanitation	31408	O1	5.5906913	female	1	0	0	1	1
5	314	Sanitation	31408	T1	2.5215606	male	1	0	0	1	0
5	315	Water	31501	O1	9.3771389	female	1	1	0	1	0
5	315	Water	31501	T1	2.3791923	male	0	0	0	0	0
5	315	Water	31502	O1	5.8069815	male	1	0	0	1	0
5	315	Water	31502	T1	2.5051335	female	0	0	0	0	0
5	315	Water	31503	C1	4.3887748	male	1	0	0	1	1
5	315	Water	31503	O1	8.3778234	female	1	0	0	1	1
5	315	Water	31503	T1	2.6365503	male	0	1	0	1	1
5	315	Water	31504	O1	10.57358	male	0	0	0	0	NA
5	315	Water	31504	T1	2.4229979	female	1	0	0	1	0
5	316	Control	31601	O1	5.2210815	male	1	0	0	1	1
5	316	Control	31601	T1	2.5188227	male	1	0	0	1	0
5	316	Control	31602	O1	10.836413	female	0	0	0	0	0
5	316	Control	31602	T1	2.587269	female	0	0	0	0	1
5	316	Control	31603	O1	9.650924	female	1	0	0	1	0
5	316	Control	31603	T1	2.4640657	female	0	0	0	0	1
5	316	Control	31604	T1	2.4941821	female	0	0	0	0	0
5	316	Control	31605	O1	8.9993155	female	1	0	0	1	1
5	316	Control	31605	T1	2.3107461	female	1	0	0	1	0
5	316	Control	31606	O1	9.0759754	male	1	0	1	1	0
5	316	Control	31606	T1	2.6036961	male	0	0	0	0	0
5	316	Control	31607	O1	7.3730322	female	0	0	0	0	0
5	316	Control	31607	T1	2.770705	male	1	0	0	1	0
5	317	Handwashing	31701	T1	2.5352498	female	0	0	0	0	0
5	317	Handwashing	31704	O1	11.575633	female	1	0	0	1	0
5	317	Handwashing	31704	T1	2.5462012	female	0	0	0	0	0
5	317	Handwashing	31706	T1	2.6091718	male	1	0	0	1	1
5	317	Handwashing	31707	O1	9.1225188	male	0	0	0	0	0
5	317	Handwashing	31707	T1	2.3436003	male	1	0	0	1	1
5	318	WSH	31802	T1	2.4914442	male	0	0	0	0	0
5	318	WSH	31803	O1	7.2991102	male	1	1	0	1	0
5	318	WSH	31803	T1	2.5845311	female	1	1	0	1	0
5	318	WSH	31804	O1	5.3552361	male	1	1	0	1	0
5	318	WSH	31804	T1	2.5188227	male	1	1	0	1	0
5	318	WSH	31805	O1	7.0882957	female	0	0	0	0	0
5	318	WSH	31805	T1	2.5817933	male	0	0	0	0	0
5	318	WSH	31806	O1	8.8596851	female	1	1	0	1	1
5	318	WSH	31806	T1	2.5982204	male	1	1	0	1	0
5	318	WSH	31808	T1	2.7132101	male	1	0	0	1	0
5	319	Control	31901	O1	5.5770021	female	0	0	0	0	1
5	319	Control	31901	T1	2.4750171	female	0	0	0	0	0
5	319	Control	31902	T1	2.5270363	female	0	0	0	0	1
5	319	Control	31905	T1	2.4394251	male	0	0	0	0	0
5	319	Control	31906	O1	8.2162902	male	0	0	0	0	1
5	319	Control	31906	T1	2.5489391	female	0	0	0	0	0
5	319	Control	31907	T1	2.4969199	female	1	0	0	1	0
6	320	Control	32001	T1	2.4969199	male	0	0	0	0	0
6	320	Control	32002	O1	9.8480493	female	0	0	0	0	0
6	320	Control	32002	T1	2.5845311	male	0	0	0	0	NA
6	320	Control	32004	T1	2.3956194	female	0	0	0	0	0
6	320	Control	32006	T1	2.3572895	male	0	0	0	0	1
6	320	Control	32007	C1	4.9637235	female	0	0	0	0	1
6	320	Control	32007	T1	2.5215606	female	1	0	0	1	1
6	321	Control	32101	C1	4.5037645	male	0	0	1	1	0
6	321	Control	32101	O1	7.504449	female	0	0	0	0	1
6	321	Control	32101	T1	2.5626283	female	0	0	0	0	0
6	321	Control	32102	O1	5.4757016	female	1	1	0	1	1
6	321	Control	32102	T1	2.5078713	male	1	0	0	1	1
6	321	Control	32104	O1	5.6591376	male	1	0	0	1	0
6	321	Control	32104	T1	2.45859	female	1	0	0	1	0
6	321	Control	32108	T1	2.6146475	female	0	0	0	0	1
6	322	Nutrition + WSH	32201	T1	2.3682409	male	0	0	0	0	0
6	322	Nutrition + WSH	32202	O1	7.3593429	female	1	0	0	1	0
6	322	Nutrition + WSH	32202	T1	2.5954825	female	1	0	0	1	0
6	322	Nutrition + WSH	32203	O1	5.1389459	female	1	0	0	1	0
6	322	Nutrition + WSH	32203	T1	2.4996578	female	0	0	0	0	0
6	322	Nutrition + WSH	32204	O1	9.3689254	female	0	0	0	0	0
6	322	Nutrition + WSH	32204	T1	2.5708419	male	0	0	0	0	1
6	322	Nutrition + WSH	32205	O1	8.6379192	male	0	0	0	0	0
6	322	Nutrition + WSH	32205	T1	2.6803559	female	0	0	0	0	0
6	322	Nutrition + WSH	32206	C1	4.4271047	male	0	0	0	0	1
6	322	Nutrition + WSH	32206	O1	7.9753593	male	0	0	0	0	0
6	322	Nutrition + WSH	32206	T1	2.5297741	female	1	0	0	1	0
6	322	Nutrition + WSH	32207	C1	4.3832991	female	1	0	0	1	1
6	322	Nutrition + WSH	32207	O1	7.4743326	female	0	0	0	0	0
6	323	Sanitation	32301	O1	5.83436	female	1	0	0	1	0
6	323	Sanitation	32301	T1	2.4421629	male	1	0	1	1	0
6	323	Sanitation	32303	C1	4.5174538	male	1	0	1	1	0
6	323	Sanitation	32303	O1	9.6837782	female	0	0	0	0	0
6	323	Sanitation	32303	T1	2.5708419	male	0	0	0	0	0
6	323	Sanitation	32304	O1	9.744011	male	1	0	0	1	0
6	323	Sanitation	32304	T1	2.5270363	male	1	0	0	1	0
6	323	Sanitation	32306	O1	8.2819986	male	1	0	0	1	0
6	323	Sanitation	32306	T1	2.5215606	female	0	0	0	0	0
6	323	Sanitation	32308	O1	7.7207392	male	1	1	0	1	0
6	323	Sanitation	32308	T1	2.6666667	male	1	1	0	1	1
6	324	Water	32401	T1	2.4941821	male	1	0	0	1	0
6	324	Water	32402	O1	6.6119097	female	1	0	0	1	0
6	324	Water	32402	T1	2.6475017	male	1	0	0	1	0
6	324	Water	32403	T1	2.513347	female	0	0	0	0	0
6	324	Water	32405	T1	2.4366872	male	1	0	0	1	0
6	324	Water	32408	O1	11.356605	male	1	0	0	1	1
6	324	Water	32408	T1	2.3134839	male	1	0	0	1	0
6	325	Nutrition	32501	C1	4.5831622	female	0	0	0	0	1
6	325	Nutrition	32501	O1	5.3552361	male	0	0	0	0	0
6	325	Nutrition	32501	T1	2.5270363	male	0	0	0	0	1
6	325	Nutrition	32504	T1	2.6392882	male	0	0	0	0	0
6	325	Nutrition	32505	O1	6.6119097	male	1	0	0	1	0
6	325	Nutrition	32505	T1	2.4941821	female	0	0	0	0	0
6	325	Nutrition	32506	O1	6.5900068	male	0	0	0	0	0
6	325	Nutrition	32506	T1	2.4284736	male	1	0	0	1	0
6	325	Nutrition	32507	T1	2.3956194	female	1	0	0	1	0
6	325	Nutrition	32508	O1	5.1964408	female	0	0	0	0	0
6	325	Nutrition	32508	T1	2.5516769	female	0	0	0	0	0
6	326	Handwashing	32602	T1	2.3189596	male	0	0	0	0	0
6	326	Handwashing	32605	C1	4.3449692	male	1	0	1	1	0
6	326	Handwashing	32605	T1	2.3737166	female	0	0	0	0	0
6	326	Handwashing	32606	O1	6.3655031	male	1	0	1	1	0
6	326	Handwashing	32606	T1	2.5571526	male	0	0	1	1	0
6	326	Handwashing	32607	O1	6.3682409	male	0	1	0	1	0
6	326	Handwashing	32607	T1	2.255989	male	1	0	1	1	0
6	326	Handwashing	32608	O1	7.5701574	female	1	1	0	1	0
6	326	Handwashing	32608	T1	2.3737166	female	0	0	0	0	1
6	327	WSH	32701	C1	4.3887748	male	1	0	0	1	1
6	327	WSH	32701	O1	5.8562628	male	0	0	0	0	0
6	327	WSH	32701	T1	2.6885695	female	0	0	0	0	NA
6	327	WSH	32703	O1	5.3689254	female	1	0	0	1	0
6	327	WSH	32703	T1	2.3216975	male	0	0	0	0	0
6	327	WSH	32704	O1	7.1950719	male	1	0	0	1	0
6	327	WSH	32704	T1	2.5900068	female	0	0	0	0	0
6	327	WSH	32705	O1	5.8398357	male	0	0	0	0	0
6	327	WSH	32705	T1	2.3436003	male	0	0	0	0	0
6	327	WSH	32707	O1	7.1485284	female	0	0	0	0	1
6	327	WSH	32707	T1	2.3162218	male	0	0	0	0	1
7	328	Nutrition + WSH	32801	T1	2.4010951	female	0	0	0	0	0
7	328	Nutrition + WSH	32802	O1	11.693361	female	1	0	0	1	0
7	328	Nutrition + WSH	32802	T1	2.5215606	female	0	0	0	0	0
7	328	Nutrition + WSH	32804	O1	5.596167	female	0	0	0	0	0
7	328	Nutrition + WSH	32804	T1	2.3572895	male	0	0	0	0	0
7	328	Nutrition + WSH	32805	T1	2.5160849	female	0	0	0	0	0
7	328	Nutrition + WSH	32806	T1	2.6201232	male	0	0	0	0	0
7	328	Nutrition + WSH	32807	T1	2.5653662	female	1	0	0	1	0
7	329	WSH	32901	O1	6.8665298	male	1	0	0	1	0
7	329	WSH	32901	T1	2.4120465	female	1	0	0	1	0
7	329	WSH	32902	O1	9.8699521	male	0	0	0	0	1
7	329	WSH	32902	T1	2.403833	male	0	0	0	0	0
7	329	WSH	32903	O1	5.4264203	female	0	0	0	0	0
7	329	WSH	32903	T1	2.4531143	female	0	0	0	0	0
7	329	WSH	32904	T1	2.6310746	male	0	0	0	0	0
7	329	WSH	32905	O1	7.3921971	female	1	0	0	1	1
7	329	WSH	32905	T1	2.5434634	female	0	0	0	0	0
7	329	WSH	32906	O1	7.5071869	female	1	0	0	1	0
7	329	WSH	32906	T1	2.5735797	male	0	0	0	0	0
7	330	Nutrition	33001	O1	8.4462697	female	0	1	1	1	0
7	330	Nutrition	33001	T1	2.5900068	male	0	0	0	0	0
7	330	Nutrition	33002	C1	4.8925394	female	1	1	0	1	0
7	330	Nutrition	33002	O1	6.3463381	male	1	1	1	1	1
7	330	Nutrition	33002	T1	2.5434634	female	1	1	1	1	1
7	330	Nutrition	33003	T1	2.4120465	female	1	0	0	1	0
7	330	Nutrition	33004	O1	9.3497604	female	1	0	0	1	0
7	330	Nutrition	33004	T1	2.4284736	male	0	0	0	0	0
7	330	Nutrition	33005	O1	5.5742642	female	0	0	0	0	1
7	330	Nutrition	33005	T1	2.4312115	female	0	0	0	0	0
7	330	Nutrition	33006	O1	7.2717317	female	1	0	0	1	0
7	330	Nutrition	33006	T1	2.3928816	female	1	0	1	1	0
7	331	Sanitation	33101	O1	6.6064339	female	1	0	0	1	0
7	331	Sanitation	33101	T1	2.661191	female	1	0	0	1	0
7	331	Sanitation	33102	O1	5.8288843	male	1	0	0	1	0
7	331	Sanitation	33102	T1	2.5653662	male	1	0	0	1	0
7	331	Sanitation	33103	T1	2.568104	male	1	0	0	1	0
7	331	Sanitation	33104	C1	4.4982888	female	1	0	0	1	0
7	331	Sanitation	33104	O1	11.353867	female	1	0	0	1	0
7	331	Sanitation	33104	T1	2.6310746	male	0	0	0	0	0
7	331	Sanitation	33106	O1	7.6632444	female	1	0	0	1	1
7	331	Sanitation	33106	T1	2.6228611	male	0	0	0	0	1
7	331	Sanitation	33107	O1	7.3593429	female	1	0	0	1	1
7	331	Sanitation	33107	T1	2.4640657	female	0	0	0	0	0
7	331	Sanitation	33108	C1	4.8870637	male	0	0	0	0	0
7	331	Sanitation	33108	O1	9.8562628	female	0	0	0	0	0
7	331	Sanitation	33108	T1	2.4175222	male	0	0	0	0	0
7	332	Water	33202	T1	2.5817933	male	1	0	0	1	0
7	332	Water	33204	T1	2.4175222	female	0	0	0	0	0
7	332	Water	33206	T1	2.5571526	female	1	0	0	1	0
7	332	Water	33207	O1	8.3696099	female	1	0	0	1	NA
7	332	Water	33207	T1	2.3764545	female	1	0	0	1	0
7	332	Water	33208	O1	6.1984942	female	1	0	0	1	1
7	332	Water	33208	T1	2.5023956	female	1	0	0	1	0
7	333	Control	33301	O1	8.4900753	female	1	0	0	1	1
7	333	Control	33301	T1	2.4010951	female	0	0	0	0	0
7	333	Control	33302	T1	2.532512	male	1	0	0	1	0
7	333	Control	33304	T1	2.3737166	male	0	0	0	0	0
7	333	Control	33305	T1	2.513347	female	0	0	0	0	1
7	333	Control	33306	T1	2.5708419	female	1	0	0	1	0
7	333	Control	33307	O1	8.3613963	female	0	0	0	0	0
7	333	Control	33307	T1	2.3627652	female	0	0	0	0	0
7	334	Handwashing	33401	T1	2.4668036	female	1	0	0	1	0
7	334	Handwashing	33402	T1	2.403833	male	1	0	0	1	0
7	334	Handwashing	33403	C1	4.6899384	male	1	0	0	1	0
7	334	Handwashing	33403	T1	2.4339493	female	0	0	0	0	0
7	334	Handwashing	33404	O1	8.7556468	female	0	0	0	0	0
7	334	Handwashing	33404	T1	2.4996578	male	0	0	0	0	1
7	334	Handwashing	33405	T1	2.6392882	female	1	0	0	1	0
7	334	Handwashing	33406	T1	2.6803559	male	0	0	0	0	0
7	334	Handwashing	33408	O1	6.0424367	female	1	0	0	1	0
7	335	Control	33501	O1	5.5468857	male	0	0	0	0	NA
7	335	Control	33501	T1	2.7679671	male	0	0	0	0	1
7	335	Control	33504	O1	9.596167	male	0	0	0	0	1
7	335	Control	33507	T1	2.6338125	male	0	0	0	0	0
7	335	Control	33508	T1	2.5434634	female	0	0	0	0	NA
8	336	Nutrition	33601	T1	2.5434634	male	0	0	0	0	0
8	336	Nutrition	33602	T1	2.3764545	female	0	0	0	0	0
8	336	Nutrition	33603	O1	10.688569	female	1	0	0	1	1
8	336	Nutrition	33603	T1	2.4914442	male	0	0	0	0	0
8	336	Nutrition	33604	O1	7.5181383	male	0	0	0	0	0
8	336	Nutrition	33604	T1	2.349076	male	0	0	0	0	0
8	336	Nutrition	33605	C1	4.9774127	male	1	0	1	1	1
8	336	Nutrition	33605	T1	2.6502396	male	0	0	0	0	1
8	336	Nutrition	33606	C1	4.6187543	male	1	0	1	1	1
8	336	Nutrition	33606	O1	9.2648871	female	1	0	0	1	0
8	336	Nutrition	33606	T1	2.5982204	female	0	0	0	0	0
8	336	Nutrition	33608	O1	6.7378508	female	1	0	0	1	1
8	336	Nutrition	33608	T1	2.6310746	female	1	0	0	1	0
8	337	Nutrition + WSH	33701	O1	6.3545517	male	1	0	0	1	1
8	337	Nutrition + WSH	33701	T1	2.587269	male	1	0	0	1	1
8	337	Nutrition + WSH	33703	O1	6.1738535	female	1	0	0	1	0
8	337	Nutrition + WSH	33703	T1	2.4339493	male	0	0	0	0	0
8	337	Nutrition + WSH	33705	O1	6.3545517	female	0	1	0	1	1
8	337	Nutrition + WSH	33705	T1	2.5790554	female	0	0	0	0	1
8	337	Nutrition + WSH	33706	O1	6.2888433	male	1	0	0	1	0
8	337	Nutrition + WSH	33706	T1	2.4421629	female	0	0	0	0	0
8	337	Nutrition + WSH	33707	T1	2.7268994	female	1	0	0	1	0
8	337	Nutrition + WSH	33708	T1	2.6228611	female	0	0	0	0	1
8	338	WSH	33801	O1	6.6365503	male	0	0	0	0	0
8	338	WSH	33801	T1	2.6694045	female	0	0	0	0	1
8	338	WSH	33802	O1	9.100616	female	0	0	0	0	1
8	338	WSH	33802	T1	2.4120465	female	0	0	0	0	0
8	338	WSH	33803	O1	6.8911704	male	1	0	0	1	0
8	338	WSH	33803	T1	2.3107461	male	0	0	0	0	0
8	338	WSH	33805	C1	5.0431211	female	0	0	0	0	1
8	338	WSH	33805	O1	10.417522	male	1	0	0	1	0
8	338	WSH	33805	T1	2.6666667	female	1	0	0	1	0
8	338	WSH	33806	O1	10.020534	male	1	0	0	1	0
8	338	WSH	33806	T1	2.294319	male	0	0	0	0	0
8	338	WSH	33807	O1	5.724846	male	0	0	0	0	0
8	338	WSH	33807	T1	2.3928816	female	0	0	0	0	0
8	338	WSH	33808	O1	8.3422313	female	0	0	0	0	1
8	338	WSH	33808	T1	2.4120465	female	0	0	0	0	0
8	339	Control	33901	O1	6.3928816	male	1	0	0	1	0
8	339	Control	33901	T1	2.3244353	male	0	0	0	0	0
8	339	Control	33902	O1	9.3305955	female	1	1	1	1	0
8	339	Control	33902	T1	2.4804928	female	0	0	1	1	1
8	339	Control	33903	O1	11.129363	female	0	0	0	0	0
8	339	Control	33903	T1	2.6475017	male	0	0	0	0	0
8	339	Control	33904	O1	8.3367556	male	1	0	0	1	0
8	339	Control	33904	T1	2.5407255	female	0	0	0	0	0
8	339	Control	33905	O1	10.732375	female	0	0	0	0	0
8	339	Control	33905	T1	2.568104	female	0	0	0	0	0
8	339	Control	33906	T1	2.4887064	male	0	0	0	0	1
8	339	Control	33907	O1	6.3983573	male	0	0	0	0	0
8	339	Control	33907	T1	2.4640657	male	0	0	0	0	0
8	340	Control	34005	O1	7.0718686	male	0	0	0	0	0
8	340	Control	34005	T1	2.4832307	male	0	0	0	0	0
8	340	Control	34006	O1	5.6043806	female	1	0	0	1	1
8	340	Control	34006	T1	2.4969199	female	1	0	0	1	1
8	340	Control	34007	C1	5.1937029	female	1	0	0	1	1
8	340	Control	34007	T1	2.6173854	male	1	0	0	1	1
8	341	Handwashing	34101	C1	5.4373717	female	0	0	0	0	0
8	341	Handwashing	34101	O1	5.9110198	female	0	0	0	0	0
8	341	Handwashing	34101	T1	2.6283368	male	1	0	0	1	0
8	341	Handwashing	34105	O1	6.3436003	male	0	0	0	0	0
8	341	Handwashing	34105	T1	2.6447639	female	1	0	0	1	NA
8	341	Handwashing	34106	O1	11.107461	female	1	0	0	1	0
8	341	Handwashing	34106	T1	2.384668	female	0	0	0	0	0
8	341	Handwashing	34107	O1	8.5256674	male	1	0	1	1	0
8	341	Handwashing	34107	T1	2.4120465	female	1	0	0	1	1
8	341	Handwashing	34108	O1	6.3572895	male	1	0	0	1	0
8	341	Handwashing	34108	T1	2.6009582	female	1	0	0	1	0
8	342	Water	34201	O1	5.522245	female	1	0	0	1	NA
8	342	Water	34201	T1	2.5215606	female	0	0	0	0	0
8	342	Water	34202	O1	9.4483231	male	0	0	0	0	0
8	342	Water	34202	T1	2.4832307	male	0	0	0	0	1
8	342	Water	34204	C1	4.8021903	female	1	0	0	1	1
8	342	Water	34204	O1	7.4606434	male	1	0	0	1	0
8	342	Water	34204	T1	2.5900068	male	1	0	0	1	1
8	342	Water	34206	O1	6.8528405	female	1	0	0	1	0
8	342	Water	34206	T1	2.5160849	male	0	0	0	0	0
8	342	Water	34207	T1	2.4065708	female	0	0	0	0	0
8	342	Water	34208	O1	5.5824778	male	1	0	0	1	0
8	342	Water	34208	T1	2.5653662	male	1	0	0	1	0
8	343	Sanitation	34303	O1	5.2375086	male	1	0	0	1	1
8	343	Sanitation	34303	T1	2.6502396	female	0	0	0	0	0
8	343	Sanitation	34304	O1	10.748802	male	0	0	0	0	0
8	343	Sanitation	34304	T1	2.4887064	male	0	0	0	0	0
8	343	Sanitation	34305	O1	8.5831622	female	0	0	0	0	0
8	343	Sanitation	34305	T1	2.5051335	female	0	0	0	0	0
8	343	Sanitation	34306	O1	8.0766598	female	1	0	0	1	NA
8	343	Sanitation	34306	T1	2.6146475	male	0	0	0	0	0
8	343	Sanitation	34307	O1	7.2963723	female	0	0	0	0	NA
8	343	Sanitation	34307	T1	2.5763176	male	0	0	0	0	0
9	344	Control	34405	O1	10.409309	female	0	0	0	0	0
9	344	Control	34405	T1	2.7405886	female	0	0	0	0	0
9	344	Control	34407	C1	4.9308693	male	0	0	0	0	0
9	344	Control	34407	T1	2.6365503	male	1	0	0	1	0
9	345	Handwashing	34503	O1	8.4900753	male	1	0	1	1	0
9	345	Handwashing	34503	T1	2.4914442	female	1	0	0	1	0
9	345	Handwashing	34505	O1	9.3497604	male	1	0	0	1	0
9	345	Handwashing	34505	T1	2.5516769	female	0	0	0	0	0
9	345	Handwashing	34506	O1	8.1204654	female	0	0	0	0	0
9	345	Handwashing	34506	T1	2.4476386	male	0	0	0	0	0
9	345	Handwashing	34507	O1	7.3867214	male	1	1	0	1	0
9	345	Handwashing	34507	T1	2.4996578	female	1	0	0	1	0
9	345	Handwashing	34508	O1	7.3100616	male	0	0	0	0	0
9	345	Handwashing	34508	T1	2.7241615	male	0	0	0	0	0
9	346	Nutrition + WSH	34601	C1	4.569473	female	1	1	0	1	1
9	346	Nutrition + WSH	34601	O1	10.937714	male	1	0	0	1	0
9	346	Nutrition + WSH	34601	T1	2.4750171	female	1	0	0	1	0
9	346	Nutrition + WSH	34602	O1	7.7097878	female	0	0	0	0	0
9	346	Nutrition + WSH	34602	T1	2.7022587	female	0	0	0	0	0
9	346	Nutrition + WSH	34603	O1	8.7638604	female	0	0	0	0	0
9	346	Nutrition + WSH	34603	T1	2.7077344	female	1	1	0	1	0
9	346	Nutrition + WSH	34604	T1	2.5571526	female	0	0	0	0	0
9	346	Nutrition + WSH	34607	O1	5.2895277	male	0	0	1	1	0
9	346	Nutrition + WSH	34607	T1	2.5106092	female	0	0	0	0	0
9	346	Nutrition + WSH	34608	O1	11.028063	female	0	0	0	0	0
9	347	Nutrition	34703	C1	4.5174538	female	0	0	0	0	0
9	347	Nutrition	34703	O1	7.5071869	male	0	0	1	1	1
9	347	Nutrition	34703	T1	2.532512	female	0	0	0	0	1
9	347	Nutrition	34705	O1	7.6769336	female	0	0	0	0	0
9	347	Nutrition	34705	T1	2.6036961	male	0	0	0	0	0
9	347	Nutrition	34708	T1	2.4750171	male	0	0	0	0	0
9	348	Control	34802	O1	9.8261465	male	1	0	1	1	1
9	348	Control	34802	T1	2.3162218	male	0	0	0	0	0
9	348	Control	34805	O1	6.1492129	male	0	0	0	0	1
9	348	Control	34805	T1	2.4339493	female	0	0	0	0	1
9	348	Control	34807	T1	2.4284736	female	0	0	0	0	0
9	349	WSH	34901	O1	7.2991102	male	1	0	0	1	1
9	349	WSH	34901	T1	2.5626283	female	0	0	0	0	1
9	349	WSH	34902	O1	8.2874743	female	0	0	0	0	0
9	349	WSH	34902	T1	2.4366872	female	0	0	0	0	0
9	349	WSH	34903	O1	7.118412	female	0	0	0	0	0
9	349	WSH	34903	T1	2.4558522	female	0	1	0	1	0
9	349	WSH	34905	O1	7.3374401	female	1	0	0	1	0
9	349	WSH	34905	T1	2.3326489	female	0	0	0	0	0
9	349	WSH	34906	O1	8.2299795	male	1	0	0	1	0
9	349	WSH	34906	T1	2.5215606	female	0	0	0	0	1
9	349	WSH	34908	O1	9.1854894	male	1	0	0	1	0
9	349	WSH	34908	T1	2.6447639	female	0	0	0	0	0
9	350	Water	35001	T1	2.3682409	female	0	0	0	0	1
9	350	Water	35001	T2	2.3682409	male	0	0	0	0	1
9	350	Water	35003	T1	2.6146475	male	0	0	0	0	0
9	350	Water	35004	O1	5.7111567	male	0	0	0	0	1
9	350	Water	35004	T1	2.6475017	male	0	0	0	0	0
9	350	Water	35005	C1	3.9890486	male	0	0	0	0	0
9	350	Water	35005	O1	9.0677618	male	0	0	1	1	0
9	350	Water	35005	T1	2.7843943	male	0	0	0	0	0
9	350	Water	35006	O1	9.9931554	female	0	0	0	0	1
9	350	Water	35006	T1	2.6803559	female	0	0	0	0	0
9	350	Water	35007	O1	10.35729	female	0	0	0	0	0
9	351	Sanitation	35102	T1	2.5982204	male	0	0	0	0	0
9	351	Sanitation	35104	T1	2.6502396	male	0	0	0	0	0
9	351	Sanitation	35105	O1	5.9219713	female	1	0	0	1	1
9	351	Sanitation	35105	T1	2.642026	male	0	0	0	0	1
9	351	Sanitation	35106	O1	6.1711157	male	1	1	1	1	0
9	351	Sanitation	35106	T1	2.568104	male	0	0	0	0	1
9	351	Sanitation	35107	C1	4.788501	male	0	0	0	0	0
9	351	Sanitation	35107	O1	6.5023956	male	0	0	1	1	1
9	351	Sanitation	35107	T1	2.4175222	male	0	0	0	0	1
9	351	Sanitation	35108	C1	4.7693361	female	1	0	0	1	1
9	351	Sanitation	35108	O1	9.4455852	female	0	0	1	1	1
9	351	Sanitation	35108	T1	2.6119097	male	0	0	0	0	1
10	352	Nutrition	35201	O1	5.9110198	male	1	0	0	1	0
10	352	Nutrition	35201	T1	2.6146475	female	1	1	1	1	0
10	352	Nutrition	35204	T1	2.403833	female	1	0	0	1	1
10	352	Nutrition	35205	O1	9.1362081	female	1	0	0	1	0
10	352	Nutrition	35205	T1	2.45859	female	1	0	0	1	0
10	352	Nutrition	35206	O1	6.0616016	male	0	1	0	1	0
10	352	Nutrition	35206	T1	2.5434634	male	0	1	0	1	0
10	352	Nutrition	35207	C1	4.4681725	female	0	1	0	1	1
10	352	Nutrition	35207	O1	9.670089	male	0	0	0	0	0
10	352	Nutrition	35207	T1	2.2861054	female	0	0	0	0	1
10	352	Nutrition	35208	C1	4.4490075	female	0	0	0	0	0
10	352	Nutrition	35208	O1	10.453114	female	0	0	0	0	NA
10	352	Nutrition	35208	T1	2.5735797	female	0	0	0	0	0
10	353	Control	35305	C1	5.0924025	male	0	1	0	1	1
10	353	Control	35305	O1	7.4661191	male	0	0	0	0	0
10	353	Control	35305	T1	2.4640657	female	0	0	0	0	0
10	353	Control	35307	C1	5.1663244	female	0	0	0	0	0
10	353	Control	35307	T1	2.3737166	male	0	0	0	0	0
10	353	Control	35308	C1	4.7583847	female	1	0	0	1	0
10	353	Control	35308	O1	7.3347023	male	0	0	0	0	0
10	353	Control	35308	T1	2.5598905	female	0	0	0	0	0
10	354	Control	35401	O1	8.0848734	male	0	0	0	0	1
10	354	Control	35401	T1	2.4941821	male	1	0	0	1	0
10	354	Control	35402	C1	4.6379192	male	0	0	0	0	1
10	354	Control	35402	O1	9.2183436	male	1	0	0	1	0
10	354	Control	35402	T1	2.4093087	female	1	0	0	1	1
10	354	Control	35403	O1	7.7043121	male	1	0	0	1	0
10	354	Control	35403	T1	2.4147844	male	0	0	0	0	0
10	354	Control	35404	O1	8.0219028	female	0	0	0	0	0
10	354	Control	35404	T1	2.4421629	male	0	0	1	1	0
10	354	Control	35406	O1	6.3271732	female	1	0	1	1	1
10	354	Control	35406	T1	2.4421629	male	1	0	0	1	1
10	355	Water	35501	C1	4.8542094	male	0	0	0	0	1
10	355	Water	35501	O1	6.4969199	female	0	0	0	0	1
10	355	Water	35501	T1	2.5626283	female	0	0	0	0	0
10	355	Water	35502	O1	8.3367556	male	0	0	1	1	1
10	355	Water	35502	T1	2.4750171	female	0	0	0	0	1
10	355	Water	35503	C1	4.3997262	female	0	0	0	0	1
10	355	Water	35507	O1	5.467488	female	1	0	0	1	0
10	355	Water	35507	T1	2.3353867	male	0	0	0	0	1
10	356	Nutrition + WSH	35603	O1	7.0061602	male	1	0	0	1	1
10	356	Nutrition + WSH	35603	T1	2.3463381	male	0	0	0	0	0
10	356	Nutrition + WSH	35604	T1	2.6529774	female	1	0	0	1	0
10	356	Nutrition + WSH	35605	O1	9.798768	male	1	0	0	1	0
10	356	Nutrition + WSH	35605	T1	2.4093087	male	0	1	0	1	0
10	356	Nutrition + WSH	35606	T1	2.7049966	male	0	0	0	0	0
10	356	Nutrition + WSH	35607	T1	2.5653662	female	1	0	0	1	0
10	357	Sanitation	35701	O1	5.6563997	male	0	0	0	0	1
10	357	Sanitation	35701	T1	2.6310746	male	1	0	0	1	1
10	357	Sanitation	35702	O1	5.0814511	female	0	0	0	0	0
10	357	Sanitation	35702	T1	2.3737166	female	1	0	0	1	0
10	357	Sanitation	35703	O1	5.4346338	female	0	0	0	0	0
10	357	Sanitation	35703	T1	2.6146475	male	0	0	0	0	0
10	357	Sanitation	35705	O1	7.5099247	male	0	0	0	0	1
10	357	Sanitation	35705	T1	2.6310746	female	0	0	0	0	0
10	357	Sanitation	35706	O1	10.332649	male	0	0	0	0	0
10	357	Sanitation	35706	T1	2.5653662	female	0	0	0	0	0
10	357	Sanitation	35707	C1	5.1279945	male	0	0	0	0	1
10	357	Sanitation	35707	O1	11.33744	female	0	0	1	1	1
10	357	Sanitation	35707	T1	2.5078713	male	1	0	0	1	0
10	357	Sanitation	35708	O1	9.6618754	male	0	0	0	0	0
10	357	Sanitation	35708	T1	2.5106092	male	0	0	0	0	0
10	358	Handwashing	35801	O1	8.2765229	female	0	0	0	0	0
10	358	Handwashing	35801	T1	2.4503765	female	0	0	0	0	0
10	358	Handwashing	35802	C1	5.1498973	female	1	0	0	1	NA
10	358	Handwashing	35802	O1	10.247775	male	0	1	1	1	NA
10	358	Handwashing	35802	T1	2.4887064	male	1	1	0	1	1
10	358	Handwashing	35803	T1	2.5023956	female	0	0	0	0	0
10	358	Handwashing	35804	C1	4.6652977	male	0	0	0	0	0
10	358	Handwashing	35804	T1	2.568104	male	0	0	0	0	0
10	358	Handwashing	35806	O1	10.228611	male	1	0	1	1	0
10	358	Handwashing	35806	T1	2.6557153	female	0	0	0	0	1
10	358	Handwashing	35807	O1	6.294319	male	0	0	0	0	1
10	358	Handwashing	35807	T1	2.4394251	female	0	0	0	0	0
10	358	Handwashing	35808	O1	6.2505133	female	1	0	0	1	1
10	358	Handwashing	35808	T1	2.661191	male	0	0	0	0	1
10	359	WSH	35902	O1	8.1752225	male	0	0	0	0	1
10	359	WSH	35902	T1	2.4202601	male	0	0	1	1	1
10	359	WSH	35903	O1	8.6652977	male	1	0	1	1	1
10	359	WSH	35903	T1	2.6338125	male	0	0	0	0	0
10	359	WSH	35904	O1	7.4962355	male	0	0	0	0	0
10	359	WSH	35904	T1	2.3189596	male	0	0	0	0	0
10	359	WSH	35905	O1	8.4106776	male	0	0	0	0	1
10	359	WSH	35905	T1	2.5489391	female	0	0	0	0	1
10	359	WSH	35906	O1	5.8124572	female	0	0	1	1	1
10	359	WSH	35906	T1	2.4312115	female	1	0	0	1	1
10	359	WSH	35907	O1	6.384668	female	0	0	0	0	1
10	359	WSH	35907	T1	2.4695414	male	0	0	0	0	0
11	360	Handwashing	36001	O1	10.45859	male	1	0	0	1	0
11	360	Handwashing	36001	T1	2.2888433	male	0	0	0	0	0
11	360	Handwashing	36002	O1	6.3052704	female	1	0	0	1	0
11	360	Handwashing	36002	T1	2.3791923	female	1	0	0	1	0
11	360	Handwashing	36003	T1	2.2477755	male	0	0	0	0	0
11	360	Handwashing	36005	O1	7.0882957	male	1	0	0	1	0
11	360	Handwashing	36005	T1	2.3791923	female	0	0	0	0	0
11	360	Handwashing	36006	C1	4.9144422	male	1	0	0	1	0
11	360	Handwashing	36006	O1	7.4195756	female	0	0	0	0	0
11	360	Handwashing	36006	T1	2.1820671	male	1	0	0	1	0
11	360	Handwashing	36007	T1	2.2450376	female	1	0	0	1	0
11	360	Handwashing	36008	O1	9.0184805	male	0	0	0	0	0
11	360	Handwashing	36008	T1	2.1848049	female	0	0	0	0	0
11	361	Sanitation	36101	O1	9.3360712	male	1	0	0	1	0
11	361	Sanitation	36101	T1	2.3545517	female	1	0	0	1	0
11	361	Sanitation	36102	O1	7.3921971	female	1	0	0	1	0
11	361	Sanitation	36102	T1	2.2778919	male	1	0	0	1	0
11	361	Sanitation	36103	O1	10.464066	male	1	0	0	1	0
11	361	Sanitation	36103	T1	2.3655031	male	0	0	0	0	0
11	361	Sanitation	36104	O1	5.2539357	male	0	0	0	0	0
11	361	Sanitation	36104	T1	2.3271732	female	0	0	0	0	0
11	361	Sanitation	36105	O1	6.3874059	female	1	0	0	1	0
11	361	Sanitation	36105	T1	2.3983573	male	0	0	0	0	0
11	361	Sanitation	36106	O1	5.0020534	male	0	0	0	0	1
11	361	Sanitation	36106	T1	2.3764545	male	1	0	0	1	0
11	361	Sanitation	36108	T1	2.3052704	male	1	0	1	1	0
11	362	Nutrition + WSH	36201	T1	2.3956194	female	0	0	0	0	0
11	362	Nutrition + WSH	36202	C1	4.4517454	female	0	0	0	0	0
11	362	Nutrition + WSH	36202	O1	8.202601	male	0	0	0	0	1
11	362	Nutrition + WSH	36202	T1	2.1848049	female	0	0	0	0	0
11	362	Nutrition + WSH	36203	O1	11.028063	female	1	0	0	1	0
11	362	Nutrition + WSH	36203	T1	2.2833676	female	0	0	0	0	0
11	362	Nutrition + WSH	36204	O1	8.2327173	male	1	0	0	1	0
11	362	Nutrition + WSH	36204	T1	2.4394251	male	0	0	0	0	0
11	362	Nutrition + WSH	36205	O1	8.2327173	female	1	0	0	1	0
11	362	Nutrition + WSH	36206	O1	9.0047912	male	1	0	0	1	0
11	362	Nutrition + WSH	36206	T1	2.4722793	female	0	0	0	0	0
11	362	Nutrition + WSH	36208	O1	9.24846	female	0	0	0	0	1
11	362	Nutrition + WSH	36208	T1	2.4065708	male	1	0	0	1	0
11	363	Control	36301	O1	8.1505818	male	1	0	0	1	1
11	363	Control	36301	T1	2.7296372	female	1	0	0	1	NA
11	363	Control	36302	T1	2.0698152	female	1	0	0	1	0
11	363	Control	36303	O1	11.156742	female	1	0	1	1	0
11	363	Control	36303	T1	2.1355236	female	0	0	0	0	0
11	363	Control	36305	T1	2.4120465	female	0	0	0	0	0
11	363	Control	36306	O1	9.7193703	female	1	0	0	1	0
11	363	Control	36306	T1	2.220397	male	1	0	0	1	0
11	363	Control	36307	O1	6.513347	female	1	0	0	1	0
11	363	Control	36307	T1	2.4202601	male	1	0	0	1	0
11	363	Control	36308	O1	7.1074606	male	0	0	0	0	NA
11	363	Control	36308	T1	2.329911	male	1	0	0	1	0
11	364	Control	36401	O1	9.2511978	female	1	0	0	1	NA
11	364	Control	36401	T1	2.1738535	male	0	0	0	0	0
11	364	Control	36402	T1	2.3353867	male	0	0	0	0	0
11	364	Control	36405	T1	2.2888433	female	0	0	0	0	0
11	364	Control	36408	O1	7.5701574	male	1	0	1	1	0
11	364	Control	36408	T1	2.5352498	female	0	0	0	0	0
11	365	Nutrition	36501	O1	10.433949	female	1	0	0	1	NA
11	365	Nutrition	36501	T1	2.3052704	male	1	0	0	1	NA
11	365	Nutrition	36503	T1	2.3682409	female	0	0	0	0	0
11	365	Nutrition	36504	T1	2.2915811	female	0	0	0	0	0
11	365	Nutrition	36505	C1	4.3312799	male	1	0	0	1	0
11	365	Nutrition	36505	O1	8.9993155	female	1	0	0	1	0
11	365	Nutrition	36505	T1	2.532512	male	1	0	0	1	0
11	365	Nutrition	36506	O1	6.0889802	male	1	0	0	1	1
11	365	Nutrition	36506	T1	2.255989	female	1	0	0	1	0
11	365	Nutrition	36507	T1	2.4558522	female	0	0	0	0	0
11	365	Nutrition	36508	O1	6.3271732	male	1	0	0	1	0
11	365	Nutrition	36508	T1	2.3134839	female	1	0	0	1	0
11	366	Water	36601	O1	9.8809035	male	0	0	0	0	NA
11	366	Water	36601	T1	2.5954825	male	0	0	0	0	1
11	366	Water	36602	O1	6.2395619	female	0	0	0	0	0
11	366	Water	36602	T1	2.3901437	male	0	0	0	0	0
11	366	Water	36603	O1	6.7570157	male	1	0	1	1	1
11	366	Water	36603	T1	2.2094456	female	1	0	0	1	0
11	366	Water	36604	O1	7.6194387	male	0	0	0	0	0
11	366	Water	36604	T1	2.2231348	female	1	0	0	1	0
11	366	Water	36606	T1	2.3874059	female	0	0	0	0	0
11	366	Water	36607	O1	5.155373	male	1	0	0	1	1
11	366	Water	36607	T1	2.1984942	male	0	0	0	0	0
11	366	Water	36608	O1	11.162218	male	0	0	0	0	0
11	366	Water	36608	T1	2.3216975	male	1	0	0	1	0
11	367	WSH	36701	O1	8.2765229	male	0	0	0	0	0
11	367	WSH	36701	T1	2.3052704	female	0	0	0	0	0
11	367	WSH	36703	T1	2.2669405	female	0	0	0	0	0
11	367	WSH	36704	O1	11.077344	female	1	0	0	1	0
11	367	WSH	36704	T1	2.255989	female	0	0	0	0	0
11	367	WSH	36705	O1	10.053388	female	0	0	0	0	0
11	367	WSH	36705	T1	2.2806297	female	0	0	0	0	0
11	367	WSH	36706	O1	6.1026694	female	0	0	0	0	0
11	367	WSH	36706	T1	2.2532512	female	0	0	0	0	0
11	367	WSH	36707	C1	4.7830253	female	1	0	0	1	0
11	367	WSH	36707	O1	8.0876112	female	0	0	0	0	0
11	367	WSH	36707	T1	2.201232	male	0	0	0	0	0
11	367	WSH	36708	T1	2.3107461	female	0	0	0	0	0
12	368	Nutrition	36801	T1	2.2970568	female	0	0	0	0	0
12	368	Nutrition	36802	T1	2.2094456	male	1	0	0	1	0
12	368	Nutrition	36803	O1	8.2628337	male	1	0	0	1	0
12	368	Nutrition	36803	T1	2.2422998	male	0	0	0	0	0
12	368	Nutrition	36804	O1	7.890486	female	0	0	0	0	0
12	368	Nutrition	36804	T1	2.2368241	female	0	0	0	0	0
12	368	Nutrition	36805	O1	7.890486	female	1	0	0	1	1
12	368	Nutrition	36805	T1	2.5845311	male	1	0	0	1	0
12	368	Nutrition	36806	T1	2.4147844	male	0	0	0	0	0
12	369	Sanitation	36901	C1	4.4873374	male	1	0	0	1	0
12	369	Sanitation	36901	O1	6.4832307	male	1	0	0	1	0
12	369	Sanitation	36901	T1	2.2395619	male	1	0	0	1	0
12	369	Sanitation	36902	C1	4.3942505	male	1	0	0	1	0
12	369	Sanitation	36902	O1	10.228611	female	1	0	0	1	1
12	369	Sanitation	36902	T1	2.2587269	male	0	0	0	0	0
12	369	Sanitation	36903	O1	7.0034223	male	1	0	0	1	0
12	369	Sanitation	36903	T1	2.3874059	male	0	0	0	0	0
12	369	Sanitation	36904	T1	2.4120465	female	0	0	0	0	0
12	369	Sanitation	36905	T1	2.3655031	male	0	0	0	0	0
12	369	Sanitation	36907	C1	4.2409309	male	0	0	0	0	0
12	369	Sanitation	36907	O1	5.9192334	male	0	0	0	0	0
12	369	Sanitation	36907	T1	2.4093087	female	0	0	0	0	0
12	369	Sanitation	36908	C1	4.8925394	male	1	0	0	1	0
12	369	Sanitation	36908	O1	8.9281314	female	1	0	0	1	0
12	369	Sanitation	36908	T1	2.5160849	male	0	0	0	0	0
12	370	Nutrition + WSH	37002	O1	8.62423	female	1	0	0	1	1
12	370	Nutrition + WSH	37002	T1	2.4202601	male	0	0	0	0	0
12	370	Nutrition + WSH	37003	O1	6.220397	female	1	0	0	1	NA
12	370	Nutrition + WSH	37003	T1	2.3162218	male	0	0	0	0	0
12	370	Nutrition + WSH	37004	O1	9.6372348	female	1	0	0	1	0
12	370	Nutrition + WSH	37004	T1	2.4175222	male	1	0	0	1	0
12	370	Nutrition + WSH	37005	O1	10.557153	male	0	0	0	0	0
12	370	Nutrition + WSH	37005	T1	2.3737166	male	0	0	0	0	0
12	370	Nutrition + WSH	37007	O1	10.28063	male	1	0	0	1	0
12	370	Nutrition + WSH	37007	T1	2.3709788	male	0	0	0	0	0
12	370	Nutrition + WSH	37008	O1	7.5564682	male	1	0	0	1	NA
12	370	Nutrition + WSH	37008	T1	2.0944559	female	1	0	0	1	NA
12	371	Control	37101	O1	7.2443532	male	1	0	0	1	NA
12	371	Control	37101	T1	2.5023956	female	0	0	0	0	0
12	371	Control	37102	O1	6.4449008	male	0	0	0	0	1
12	371	Control	37103	O1	6.0643395	female	0	0	0	0	0
12	371	Control	37103	T1	2.4914442	female	0	0	0	0	0
12	371	Control	37104	C1	4.9117043	female	0	0	0	0	0
12	371	Control	37104	O1	7.4086242	male	1	0	0	1	0
12	371	Control	37104	T1	2.5544148	female	1	0	0	1	0
12	371	Control	37105	T1	2.3162218	female	1	0	0	1	0
12	371	Control	37106	C1	4.3641342	female	1	0	0	1	0
12	371	Control	37106	O1	8.1396304	female	1	0	0	1	NA
12	371	Control	37106	T1	2.4832307	male	1	0	0	1	0
12	371	Control	37107	O1	8.5831622	female	0	0	0	0	0
12	371	Control	37107	T1	2.4312115	male	1	0	0	1	0
12	371	Control	37108	T1	2.3052704	female	0	0	0	0	0
12	372	WSH	37201	O1	10.20397	female	0	0	0	0	0
12	372	WSH	37201	T1	2.2806297	female	1	0	0	1	0
12	372	WSH	37202	O1	9.7522245	female	0	0	0	0	1
12	372	WSH	37202	T1	2.4613279	male	1	0	0	1	1
12	372	WSH	37203	O1	6.2422998	male	1	0	0	1	0
12	372	WSH	37203	T1	2.5023956	male	1	0	0	1	0
12	372	WSH	37204	O1	6.9705681	female	1	0	1	1	0
12	372	WSH	37204	T1	2.1902806	female	0	0	0	0	0
12	372	WSH	37205	O1	7.1485284	male	0	0	0	0	0
12	372	WSH	37205	T1	2.3216975	female	1	0	0	1	0
12	372	WSH	37206	T1	2.2286105	female	0	0	0	0	0
12	372	WSH	37208	T1	2.3162218	female	1	0	0	1	0
12	373	Handwashing	37301	O1	6.4010951	female	1	0	0	1	0
12	373	Handwashing	37301	T1	2.3107461	male	0	0	0	0	0
12	373	Handwashing	37302	C1	4.5311431	male	0	0	0	0	0
12	373	Handwashing	37302	O1	9.1498973	female	0	0	0	0	0
12	373	Handwashing	37302	T1	2.4722793	male	1	0	0	1	1
12	373	Handwashing	37304	C1	4.2436687	female	1	0	0	1	0
12	373	Handwashing	37304	O1	8.5585216	female	1	0	0	1	0
12	373	Handwashing	37304	T1	2.2505133	male	0	0	0	0	0
12	373	Handwashing	37306	O1	10.360027	female	1	0	0	1	1
12	373	Handwashing	37306	T1	2.3928816	female	0	0	0	0	1
12	373	Handwashing	37307	O1	9.9685147	male	1	0	0	1	0
12	373	Handwashing	37307	T1	2.3436003	female	1	0	0	1	0
12	373	Handwashing	37308	T1	2.2861054	male	0	0	0	0	0
12	374	Water	37401	O1	5.8097194	male	1	0	0	1	0
12	374	Water	37401	T1	2.4010951	male	0	0	0	0	0
12	374	Water	37402	T1	2.3764545	female	0	0	0	0	0
12	374	Water	37403	C1	4.9746749	female	1	0	0	1	0
12	374	Water	37403	O1	10.234086	female	1	0	0	1	0
12	374	Water	37403	T1	2.3545517	male	0	0	0	0	0
12	374	Water	37404	T1	2.4941821	male	1	0	0	1	NA
12	374	Water	37405	T1	2.3408624	male	1	0	0	1	0
12	374	Water	37406	O1	9.1143053	female	0	0	0	0	0
12	374	Water	37406	T1	2.3709788	female	1	0	0	1	1
12	374	Water	37407	T1	2.3189596	male	1	0	0	1	0
12	374	Water	37408	T1	2.5160849	male	0	0	0	0	NA
12	375	Control	37502	O1	5.1471595	male	0	0	0	0	1
12	375	Control	37502	T1	2.16564	female	0	0	0	0	0
12	375	Control	37503	O1	6.532512	male	1	0	0	1	0
12	375	Control	37503	T1	2.4668036	female	0	0	0	0	0
12	375	Control	37504	C1	4.4818617	female	1	0	1	1	1
12	375	Control	37504	O1	9.2594114	female	1	0	0	1	1
12	375	Control	37504	T1	2.5982204	male	1	0	0	1	1
13	376	Nutrition + WSH	37601	O1	7.4223135	female	0	0	0	0	0
13	376	Nutrition + WSH	37601	T1	2.4832307	male	0	0	0	0	0
13	376	Nutrition + WSH	37602	T1	2.4722793	female	1	0	0	1	0
13	376	Nutrition + WSH	37603	O1	7.1321013	female	1	0	1	1	0
13	376	Nutrition + WSH	37603	T1	2.16564	female	1	0	0	1	1
13	376	Nutrition + WSH	37605	O1	6.3572895	female	0	0	0	0	1
13	376	Nutrition + WSH	37605	T1	2.349076	female	0	0	0	0	0
13	376	Nutrition + WSH	37607	T1	2.477755	female	0	0	0	0	1
13	376	Nutrition + WSH	37608	O1	11.167693	female	0	0	0	0	0
13	376	Nutrition + WSH	37608	T1	2.4832307	male	0	0	0	0	0
13	377	Water	37701	O1	8.1478439	female	0	0	0	0	1
13	377	Water	37701	T1	2.3655031	male	0	0	0	0	0
13	377	Water	37702	T1	2.4284736	female	0	0	0	0	1
13	377	Water	37703	O1	10.379192	male	0	0	0	0	0
13	377	Water	37703	T1	2.4503765	female	0	0	0	0	0
13	377	Water	37704	O1	7.8138261	male	1	0	0	1	0
13	377	Water	37704	T1	2.329911	male	1	0	0	1	0
13	377	Water	37705	O1	7.9917864	male	0	0	0	0	0
13	377	Water	37705	T1	2.3983573	male	0	0	0	0	0
13	377	Water	37706	O1	6.146475	female	1	0	0	1	0
13	377	Water	37706	T1	2.255989	male	0	0	0	0	0
13	377	Water	37707	T1	2.255989	female	1	0	0	1	0
13	377	Water	37708	O1	8.5886379	female	1	0	0	1	0
13	377	Water	37708	T1	2.1327858	female	0	0	0	0	0
13	378	Control	37801	O1	11.019849	male	1	0	0	1	0
13	378	Control	37801	T1	2.3791923	female	0	0	0	0	0
13	378	Control	37802	O1	8.2546201	female	0	0	0	0	0
13	378	Control	37802	T1	2.3600274	male	0	0	0	0	1
13	378	Control	37804	O1	8.6570842	female	1	0	0	1	1
13	378	Control	37804	T1	2.1820671	female	0	0	0	0	0
13	378	Control	37805	O1	8.3586585	male	1	0	1	1	0
13	378	Control	37805	T1	2.349076	male	1	0	0	1	0
13	378	Control	37807	C1	4.5941136	female	1	0	0	1	0
13	378	Control	37807	O1	9.5058179	female	0	0	0	0	0
13	378	Control	37807	T1	2.201232	female	0	0	0	0	0
13	378	Control	37808	O1	5.7713895	female	1	0	0	1	0
13	378	Control	37808	T1	2.3819302	male	0	0	0	0	0
13	379	Nutrition	37901	O1	8.1396304	female	0	0	1	1	0
13	379	Nutrition	37901	T1	2.3655031	male	1	0	0	1	1
13	379	Nutrition	37903	O1	8.5941136	female	1	0	0	1	0
13	379	Nutrition	37903	T1	2.4859685	male	1	0	0	1	0
13	379	Nutrition	37904	C1	4.3969884	male	1	0	0	1	0
13	379	Nutrition	37904	O1	6.1957563	male	0	0	0	0	0
13	379	Nutrition	37904	T1	2.3271732	male	1	0	0	1	0
13	379	Nutrition	37905	O1	8.6105407	male	0	0	0	0	0
13	379	Nutrition	37905	T1	2.2696783	female	1	0	0	1	0
13	379	Nutrition	37906	O1	7.687885	female	1	0	0	1	0
13	379	Nutrition	37906	T1	2.5845311	male	1	0	0	1	0
13	379	Nutrition	37907	T1	2.6036961	female	0	0	0	0	0
13	379	Nutrition	37908	O1	7.4770705	male	1	0	0	1	0
13	379	Nutrition	37908	T1	2.477755	male	0	0	0	0	1
13	380	Control	38002	O1	7.6988364	female	0	0	0	0	1
13	380	Control	38002	T1	2.477755	male	1	0	0	1	0
13	380	Control	38003	O1	11.493498	female	1	0	0	1	0
13	380	Control	38003	T1	2.5653662	male	0	0	1	1	0
13	380	Control	38008	T1	2.587269	male	0	0	0	0	0
13	381	WSH	38101	T1	2.532512	female	0	0	0	0	0
13	381	WSH	38102	T1	2.2340862	male	0	0	0	0	0
13	381	WSH	38103	O1	9.284052	female	0	0	0	0	1
13	381	WSH	38103	T1	2.3134839	female	1	0	0	1	0
13	381	WSH	38104	C1	4.5284052	male	0	0	0	0	0
13	381	WSH	38104	O1	7.0773443	female	0	0	0	0	1
13	381	WSH	38104	T1	2.5023956	female	0	0	0	0	0
13	381	WSH	38105	O1	7.3730322	male	1	0	0	1	0
13	381	WSH	38105	T1	2.587269	female	1	0	0	1	0
13	381	WSH	38107	T1	2.1738535	male	1	0	0	1	0
13	381	WSH	38108	C1	4.5639973	male	0	0	0	0	0
13	381	WSH	38108	T1	2.3572895	male	0	0	0	0	0
13	382	Handwashing	38201	T1	2.587269	female	1	0	0	1	0
13	382	Handwashing	38203	O1	6.3518138	female	0	0	0	0	1
13	382	Handwashing	38203	T1	2.3928816	male	0	0	0	0	0
13	382	Handwashing	38205	O1	7.1266256	male	1	0	1	1	0
13	382	Handwashing	38205	T1	2.4449008	male	1	0	0	1	0
13	382	Handwashing	38206	O1	11.80835	female	1	0	0	1	1
13	382	Handwashing	38206	T1	2.220397	male	1	0	0	1	0
13	382	Handwashing	38207	O1	7.2607803	female	1	0	0	1	0
13	382	Handwashing	38207	T1	2.3545517	female	1	0	0	1	0
13	382	Handwashing	38208	O1	5.2703628	male	1	0	0	1	NA
13	382	Handwashing	38208	T1	2.4339493	female	0	0	0	0	NA
13	383	Sanitation	38301	T1	2.4832307	female	0	0	0	0	0
13	383	Sanitation	38302	T1	2.3874059	female	1	0	0	1	1
13	383	Sanitation	38304	O1	7.1813826	female	0	0	0	0	1
13	383	Sanitation	38304	T1	2.4558522	female	0	0	0	0	0
13	383	Sanitation	38305	O1	5.8754278	male	0	0	0	0	1
13	383	Sanitation	38305	T1	2.3216975	male	0	0	0	0	0
13	383	Sanitation	38306	C1	4.6543463	male	1	0	0	1	NA
13	383	Sanitation	38306	T1	2.3025325	female	0	0	0	0	0
14	384	Control	38402	T1	2.1930185	male	0	0	0	0	0
14	384	Control	38403	O1	7.3675565	female	0	0	0	0	1
14	384	Control	38403	T1	2.4312115	female	0	0	0	0	0
14	384	Control	38405	O1	7.1403149	female	0	0	0	0	0
14	384	Control	38405	T1	2.2833676	male	1	0	0	1	0
14	385	Handwashing	38503	O1	6.3244353	male	0	0	1	1	0
14	385	Handwashing	38503	T1	2.3216975	female	0	0	0	0	0
14	385	Handwashing	38504	T1	2.3737166	male	1	0	0	1	0
14	385	Handwashing	38506	O1	9.1033539	female	1	0	1	1	0
14	385	Handwashing	38506	T1	2.3326489	male	1	0	0	1	0
14	385	Handwashing	38507	O1	10.688569	male	0	0	0	0	0
14	385	Handwashing	38507	T1	2.6447639	female	0	0	0	0	0
14	386	Control	38601	O1	6.2614648	female	0	0	0	0	0
14	386	Control	38601	T1	2.6201232	female	0	0	0	0	0
14	386	Control	38605	T1	2.3326489	male	1	0	0	1	0
14	386	Control	38606	O1	8.1423682	male	0	0	0	0	0
14	386	Control	38606	T1	2.4640657	female	1	0	0	1	0
14	386	Control	38608	O1	10.403833	male	1	0	0	1	0
14	386	Control	38608	T1	2.4257358	male	1	0	0	1	0
14	387	Nutrition	38701	O1	5.3826146	female	1	0	0	1	NA
14	387	Nutrition	38701	T1	2.5297741	female	1	0	0	1	1
14	387	Nutrition	38705	T1	2.1984942	male	1	0	0	1	0
14	387	Nutrition	38706	T1	2.1957563	male	0	0	0	0	0
14	387	Nutrition	38707	T1	2.384668	male	1	0	0	1	0
14	387	Nutrition	38708	T1	2.1409993	male	0	0	0	0	0
14	388	WSH	38801	C1	2.7734428	male	1	0	0	1	0
14	388	WSH	38801	O1	7.3648186	female	1	0	0	1	0
14	388	WSH	38801	T1	2.2696783	female	0	0	0	0	0
14	388	WSH	38802	O1	9.4839151	female	1	0	0	1	NA
14	388	WSH	38802	T1	2.3819302	female	1	0	0	1	1
14	388	WSH	38803	O1	7.1841205	female	0	0	0	0	0
14	388	WSH	38803	T1	2.3353867	female	0	0	0	0	0
14	388	WSH	38805	O1	7.301848	male	1	0	0	1	0
14	388	WSH	38805	T1	2.0999316	male	0	0	0	0	0
14	388	WSH	38806	T1	2.146475	female	0	0	0	0	1
14	389	Nutrition + WSH	38901	C1	4.4188912	male	1	0	0	1	0
14	389	Nutrition + WSH	38901	O1	11.26078	female	1	0	0	1	0
14	389	Nutrition + WSH	38901	T1	2.3080082	female	1	0	0	1	0
14	389	Nutrition + WSH	38902	O1	8.2628337	male	1	0	0	1	0
14	389	Nutrition + WSH	38902	T1	2.2587269	female	1	0	0	1	NA
14	389	Nutrition + WSH	38903	O1	7.2881588	male	1	0	0	1	0
14	389	Nutrition + WSH	38903	T1	2.2395619	female	0	0	0	0	0
14	389	Nutrition + WSH	38904	O1	8.7857632	male	1	0	0	1	0
14	389	Nutrition + WSH	38904	T1	2.3901437	male	0	0	0	0	0
14	389	Nutrition + WSH	38906	O1	7.0855578	male	0	0	0	0	0
14	389	Nutrition + WSH	38906	T1	2.45859	male	0	0	0	0	0
14	389	Nutrition + WSH	38907	O1	6.8829569	male	0	0	0	0	0
14	389	Nutrition + WSH	38907	T1	2.5270363	female	0	0	0	0	0
14	389	Nutrition + WSH	38908	O1	7.0855578	female	1	0	0	1	0
14	389	Nutrition + WSH	38908	T1	2.4941821	female	0	0	0	0	0
14	390	Sanitation	39001	O1	8.2464066	male	1	0	0	1	0
14	390	Sanitation	39001	T1	2.294319	male	0	0	0	0	0
14	390	Sanitation	39002	O1	8.238193	male	1	0	0	1	1
14	390	Sanitation	39002	T1	2.3682409	female	1	0	0	1	0
14	390	Sanitation	39004	O1	5.5085558	female	0	0	0	0	0
14	390	Sanitation	39004	T1	2.4093087	female	1	0	0	1	1
14	390	Sanitation	39005	T1	2.4531143	female	1	0	0	1	0
14	390	Sanitation	39006	T1	2.4941821	male	0	0	0	0	0
14	390	Sanitation	39007	O1	11.739904	male	0	0	0	0	0
14	390	Sanitation	39007	T1	2.5379877	male	0	0	0	0	0
14	391	Water	39102	O1	7.4579055	female	1	0	0	1	1
14	391	Water	39102	T1	2.2450376	male	1	0	0	1	0
14	391	Water	39104	T1	2.3326489	male	0	0	0	0	1
14	391	Water	39105	O1	8.2847365	male	0	0	0	0	0
14	391	Water	39105	T1	2.4640657	male	1	0	0	1	0
14	391	Water	39106	O1	8.936345	female	0	0	0	0	0
14	391	Water	39106	T1	2.4750171	male	0	0	0	0	0
14	391	Water	39107	T1	2.5653662	female	0	0	0	0	0
15	392	Nutrition	39201	O1	10.699521	male	1	0	0	1	0
15	392	Nutrition	39201	T1	2.2669405	male	1	0	1	1	0
15	392	Nutrition	39202	O1	7.2197125	male	0	0	0	0	0
15	392	Nutrition	39202	T1	2.6201232	male	1	0	0	1	1
15	392	Nutrition	39203	O1	9.5277207	male	0	0	0	0	0
15	392	Nutrition	39203	T1	2.4941821	female	1	0	0	1	0
15	392	Nutrition	39204	T1	2.384668	female	0	0	0	0	NA
15	392	Nutrition	39207	O1	8.3641342	male	1	0	0	1	1
15	392	Nutrition	39207	T1	2.1574264	male	1	0	0	1	0
15	392	Nutrition	39208	T1	2.3326489	male	0	0	0	0	0
15	393	Water	39301	O1	8.0711841	male	1	0	0	1	0
15	393	Water	39301	T1	2.75154	male	1	0	0	1	0
15	393	Water	39302	T1	2.384668	male	0	0	0	0	0
15	393	Water	39303	T1	2.4257358	female	0	0	0	0	0
15	393	Water	39304	T1	2.1245722	female	1	0	0	1	0
15	393	Water	39306	C1	4.7748118	male	1	0	0	1	NA
15	393	Water	39306	O1	9.1307324	female	1	0	0	1	0
15	393	Water	39306	T1	2.2888433	female	0	0	0	0	1
15	393	Water	39307	O1	10.702259	female	1	0	0	1	0
15	393	Water	39307	T1	2.3107461	female	1	0	0	1	0
15	394	Handwashing	39401	O1	6.329911	female	0	0	0	0	0
15	394	Handwashing	39401	T1	2.1765914	female	1	0	0	1	0
15	394	Handwashing	39402	O1	5.3990418	male	0	0	1	1	1
15	394	Handwashing	39403	O1	9.1663244	male	0	0	0	0	0
15	394	Handwashing	39403	T1	2.3764545	female	1	0	0	1	0
15	394	Handwashing	39404	O1	11.915127	male	1	0	1	1	NA
15	394	Handwashing	39404	T1	2.2450376	female	1	0	0	1	0
15	394	Handwashing	39405	O1	5.6043806	female	1	0	0	1	0
15	394	Handwashing	39405	T1	2.6310746	female	1	0	0	1	0
15	394	Handwashing	39406	T1	2.2477755	male	1	0	0	1	0
15	394	Handwashing	39407	O1	10.288843	female	1	0	0	1	0
15	394	Handwashing	39407	T1	2.2915811	male	1	0	0	1	0
15	394	Handwashing	39408	O1	9.2429843	male	0	0	0	0	0
15	394	Handwashing	39408	T1	2.5023956	female	0	0	0	0	0
15	395	Control	39501	O1	8.1341547	female	0	0	0	0	0
15	395	Control	39501	T1	2.6091718	female	0	0	0	0	0
15	395	Control	39502	C1	4.2272416	female	1	0	0	1	0
15	395	Control	39502	T1	2.5106092	female	0	0	0	0	NA
15	395	Control	39503	C1	4.4271047	female	0	0	0	0	0
15	395	Control	39503	O1	8.1806982	male	0	0	0	0	1
15	395	Control	39503	T1	2.5571526	male	1	0	0	1	1
15	395	Control	39504	T1	2.2778919	male	0	0	0	0	0
15	395	Control	39505	O1	6.9185489	female	1	0	0	1	0
15	395	Control	39505	T1	2.2888433	female	0	0	0	0	1
15	395	Control	39506	O1	10.064339	male	1	0	0	1	0
15	395	Control	39506	T1	2.384668	female	0	0	0	0	0
15	395	Control	39507	T2	2.5407255	male	1	0	0	1	0
15	396	Control	39601	T1	2.2231348	male	0	0	0	0	0
15	396	Control	39602	O1	9.6728268	female	1	0	0	1	0
15	396	Control	39602	T1	2.1820671	male	0	0	0	0	0
15	396	Control	39603	T1	2.16564	female	0	0	0	0	0
15	396	Control	39605	T1	2.3025325	male	0	0	0	0	1
15	396	Control	39606	T1	2.4339493	female	0	0	0	0	0
15	396	Control	39607	O1	11.123888000000001	male	0	0	0	0	1
15	396	Control	39607	T1	2.3627652	female	0	0	0	0	0
15	397	Nutrition + WSH	39701	O1	9.1389459	female	0	0	0	0	0
15	397	Nutrition + WSH	39701	T1	2.3189596	male	0	0	0	0	0
15	397	Nutrition + WSH	39702	O1	9.0595483	female	1	0	0	1	0
15	397	Nutrition + WSH	39702	T1	2.5270363	male	0	0	0	0	0
15	397	Nutrition + WSH	39703	O1	8.2600958	male	1	0	0	1	0
15	397	Nutrition + WSH	39703	T1	2.4175222	male	1	0	0	1	0
15	397	Nutrition + WSH	39704	T1	2.2149213	male	0	0	0	0	0
15	397	Nutrition + WSH	39705	O1	11.912389	female	0	0	0	0	0
15	397	Nutrition + WSH	39705	T1	2.5462012	male	0	0	0	0	0
15	397	Nutrition + WSH	39706	O1	9.5058179	male	0	0	0	0	0
15	397	Nutrition + WSH	39707	T1	2.2176591	male	0	0	0	0	1
15	397	Nutrition + WSH	39707	T2	2.2176591	male	1	0	0	1	0
15	398	WSH	39801	O1	8.2765229	male	1	0	0	1	0
15	398	WSH	39801	T1	2.3709788	female	0	0	0	0	0
15	398	WSH	39802	O1	8.5256674	female	0	0	0	0	0
15	398	WSH	39802	T1	2.3928816	female	1	0	0	1	0
15	398	WSH	39803	O1	8.3969884	male	1	0	0	1	0
15	398	WSH	39803	T1	2.2614648	female	0	0	0	0	0
15	398	WSH	39804	O1	8.1806982	male	1	0	0	1	0
15	398	WSH	39804	T1	2.532512	male	1	0	0	1	0
15	398	WSH	39805	T1	2.220397	female	0	0	0	0	0
15	398	WSH	39808	T1	2.5817933	female	1	0	0	1	0
15	399	Sanitation	39901	C1	4.4106776	male	1	0	0	1	0
15	399	Sanitation	39901	O1	7.9917864	female	1	0	0	1	0
15	399	Sanitation	39901	T1	2.3709788	female	1	0	0	1	0
15	399	Sanitation	39902	O1	6.8720055	female	0	0	0	0	0
15	399	Sanitation	39902	T1	2.2121834	male	1	0	0	1	0
15	399	Sanitation	39903	C1	4.2546201	male	0	0	0	0	0
15	399	Sanitation	39904	T1	2.1629021	male	1	0	0	1	0
15	399	Sanitation	39905	O1	8.2190281	female	0	0	0	0	0
15	399	Sanitation	39905	T1	2.255989	male	1	0	0	1	1
15	399	Sanitation	39906	O1	7.0882957	male	0	0	0	0	0
15	399	Sanitation	39906	T1	2.1136208	male	1	0	0	1	0
16	400	WSH	40001	O1	8.0109514	male	0	0	0	0	NA
16	400	WSH	40001	T1	2.1300479	male	1	0	0	1	0
16	400	WSH	40002	T1	2.3189596	female	0	0	0	0	0
16	400	WSH	40003	T1	2.1519507	female	1	0	0	1	0
16	400	WSH	40004	T1	2.5379877	female	0	1	0	1	0
16	400	WSH	40005	O1	10.020534	female	1	0	0	1	NA
16	400	WSH	40005	T1	2.3353867	female	0	0	0	0	0
16	400	WSH	40006	C1	5.0321697	female	1	0	0	1	0
16	400	WSH	40006	O1	5.9411362	male	0	0	0	0	0
16	400	WSH	40006	T1	2.1054073	male	0	0	0	0	0
16	400	WSH	40007	T1	2.3463381	male	0	0	0	0	0
16	401	Water	40101	O1	7.2936345	male	0	0	0	0	0
16	401	Water	40101	T1	2.2532512	male	1	0	0	1	0
16	401	Water	40102	O1	9.2977413	male	0	0	0	0	0
16	401	Water	40102	T1	2.3025325	male	0	0	0	0	0
16	401	Water	40103	T1	2.1711157	male	0	0	0	0	0
16	401	Water	40104	O1	8.4079398	female	1	0	0	1	0
16	401	Water	40104	T1	2.3436003	male	0	0	0	0	0
16	401	Water	40105	O1	6.8692676	female	1	0	0	1	NA
16	401	Water	40105	T1	2.2724162	male	0	0	0	0	0
16	401	Water	40106	O1	7.4414784	female	1	0	0	1	1
16	401	Water	40106	T1	2.4887064	male	1	0	0	1	0
16	401	Water	40108	O1	8.183436	male	0	0	0	0	0
16	401	Water	40108	T1	2.3436003	female	1	0	0	1	0
16	402	Sanitation	40201	O1	8.3230664	female	0	0	0	0	0
16	402	Sanitation	40201	T1	2.5242984	female	0	0	0	0	0
16	402	Sanitation	40202	C1	4.8596851	male	1	0	1	1	0
16	402	Sanitation	40202	O1	10.770705	male	1	0	0	1	0
16	402	Sanitation	40202	T1	2.1930185	male	0	0	0	0	0
16	402	Sanitation	40203	T1	2.1848049	male	0	0	0	0	0
16	402	Sanitation	40204	O1	6.4449008	male	1	0	0	1	1
16	402	Sanitation	40204	T1	2.2477755	female	0	0	0	0	1
16	402	Sanitation	40206	T1	2.2861054	female	0	0	0	0	0
16	402	Sanitation	40207	T1	2.1136208	female	0	0	0	0	0
16	402	Sanitation	40208	O1	5.5331964	female	0	0	0	0	0
16	402	Sanitation	40208	T1	2.4257358	male	1	0	0	1	0
16	403	Control	40302	T1	2.2833676	male	0	0	0	0	0
16	403	Control	40303	O1	8.9582478	female	1	0	0	1	0
16	403	Control	40303	T1	2.1738535	female	0	0	0	0	1
16	403	Control	40304	O1	10.091718	female	1	0	0	1	0
16	403	Control	40304	T1	2.2861054	female	0	0	0	0	0
16	403	Control	40305	C1	4.8952772	female	0	0	0	0	0
16	403	Control	40305	O1	5.4784394	female	1	0	0	1	0
16	403	Control	40305	T1	2.3545517	male	0	0	0	0	0
16	403	Control	40306	O1	11.436003	female	1	0	0	1	0
16	403	Control	40306	T1	2.1738535	male	1	0	0	1	0
16	403	Control	40307	O1	8.0109514	female	0	0	0	0	0
16	403	Control	40307	T1	2.3791923	female	0	0	0	0	0
16	403	Control	40308	O1	11.838467	male	1	0	0	1	0
16	403	Control	40308	T1	2.4476386	male	0	0	0	0	0
16	404	Nutrition	40402	T1	2.6310746	female	1	1	0	1	0
16	404	Nutrition	40405	O1	11.039014	female	0	0	0	0	1
16	404	Nutrition	40405	T1	2.6310746	male	1	0	0	1	0
16	404	Nutrition	40407	O1	10.707734	male	0	1	1	1	1
16	404	Nutrition	40407	T1	2.2176591	female	1	0	0	1	0
16	405	Control	40501	O1	11.134839	female	1	0	0	1	1
16	405	Control	40501	T1	2.2121834	male	0	0	0	0	0
16	405	Control	40502	O1	9.1225188	female	1	0	0	1	0
16	405	Control	40502	T1	2.2505133	female	0	0	0	0	0
16	405	Control	40503	T1	2.2149213	male	0	0	0	0	0
16	405	Control	40504	O1	10.510609	female	1	0	1	1	NA
16	405	Control	40504	T1	2.1273101	female	0	0	0	0	0
16	405	Control	40505	T1	2.2970568	male	0	1	0	1	0
16	405	Control	40506	O1	9.0376454	female	1	0	0	1	0
16	405	Control	40506	T1	2.2587269	female	1	0	0	1	0
16	405	Control	40507	O1	10.494182	female	0	0	1	1	0
16	405	Control	40507	T1	2.2039699	male	0	0	0	0	0
16	406	Nutrition + WSH	40602	O1	6.6913073	female	0	0	0	0	0
16	406	Nutrition + WSH	40602	T1	2.4887064	male	1	0	0	1	0
16	406	Nutrition + WSH	40603	O1	6.9377139	female	0	0	0	0	0
16	406	Nutrition + WSH	40603	T1	2.1355236	male	0	0	0	0	0
16	406	Nutrition + WSH	40604	T1	2.3436003	female	0	0	0	0	0
16	406	Nutrition + WSH	40605	O1	8.0383299	female	1	0	0	1	1
16	406	Nutrition + WSH	40605	T1	2.3764545	female	0	0	0	0	0
16	406	Nutrition + WSH	40606	O1	5.4455852	male	1	0	0	1	0
16	406	Nutrition + WSH	40606	T1	2.4941821	female	0	0	0	0	1
16	407	Handwashing	40701	O1	9.119781	male	0	0	0	0	0
16	407	Handwashing	40701	T1	2.2696783	female	0	0	0	0	0
16	407	Handwashing	40704	O1	8.0027379	male	1	0	0	1	0
16	407	Handwashing	40704	T1	2.3408624	female	0	0	0	0	0
16	407	Handwashing	40705	O1	7.8110883	female	0	0	0	0	0
16	407	Handwashing	40705	T1	2.3107461	female	1	0	0	1	0
16	407	Handwashing	40706	O1	9.0321697	male	0	0	0	0	0
16	407	Handwashing	40706	T1	2.1218344	female	1	0	0	1	0
17	408	WSH	40801	O1	7.1348392	male	1	0	1	1	0
17	408	WSH	40801	T1	2.4668036	female	0	0	0	0	0
17	408	WSH	40802	O1	6.9924709	male	1	0	0	1	0
17	408	WSH	40802	T1	2.2833676	female	0	0	0	0	0
17	408	WSH	40803	C1	4.2108145	female	1	0	0	1	0
17	408	WSH	40803	O1	8.5065024	male	1	0	0	1	1
17	408	WSH	40803	T1	2.2997947	male	1	0	1	1	0
17	408	WSH	40805	O1	6.8391513	male	0	0	0	0	1
17	408	WSH	40805	T1	2.3901437	female	0	0	0	0	0
17	408	WSH	40806	T1	2.1683778	female	0	0	0	0	0
17	408	WSH	40807	C1	4.2518823	male	1	0	0	1	0
17	408	WSH	40807	O1	7.7097878	female	1	0	0	1	0
17	408	WSH	40807	T1	2.5462012	male	1	0	0	1	1
17	409	Water	40902	O1	7.0417522	male	1	0	0	1	0
17	409	Water	40902	T1	2.3928816	female	0	0	0	0	0
17	409	Water	40903	T1	2.3791923	female	0	0	0	0	NA
17	409	Water	40904	O1	6.5845311	female	1	0	0	1	0
17	409	Water	40904	T1	2.5927447	male	1	0	0	1	0
17	409	Water	40905	O1	10.67488	female	0	0	0	0	1
17	409	Water	40905	T1	2.3162218	male	0	0	0	0	0
17	409	Water	40908	O1	6.0698152	female	0	0	0	0	0
17	409	Water	40908	T1	2.2669405	male	0	0	0	0	1
17	410	Handwashing	41001	O1	8.3559206	female	0	0	0	0	0
17	410	Handwashing	41001	T1	2.3189596	female	1	0	0	1	0
17	410	Handwashing	41002	O1	8.9281314	male	1	0	1	1	0
17	410	Handwashing	41002	T1	2.3627652	male	0	0	1	1	1
17	410	Handwashing	41003	C1	4.5092402	male	1	0	1	1	0
17	410	Handwashing	41003	O1	8.0903491	male	1	0	1	1	0
17	410	Handwashing	41003	T1	2.5598905	female	0	0	0	0	1
17	410	Handwashing	41005	O1	6.9158111	male	0	0	0	0	1
17	410	Handwashing	41005	T1	2.4832307	female	0	0	0	0	0
17	410	Handwashing	41008	O1	5.065024	male	0	0	0	0	1
17	410	Handwashing	41008	T1	2.2532512	male	0	0	0	0	1
17	411	Nutrition	41101	C1	4.9609856	male	0	0	0	0	0
17	411	Nutrition	41101	O1	6.9952088	female	0	0	0	0	0
17	411	Nutrition	41101	T1	2.7296372	female	0	0	0	0	NA
17	411	Nutrition	41102	T1	2.3956194	male	1	0	0	1	0
17	411	Nutrition	41103	T1	2.329911	female	0	0	0	0	0
17	411	Nutrition	41104	O1	9.3442847	female	1	0	0	1	0
17	411	Nutrition	41104	T1	2.294319	female	0	0	0	0	1
17	411	Nutrition	41106	C1	4.4079398	male	0	0	1	1	0
17	411	Nutrition	41106	O1	10.297057	male	0	0	0	0	0
17	411	Nutrition	41106	T1	2.5845311	male	0	0	0	0	0
17	411	Nutrition	41107	O1	8.054757	male	0	0	0	0	1
17	411	Nutrition	41107	T1	2.1765914	female	0	0	0	0	0
17	412	Nutrition + WSH	41201	C1	4.7063655	male	1	0	0	1	0
17	412	Nutrition + WSH	41201	O1	9.2265572	female	1	0	0	1	1
17	412	Nutrition + WSH	41201	T1	2.5434634	male	1	0	0	1	0
17	412	Nutrition + WSH	41202	T1	2.3080082	female	0	0	0	0	0
17	412	Nutrition + WSH	41203	O1	9.7604381	male	0	0	0	0	0
17	412	Nutrition + WSH	41203	T1	2.2587269	male	0	0	0	0	0
17	412	Nutrition + WSH	41204	O1	9.724846	female	0	0	0	0	0
17	412	Nutrition + WSH	41204	T1	2.3408624	female	0	0	0	0	0
17	412	Nutrition + WSH	41205	O1	6.9322382	female	1	0	0	1	1
17	412	Nutrition + WSH	41205	T1	2.5626283	female	0	0	0	0	1
17	412	Nutrition + WSH	41206	O1	9.0540726	female	1	0	0	1	NA
17	412	Nutrition + WSH	41206	T1	2.4969199	male	1	0	0	1	NA
17	412	Nutrition + WSH	41207	C1	4.1916496	female	0	0	0	0	NA
17	412	Nutrition + WSH	41207	O1	9.026694	male	0	0	0	0	1
17	412	Nutrition + WSH	41207	T1	2.1848049	female	0	0	0	0	0
17	412	Nutrition + WSH	41208	O1	6.0479124	male	1	0	1	1	1
17	412	Nutrition + WSH	41208	T1	2.4366872	female	1	0	0	1	0
17	413	Control	41301	O1	8.0657084	female	0	0	0	0	1
17	413	Control	41301	T1	2.3025325	female	0	0	0	0	0
17	413	Control	41302	O1	5.5085558	male	0	0	0	0	0
17	413	Control	41302	T1	2.3216975	male	0	0	0	0	1
17	413	Control	41303	O1	5.1307324	male	0	0	0	0	0
17	413	Control	41303	T1	2.220397	male	0	0	0	0	0
17	413	Control	41306	T1	2.2313484	male	0	0	0	0	0
17	414	Sanitation	41401	T1	2.4476386	male	0	0	0	0	0
17	414	Sanitation	41402	C1	4.2600958	male	0	0	0	0	NA
17	414	Sanitation	41402	T1	2.5927447	male	0	0	0	0	0
17	414	Sanitation	41403	T1	2.4558522	female	1	0	0	1	0
17	414	Sanitation	41404	O1	8.1067762	male	0	0	1	1	0
17	414	Sanitation	41404	T1	2.3928816	female	0	0	0	0	0
17	414	Sanitation	41405	O1	6.2505133	male	0	0	0	0	1
17	414	Sanitation	41405	T1	2.5489391	male	0	0	0	0	0
17	414	Sanitation	41406	O1	5.1389459	male	0	0	0	0	0
17	414	Sanitation	41406	T1	2.5763176	female	0	0	0	0	0
17	414	Sanitation	41408	O1	6.2039699	male	1	0	0	1	1
17	414	Sanitation	41408	T1	2.3600274	female	1	0	0	1	1
17	415	Control	41501	T1	2.2724162	male	0	0	0	0	1
17	415	Control	41502	O1	8.164271	female	1	0	0	1	NA
17	415	Control	41502	T1	2.349076	male	0	0	0	0	NA
17	415	Control	41506	O1	6.3956194	female	0	0	0	0	1
17	415	Control	41506	T1	2.1601643	male	0	0	0	0	0
18	416	Nutrition	41601	O1	9.2019165	female	1	1	0	1	1
18	416	Nutrition	41601	T1	2.6036961	female	1	0	0	1	0
18	416	Nutrition	41602	O1	6.0013689	female	0	0	0	0	0
18	416	Nutrition	41602	T1	2.4887064	male	0	0	0	0	1
18	416	Nutrition	41603	O1	6.1711157	female	0	0	0	0	0
18	416	Nutrition	41603	T1	2.5188227	male	1	0	0	1	0
18	416	Nutrition	41604	O1	5.4182067	male	1	1	0	1	NA
18	416	Nutrition	41604	T1	2.4832307	female	1	0	0	1	0
18	416	Nutrition	41605	O1	5.1991786	female	0	0	0	0	0
18	416	Nutrition	41605	T1	2.2149213	female	0	0	0	0	NA
18	416	Nutrition	41606	O1	5.1033539	male	0	0	0	0	0
18	416	Nutrition	41606	T1	2.4476386	female	0	0	0	0	1
18	417	Water	41701	T1	2.3737166	male	0	0	0	0	0
18	417	Water	41702	O1	7.0992471	female	1	0	0	1	0
18	417	Water	41702	T1	2.4476386	male	0	0	0	0	1
18	417	Water	41703	O1	9.5030801	female	1	0	0	1	0
18	417	Water	41703	T1	2.4558522	male	0	0	0	0	1
18	417	Water	41704	T1	2.5626283	female	0	0	0	0	0
18	417	Water	41705	O1	6.3463381	female	1	0	0	1	0
18	417	Water	41705	T1	2.4503765	female	1	0	0	1	0
18	417	Water	41706	O1	6.3545517	female	0	0	0	0	0
18	417	Water	41706	T1	2.4449008	male	0	0	0	0	0
18	417	Water	41707	O1	8.1314168	male	0	0	0	0	1
18	417	Water	41707	T1	2.6584531	female	0	0	0	0	0
18	417	Water	41708	O1	8.0985626	male	1	0	0	1	0
18	417	Water	41708	T1	2.1163587	female	0	0	0	0	1
18	418	Control	41801	T1	2.3518138	female	0	0	0	0	0
18	418	Control	41803	O1	10.444901	female	0	0	0	0	NA
18	418	Control	41803	T1	2.349076	male	0	0	0	0	0
18	418	Control	41806	O1	7.8439425	male	1	0	0	1	1
18	418	Control	41806	T1	2.3052704	female	1	0	0	1	1
18	418	Control	41807	O1	6.8309377	male	0	0	0	0	1
18	418	Control	41807	T1	2.2915811	female	0	0	0	0	0
18	418	Control	41808	T1	2.2505133	female	0	0	0	0	0
18	419	Control	41901	O1	8.4243669	male	0	0	0	0	0
18	419	Control	41901	T1	2.4229979	male	0	0	0	0	0
18	419	Control	41902	O1	5.7549624	male	0	0	0	0	NA
18	419	Control	41902	T1	2.5051335	female	0	0	0	0	NA
18	419	Control	41903	O1	9.338809	female	0	0	0	0	1
18	419	Control	41903	T1	2.3764545	female	1	0	0	1	1
18	419	Control	41905	T1	2.4887064	male	1	0	0	1	1
18	419	Control	41907	T1	2.1629021	male	0	0	0	0	0
18	420	WSH	42003	T1	2.4147844	female	0	0	0	0	1
18	420	WSH	42004	T1	2.4859685	male	0	0	0	0	0
18	420	WSH	42005	O1	10.907598	female	1	0	0	1	0
18	420	WSH	42005	T1	2.2340862	male	0	0	0	0	0
18	420	WSH	42006	T1	2.2696783	male	0	0	0	0	0
18	420	WSH	42007	O1	8.1013005	female	1	0	0	1	0
18	420	WSH	42007	T1	2.4695414	female	1	0	0	1	0
18	420	WSH	42008	O1	8.1013005	female	1	1	0	1	0
18	420	WSH	42008	T1	2.4832307	male	1	0	1	1	0
18	421	Sanitation	42101	O1	7.8986995	female	0	0	0	0	0
18	421	Sanitation	42101	T1	2.3080082	female	0	0	0	0	1
18	421	Sanitation	42101	T2	2.3052704	female	0	0	0	0	0
18	421	Sanitation	42102	O1	9.4373717	male	1	0	0	1	0
18	421	Sanitation	42102	T1	2.3572895	female	0	0	0	0	1
18	421	Sanitation	42103	C1	4.2436687	female	0	0	0	0	0
18	421	Sanitation	42103	O1	9.1088296	female	1	0	0	1	0
18	421	Sanitation	42103	T1	2.255989	female	1	0	0	1	0
18	421	Sanitation	42105	O1	7.4086242	female	0	1	0	1	0
18	421	Sanitation	42105	T1	2.1793292	male	1	0	0	1	0
18	421	Sanitation	42107	T1	2.4010951	female	1	1	0	1	0
18	421	Sanitation	42108	O1	5.9411362	male	1	0	0	1	0
18	421	Sanitation	42108	T1	2.2587269	male	0	0	0	0	1
18	422	Nutrition + WSH	42201	C1	4.4736482	male	0	0	0	0	0
18	422	Nutrition + WSH	42201	O1	6.1163587	male	0	0	0	0	0
18	422	Nutrition + WSH	42201	T1	2.477755	male	0	0	0	0	1
18	422	Nutrition + WSH	42202	O1	7.1676934	female	1	0	0	1	1
18	422	Nutrition + WSH	42202	T1	2.3709788	male	0	0	0	0	1
18	422	Nutrition + WSH	42203	O1	6.4804928	male	0	0	0	0	0
18	422	Nutrition + WSH	42203	T1	2.5106092	female	0	0	0	0	0
18	422	Nutrition + WSH	42204	O1	9.0978782	male	1	0	1	1	0
18	422	Nutrition + WSH	42204	T1	2.3709788	female	1	0	0	1	1
18	422	Nutrition + WSH	42205	O1	9.7659138	male	0	0	0	0	0
18	422	Nutrition + WSH	42205	T1	2.5817933	female	0	0	0	0	0
18	422	Nutrition + WSH	42206	O1	5.9767283	female	0	0	0	0	1
18	422	Nutrition + WSH	42206	T1	2.5407255	male	0	0	0	0	0
18	422	Nutrition + WSH	42207	T1	2.5982204	male	0	0	0	0	0
18	422	Nutrition + WSH	42208	O1	7.1156742	female	1	0	0	1	1
18	422	Nutrition + WSH	42208	T1	2.220397	female	1	0	0	1	0
18	423	Handwashing	42301	O1	9.3908282	male	0	0	0	0	0
18	423	Handwashing	42301	T1	2.2258727	male	1	0	0	1	1
18	423	Handwashing	42302	T1	2.2806297	male	0	0	0	0	0
18	423	Handwashing	42303	T1	2.3025325	male	1	0	0	1	0
18	423	Handwashing	42305	T1	2.1190965	female	0	0	0	0	0
18	423	Handwashing	42306	O1	10.097194	female	0	0	0	0	NA
18	423	Handwashing	42306	T1	2.3983573	male	1	0	0	1	0
18	423	Handwashing	42307	C1	4.9500342	female	1	0	0	1	0
19	424	Nutrition + WSH	42402	O1	9.1800137	female	1	0	0	1	0
19	424	Nutrition + WSH	42402	T1	2.1875428	female	0	0	0	0	1
19	424	Nutrition + WSH	42403	O1	6.9240246	female	0	0	0	0	0
19	424	Nutrition + WSH	42403	T1	2.4832307	female	1	0	1	1	1
19	424	Nutrition + WSH	42404	O1	8.5284052	female	0	0	0	0	0
19	424	Nutrition + WSH	42404	T1	2.4284736	female	0	0	0	0	0
19	424	Nutrition + WSH	42405	T1	2.3216975	female	0	0	0	0	NA
19	424	Nutrition + WSH	42406	O1	9.2457221	female	0	0	0	0	0
19	424	Nutrition + WSH	42406	T1	2.2450376	male	0	0	0	0	0
19	424	Nutrition + WSH	42407	C1	4.7118412	female	1	0	0	1	1
19	424	Nutrition + WSH	42407	O1	10.327173	male	1	0	0	1	1
19	424	Nutrition + WSH	42407	T1	2.5598905	male	1	0	0	1	1
19	425	WSH	42501	T1	2.329911	male	0	0	0	0	0
19	425	WSH	42502	O1	5.7385352	female	0	0	0	0	0
19	425	WSH	42502	T1	2.2231348	female	0	0	0	0	0
19	425	WSH	42503	O1	10.214921	female	0	0	0	0	0
19	425	WSH	42503	T1	2.1601643	male	0	0	0	0	0
19	425	WSH	42504	T1	2.2039699	male	0	0	0	0	0
19	425	WSH	42505	O1	7.6605065	female	1	0	0	1	0
19	425	WSH	42505	T1	2.275154	male	0	0	0	0	0
19	425	WSH	42507	O1	8.164271	female	0	0	0	0	0
19	425	WSH	42507	T1	2.3189596	male	0	0	0	0	0
19	425	WSH	42508	O1	5.2402464	male	0	0	0	0	0
19	425	WSH	42508	T1	2.477755	male	0	0	0	0	0
19	426	Nutrition	42602	O1	7.0034223	male	1	0	0	1	0
19	426	Nutrition	42602	T1	2.5708419	male	1	0	0	1	1
19	426	Nutrition	42603	O1	6.9760438	female	1	1	0	1	NA
19	426	Nutrition	42603	T1	2.6557153	male	1	0	0	1	0
19	426	Nutrition	42604	T1	2.5900068	female	0	0	0	0	0
19	426	Nutrition	42607	C1	3.523614	female	1	0	0	1	0
19	426	Nutrition	42607	O1	5.8836413	male	0	0	0	0	1
19	426	Nutrition	42607	T1	2.1629021	male	0	0	0	0	1
19	427	Sanitation	42701	C1	4.4024641	female	0	0	0	0	0
19	427	Sanitation	42701	T1	2.2176591	female	1	0	0	1	0
19	427	Sanitation	42704	O1	8.9062286	female	0	0	0	0	0
19	427	Sanitation	42704	T1	2.4065708	female	0	0	0	0	0
19	427	Sanitation	42705	O1	8.440794	male	0	0	0	0	0
19	427	Sanitation	42705	T1	2.2970568	female	0	0	0	0	0
19	427	Sanitation	42706	T1	2.294319	male	0	0	0	0	0
19	427	Sanitation	42708	O1	6.4914442	female	1	0	0	1	1
19	427	Sanitation	42708	T1	2.3408624	female	0	0	0	0	0
19	428	Water	42801	O1	8.9472964	female	0	0	0	0	0
19	428	Water	42801	T1	2.3709788	male	1	0	0	1	0
19	428	Water	42803	O1	5.908282	male	1	1	0	1	0
19	428	Water	42803	T1	2.6064339	female	0	0	0	0	0
19	428	Water	42804	C1	4.6160164	male	0	0	0	0	0
19	428	Water	42804	O1	8.1314168	male	0	0	0	0	1
19	428	Water	42804	T1	2.3901437	female	0	0	0	0	1
19	428	Water	42805	T1	2.3216975	male	0	0	0	0	0
19	428	Water	42806	O1	6.2286105	female	0	0	0	0	1
19	428	Water	42806	T1	2.3107461	male	0	0	0	0	1
19	428	Water	42806	T2	2.3107461	male	0	0	0	0	1
19	429	Control	42901	O1	5.8015058	female	0	0	0	0	1
19	429	Control	42901	T1	2.275154	female	1	0	0	1	1
19	429	Control	42902	O1	9.1471595	female	1	0	0	1	0
19	429	Control	42902	T1	2.5242984	female	1	1	0	1	1
19	429	Control	42903	O1	8.7775496	female	0	0	0	0	0
19	429	Control	42904	T1	2.3819302	male	0	0	0	0	0
19	429	Control	42905	T1	2.2477755	female	1	0	1	1	1
19	429	Control	42907	O1	5.2977413	female	0	0	0	0	0
19	429	Control	42907	T1	2.513347	male	0	0	0	0	0
19	429	Control	42908	O1	6.3764545	female	0	0	0	0	0
19	429	Control	42908	T1	2.3682409	male	0	0	0	0	0
19	430	Handwashing	43001	O1	6.091718	female	0	0	0	0	0
19	430	Handwashing	43001	T1	2.4668036	female	0	0	0	0	NA
19	430	Handwashing	43002	O1	7.3894593	female	0	0	0	0	0
19	430	Handwashing	43002	T1	2.4804928	female	0	0	0	0	0
19	430	Handwashing	43003	T1	2.4175222	female	0	0	0	0	0
19	430	Handwashing	43004	T1	2.3545517	male	1	0	0	1	0
19	430	Handwashing	43007	C1	5.1279945	male	1	0	0	1	0
19	430	Handwashing	43007	O1	8.2710472	male	0	0	0	0	1
19	430	Handwashing	43007	T1	2.3107461	male	0	0	0	0	0
19	430	Handwashing	43008	O1	8.2162902	male	0	0	0	0	0
19	430	Handwashing	43008	T1	2.4449008	male	0	0	0	0	0
19	431	Control	43101	O1	7.6002738	male	1	0	0	1	1
19	431	Control	43101	T1	2.4339493	female	1	0	0	1	1
19	431	Control	43107	O1	7.9479808	male	0	0	0	0	NA
19	431	Control	43107	T1	2.4503765	male	0	0	0	0	0
20	432	Handwashing	43201	O1	7.797399	male	0	0	0	0	0
20	432	Handwashing	43201	T1	2.2970568	male	0	0	0	0	0
20	432	Handwashing	43202	O1	9.467488	female	0	0	0	0	1
20	432	Handwashing	43202	T1	2.3572895	female	0	0	0	0	1
20	432	Handwashing	43203	O1	11.345654	male	1	0	0	1	0
20	432	Handwashing	43203	T1	2.4175222	female	1	0	0	1	0
20	432	Handwashing	43205	O1	6.146475	male	1	0	1	1	1
20	432	Handwashing	43205	T1	2.4476386	male	1	0	0	1	1
20	432	Handwashing	43206	O1	7.1540041	female	0	1	0	1	0
20	432	Handwashing	43207	O1	6.3791923	female	1	0	0	1	0
20	432	Handwashing	43207	T1	2.3600274	male	1	0	0	1	0
20	432	Handwashing	43208	O1	5.3470226	male	0	0	0	0	1
20	432	Handwashing	43208	T1	2.294319	female	0	0	0	0	1
20	433	Water	43301	C1	4.2464066	female	1	0	0	1	0
20	433	Water	43301	O1	6.1601643	male	0	0	0	0	0
20	433	Water	43301	T1	2.3791923	female	0	0	0	0	0
20	433	Water	43302	C1	4.7091034	female	0	0	0	0	0
20	433	Water	43302	T1	2.4229979	male	1	0	0	1	0
20	433	Water	43303	O1	8.2108145	female	0	0	0	0	0
20	433	Water	43303	T1	2.4531143	male	0	0	0	0	1
20	433	Water	43304	O1	8.7118412	female	1	0	0	1	0
20	433	Water	43304	T1	2.5106092	male	0	0	1	1	0
20	433	Water	43305	O1	11.293634	female	1	0	0	1	0
20	433	Water	43305	T1	2.3819302	female	1	0	0	1	1
20	433	Water	43306	O1	10.360027	male	1	0	0	1	0
20	433	Water	43306	T1	2.2477755	male	0	0	0	0	1
20	433	Water	43307	T1	2.384668	female	1	0	0	1	1
20	433	Water	43308	O1	10.754278	female	1	0	0	1	0
20	433	Water	43308	T1	2.3545517	male	0	0	0	0	1
20	434	Sanitation	43401	C1	4.5448323	male	0	0	0	0	1
20	434	Sanitation	43401	O1	7.2279261	female	0	0	0	0	1
20	434	Sanitation	43401	T1	2.3353867	female	0	0	0	0	0
20	434	Sanitation	43402	O1	7.4058864	male	1	0	0	1	0
20	434	Sanitation	43402	T1	2.6995209	male	0	0	0	0	0
20	434	Sanitation	43406	T1	2.3463381	female	0	0	0	0	1
20	434	Sanitation	43407	T1	2.3928816	male	0	0	0	0	0
20	434	Sanitation	43408	O1	5.174538	female	0	0	0	0	1
20	435	Nutrition	43501	O1	5.5249829	male	1	0	0	1	0
20	435	Nutrition	43501	T1	2.5297741	male	1	0	0	1	0
20	435	Nutrition	43502	T1	2.5188227	female	0	0	0	0	0
20	435	Nutrition	43504	O1	8.1013005	female	0	0	0	0	1
20	435	Nutrition	43504	T1	2.3025325	female	0	0	0	0	0
20	435	Nutrition	43505	T1	2.5352498	male	0	0	0	0	0
20	435	Nutrition	43508	O1	5.5167693	female	0	0	0	0	1
20	435	Nutrition	43508	T1	2.7186858	female	0	0	0	0	0
20	436	Control	43601	O1	8.2080767	male	0	1	1	1	1
20	436	Control	43601	T1	2.2313484	female	0	1	1	1	0
20	436	Control	43602	T1	2.2422998	female	0	0	0	0	0
20	436	Control	43605	O1	11.244353	male	0	0	1	1	0
20	436	Control	43605	T1	2.2340862	female	0	0	0	0	0
20	436	Control	43606	T1	2.4175222	male	0	0	0	0	0
20	436	Control	43607	O1	5.7522245	female	1	0	0	1	1
20	436	Control	43607	T1	2.532512	male	0	0	0	0	1
20	437	Control	43703	O1	7.4743326	female	0	1	0	1	0
20	437	Control	43703	T1	2.5735797	female	0	0	0	0	1
20	437	Control	43704	C1	4.29295	female	0	0	1	1	1
20	437	Control	43704	O1	6.9869952	female	1	0	1	1	0
20	437	Control	43705	T1	2.1902806	male	0	0	0	0	0
20	437	Control	43706	T1	2.5489391	female	1	0	0	1	0
20	437	Control	43707	O1	8.6406571	male	1	1	1	1	0
20	437	Control	43707	T1	2.5352498	male	0	0	0	0	1
20	438	Nutrition + WSH	43801	O1	5.0047912	female	0	0	0	0	0
20	438	Nutrition + WSH	43801	T1	2.4640657	male	1	0	0	1	0
20	438	Nutrition + WSH	43802	O1	8.1587953	female	1	0	0	1	0
20	438	Nutrition + WSH	43802	T1	2.3682409	male	0	0	0	0	0
20	438	Nutrition + WSH	43803	C1	4.2436687	female	1	0	0	1	1
20	438	Nutrition + WSH	43803	O1	8.7611225	female	0	0	0	0	0
20	438	Nutrition + WSH	43803	T1	2.4668036	female	0	0	0	0	0
20	438	Nutrition + WSH	43804	T1	2.4996578	female	0	0	0	0	0
20	438	Nutrition + WSH	43806	O1	7.6714579	male	0	0	0	0	0
20	438	Nutrition + WSH	43807	O1	5.8863792	male	0	0	0	0	1
20	438	Nutrition + WSH	43807	T1	2.5544148	female	0	0	0	0	0
20	439	WSH	43901	T1	2.5078713	male	0	0	0	0	0
20	439	WSH	43902	O1	5.1581109	male	0	0	0	0	0
20	439	WSH	43902	T1	2.6310746	female	0	0	0	0	0
20	439	WSH	43903	O1	7.4551677	male	0	0	0	0	0
20	439	WSH	43903	T1	2.4093087	female	0	0	0	0	0
20	439	WSH	43904	C1	4.3093771	male	0	0	0	0	0
20	439	WSH	43904	O1	7.4058864	female	1	0	0	1	0
20	439	WSH	43904	T1	2.3791923	male	0	0	0	0	1
20	439	WSH	43905	C1	4.8788501	male	0	0	1	1	1
20	439	WSH	43905	O1	6.4531143	female	0	0	0	0	0
20	439	WSH	43905	T1	2.1409993	male	0	0	0	0	1
20	439	WSH	43906	O1	7.0937714	female	0	0	0	0	0
20	439	WSH	43906	T1	2.1245722	female	0	0	0	0	1
21	440	Nutrition + WSH	44001	O1	9.5304586	male	0	0	1	1	0
21	440	Nutrition + WSH	44001	T1	2.4147844	female	1	0	0	1	0
21	440	Nutrition + WSH	44002	O1	9.0540726	female	1	0	0	1	0
21	440	Nutrition + WSH	44002	T1	2.7022587	male	0	1	0	1	0
21	440	Nutrition + WSH	44005	O1	6.3436003	female	0	0	0	0	1
21	440	Nutrition + WSH	44005	T1	2.4941821	female	0	0	1	1	1
21	440	Nutrition + WSH	44006	O1	6.201232	male	0	0	0	0	1
21	440	Nutrition + WSH	44006	T1	2.5434634	female	0	0	0	0	0
21	440	Nutrition + WSH	44007	O1	9.0978782	male	0	0	0	0	0
21	440	Nutrition + WSH	44007	T1	2.5242984	female	0	0	0	0	0
21	440	Nutrition + WSH	44008	C1	5.2375086	male	0	0	0	0	0
21	440	Nutrition + WSH	44008	O1	6.2724162	male	1	0	0	1	1
21	440	Nutrition + WSH	44008	T1	2.4366872	female	0	0	0	0	0
21	441	WSH	44101	C1	4.9746749	female	0	0	0	0	1
21	441	WSH	44101	O1	6.770705	male	0	0	0	0	1
21	441	WSH	44101	T1	2.3655031	male	1	0	0	1	0
21	441	WSH	44102	C1	5.2511978	male	0	0	0	0	0
21	441	WSH	44102	O1	9.0047912	male	0	0	1	1	0
21	441	WSH	44102	T1	2.3326489	male	0	0	0	0	0
21	441	WSH	44103	O1	9.5304586	male	0	0	1	1	1
21	441	WSH	44104	C1	5.2073922	male	1	0	0	1	0
21	441	WSH	44104	O1	8.4380561	female	0	0	0	0	0
21	441	WSH	44104	T1	2.4093087	female	0	0	0	0	0
21	441	WSH	44107	C1	4.8952772	male	0	0	0	0	1
21	441	WSH	44107	T1	2.5051335	female	0	0	0	0	0
21	441	WSH	44108	C1	5.21013	female	0	0	0	0	1
21	441	WSH	44108	O1	7.3702943	female	0	0	0	0	0
21	441	WSH	44108	T1	2.770705	female	0	0	0	0	0
21	442	Water	44201	O1	9.7823409	female	1	0	0	1	0
21	442	Water	44201	T1	2.6146475	male	0	0	0	0	0
21	442	Water	44202	O1	6.2915811	male	1	0	0	1	1
21	442	Water	44202	T1	2.6995209	female	0	0	0	0	1
21	442	Water	44203	O1	7.5181383	female	0	0	0	0	1
21	442	Water	44203	T1	2.5023956	female	0	0	0	0	0
21	442	Water	44204	O1	11.112936	female	0	0	0	0	0
21	442	Water	44204	T1	2.5379877	female	0	0	0	0	0
21	442	Water	44205	C1	4.7802875	male	0	0	1	1	1
21	442	Water	44205	O1	6.2067077	female	1	0	1	1	0
21	442	Water	44205	T1	2.4531143	female	0	0	0	0	0
21	442	Water	44206	O1	6.2915811	female	0	0	1	1	0
21	442	Water	44206	T1	2.4804928	female	0	0	0	0	0
21	442	Water	44208	O1	9.6454483	female	1	0	0	1	1
21	442	Water	44208	T1	2.7049966	female	1	0	0	1	0
21	443	Control	44302	O1	9.0184805	male	0	0	1	1	1
21	443	Control	44302	T1	2.4941821	male	0	0	0	0	0
21	443	Control	44303	C1	4.7419576	female	0	0	1	1	0
21	443	Control	44303	O1	9.0540726	male	0	0	0	0	1
21	443	Control	44303	T1	2.5078713	male	0	0	0	0	1
21	443	Control	44304	O1	7.6413415	female	0	0	0	0	0
21	443	Control	44304	T1	2.7049966	female	1	0	0	1	0
21	443	Control	44305	O1	5.8261465	male	1	0	1	1	1
21	443	Control	44305	T1	2.6201232	female	0	0	0	0	0
21	443	Control	44308	T1	2.5051335	male	0	0	0	0	0
21	444	Nutrition	44401	C1	4.9965777	male	1	0	1	1	0
21	444	Nutrition	44401	T1	2.4476386	female	1	0	0	1	0
21	444	Nutrition	44402	T1	2.4613279	male	1	0	0	1	1
21	444	Nutrition	44405	C1	5.0349076	male	1	0	0	1	0
21	444	Nutrition	44405	O1	7.9589322	male	1	1	1	1	0
21	444	Nutrition	44405	T1	2.6995209	male	0	0	0	0	0
21	444	Nutrition	44406	O1	6.6119097	female	1	1	1	1	1
21	444	Nutrition	44406	T1	2.5927447	male	0	0	0	0	0
21	444	Nutrition	44407	T1	2.6803559	female	0	0	0	0	0
21	444	Nutrition	44408	O1	6.4668036	male	1	0	1	1	0
21	444	Nutrition	44408	T1	2.7953457	female	1	1	0	1	0
21	445	Control	44502	O1	5.8316222	male	0	0	0	0	0
21	445	Control	44502	T1	2.6858316	female	0	0	0	0	0
21	445	Control	44503	O1	6.2094456	female	0	0	0	0	0
21	445	Control	44503	T1	2.6009582	female	0	0	0	0	0
21	445	Control	44504	T1	2.3545517	female	0	0	0	0	0
21	445	Control	44506	O1	8.8104038	female	0	0	0	0	0
21	445	Control	44506	T1	2.5078713	female	0	0	0	0	1
21	445	Control	44507	O1	6.5927447	male	0	0	0	0	0
21	445	Control	44507	T1	2.4120465	female	0	0	0	0	1
21	445	Control	44508	C1	5.3333333	female	1	0	0	1	1
21	445	Control	44508	O1	5.3333333	female	0	0	0	0	1
21	445	Control	44508	T1	2.4312115	female	0	0	0	0	0
21	446	Handwashing	44601	T1	2.4394251	male	0	0	0	0	1
21	446	Handwashing	44602	O1	8.8377823	female	0	0	0	0	1
21	446	Handwashing	44602	T1	2.6475017	male	1	0	1	1	1
21	446	Handwashing	44603	O1	5.5386721	female	0	0	1	1	0
21	446	Handwashing	44603	T1	2.3737166	male	1	0	0	1	0
21	446	Handwashing	44604	O1	6.1273101	male	1	0	1	1	1
21	446	Handwashing	44604	T1	2.4558522	female	1	0	0	1	0
21	446	Handwashing	44605	O1	7.2881588	male	1	0	1	1	NA
21	446	Handwashing	44605	T1	2.5160849	male	1	0	0	1	0
21	446	Handwashing	44606	O1	6.2614648	male	1	0	0	1	0
21	446	Handwashing	44606	T1	2.4284736	female	0	0	0	0	0
21	446	Handwashing	44607	O1	8.2710472	female	0	0	1	1	1
21	446	Handwashing	44607	T1	2.4613279	male	1	0	0	1	1
21	447	Sanitation	44701	O1	5.5523614	male	0	0	0	0	1
21	447	Sanitation	44701	T1	2.4558522	male	0	0	0	0	0
21	447	Sanitation	44702	T1	2.6529774	male	0	0	0	0	0
21	447	Sanitation	44703	O1	6.0396988	female	0	0	0	0	1
21	447	Sanitation	44703	T1	2.2806297	female	0	0	1	1	0
21	447	Sanitation	44704	O1	6.9459274	female	1	1	1	1	0
21	447	Sanitation	44704	T1	2.4312115	female	0	0	0	0	0
21	447	Sanitation	44705	O1	5.9712526	female	1	0	0	1	0
21	447	Sanitation	44705	T1	2.6338125	female	1	0	0	1	1
21	447	Sanitation	44705	T2	2.6338125	female	1	0	0	1	1
21	447	Sanitation	44706	O1	6.7953457	female	0	0	1	1	1
21	447	Sanitation	44706	T1	2.5270363	female	0	0	0	0	1
21	447	Sanitation	44707	O1	8.6899384	female	0	1	0	1	1
21	447	Sanitation	44707	T1	2.4147844	male	1	0	0	1	1
21	447	Sanitation	44708	T1	2.403833	male	1	0	0	1	0
22	448	Nutrition + WSH	44802	O1	5.8699521	female	1	0	0	1	1
22	448	Nutrition + WSH	44802	T1	2.5188227	female	1	0	0	1	0
22	448	Nutrition + WSH	44803	O1	5.3196441	female	0	0	0	0	1
22	448	Nutrition + WSH	44803	T1	2.4640657	female	1	0	0	1	0
22	448	Nutrition + WSH	44804	T1	2.4120465	male	0	0	0	0	0
22	448	Nutrition + WSH	44806	C1	4.6543463	male	1	0	0	1	0
22	448	Nutrition + WSH	44806	O1	7.1841205	male	0	0	0	0	1
22	448	Nutrition + WSH	44806	T1	2.4147844	male	1	0	0	1	0
22	448	Nutrition + WSH	44807	O1	7.6988364	male	0	0	0	0	0
22	448	Nutrition + WSH	44807	T1	2.5571526	female	0	0	1	1	1
22	449	Control	44905	C1	4.7227926	male	1	0	0	1	1
22	449	Control	44905	T1	2.3381246	male	0	0	0	0	1
22	449	Control	44907	C1	5.2265572	female	0	0	1	1	1
22	449	Control	44907	O1	9.7002053	male	0	0	0	0	0
22	449	Control	44907	T1	2.5242984	female	0	0	0	0	1
22	450	Water	45002	O1	9.284052	female	0	1	0	1	0
22	450	Water	45002	T1	2.5160849	male	1	0	0	1	1
22	450	Water	45003	O1	6.3737166	female	1	0	0	1	0
22	450	Water	45003	T1	2.4366872	male	0	0	0	0	0
22	450	Water	45004	O1	10.576318	male	0	0	0	0	0
22	450	Water	45004	T1	2.7186858	female	0	0	0	0	0
22	450	Water	45005	O1	6.3244353	female	0	1	0	1	1
22	450	Water	45006	O1	6.0396988	male	1	1	1	1	0
22	450	Water	45006	T1	2.7296372	female	1	0	0	1	1
22	450	Water	45007	C1	4.6735113	female	0	0	0	0	1
22	450	Water	45007	O1	8.0027379	male	0	0	0	0	1
22	450	Water	45007	T1	2.3463381	female	1	0	0	1	1
22	450	Water	45008	C1	4.6187543	female	0	0	0	0	1
22	450	Water	45008	O1	6.7843943	male	0	0	0	0	NA
22	450	Water	45008	T1	2.8145106	male	0	0	0	0	0
22	451	Sanitation	45101	O1	6.8035592	female	0	0	1	1	1
22	451	Sanitation	45101	T1	2.4065708	female	1	0	0	1	0
22	451	Sanitation	45102	T1	2.6338125	female	0	0	0	0	0
22	451	Sanitation	45106	O1	5.7357974	male	0	0	1	1	NA
22	451	Sanitation	45107	O1	10.138261	male	1	0	0	1	1
22	451	Sanitation	45107	T1	2.403833	female	0	0	0	0	0
22	451	Sanitation	45108	T1	2.4613279	female	1	0	0	1	1
22	452	Handwashing	45201	C1	3.3593429	male	0	0	0	0	1
22	452	Handwashing	45201	O1	8.2847365	female	0	0	0	0	0
22	452	Handwashing	45201	T1	2.4120465	male	0	0	0	0	0
22	452	Handwashing	45202	C1	4.4243669	male	0	0	0	0	1
22	452	Handwashing	45202	O1	11.548255	male	1	0	0	1	NA
22	452	Handwashing	45202	T1	2.6009582	female	1	0	0	1	1
22	452	Handwashing	45204	T1	2.4476386	female	1	0	0	1	1
22	452	Handwashing	45205	C1	5.0130048	female	1	0	0	1	1
22	452	Handwashing	45205	O1	9.303217	male	1	0	0	1	0
22	452	Handwashing	45205	T1	2.4613279	female	0	0	0	0	0
22	452	Handwashing	45206	O1	8.3696099	female	0	0	0	0	1
22	452	Handwashing	45206	T1	2.5900068	male	0	0	0	0	0
22	452	Handwashing	45207	O1	9.1033539	male	0	1	1	1	1
22	452	Handwashing	45207	T1	2.3819302	female	0	0	0	0	0
22	453	Control	45301	O1	5.7111567	male	0	0	0	0	NA
22	453	Control	45301	T1	2.5544148	male	0	0	0	0	1
22	453	Control	45303	C1	4.7118412	male	0	0	0	0	1
22	453	Control	45303	T1	2.4996578	female	0	0	0	0	0
22	453	Control	45304	O1	5.5331964	female	0	0	0	0	1
22	453	Control	45304	T1	2.7022587	male	0	0	0	0	1
22	453	Control	45305	C1	5.0732375	male	1	0	0	1	1
22	453	Control	45305	T1	2.5763176	female	0	0	0	0	1
22	453	Control	45307	O1	6.3983573	male	1	0	0	1	0
22	453	Control	45307	T1	2.5927447	male	0	0	0	0	0
22	453	Control	45308	O1	7.6687201	male	1	0	0	1	0
22	453	Control	45308	T1	2.7378508	male	0	0	0	0	0
22	454	WSH	45402	O1	5.8699521	female	0	0	0	0	1
22	454	WSH	45402	T1	2.5763176	female	0	0	0	0	0
22	454	WSH	45403	O1	8.9965777	female	0	0	0	0	0
22	454	WSH	45403	T1	2.6940452	female	0	0	0	0	0
22	454	WSH	45404	T1	2.6365503	male	0	0	0	0	0
22	454	WSH	45406	T1	2.6913073	male	0	1	0	1	0
22	454	WSH	45408	T1	2.3408624	female	0	0	0	0	0
22	455	Nutrition	45501	O1	7.8877481	male	0	0	0	0	1
22	455	Nutrition	45501	T1	2.7214237	female	1	0	0	1	1
22	455	Nutrition	45502	O1	8.4353183	female	1	0	0	1	0
22	455	Nutrition	45502	T1	2.3627652	male	0	0	0	0	0
22	455	Nutrition	45503	C1	4.9582478	male	0	0	1	1	0
22	455	Nutrition	45503	O1	8.2792608	male	0	0	1	1	1
22	455	Nutrition	45503	T1	2.5352498	female	0	0	0	0	0
22	455	Nutrition	45504	O1	7.301848	female	1	0	1	1	NA
22	455	Nutrition	45504	T1	2.3764545	female	1	0	0	1	0
22	455	Nutrition	45505	O1	10.162902	female	0	0	0	0	1
22	455	Nutrition	45505	T1	2.4558522	male	0	0	0	0	0
22	455	Nutrition	45506	O1	6.0424367	female	0	0	0	0	0
22	455	Nutrition	45506	T1	2.4996578	male	0	0	0	0	0
22	455	Nutrition	45507	T1	2.6365503	male	0	0	0	0	0
23	456	Control	45602	O1	7.6933607	male	1	0	0	1	0
23	456	Control	45602	T1	2.6091718	female	0	0	0	0	0
23	456	Control	45603	T1	2.7597536	female	0	0	0	0	0
23	456	Control	45604	O1	7.2936345	male	0	0	1	1	0
23	456	Control	45604	T1	2.5106092	male	1	1	0	1	1
23	456	Control	45605	T1	2.6694045	male	1	0	0	1	0
23	456	Control	45606	O1	5.5578371	male	0	0	1	1	0
23	456	Control	45606	T1	2.5160849	female	0	0	0	0	0
23	456	Control	45607	O1	6.2067077	female	0	0	0	0	0
23	456	Control	45607	T1	2.6529774	male	0	0	0	0	0
23	456	Control	45608	T1	2.6310746	female	0	0	0	0	0
23	457	Nutrition	45702	O1	9.2183436	female	0	0	0	0	0
23	457	Nutrition	45702	T1	2.4695414	male	0	0	0	0	0
23	457	Nutrition	45703	T1	2.3326489	female	0	0	0	0	0
23	457	Nutrition	45704	O1	7.9479808	male	0	0	0	0	1
23	457	Nutrition	45704	T1	2.5297741	male	0	0	0	0	0
23	457	Nutrition	45706	T1	2.5160849	female	1	0	0	1	1
23	457	Nutrition	45707	T1	2.6913073	female	0	0	0	0	1
23	458	Water	45801	O1	9.9000684	male	0	0	0	0	0
23	458	Water	45801	T1	2.6119097	male	0	0	1	1	1
23	458	Water	45803	O1	7.5701574	female	0	0	0	0	1
23	458	Water	45806	O1	7.3839836	male	1	0	0	1	0
23	458	Water	45806	T1	2.6529774	male	0	0	0	0	0
23	458	Water	45807	T1	2.5790554	female	0	0	0	0	0
23	459	Sanitation	45901	O1	11.200548	female	1	1	0	1	0
23	459	Sanitation	45901	T1	2.642026	female	1	0	0	1	0
23	459	Sanitation	45902	O1	8.3203285	male	0	0	1	1	0
23	459	Sanitation	45902	T1	2.5078713	male	0	0	0	0	0
23	459	Sanitation	45903	O1	5.5441478	female	0	0	0	0	1
23	459	Sanitation	45903	T1	2.5379877	male	1	0	0	1	1
23	459	Sanitation	45904	O1	6.4722793	female	1	1	0	1	0
23	459	Sanitation	45904	T1	2.6803559	male	0	0	0	0	0
23	459	Sanitation	45905	O1	7.266256	male	0	0	1	1	0
23	459	Sanitation	45905	T1	2.4257358	male	0	0	0	0	0
23	459	Sanitation	45906	T1	2.5242984	male	0	0	0	0	0
23	459	Sanitation	45907	T1	2.6858316	female	1	0	0	1	0
23	459	Sanitation	45908	O1	6.4722793	male	0	0	0	0	0
23	459	Sanitation	45908	T1	2.6310746	male	0	0	0	0	0
23	460	Control	46002	T1	2.4010951	female	0	0	0	0	0
23	460	Control	46003	C1	4.5393566	female	0	0	0	0	1
23	460	Control	46003	O1	6.4120465	female	1	0	0	1	0
23	460	Control	46003	T1	2.7980835	female	1	0	0	1	1
23	460	Control	46004	O1	7.2416153	female	0	0	0	0	0
23	460	Control	46004	T1	2.4887064	male	1	0	0	1	1
23	460	Control	46005	O1	9.3552361	female	0	1	0	1	1
23	460	Control	46005	T1	2.3956194	female	0	1	0	1	1
23	460	Control	46008	O1	5.5441478	female	1	0	0	1	0
23	460	Control	46008	T1	2.5023956	female	1	0	0	1	1
23	461	Nutrition + WSH	46101	O1	11.449692	female	0	0	0	0	0
23	461	Nutrition + WSH	46101	T1	2.4421629	male	0	0	0	0	1
23	461	Nutrition + WSH	46102	O1	5.6317591	female	0	0	0	0	0
23	461	Nutrition + WSH	46102	T1	2.3764545	male	0	0	0	0	0
23	461	Nutrition + WSH	46103	O1	6.1054073	female	0	0	0	0	0
23	461	Nutrition + WSH	46103	T1	2.5954825	female	0	0	0	0	0
23	461	Nutrition + WSH	46104	O1	6.072553	female	1	1	0	1	1
23	461	Nutrition + WSH	46104	T1	2.587269	male	0	0	0	0	0
23	461	Nutrition + WSH	46105	O1	8.1943874	male	1	0	0	1	0
23	461	Nutrition + WSH	46105	T1	2.4722793	female	1	0	0	1	0
23	461	Nutrition + WSH	46106	O1	6.3819302	female	0	0	0	0	0
23	461	Nutrition + WSH	46106	T1	2.5434634	female	0	0	0	0	0
23	461	Nutrition + WSH	46108	O1	7.2936345	male	0	0	0	0	0
23	461	Nutrition + WSH	46108	T1	2.4804928	female	1	1	0	1	0
23	462	Handwashing	46201	C1	4.3805613	female	1	0	0	1	1
23	462	Handwashing	46201	O1	8.164271	male	1	0	0	1	0
23	462	Handwashing	46201	T1	2.4832307	male	0	0	0	0	0
23	462	Handwashing	46202	T1	2.5544148	male	0	0	0	0	0
23	462	Handwashing	46203	C1	4.5941136	male	0	0	0	0	0
23	462	Handwashing	46203	O1	8.2655715	female	0	1	0	1	0
23	462	Handwashing	46203	T1	2.6173854	female	0	0	0	0	0
23	462	Handwashing	46204	T1	2.7186858	female	0	0	0	0	0
23	462	Handwashing	46205	O1	6.2642026	male	0	0	0	0	0
23	462	Handwashing	46205	T1	2.715948	female	0	0	0	0	0
23	462	Handwashing	46206	O1	7.2635181	female	1	1	0	1	0
23	462	Handwashing	46206	T1	2.5982204	male	1	0	0	1	1
23	462	Handwashing	46207	C1	4.9609856	female	1	1	0	1	0
23	462	Handwashing	46207	O1	9.8316222	male	1	0	0	1	0
23	462	Handwashing	46207	T1	2.5708419	female	1	0	0	1	0
23	463	WSH	46302	O1	7.2963723	female	0	0	0	0	1
23	463	WSH	46302	T1	2.4476386	male	1	1	1	1	1
23	463	WSH	46303	O1	5.3661875	male	0	0	0	0	0
23	463	WSH	46303	T1	2.5763176	female	0	0	0	0	0
23	463	WSH	46304	C1	4.6926762	male	0	0	0	0	1
23	463	WSH	46304	O1	9.0047912	male	1	0	0	1	0
23	463	WSH	46304	T1	2.5023956	male	1	0	0	1	1
23	463	WSH	46305	O1	10.291581	female	0	0	0	0	0
23	463	WSH	46305	T1	2.8145106	female	0	0	0	0	0
23	463	WSH	46305	T2	2.8145106	female	0	0	0	0	0
23	463	WSH	46306	T1	2.7104723	female	0	0	0	0	1
23	463	WSH	46308	T1	2.4093087	male	1	0	0	1	0
24	464	Control	46401	O1	8.1916496	male	0	0	0	0	0
24	464	Control	46401	T1	2.6776181	male	1	0	0	1	1
24	464	Control	46402	O1	8.4873374	female	0	0	1	1	1
24	464	Control	46402	T1	2.7323751	male	0	0	0	0	0
24	464	Control	46403	T1	2.6447639	male	0	0	0	0	0
24	464	Control	46404	O1	11.19781	male	1	0	1	1	1
24	464	Control	46404	T1	2.6502396	male	1	0	0	1	1
24	464	Control	46405	O1	8.6817248	male	1	0	0	1	0
24	464	Control	46405	T1	2.6694045	female	0	0	0	0	1
24	464	Control	46408	O1	9.5058179	female	1	0	1	1	1
24	464	Control	46408	T1	2.6064339	female	1	0	0	1	1
24	465	Nutrition + WSH	46501	T1	2.7241615	male	0	0	0	0	1
24	465	Nutrition + WSH	46502	O1	5.5441478	female	0	0	0	0	0
24	465	Nutrition + WSH	46502	T1	2.642026	female	0	0	0	0	0
24	465	Nutrition + WSH	46503	T1	2.4312115	female	0	0	0	0	1
24	465	Nutrition + WSH	46504	T1	2.5900068	female	0	0	0	0	0
24	465	Nutrition + WSH	46505	O1	7.4551677	male	0	0	0	0	1
24	465	Nutrition + WSH	46505	T1	2.6502396	female	1	0	0	1	0
24	465	Nutrition + WSH	46506	O1	5.83436	female	1	0	0	1	1
24	465	Nutrition + WSH	46506	T1	2.4339493	male	1	0	0	1	0
24	465	Nutrition + WSH	46507	O1	7.7535934	male	1	0	1	1	1
24	465	Nutrition + WSH	46507	T1	2.4613279	female	0	0	0	0	0
24	465	Nutrition + WSH	46508	O1	7.430527	male	0	0	1	1	1
24	465	Nutrition + WSH	46508	T1	2.6009582	female	0	0	0	0	1
24	466	Sanitation	46603	O1	6.7926078	male	0	0	1	1	0
24	466	Sanitation	46603	T1	2.4449008	male	1	0	0	1	0
24	466	Sanitation	46605	O1	5.4483231	female	0	0	1	1	0
24	466	Sanitation	46605	T1	2.7597536	female	1	0	1	1	0
24	466	Sanitation	46606	O1	6.8528405	female	0	0	0	0	0
24	466	Sanitation	46606	T1	2.5462012	male	0	0	0	0	0
24	466	Sanitation	46607	O1	5.6180698	male	0	1	0	1	0
24	466	Sanitation	46607	T1	2.4695414	male	0	0	0	0	1
24	467	Handwashing	46701	O1	7.2772074	female	0	0	0	0	0
24	467	Handwashing	46701	T1	2.4147844	male	0	0	0	0	0
24	467	Handwashing	46704	O1	7.2772074	male	1	0	0	1	1
24	467	Handwashing	46704	T1	2.2833676	female	0	0	0	0	1
24	467	Handwashing	46706	T1	2.7405886	female	0	0	0	0	0
24	467	Handwashing	46707	T1	2.4640657	female	0	0	1	1	0
24	467	Handwashing	46708	O1	8.2792608	male	1	0	0	1	0
24	467	Handwashing	46708	T1	2.7186858	female	0	0	0	0	0
24	468	Water	46801	O1	8.6735113	male	0	0	0	0	NA
24	468	Water	46801	T1	2.3572895	male	0	0	0	0	1
24	468	Water	46804	O1	6.7597536	male	0	0	0	0	1
24	468	Water	46804	T1	2.2669405	female	0	0	0	0	1
24	468	Water	46805	O1	8.1533196	male	1	0	0	1	0
24	468	Water	46805	T1	2.5379877	male	0	0	0	0	0
[truncated: 5,193 more rows]
