# Supplementary material for: Geographic pair matching in large-scale cluster randomized trials
Source: Nat Commun. 2024 Feb 5;15:1069. doi: 10.1038/s41467-024-45152-y (PMC10844220; doi:10.1038/s41467-024-45152-y)
Supplement: Supplementary file 4 — Source Data [file 41467_2024_45152_MOESM4_ESM.zip › kenya_analysis_anthro_codebook.txt]

kenya_analysis_anthro_codebook.txt

Updated 2024-01-03

This dataset includes child growth measurements from the WASH Benefits Kenya trial. It only includes measurements from the 2-year visit, the final visit in the trial, and it only includes children with at least one anthropometric measurement. This is the analytic sample for the primary outcome of the trial. 

These data are used in the analyses reported in Geographic pair matching in large-scale cluster randomized trials, Nature Communications 2024 (in press)
preprint: https://pubmed.ncbi.nlm.nih.gov/37205361/

This is pretty much a copy of the previously released public dataset named WASHB-kenya-endline-anthro-public.csv, available on OSF. It has been harmonized (laz=haz, dropped a few extraneous variables) to contribute to the above analysis.
https://osf.io/uept9/

Trial Registration:
https://clinicaltrials.gov/study/NCT01704105

Key publications that previously reported these data:

Null, C., Stewart, C. P., Pickering, A. J., Dentz, H. N., Arnold, B. F., Arnold, C. D., Benjamin-Chung, J., Clasen, T., Dewey, K. G., Fernald, L. C. H., Hubbard, A. E., Kariger, P., Lin, A., Luby, S. P., Mertens, A., Njenga, S. M., Nyambane, G., Ram, P. K. & Colford, J. M., Jr. Effects of water quality, sanitation, handwashing, and nutritional interventions on diarrhoea and child growth in rural Kenya: a cluster-randomised controlled trial. Lancet Glob Health 6, e316–e329 (2018). https://pubmed.ncbi.nlm.nih.gov/29396219/


The dataset includes 6,652 observations and 12 variables

The data include 720 clusters (clustered) and 4,633 unique children. Each row corresponds to a child, which can be uniquely identified by dataid+childid

Variable descriptions
tibble [6,652 × 12] (S3: tbl_df/tbl/data.frame)
 $ block     : Study randomization block (n=90), which indicates geographically matched clusters
 $ clusterid : A unique cluster ID
 $ tr        : Randomized treatment allocation at the cluster level
 $ compoundid: A unique study compound ID
 $ hhid      : A unique household ID. Households are nested within study compound
 $ childid   : A unique child ID. Children are nested within households.
 $ sex       : Child sex
 $ agey      : Child age in years
 $ laz      : Lenght-for-age Z-score, WHO 2006 growth standards. Missing values indicate z-score fell outside WHO limits
 $ waz      : Weight-for-age Z-score, WHO 2006 growth standards. Missing values indicate z-score fell outside WHO limits
 $ whz      : Weight-for-height Z-score, WHO 2006 growth standards. Missing values indicate z-score fell outside WHO limits
 $ hcz      : Head circumference Z-score, WHO 2006 growth standards. Missing values indicate z-score fell outside WHO limits
 
 

Data summary
> skimr::skim(d)
── Data Summary ────────────────────────
                           Values  
Name                       d
Number of rows             6652    
Number of columns          12      
_______________________            
Column type frequency:             
  character                2       
  numeric                  10      
________________________           
Group variables            None    

── Variable type: character ─────────────────────────────────────────────────────────────────────────────────────────────────────────────────────
  skim_variable n_missing complete_rate min max empty n_unique whitespace
1 tr                    0          1      3  15     0        8          0
2 sex                   1          1.00   4   6     0        2          0

── Variable type: numeric ───────────────────────────────────────────────────────────────────────────────────────────────────────────────────────
   skim_variable n_missing complete_rate     mean      sd            p0           p25           p50           p75          p100 hist 
 1 block                 0         1      4.62e+1 2.57e+1          1            25            46            69            89    ▇▇▇▇▇
 2 clusterid             0         1      3.27e+5 1.50e+5     142530        173050        213000        482620        503260    ▇▁▁▁▇
 3 compoundid            0         1      5.12e+6 2.38e+6    2035530       2600598.      3674535       7528552.      7945640    ▆▃▁▁▇
 4 hhid                  0         1      5.09e+7 2.38e+7   20062630      25713305      36452680      74992855      79163730    ▆▃▁▁▇
 5 childid               0         1      5.08e+9 2.38e+9 2003043530    2568111030    3642048530    7496066030    7913153530    ▆▃▁▁▇
 6 agey                  2         1.00   2.04e+0 1.61e-1          1.35          1.93          2.05          2.16          2.61 ▁▂▇▆▁
 7 laz                  69         0.990 -1.54e+0 1.09e+0         -5.96         -2.23         -1.48         -0.81          2.77 ▁▂▇▃▁
 8 waz                  15         0.998 -7.24e-1 9.99e-1         -5.51         -1.34         -0.69         -0.07          2.68 ▁▁▇▇▁
 9 whz                  69         0.990  1.08e-1 9.33e-1         -4.18         -0.51          0.11          0.72          4.38 ▁▂▇▂▁
10 hcz                  24         0.996 -2.67e-1 1.01e+0         -4.62         -0.94         -0.27          0.38          4.41 ▁▃▇▂▁
> 
