# Supplementary material for: Geographic pair matching in large-scale cluster randomized trials
Source: Nat Commun. 2024 Feb 5;15:1069. doi: 10.1038/s41467-024-45152-y (PMC10844220; doi:10.1038/s41467-024-45152-y)
Supplement: Supplementary file 4 — Source Data [file 41467_2024_45152_MOESM4_ESM.zip › kenya_analysis_anthro.csv]

block	clusterid	tr	compoundid	hhid	childid	agey	sex	laz	waz	whz	hcz
7	152540	Nutrition + WSH	2035530	20062630	2003043530	2.1245722	Male	-4.33	-1.53	1	-1.34
7	152540	Nutrition + WSH	2035530	20062640	2003044530	2.0342231	Female	-2.8	-1.5	0.01	-0.89
7	152540	Nutrition + WSH	2035540	20062730	2003053530	1.9931554	Female	-1.81	-0.76	0.28	-0.12
7	152540	Nutrition + WSH	2035550	20062830	2003063530	2.220397	Female	-0.24	1.02	1.5	-0.03
7	152540	Nutrition + WSH	2035580	20063130	2003093530	2.201232	Male	-0.4	-0.89	-1.04	-0.62
7	152540	Nutrition + WSH	2038530	20092630	2006043530	2.2258727	Female	-1.95	-0.74	0.46	-0.1
7	152540	Nutrition + WSH	2038540	20092730	2006053530	2.2395619	Female	-3.02	-2.14	-0.57	-2.19
7	152540	Nutrition + WSH	2038560	20092930	2006073530	2.0999316	Male	-3.22	-1.7	-0.03	-2.56
7	152540	Nutrition + WSH	2038570	20093030	2006083530	2.2067077	Female	-1.3	-0.52	0.23	-1.65
7	152540	Nutrition + WSH	2038590	20093230	2006103530	1.8973306	Male	-1.59	0.43	1.69	0.23
7	152540	Nutrition + WSH	2038600	20093330	2006113530	2.1300479	Female	-1.12	0.79	1.86	-0.07
7	152540	Nutrition + WSH	2038610	20093430	2006123530	1.9603012	Female	-0.97	0.09	0.78	-0.66
7	152540	Nutrition + WSH	2038630	20093630	2006143530	2.2149213	Male	-1.87	-1.79	-1.11	-1.43
7	152530	WSH	2040530	20112630	2008043530	2.0424367	Male	-3.1	-2.61	-1.41	-1.11
7	152530	WSH	2040540	20112740	2008054530	2.1327858	Female	-0.43	0.51	0.94	-0.43
7	152530	WSH	2040550	20112830	2008063530	2.1163587	Male	-3.38	-1.81	-0.07	0.49
7	152530	WSH	2041560	20122930	2009073530	2.0068446	Female	-3.35	-2.4	-0.79	-1.86
7	152530	WSH	2041640	20123730	2009153530	2.0807666	Male	-3.23	-1.42	0.36	-0.79
7	152550	Passive Control	2042550	20132830	2010063530	2.0670773	Female	-0.32	0.87	1.35	0.72
7	152550	Passive Control	2042570	20133030	2010083530	2.1629021	Female	-2.26	-0.75	0.67	-0.39
7	152550	Passive Control	2042580	20133130	2010093530	1.9000684	Female	-1.75	-0.79	0.17	-0.37
7	152550	Passive Control	2042590	20133230	2010103530	2.1273101	Male	-5.13	-2.64	0.15	-2.44
7	152550	Passive Control	2042610	20133430	2010123530	2.294319	Female	-1.25	-0.21	0.61	-0.25
7	152550	Passive Control	2042630	20133630	2010143530	2.255989	Male	-1.67	-0.6	0.41	-0.09
7	152550	Passive Control	2042640	20133730	2010153530	1.9301848	Female	-1.94	-0.6	0.55	0.24
7	152550	Passive Control	2042650	20133830	2010163530	2.1245722	Female	-0.92	-0.72	-0.36	0.8
7	152550	Passive Control	2042660	20133930	2010173530	1.9247091	Male	-1.81	-0.09	1.15	0.2
7	152550	Passive Control	2042670	20134030	2010183530	1.9356605	Female	-1.17	-0.49	0.14	0.16
7	152550	Passive Control	2042680	20134130	2010193530	2.1327858	Male	-2.57	-0.48	1.21	-0.47
7	152550	Passive Control	2042690	20134230	2010203530	2.0944559	Female	-2.38	-1.18	0.16	-1.39
7	152550	Passive Control	2042700	20134330	2010213530	2.2532512	Male	-2.59	-1.36	0.08	-1.18
7	152550	Passive Control	2042710	20134430	2010223530	2.110883	Male	-0.41	0.69	1.22	-0.01
7	152550	Passive Control	2042720	20134530	2010233530	2.1492129	Male	-1.19	0.43	1.46	1.26
7	152700	Control	2044540	20152730	2012053530	1.9876797	Female	0.22	-0.25	-0.62	1.96
7	152700	Control	2044560	20152930	2012073530	2.1026694	Male	-4.09	-3.28	-1.66	-2.12
7	152700	Control	2044560	20152940	2012074530	2.0835044	Female	-0.89	0.72	1.58	-0.23
7	152700	Control	2044570	20153040	2012084530	2.16564	Female	-2.12	-0.38	1.05	-1.04
7	152700	Control	2044590	20153230	2012103530	1.7960301	Female	0.94	1.72	1.64	2.14
7	152700	Control	2044630	20153630	2012143530	2.2614648	Female	-1.45	-1.03	-0.34	-0.14
7	152700	Control	2044660	20153930	2012173530	2.0835044	Male	-0.74	0.74	1.53	0.46
7	152700	Control	2044670	20154030	2012183530	2.0835044	Male	-1.86	-1.42	-0.59	0.31
7	152700	Control	2044680	20154130	2012193530	2.0835044	Male	-0.42	-0.04	0.21	-0.06
7	152710	Sanitation	2045530	20162630	2013043530	1.9931554	Female	-2.71	-2.02	-0.76	-1.99
7	152710	Sanitation	2045530	20162640	2013044530	1.9931554	Male	-2.34	-0.47	1.01	-0.4
7	152710	Sanitation	2045560	20162930	2013073530	2.1245722	Female	-2.13	0.33	1.99	0.87
7	152710	Sanitation	2045580	20163130	2013093530	2.0780287	Female	-2.22	-0.56	0.85	0.56
7	152710	Sanitation	2045590	20163230	2013103530	2.2039699	Male	-3.18	-3	-1.85	-1.35
7	152710	Sanitation	2045600	20163330	2013113530	1.9986311	Female	-0.09	0.43	0.57	1.45
7	152710	Sanitation	2045610	20163430	2013123530	1.8973306	Female	-0.48	0.27	0.66	0.43
7	152710	Sanitation	2045620	20163530	2013133530	2.0889802	Female	-2.03	-1.05	0.07	0.98
7	152680	Control	2046530	20172640	2014044530	1.8206708	Male	1.06	1.79	1.69	2.92
7	152680	Control	2046550	20172830	2014063530	1.8206708	Female	-0.95	-0.8	-0.45	-0.26
7	152680	Control	2046560	20172930	2014073530	2.1163587	Female	-2.32	-1.31	-0.04	-0.7
7	152680	Control	2046580	20173130	2014093530	2.1629021	Male	-2.64	-0.57	1.16	-1.45
7	152680	Control	2046590	20173230	2014103530	2.0287474	Male	-1.61	-0.35	0.7	-0.58
7	152680	Control	2046610	20173430	2014123530	1.7193703	Female	-2.14	-1.64	-0.78	-1.21
7	152680	Control	2048530	20192630	2016043530	2.1629021	Female	-2.89	-2.39	-1.03	-0.68
7	152680	Control	2048530	20192640	2016044530	1.8398357	Male	-3	-1.35	0.18	-1.11
7	152680	Control	2048550	20192830	2016063530	1.9958932	Male	-1.53	0.46	1.72	-1.28
7	152680	Control	2048550	20192830	2016063540	1.9958932	Female	-1.45	0.66	1.9	1.09
7	152690	Handwashing	2050540	20212730	2018053530	2.2669405	Female	-2.32	-1.44	-0.18	-1
7	152690	Handwashing	2050550	20212830	2018063530	2.0068446	Female	-1.61	0.21	1.42	0.43
7	152690	Handwashing	2050570	20213030	2018083530	2.2477755	Female	-2.87	-1.58	0.06	-0.7
7	152690	Handwashing	2050580	20213130	2018093530	2.275154	Male	-1.81	-0.96	0.02	-1.7
7	152690	Handwashing	2050590	20213230	2018103530	2.1683778	Female	-0.63	-0.87	-0.82	-0.75
7	152710	Sanitation	2051530	20222630	2019043530	1.8507871	Male	-1.03	-2.39	-2.62	0.14
7	152710	Sanitation	2051540	20222730	2019053530	1.83436	Male	-2.71	-2.17	-1.14	-0.88
7	152710	Sanitation	2051540	20222740	2019054530	2.0999316	Female	-2.61	-2.52	-1.45	-1.89
7	152710	Sanitation	2051550	20222830	2019063530	2.2149213	Female	-1	0.28	1.08	-0.59
7	152690	Handwashing	2052530	20232630	2020043530	1.9685147	Female	-0.87	0.31	1.01	1.13
7	152690	Handwashing	2052540	20232730	2020053530	1.9685147	Male	-0.36	0.05	0.31	0.29
7	152690	Handwashing	2052550	20232840	2020064530	1.9986311	Male	-0.33	0.42	0.8	0.92
7	152690	Handwashing	2052570	20233030	2020083530	2.110883	Male	-0.85	-0.02	0.59	-0.52
7	152690	Handwashing	2052590	20233230	2020103530	2.036961	Female	-3.24	-1.08	0.85	-0.96
7	152690	Handwashing	2052610	20233430	2020123530	1.9383984	Male	-2.58	-1.56	-0.34	1.51
7	152720	Nutrition	2053540	20242730	2021053530	1.908282	Female	-0.61	-1.01	-1	-0.95
7	152720	Nutrition	2053550	20242830	2021063530	2.1957563	Male	-1.57	-1.85	-1.44	-2.21
7	152720	Nutrition	2053560	20242930	2021073530	2.2121834	Female	-0.07	0.28	0.34	0.77
7	152720	Nutrition	2053560	20242940	2021074530	1.9794661	Female	-0.56	-0.23	0.03	0.54
7	152720	Nutrition	2053560	20242950	2021075530	2.1300479	Male	-0.59	-0.63	-0.49	-0.18
7	152720	Nutrition	2053570	20243030	2021083530	1.9438741	Male	-1.4	-0.05	0.95	-0.86
7	152720	Nutrition	2053580	20243130	2021093530	2.2039699	Female	-1.03	-1.25	-1	-0.87
8	152560	Control	2054530	20252630	2022043530	2.1136208	Female	-1.71	-2.01	-1.47	-1.34
8	152560	Control	2054540	20252730	2022053530	1.9110198	Female	-2.7	-0.81	0.78	0.27
8	152560	Control	2054550	20252830	2022063530	2.2614648	Female	-1.95	-0.44	0.87	-0.93
8	152560	Control	2054560	20252930	2022073530	1.9383984	Female	-3.84	-2.31	-0.34	-0.41
8	152560	Control	2054560	20252930	2022073540	1.9356605	Female	-2.93	-1.91	-0.5	-0.34
8	152560	Control	2054570	20253030	2022083530	2.1984942	Male	-2.92	-1.19	0.51	-1.12
8	152560	Control	2054580	20253130	2022093530	1.8973306	Female	0.03	-0.5	-0.8	-0.29
8	152560	Control	2054610	20253430	2022123530	2.0533881	Male	-3.42	-0.89	1.18	-2.15
8	152560	Control	2054620	20253530	2022133530	2.1327858	Male	-1.49	0.09	1.22	-0.91
8	152560	Control	2054630	20253630	2022143530	2.110883	Female	-2	0.39	1.97	-0.98
8	152560	Control	2054640	20253730	2022153530	1.83436	Female	-1.57	-1.72	-1.24	-0.86
8	152600	WSH	2057530	20282630	2025043530	2.2149213	Male	-3.21	-2.22	-0.71	-0.41
8	152600	WSH	2057540	20282730	2025053530	2.0643395	Male	-2.35	-1.47	-0.31	-0.4
8	152600	WSH	2057550	20282830	2025063530	2.0232717	Male	-3.31	-1.79	-0.14	-0.36
8	152600	WSH	2057570	20283030	2025083530	2.0013689	Female	-2.24	-1.31	-0.15	-0.99
8	152600	WSH	2057580	20283130	2025093530	2.2067077	Male	-2.1	-0.14	1.38	-0.99
8	152600	WSH	2057590	20283230	2025103530	2.1902806	Male	-0.8	-0.5	-0.15	-0.02
8	152590	Nutrition	2058530	20292630	2026043530	1.9739904	Male	-2.12	-0.99	0.16	-0.08
8	152590	Nutrition	2058540	20292730	2026053530	1.9958932	Male	-2.15	-0.75	0.52	-0.03
8	152590	Nutrition	2058550	20292830	2026063530	1.8973306	Male	-3.43	-3.07	-1.91	-1.84
8	152590	Nutrition	2058570	20293030	2026083530	1.9520876	Female	-1.94	-0.96	0.08	0.07
8	152590	Nutrition	2058590	20293230	2026103530	1.8562628	Male	-1.18	-1.16	-0.74	-2.01
8	152590	Nutrition	2058600	20293330	2026113530	2.1300479	Male	-4.72	-2.84	-0.48	-0.4
8	152590	Nutrition	2058610	20293430	2026123530	1.7221081	Female	0.12	1.54	1.99	1.52
8	152590	Nutrition	2058620	20293530	2026133530	2.3216975	Female	-2.02	-1.7	-0.76	-0.92
8	152570	Sanitation	2059540	20302730	2027053530	2.0150582	Male	-2.87	-1.31	0.23	-0.79
8	152570	Sanitation	2059550	20302830	2027063530	2.1984942	Male	-0.8	0.12	0.72	0.62
8	152570	Sanitation	2059560	20302930	2027073530	2.1957563	Female	-1.36	-0.96	-0.32	1
8	152570	Sanitation	2059580	20303130	2027093530	1.8781656	Female	-1.78	-0.43	0.66	1.17
8	152570	Sanitation	2059590	20303230	2027103530	1.8480493	Male	-2.58	-0.1	1.57	0.44
8	152600	WSH	2060530	20312630	2028043530	2.1519507	Female	-0.19	0.51	0.75	0.12
8	152600	WSH	2060540	20312730	2028053530	2.1875428	Male	-0.8	-0.64	-0.36	0.05
8	152600	WSH	2060550	20312830	2028063530	1.9219713	Male	-0.6	-0.62	-0.43	-0.32
8	152600	WSH	2060570	20313030	2028083530	1.9466119	Female	-0.98	1.14	2.21	-1
8	152600	WSH	2060580	20313130	2028093530	1.8316222	Male	-1.14	0.19	1.06	1.72
8	152600	WSH	2060590	20313230	2028103530	1.8480493	Female	-1.27	0.49	1.53	-0.59
8	152590	Nutrition	2066530	20372630	2034043530	1.9685147	Male	-2.7	0.34	2.27	0.37
8	152570	Sanitation	2067530	20382630	2035043530	1.9329227	Female	0.1	-0.81	-1.29	-0.05
8	152570	Sanitation	2067540	20382730	2035053530	2.3545517	Female	0.57	-0.41	-1.13	0.69
8	152570	Sanitation	2067550	20382830	2035063530	1.908282	Female	-0.8	0.07	0.64	1.35
8	152570	Sanitation	2067560	20382930	2035073530	1.8918549	Female	-1.79	-0.73	0.26	-0.21
8	152570	Sanitation	2067570	20383030	2035083530	1.9356605	Female	-2.05	-0.53	0.72	-0.84
8	152570	Sanitation	2067580	20383130	2035093530	1.9055441	Male	-1.95	-0.32	0.93	0.29
7	152610	Water	2069540	20402730	2037053530	1.9110198	Female	-1.19	0.55	1.56	1.13
7	152610	Water	2069550	20402830	2037063530	2.1409993	Male	-0.63	0.18	0.67	0.25
7	152610	Water	2069560	20402930	2037073530	2.0506502	Female	-2.17	-0.11	1.4	1.53
7	152610	Water	2069570	20403030	2037083530	1.8918549	Female	-0.74	-0.49	-0.18	0.58
7	152610	Water	2069580	20403130	2037093530	1.9438741	Male	-0.37	-0.9	-1.01	-0.49
7	152610	Water	2070530	20412630	2038043530	1.9329227	Male	-1.83	-0.84	0.16	0.11
7	152610	Water	2070540	20412730	2038053530	2.2614648	Female	-1.51	-0.84	-0.03	-1.93
7	152610	Water	2070560	20412930	2038073530	1.927447	Female	-0.55	-0.18	0.1	0.89
7	152610	Water	2070570	20413030	2038083530	1.8945927	Female	-0.88	-0.27	0.23	0.22
7	152610	Water	2070580	20413130	2038093530	1.8015058	Male	NA	NA	NA	0.65
9	152650	WSH	2071540	20422730	2039053530	2.2039699	Female	-3.11	-2.26	-0.68	-0.72
9	152650	WSH	2071550	20422830	2039063530	1.8425736	Male	-0.29	-0.36	-0.29	0.07
9	152650	WSH	2071560	20422930	2039073530	2.0752909	Male	-0.46	0.32	0.75	0.17
9	152650	WSH	2071570	20423030	2039083530	2.0807666	Male	-1.24	-0.62	0.05	1.41
8	152670	Passive Control	2072530	20432630	2040043530	2.2039699	Female	-0.46	-0.48	-0.41	-0.22
8	152670	Passive Control	2072540	20432730	2040053530	2.201232	Female	-0.96	0.49	1.33	-0.22
8	152670	Passive Control	2072550	20432830	2040063530	2.091718	Male	-4.51	-3.26	-1.29	-1.16
8	152670	Passive Control	2072560	20432930	2040073530	1.9247091	Male	-0.98	-0.09	0.59	1.23
8	152670	Passive Control	2072580	20433130	2040093530	2.4941821	Female	-0.89	-0.98	-0.76	-1.01
8	152670	Passive Control	2072610	20433430	2040123530	2.146475	Male	-1.75	-0.36	0.81	-0.49
8	152670	Passive Control	2072620	20433530	2040133530	2.0150582	Female	-1.05	-1.78	-1.71	-1.72
8	152620	Water	2073530	20442630	2041043530	2.1382615	Male	-3.4	-1.98	-0.27	-1.5
8	152620	Water	2073540	20442730	2041053530	1.8644764	Male	-2.87	-1.01	0.56	-0.03
8	152620	Water	2073540	20442740	2041054530	1.853525	Female	-2.56	-0.87	0.59	-1.38
8	152620	Water	2073540	20442740	2041054540	1.853525	Male	-4.06	-2.34	-0.41	-2.6
8	152620	Water	2073550	20442830	2041063530	1.5550992	Male	-1.72	0.42	1.6	0.47
8	152620	Water	2073570	20443030	2041083530	1.9411362	Female	-1.75	-1.15	-0.32	-0.35
8	152620	Water	2073580	20443130	2041093530	2.072553	Female	-1.01	-1.53	-1.4	-2.94
8	152620	Water	2073590	20443230	2041103530	1.9356605	Male	-2.17	-1.38	-0.36	-0.48
8	152620	Water	2073600	20443330	2041113530	1.7960301	Female	-3.1	-1.79	-0.28	-0.95
8	152620	Water	2073610	20443430	2041123530	2.1300479	Male	-0.75	0.36	1.03	1.06
8	152640	Nutrition + WSH	2074550	20452830	2042063530	1.9931554	Male	-2.05	0.12	1.61	-0.47
8	152640	Nutrition + WSH	2074560	20452930	2042073530	1.8370979	Female	-1.62	0.55	1.83	1.37
8	152640	Nutrition + WSH	2074570	20453030	2042083530	1.7357974	Male	-2.12	-0.49	0.74	-1.2
8	152640	Nutrition + WSH	2074580	20453130	2042093530	1.9466119	Female	-0.89	0.38	1.13	0.8
8	152640	Nutrition + WSH	2074590	20453230	2042103530	1.9383984	Female	-0.8	0.88	1.73	0.09
8	152640	Nutrition + WSH	2074600	20453330	2042113530	2.2231348	Female	-2.98	-2.06	-0.51	-0.74
9	152650	WSH	2076530	20472630	2044043530	2.0506502	Female	-0.58	1.22	2.02	-0.12
9	152650	WSH	2076540	20472730	2044053530	1.853525	Female	-1.54	-1.39	-0.8	-0.38
9	152650	WSH	2076550	20472830	2044063530	2.0068446	Female	-0.07	0.37	0.48	-0.14
9	152650	WSH	2076570	20473030	2044083530	1.8781656	Female	-1.46	-1.04	-0.38	0.24
9	152650	WSH	2076600	20473330	2044113530	2.0835044	Female	-1.5	0.69	2	2.7
8	152630	Control	2077530	20482630	2045043530	2.0506502	Male	-1.09	0.01	0.81	0.13
8	152630	Control	2077540	20482730	2045053530	2.0835044	Female	-0.49	-0.84	-0.88	-0.66
8	152630	Control	2078530	20492630	2046043530	1.9466119	Male	-1.58	-0.51	0.45	0.54
8	152630	Control	2078540	20492730	2046053530	2.1327858	Male	-1.14	0.36	1.32	0.04
8	152630	Control	2078560	20492930	2046073530	2.294319	Female	-1.48	-0.56	0.33	0.54
8	152630	Control	2078580	20493130	2046093530	1.8316222	Male	-0.86	0.11	0.78	1.64
8	152630	Control	2078590	20493230	2046103530	1.7932923	Female	-0.92	0.03	0.66	-0.16
8	152660	Handwashing	2079530	20502630	2047043530	2.072553	Male	-1.09	-0.96	-0.54	0.1
8	152660	Handwashing	2079540	20502730	2047053530	1.9876797	Female	-1.18	-1.59	-1.35	-1.41
8	152660	Handwashing	2079550	20502830	2047063530	2.0670773	Female	-3.1	-1.35	0.44	-0.28
8	152660	Handwashing	2079560	20502930	2047073530	2.1546886	Female	-1.91	-1.42	-0.5	-0.24
8	152660	Handwashing	2079560	20502930	2047073540	2.1546886	Female	-2	-1.85	-1.01	-0.88
8	152660	Handwashing	2079570	20503030	2047083530	2.1738535	Male	-2.08	-1.9	-1.1	-0.15
8	152660	Handwashing	2079580	20503130	2047093530	1.9438741	Female	-0.73	0.01	0.49	-0.49
8	152660	Handwashing	2079610	20503430	2047123530	2.0670773	Male	-1.43	1.11	2.52	1.79
8	152660	Handwashing	2079620	20503530	2047133530	1.3470226	Female	-4.74	-3.14	-0.63	-2.03
8	152660	Handwashing	2079630	20503630	2047143530	1.8590007	Female	-0.54	-0.09	0.22	0.4
8	152640	Nutrition + WSH	2080540	20512730	2048053530	2.0205339	Male	-1.35	0.21	1.27	0.89
8	152640	Nutrition + WSH	2080550	20512830	2048063530	2.3709788	Female	-0.95	-0.79	-0.44	-0.18
8	152640	Nutrition + WSH	2080570	20513030	2048083530	1.8672142	Male	-3.69	-2.82	-1.36	-2.62
8	152640	Nutrition + WSH	2080580	20513130	2048093530	2.2258727	Female	-1.15	-0.59	0	0.61
3	142820	Sanitation	2081530	20522630	2049043530	1.9931554	Male	-3.52	-2.15	-0.5	-1.28
3	142820	Sanitation	2081540	20522730	2049053530	2.1984942	Male	-2.73	-1	0.65	0.33
3	142820	Sanitation	2081550	20522830	2049063530	2.0479124	Female	-1.24	-0.4	0.34	2.32
3	142820	Sanitation	2081570	20523030	2049083530	2.220397	Male	-2.1	-0.77	0.52	-0.64
3	142820	Sanitation	2081580	20523130	2049093530	1.8809035	Female	-3.5	-3.38	-2.07	-2.93
3	142830	Passive Control	2083540	20542730	2051053530	2.275154	Female	-0.96	-0.32	0.22	-1.23
3	142830	Passive Control	2083550	20542830	2051063530	2.1409993	Male	-2.87	-1.11	0.57	0.98
3	142830	Passive Control	2083560	20542930	2051073530	1.9520876	Female	-0.66	0.17	0.66	0.21
3	142830	Passive Control	2083580	20543130	2051093530	2.1081451	Male	-3.17	0.02	2.24	-0.38
3	142830	Passive Control	2083610	20543430	2051123530	1.7768652	Female	-1.13	-0.4	0.23	0.01
2	142810	Handwashing	2084530	20552640	2052044530	2.16564	Male	-4.04	-1.8	0.43	-0.44
2	142810	Handwashing	2084550	20552830	2052063530	2.1218344	Male	-1.62	-1.24	-0.52	-1.78
2	142810	Handwashing	2084570	20553030	2052083530	2.2094456	Male	NA	-5.34	NA	-1.5
2	142810	Handwashing	2084580	20553130	2052093530	1.7330595	Female	-0.74	0.93	1.75	0.86
2	142810	Handwashing	2084590	20553230	2052103530	1.9876797	Male	-1.41	-0.89	-0.2	-0.91
2	142810	Handwashing	2084600	20553330	2052113530	1.7275838	Female	-1.9	-1.47	-0.7	-0.93
2	142810	Handwashing	2084600	20553340	2052114530	1.9466119	Female	-1.11	0.11	0.92	0.01
2	142810	Handwashing	2084610	20553430	2052123530	2.220397	Male	-0.8	-0.69	-0.43	-1
2	142810	Handwashing	2084620	20553530	2052133530	2.0944559	Male	-2.12	-1.4	-0.37	0.74
2	142810	Handwashing	2084630	20553630	2052143530	1.8699521	Female	-1.56	-0.19	0.83	-1.48
3	142830	Passive Control	2087540	20582730	2055053530	2.1765914	Male	-2.8	-2.08	-0.81	-1.9
3	142830	Passive Control	2087580	20583130	2055093530	2.2614648	Male	-2.05	-0.72	0.56	0.27
3	142830	Passive Control	2087590	20583230	2055103530	1.7960301	Male	-0.29	-0.68	-0.72	-0.01
3	142800	Handwashing	2088540	20592730	2056053530	1.9247091	Female	-0.1	0.59	0.81	1.04
3	142800	Handwashing	2091550	20622830	2059063530	2.2642026	Male	-1.41	-0.29	0.64	2.37
3	142800	Handwashing	2091570	20623030	2059083530	1.9247091	Female	-1.48	-0.71	0.08	-0.11
3	142820	Sanitation	2092530	20632630	2060043530	2.1437372	Male	-1.74	-0.99	-0.08	0.54
3	142820	Sanitation	2092540	20632730	2060053530	2.3627652	Male	-2.24	-1.02	0.3	-0.55
3	142820	Sanitation	2092550	20632830	2060063530	2.1136208	Male	-2.01	0.26	1.81	-0.09
3	142820	Sanitation	2092560	20632930	2060073530	2.0123203	Male	-2.96	-1.26	0.35	-0.13
3	142820	Sanitation	2092570	20633030	2060083530	2.0260096	Female	-1.64	-0.98	-0.14	-0.88
3	142820	Sanitation	2092580	20633130	2060093530	1.8288843	Female	-0.88	0.92	1.84	-0.06
3	142680	WSH	2094560	20652930	2062073530	1.927447	Male	-1.85	-0.55	0.56	-0.69
3	142700	Nutrition	2096530	20672630	2064043530	2.2368241	Male	-1.9	-0.76	0.38	0.15
3	142700	Nutrition	2096570	20673030	2064083530	1.6974675	Male	-1.99	-0.79	0.24	0.34
3	142700	Nutrition	2096580	20673130	2064093530	2.220397	Male	-2.69	-2.23	-1.09	-2.16
3	142690	Nutrition + WSH	2097550	20682830	2065063530	2.2477755	Female	-1.42	-1.37	-0.83	-1.55
3	142690	Nutrition + WSH	2097570	20683030	2065083530	2.0396988	Female	-1.53	-0.65	0.22	0.82
3	142690	Nutrition + WSH	2097580	20683130	2065093530	2.0835044	Male	-0.16	-0.26	-0.29	0.38
3	142690	Nutrition + WSH	2097610	20683430	2065123530	2.1984942	Male	-0.86	-0.44	-0.02	0.04
3	142690	Nutrition + WSH	2097620	20683530	2065133530	2.1683778	Female	-1.02	-2.06	-2.13	-2.11
3	142670	Control	2098530	20692630	2066043530	2.1218344	Male	-0.89	-0.46	-0.02	0.85
3	142670	Control	2098560	20692930	2066073530	2.2997947	Male	-2.33	-1.27	0.02	-1.44
3	142700	Nutrition	2099530	20702630	2067043530	2.2997947	Male	-2.48	-1.35	0.03	-0.71
3	142700	Nutrition	2099540	20702730	2067053530	2.2286105	Female	-1.33	-0.35	0.49	-0.89
3	142700	Nutrition	2099550	20702830	2067063530	2.2915811	Male	-1.33	-0.34	0.51	0.09
3	142680	WSH	2100530	20712630	2068043530	2.2121834	Female	-1.62	-0.57	0.42	-0.45
3	142680	WSH	2100560	20712930	2068073530	2.110883	Male	-1.36	-0.82	-0.14	-0.96
3	142680	WSH	2100570	20713030	2068083530	2.0616016	Female	-2.11	-0.53	0.81	0.73
3	142680	WSH	2100580	20713130	2068093530	1.9876797	Female	-2.08	-0.63	0.63	-1.12
3	142710	Water	2101530	20722660	2069046530	1.9466119	Male	-1.01	-0.16	0.51	0.61
3	142710	Water	2101530	20722670	2069047530	2.2642026	Male	-2.09	-1.82	-0.97	-1.69
3	142710	Water	2101550	20722830	2069063530	2.1437372	Male	-2.37	-1.11	0.23	-0.05
3	142710	Water	2101560	20722930	2069073530	1.9685147	Female	-2.46	-1.56	-0.34	-0.09
3	142710	Water	2101570	20723030	2069083530	2.1629021	Male	-1.38	0.54	1.75	-0.36
3	142720	Control	2102530	20732630	2070043530	2.0150582	Female	-1.67	0.62	2.01	1.43
3	142720	Control	2102530	20732640	2070044530	1.9301848	Female	-0.49	1.14	1.86	1.1
3	142720	Control	2102550	20732830	2070063530	2.16564	Male	-1.2	-0.03	0.83	0.37
3	142720	Control	2102570	20733030	2070083530	2.0752909	Male	-1.29	-0.21	0.66	0.03
3	142720	Control	2102580	20733130	2070093530	2.2395619	Male	-1.75	-0.19	1.05	0.51
3	142720	Control	2102590	20733230	2070103530	2.0889802	Female	-1.79	-0.01	1.29	-0.24
3	142720	Control	2102600	20733330	2070113530	1.8973306	Female	-1.87	-0.16	1.08	-0.65
3	142720	Control	2102610	20733430	2070123530	1.9876797	Male	-2.26	-2.37	-1.68	-0.98
3	142720	Control	2102620	20733530	2070133530	1.9904175	Female	-2.58	-0.75	0.82	1.46
3	142720	Control	2102630	20733630	2070143530	1.7029432	Female	-0.54	0.69	1.29	-0.4
3	142670	Control	2105550	20762830	2073063530	2.0451745	Male	0.13	0.27	0.24	-0.53
3	142670	Control	2105560	20762930	2073073530	2.1984942	Female	0.81	1.38	1.24	1.85
1	142610	Nutrition	2110530	20812630	2078043530	2.2669405	Female	0.27	0.51	0.4	1.64
1	142610	Nutrition	2110550	20812830	2078063530	2.0999316	Male	-0.53	-0.21	0.06	-0.81
1	142610	Nutrition	2110560	20812930	2078073530	2.0123203	Female	-0.42	0.59	1.06	1.72
1	142610	Nutrition	2110580	20813130	2078093530	1.744011	Female	-1.01	-0.7	-0.27	-0.02
1	142610	Nutrition	2114540	20852740	2082054530	2.1355236	Female	-1.04	-0.93	-0.55	-1
1	142610	Nutrition	2114550	20852830	2082063530	2.0314853	Female	-0.24	0.09	0.22	0.55
1	142610	Nutrition	2114560	20852930	2082073530	2.1546886	Male	-0.64	0.39	0.98	-0.35
1	142610	Nutrition	2114570	20853030	2082083530	1.8726899	Female	-1.82	-0.62	0.44	-0.19
1	142610	Nutrition	2114580	20853130	2082093530	1.9657769	Female	-0.7	0.52	1.17	-0.09
1	142620	Handwashing	2116540	20872730	2084053530	2.1409993	Female	-1.96	-0.13	1.26	0.49
1	142620	Handwashing	2116540	20872740	2084054530	2.0451745	Male	-2.07	-0.41	0.94	0.13
1	142620	Handwashing	2116570	20873030	2084083530	1.8288843	Male	-1.47	-1.42	-0.91	-1.46
1	142620	Handwashing	2116580	20873130	2084093530	1.9137577	Male	-1.74	-1.01	-0.14	-0.16
1	142630	Water	2117530	20882630	2085043530	1.8644764	Male	-1.96	-0.88	0.16	0.94
1	142630	Water	2117540	20882730	2085053530	2.0971937	Female	-1.54	-0.83	0	-0.89
1	142630	Water	2117550	20882830	2085063530	2.1984942	Male	-1.26	-0.96	-0.42	-0.18
1	142630	Water	2117560	20882930	2085073530	2.1957563	Female	-1.07	-0.36	0.25	-0.86
1	142630	Water	2117560	20882940	2085074530	1.9493498	Female	-1.9	-0.76	0.33	0.22
1	142630	Water	2117570	20883030	2085083530	2.2094456	Female	-0.87	-0.17	0.34	-0.23
1	142630	Water	2117580	20883130	2085093530	2.2450376	Male	-2.01	0.69	2.43	1.01
1	142640	Nutrition + WSH	2118530	20892630	2086043530	1.889117	Female	-1.46	-0.93	-0.24	-0.21
1	142640	Nutrition + WSH	2118540	20892730	2086053530	2.1738535	Male	-0.79	0.36	1.05	0.65
1	142640	Nutrition + WSH	2118550	20892830	2086063530	2.0561259	Male	-0.78	-1.17	-1.1	-0.54
1	142630	Water	2119540	20902730	2087053530	2.1273101	Male	-0.78	-0.55	-0.23	-0.69
1	142630	Water	2119540	20902740	2087054530	1.9438741	Female	-0.98	0.18	0.92	0.8
1	142620	Handwashing	2120540	20912730	2088053530	2.1327858	Female	-2.24	-1.29	-0.08	-0.86
1	142620	Handwashing	2120570	20913030	2088083530	2.1409993	Female	-1.18	0.74	1.84	0.63
1	142620	Handwashing	2120580	20913130	2088093530	2.0588638	Male	-1.95	-1.01	0.04	0.04
1	142620	Handwashing	2120590	20913240	2088104530	2.16564	Male	-1.01	-0.5	0.03	-1.38
1	142620	Handwashing	2120590	20913250	2088105530	1.9657769	Female	-2.73	-0.63	1.06	-1.81
1	142620	Handwashing	2120600	20913330	2088113530	1.779603	Female	-0.75	-1.03	-0.9	0.87
1	142620	Handwashing	2120610	20913430	2088123530	1.7577002	Male	-1.71	-0.99	-0.18	0.33
1	142650	Passive Control	2121540	20922730	2089053530	2.0123203	Male	-2.05	-0.62	0.63	-0.86
1	142650	Passive Control	2121550	20922830	2089063530	2.1902806	Male	-1.8	-1.34	-0.52	-0.61
1	142650	Passive Control	2121560	20922940	2089074530	1.5003422	Female	-1.14	-1.11	-0.78	-0.03
1	142650	Passive Control	2121570	20923030	2089083530	2.16564	Male	-1.77	-1.51	-0.78	0.44
1	142650	Passive Control	2121570	20923040	2089084530	2.0862423	Male	-0.81	-0.67	-0.37	0.31
1	142650	Passive Control	2121580	20923130	2089093530	2.017796	Male	-2.88	-0.75	0.99	-0.65
1	142650	Passive Control	2121590	20923230	2089103530	1.6810404	Male	-0.62	1.12	1.92	1.41
1	142640	Nutrition + WSH	2122530	20932630	2090043530	2.1190965	Female	-2.36	-1.44	-0.19	-0.06
1	142640	Nutrition + WSH	2122540	20932730	2090053530	2.1437372	Male	-1.9	-0.84	0.26	0.68
1	142640	Nutrition + WSH	2122550	20932830	2090063530	1.8781656	Female	-0.89	-0.71	-0.36	0.81
1	142640	Nutrition + WSH	2122560	20932930	2090073530	2.2368241	Male	-1.28	-0.15	0.73	0.29
1	142640	Nutrition + WSH	2122580	20933130	2090093530	1.9767283	Male	-2.2	0.15	1.73	-0.01
1	142640	Nutrition + WSH	2122590	20933230	2090103530	2.0013689	Female	-0.78	-0.5	-0.16	-0.06
1	142640	Nutrition + WSH	2122600	20933330	2090113530	1.798768	Male	-2.81	-0.6	1.03	0.35
1	142640	Nutrition + WSH	2122610	20933430	2090123530	1.9329227	Male	0.3	1.55	1.87	2.1
1	142660	Sanitation	2123540	20942730	2091053530	1.9055441	Female	-3.85	-3.06	-1.3	-1.59
1	142660	Sanitation	2123550	20942830	2091063530	1.7686516	Female	-2.88	-1.59	-0.18	-0.2
1	142660	Sanitation	2123560	20942930	2091073530	2.0971937	Male	-4.01	-1.87	0.29	0.88
1	142660	Sanitation	2123570	20943030	2091083530	2.0424367	Male	-3.3	-2.09	-0.55	-1.19
1	142660	Sanitation	2123580	20943130	2091093530	2.1327858	Male	-0.54	1.18	1.99	2.59
1	142660	Sanitation	2123580	20943130	2091093540	2.1327858	Male	-0.89	-0.97	-0.75	-0.4
1	142660	Sanitation	2123590	20943230	2091103530	2.1793292	Female	-1.17	1.11	2.33	0.23
1	142660	Sanitation	2123600	20943330	2091113530	2.1327858	Female	-1.91	-1.34	-0.39	-0.93
1	142660	Sanitation	2123610	20943430	2091123530	1.9712526	Male	-2.05	-0.32	1.02	-0.3
1	142660	Sanitation	2123620	20943530	2091133530	1.889117	Male	-3.18	-1.39	0.26	0.46
1	142660	Sanitation	2123630	20943630	2091143530	1.8507871	Male	-1.88	-0.74	0.3	0.73
1	142660	Sanitation	2123640	20943730	2091153530	2.1875428	Male	-0.17	0.66	1	0.49
1	142660	Sanitation	2123650	20943830	2091163530	1.7549624	Male	-1.11	0.76	1.78	-0.63
9	152750	Control	2125530	20962630	2093043530	1.8973306	Male	-2.26	-1.41	-0.35	-0.88
9	152750	Control	2125550	20962830	2093063530	2.1437372	Male	-1.27	0.34	1.39	1.19
9	152750	Control	2125560	20962930	2093073530	2.0944559	Female	0.32	0.82	0.8	-0.81
9	152750	Control	2125560	20962940	2093074530	2.0424367	Female	-0.8	-0.03	0.49	1.68
9	152750	Control	2125570	20963030	2093083530	1.6618754	Male	-1.51	-1.53	-1.08	-0.44
9	152750	Control	2125580	20963130	2093093530	2.255989	Male	-3.89	-2.11	-0.06	-0.23
9	152750	Control	2125590	20963230	2093103530	1.9794661	Male	-2.11	-0.84	0.36	-1.26
9	152750	Control	2125600	20963330	2093113530	1.8179329	Male	-2.7	-0.16	1.55	1.14
9	152740	Passive Control	2127530	20982630	2095043530	1.9383984	Male	-1.39	-0.08	0.9	-0.48
9	152740	Passive Control	2127540	20982730	2095053530	2.2368241	Female	-1.09	-0.02	0.74	0.31
9	152740	Passive Control	2127560	20982930	2095073530	2.1601643	Male	-1.16	-1.46	-1.23	-1.52
9	152740	Passive Control	2127580	20983130	2095093530	2.1437372	Male	-1.87	0.57	2.14	0.97
9	152740	Passive Control	2128540	20992730	2096053530	1.8097194	Male	-0.89	0.7	1.57	0.71
9	152740	Passive Control	2128550	20992830	2096063530	2.072553	Male	-4.24	-3.23	-1.48	-1.51
9	152740	Passive Control	2128570	20993030	2096083530	1.963039	Male	-1.1	-0.77	-0.26	1.03
9	152740	Passive Control	2128580	20993130	2096093530	2.0835044	Male	-2.12	-1.63	-0.7	-0.64
9	152740	Passive Control	2128590	20993230	2096103530	2.146475	Male	-0.96	0.07	0.78	0.17
9	152760	Water	2129540	21002730	2097053530	1.9712526	Female	-2.96	-1.65	-0.11	-0.96
9	152760	Water	2129550	21002830	2097063530	1.9192334	Female	-1.68	0.05	1.25	-1.04
9	152760	Water	2129560	21002930	2097073530	1.963039	Male	-1.36	-1.47	-1.05	-0.88
9	152760	Water	2129570	21003030	2097083530	1.963039	Female	-2.41	-1.37	-0.12	-0.87
9	152760	Water	2129590	21003230	2097103530	1.9000684	Female	-2.32	-1.52	-0.41	-0.65
9	152790	Sanitation	2131530	21022630	2099043530	2.1848049	Female	-4.59	-4.07	-2.1	-4.49
9	152790	Sanitation	2131540	21022740	2099054530	2.1245722	Male	-1.53	-0.62	0.28	-0.98
9	152790	Sanitation	2131550	21022830	2099063530	1.8234086	Male	-0.59	0.84	1.56	0.02
9	152790	Sanitation	2131560	21022930	2099073530	2.0068446	Male	-1.83	0.34	1.76	0.32
9	152790	Sanitation	2131570	21023030	2099083530	1.9849418	Male	-1.37	-0.93	-0.28	-1.2
9	152770	Control	2132530	21032630	2100043530	1.8781656	Male	-2.03	-0.35	0.93	0.33
9	152770	Control	2132540	21032730	2100053530	2.1300479	Female	-1.69	-0.77	0.2	-1.43
9	152770	Control	2132550	21032830	2100063530	2.0506502	Female	-3.98	-2.74	-0.72	-0.84
9	152770	Control	2132550	21032830	2100063540	2.0506502	Female	-3.77	-1.62	0.54	0.6
9	152770	Control	2132560	21032930	2100073530	1.8562628	Male	-0.68	-0.12	0.33	0.5
9	152770	Control	2132580	21033130	2100093530	1.9739904	Female	-2.13	0.1	1.62	1.33
9	152770	Control	2132590	21033230	2100103530	2.0342231	Male	-2.98	-2.08	-0.75	-0.52
9	152770	Control	2132600	21033330	2100113530	1.8206708	Female	NA	-1.32	NA	NA
9	152770	Control	2132610	21033430	2100123530	1.6919918	Female	-0.2	0.54	0.85	0.99
9	152760	Water	2133530	21042630	2101043530	1.9383984	Female	-1.68	-1.15	-0.36	-0.56
9	152760	Water	2133560	21042930	2101073530	1.9493498	Male	-2.55	-1.15	0.2	0.17
9	152760	Water	2133570	21043030	2101083530	1.8097194	Male	-3.01	-1.12	0.48	-2.03
9	152760	Water	2133580	21043130	2101093530	2.1054073	Female	-2.87	-1.12	0.59	0.32
9	152760	Water	2133600	21043340	2101114530	1.9849418	Female	-0.58	-0.06	0.28	-0.33
9	152760	Water	2133610	21043430	2101123530	1.9849418	Male	-0.81	-1.34	-1.31	-1.42
9	152760	Water	2133620	21043530	2101133530	1.8288843	Male	-4.84	-2.6	-0.1	-1.39
9	152790	Sanitation	2135530	21062630	2103043530	2.017796	Female	NA	1.01	NA	1.85
9	152790	Sanitation	2135550	21062830	2103063530	2.0807666	Male	-0.95	1.66	2.91	1.19
9	152790	Sanitation	2135560	21062930	2103073530	1.8726899	Female	-2.17	-0.04	1.42	-0.83
9	152750	Control	2139550	21102830	2107063530	1.9411362	Female	-0.47	0.69	1.22	0.95
9	152750	Control	2139560	21102930	2107073530	2.146475	Female	-3.3	-2.02	-0.26	-1.02
9	152750	Control	2139590	21103230	2107103530	2.0561259	Female	-2.55	-1.72	-0.45	-0.13
9	152750	Control	2139600	21103330	2107113530	1.8234086	Male	-2.37	-1.19	-0.02	-0.12
9	152780	Nutrition	2140530	21112630	2108043530	1.9028063	Male	-2.51	-1.12	0.21	-1.47
9	152780	Nutrition	2140550	21112830	2108063530	2.0013689	Female	-2.92	-2.09	-0.69	-1.06
9	152780	Nutrition	2141540	21122730	2109053530	2.0123203	Male	-1.23	-0.43	0.31	-0.13
9	152780	Nutrition	2141540	21122740	2109054530	2.1026694	Female	-2.22	-1.45	-0.32	-0.54
9	152780	Nutrition	2141550	21122830	2109063530	2.0451745	Female	-1.33	-1.1	-0.54	0.25
9	152780	Nutrition	2141570	21123030	2109083530	2.1081451	Female	-1.18	-0.58	0.05	0.17
9	152780	Nutrition	2141580	21123130	2109093530	2.1875428	Female	-2.78	-1.69	-0.18	-1.92
9	152780	Nutrition	2141580	21123130	2109093540	2.1875428	Male	-2.67	-0.68	1.04	-0.31
9	152780	Nutrition	2141580	21123140	2109094530	2.0643395	Female	-0.89	-0.39	0.08	0.15
9	152780	Nutrition	2141600	21123330	2109113530	1.9520876	Female	-2.16	-0.64	0.66	2.01
9	152780	Nutrition	2141600	21123330	2109113540	1.9520876	Male	-1.96	-1.33	-0.42	-0.72
9	152870	Handwashing	2143530	21142630	2111043530	1.8234086	Male	-1.69	-1.23	-0.51	-1.09
9	152870	Handwashing	2143540	21142730	2111053530	1.798768	Female	-1.68	-0.76	0.12	-0.52
9	152870	Handwashing	2143560	21142930	2111073530	2.1054073	Female	-1.47	-0.21	0.78	-0.68
9	152870	Handwashing	2143570	21143030	2111083530	2.3107461	Male	-1.65	-0.3	0.83	0.51
9	152870	Handwashing	2143580	21143130	2111093530	2.2970568	Male	-3.79	-2.79	-1.08	-1.87
9	152870	Handwashing	2143590	21143230	2111103530	1.7768652	Male	-2.57	-0.81	0.6	-0.58
9	152870	Handwashing	2143600	21143330	2111113530	1.8015058	Male	-2.68	-2.35	-1.44	-0.69
10	152880	Water	2144530	21152630	2112043530	2.0451745	Female	-4.15	-3.76	-2.04	-2.12
10	152880	Water	2144540	21152730	2112053530	1.9329227	Female	-2.92	-0.97	0.73	-0.55
10	152880	Water	2144550	21152830	2112063530	1.8672142	Male	-1.63	-0.29	0.75	-0.99
10	152880	Water	2144560	21152930	2112073530	2.0041068	Male	-2.77	-1	0.58	-0.34
10	152880	Water	2144570	21153030	2112083530	2.1245722	Female	-2.43	-1.85	-0.67	-1.21
10	152880	Water	2144630	21153630	2112143530	2.0807666	Male	-2.66	-1.05	0.48	-0.05
10	152880	Water	2144640	21153730	2112153530	1.7577002	Female	-1.55	-0.69	0.12	-1.12
9	152870	Handwashing	2148530	21192630	2116043530	2.1793292	Female	NA	-3.37	NA	-0.55
9	152870	Handwashing	2148540	21192730	2116053530	2.0944559	Male	-3.23	-1.69	-0.01	0.44
9	152870	Handwashing	2148550	21192830	2116063530	1.8726899	Female	-0.33	-0.7	-0.78	0.17
9	152890	Nutrition + WSH	2150530	21212640	2118044530	1.8699521	Male	-1.33	0.23	1.25	0.48
9	152890	Nutrition + WSH	2150540	21212730	2118053530	1.8042437	Male	-1.25	-0.69	-0.06	-0.62
9	152890	Nutrition + WSH	2150550	21212830	2118063530	2.3216975	Female	-1.05	-0.29	0.34	0.65
9	152890	Nutrition + WSH	2150560	21212930	2118073530	2.0533881	Male	-2.03	-0.43	0.9	-1.86
9	152890	Nutrition + WSH	2150570	21213030	2118083530	1.8836413	Male	-2.12	-1	0.11	0.32
9	152890	Nutrition + WSH	2151540	21222730	2119053530	2.0588638	Male	-4.05	-2.98	-1.24	-0.62
9	152890	Nutrition + WSH	2151550	21222830	2119063530	2.1902806	Male	-1.62	-0.36	0.71	-1.12
9	152890	Nutrition + WSH	2151560	21222930	2119073530	2.0232717	Female	-1.23	-0.43	0.29	0.7
9	152890	Nutrition + WSH	2151560	21222940	2119074530	1.9575633	Male	-4.42	-2.91	-0.88	-1.46
9	152890	Nutrition + WSH	2151580	21223130	2119093530	2.1245722	Male	-4.33	-3.59	-1.96	-1.93
9	152890	Nutrition + WSH	2151590	21223230	2119103530	1.5605749	Male	-1.34	-0.57	0.09	0.91
26	162890	Passive Control	2153570	21243030	2121083530	2.3162218	Male	-0.6	0.13	0.6	1.16
26	162870	Control	2154560	21252930	2122073530	1.9110198	Female	-2.76	-0.93	0.66	-0.67
26	162870	Control	2154580	21253130	2122093530	1.724846	Male	-1.35	-0.03	0.88	0.38
26	162870	Control	2154580	21253140	2122094530	1.7905544	Female	0.8	0.6	0.17	1.43
26	162880	Sanitation	2158530	21292630	2126043530	1.9356605	Male	-1.28	-0.22	0.63	0.26
26	162880	Sanitation	2158540	21292730	2126053530	2.1519507	Male	-1.73	-0.48	0.63	-0.2
26	162880	Sanitation	2158560	21292930	2126073530	2.1190965	Female	-0.87	0.6	1.41	0.8
26	162880	Sanitation	2158570	21293030	2126083530	2.0971937	Male	-1.71	-1.24	-0.45	-1.24
26	162870	Control	2159530	21302630	2127043530	1.9685147	Male	-4.84	-4.87	-3.84	-2.72
26	162870	Control	2159540	21302730	2127053530	2.110883	Male	-1.27	-0.45	0.31	0.72
26	162870	Control	2159550	21302830	2127063530	2.1409993	Female	-1.15	0.37	1.31	0.78
26	162870	Control	2159560	21302930	2127073530	2.1355236	Male	-1.88	-1.1	-0.12	0.03
26	162870	Control	2159570	21303030	2127083530	2.1793292	Male	-1.21	-1.13	-0.7	0.06
26	162900	Nutrition	2161540	21322730	2129053530	2.3216975	Female	-1.29	0.86	2.09	1.22
26	162900	Nutrition	2161560	21322930	2129073530	2.0616016	Female	-3.67	-2.3	-0.39	-0.49
26	162900	Nutrition	2161580	21323130	2129093530	1.7577002	Female	-2	-1.72	-0.95	-2.34
26	162900	Nutrition	2161590	21323230	2129103530	2.1765914	Male	-4.59	-4.25	-2.89	NA
26	162900	Nutrition	2161600	21323330	2129113530	1.7932923	Female	-0.83	-0.51	-0.14	0.85
26	162890	Passive Control	2164530	21352630	2132043530	2.0424367	Male	-2.71	-0.56	1.16	-0.67
26	162890	Passive Control	2164530	21352630	2132043540	2.0424367	Male	-2.88	-1.19	0.41	-0.6
26	162890	Passive Control	2164540	21352730	2132053530	2.2724162	Female	-1.78	-0.28	0.94	-0.3
26	162890	Passive Control	2164540	21352730	2132053540	2.2724162	Female	-3.25	-1.29	0.72	-2.08
26	162890	Passive Control	2164550	21352830	2132063530	2.0041068	Male	-0.98	-0.05	0.64	0.32
26	162890	Passive Control	2164560	21352930	2132073530	1.9028063	Male	-0.8	-0.31	0.15	0.08
26	162890	Passive Control	2164580	21353130	2132093530	1.83436	Female	-2.31	-0.54	0.84	-0.35
26	162890	Passive Control	2164590	21353230	2132103530	2.1355236	Male	-2.32	-0.49	1.04	-0.62
26	162890	Passive Control	2164640	21353730	2132153530	1.9055441	Female	-2.62	-1.91	-0.71	-0.73
26	162900	Nutrition	2165550	21362830	2133063530	2.2231348	Male	-2.45	-1	0.46	0.09
26	162900	Nutrition	2165560	21362930	2133073530	2.0232717	Female	-2.5	-0.28	1.39	0.2
26	162910	Water	2166540	21372730	2134053530	2.1765914	Female	-2.81	-1.2	0.47	-0.69
26	162910	Water	2166560	21372930	2134073530	2.0451745	Male	-0.46	0.47	0.96	-0.23
26	162910	Water	2166560	21372940	2134074530	1.9685147	Male	-1.08	-1.1	-0.74	-0.08
26	162910	Water	2166560	21372950	2134075530	1.6317591	Male	-1.36	-0.58	0.12	-2.19
26	162910	Water	2166570	21373030	2134083530	2.1683778	Male	-0.96	-0.04	0.63	0.95
26	162910	Water	2166580	21373130	2134093530	1.9712526	Female	-0.19	0.7	1.03	-0.45
26	162880	Sanitation	2170540	21412730	2138053530	1.982204	Female	0.49	-0.94	-1.81	-2.19
26	162880	Sanitation	2170550	21412830	2138063530	2.0506502	Female	-0.39	-0.33	-0.24	0.24
26	162880	Sanitation	2170560	21412930	2138073530	2.1601643	Female	-3.04	-2.19	-0.66	-0.39
26	162880	Sanitation	2170560	21412940	2138074530	1.8918549	Female	-1.73	-0.61	0.38	0.29
26	162880	Sanitation	2170570	21413040	2138084530	2.3408624	Male	-3.46	-1.72	0.22	-1.91
2	142790	Passive Control	2174530	21452630	2142043530	2.0260096	Female	-2.47	-1.62	-0.39	-0.16
2	142790	Passive Control	2174530	21452640	2142044530	2.1711157	Female	-0.82	-0.95	-0.77	-0.76
2	142790	Passive Control	2174540	21452730	2142053530	2.2422998	Female	-4.39	-3.23	-0.95	-2.48
2	142790	Passive Control	2174550	21452830	2142063530	2.1738535	Female	-1.96	-1.41	-0.44	-0.83
2	142790	Passive Control	2174590	21453230	2142103530	1.8945927	Female	-3.66	-1.29	0.82	0
2	142790	Passive Control	2174600	21453330	2142113530	1.9137577	Female	-1.29	-0.65	0.02	0.33
2	142790	Passive Control	2175550	21462830	2143063530	1.8699521	Female	-2.55	-0.53	1.02	1.18
2	142790	Passive Control	2175560	21462930	2143073530	1.963039	Female	-1.35	0.15	1.15	0.49
2	142750	Nutrition + WSH	2176540	21472730	2144053530	2.0150582	Female	-0.77	1.16	2.1	1.28
2	142750	Nutrition + WSH	2176550	21472830	2144063530	2.0862423	Male	-2.12	-0.86	0.38	0.16
2	142750	Nutrition + WSH	2176560	21472930	2144073530	1.8234086	Male	-0.63	-1.15	-1.13	-0.2
2	142750	Nutrition + WSH	2176570	21473030	2144083530	1.724846	Female	-2.25	-0.07	1.38	0.58
2	142750	Nutrition + WSH	2176580	21473130	2144093530	2.0232717	Male	-1.3	-0.15	0.74	0.52
2	142780	Water	2178530	21492630	2146043530	1.8918549	Male	-4.19	-2.55	-0.59	-1.39
2	142780	Water	2183530	21542630	2151043530	2.1054073	Female	-4.14	-2	0.37	-2.26
2	142780	Water	2183530	21542640	2151044530	2.1683778	Male	-2.66	-1.11	0.44	-1.82
2	142780	Water	2183540	21542730	2151053530	2.2422998	Male	-0.27	0.41	0.73	1.52
2	142780	Water	2183570	21543030	2151083530	2.2778919	Female	-1.03	0.08	0.82	-0.8
2	142780	Water	2183580	21543130	2151093530	2.1765914	Female	-1.07	-0.22	0.45	0.81
2	142780	Water	2183590	21543230	2151103530	2.0424367	Female	-2.3	-0.31	1.22	2.18
2	142750	Nutrition + WSH	2188530	21592630	2156043530	2.0889802	Male	-2.84	-2.35	-1.21	-1.38
2	142750	Nutrition + WSH	2188540	21592730	2156053530	2.1300479	Male	-1.04	0.06	0.83	0.26
2	142750	Nutrition + WSH	2188550	21592830	2156063530	2.2450376	Male	-3.83	-2.45	-0.57	-1.31
2	142750	Nutrition + WSH	2188560	21592930	2156073530	2.0287474	Male	-1.15	-0.88	-0.39	-0.22
2	142560	Control	2229570	22003030	2197083530	2.2258727	Female	-2.28	-1.09	0.25	0.68
2	142530	Sanitation	2230530	22012630	2198043530	2.0807666	Female	-1.58	-0.61	0.33	-0.3
2	142530	Sanitation	2230540	22012730	2198053530	2.1409993	Female	-1.78	-0.41	0.75	0.42
2	142530	Sanitation	2230550	22012830	2198063530	2.0095825	Female	-3.35	-1.28	0.66	0.72
2	142530	Sanitation	2230560	22012930	2198073530	2.255989	Male	-3.52	-2.06	-0.26	-0.82
2	142530	Sanitation	2230580	22013130	2198093530	2.1355236	Male	-2.7	-1.06	0.52	-0.4
2	142530	Sanitation	2231530	22022630	2199043530	2.1546886	Female	-1.37	-1.01	-0.38	-1.03
2	142530	Sanitation	2231550	22022830	2199063530	1.8425736	Female	-1.19	-1.06	-0.62	-1.08
2	142530	Sanitation	2231560	22022930	2199073530	1.9192334	Female	-1.27	-0.74	-0.11	-0.53
2	142580	Nutrition	2232530	22032630	2200043530	2.0944559	Female	-1.29	-0.55	0.17	1.12
2	142580	Nutrition	2232540	22032730	2200053530	2.2587269	Female	-2.71	-0.95	0.77	-0.71
2	142580	Nutrition	2232560	22032930	2200073530	2.0260096	Male	-1.34	-0.12	0.81	-0.51
2	142580	Nutrition	2232570	22033030	2200083530	2.0232717	Female	0.31	0.44	0.28	0.41
2	142580	Nutrition	2232580	22033130	2200093530	1.8644764	Female	-1.13	0.08	0.89	-1.04
2	142580	Nutrition	2235530	22062630	2203043530	2.2450376	Male	-2.54	-1.59	-0.29	-0.22
2	142580	Nutrition	2235540	22062730	2203053530	1.9383984	Female	-0.3	1.95	2.82	0.81
2	142580	Nutrition	2235550	22062830	2203063530	1.908282	Male	-1.79	-1.29	-0.5	-2.07
2	142570	Control	2238600	22093330	2206113530	2.1765914	Male	-1.23	-1.12	-0.68	-0.96
2	142570	Control	2238620	22093530	2206133530	2.0807666	Male	-2.05	-0.29	1.1	0.38
2	142570	Control	2238630	22093630	2206143530	2.1163587	Female	-0.9	-1.18	-1.01	-1.05
2	142570	Control	2238650	22093830	2206163530	2.1711157	Female	0.23	0.16	-0.07	-0.69
2	142560	Control	2239540	22102730	2207053530	1.8973306	Female	-1.68	-0.09	1.05	0
2	142560	Control	2239560	22102930	2207073530	1.9548255	Male	-1.93	0.08	1.47	-1.9
2	142570	Control	2240530	22112630	2208043530	2.017796	Male	-1.87	-1.03	-0.05	0.97
2	142570	Control	2240540	22112730	2208053530	2.110883	Female	-2	-1.3	-0.27	-1.12
1	142540	Control	2242530	22132630	2210043530	1.7713895	Female	-0.91	-0.19	0.35	0.66
1	142540	Control	2242550	22132830	2210063530	2.0451745	Female	-2.83	-1.98	-0.59	1.25
1	142540	Control	2242560	22132930	2210073530	1.9466119	Male	-2.54	-1.27	0.03	-0.42
1	142550	Control	2243520	22142600	2211040530	2.1683778	Female	-1.32	-0.24	0.61	-0.61
1	142550	Control	2243530	22142630	2211043530	1.9575633	Male	-0.69	0.39	1.03	-0.06
1	142550	Control	2243570	22143030	2211083530	1.9383984	Male	-0.36	0.32	0.68	-0.7
1	142550	Control	2243580	22143130	2211093530	1.963039	Female	-0.6	-0.24	0.05	0.2
1	142550	Control	2243590	22143230	2211103530	2.3244353	Male	0.35	0.63	0.6	-0.08
1	142550	Control	2243610	22143430	2211123530	2.0287474	Male	-2.38	-2.68	-2.03	-1.39
1	142600	WSH	2244530	22152630	2212043530	1.9794661	Female	-0.56	-0.31	-0.07	0.54
1	142600	WSH	2244540	22152730	2212053530	2.0698152	Male	-1.82	-0.6	0.51	-2.24
1	142600	WSH	2244560	22152930	2212073530	2.072553	Male	-1.06	-0.65	-0.13	-1.07
1	142600	WSH	2244570	22153030	2212083530	2.0999316	Female	-1.43	-0.99	-0.32	-0.46
1	142600	WSH	2244580	22153130	2212093530	2.1683778	Male	-2.19	-0.65	0.74	0.73
1	142600	WSH	2244590	22153230	2212103530	1.7932923	Male	-2.65	-2.24	-1.3	-1.79
1	142540	Control	2245530	22162630	2213043530	2.0807666	Female	-2.19	-0.68	0.68	1.42
1	142540	Control	2245540	22162730	2213053530	2.1875428	Female	-1.31	0	0.94	0.72
1	142540	Control	2245570	22163030	2213083530	2.1327858	Male	-2.69	-0.86	0.79	-0.11
1	142540	Control	2245590	22163230	2213103530	2.2861054	Female	-2.75	-1.99	-0.56	-0.67
2	142590	WSH	2248530	22192630	2216043530	2.0013689	Female	-1.78	0.32	1.69	0.94
2	142590	WSH	2248540	22192730	2216053530	1.83436	Male	-1.76	-0.23	0.9	1.42
2	142590	WSH	2248550	22192830	2216063530	2.0533881	Male	-0.68	-0.81	-0.67	-0.98
2	142590	WSH	2248570	22193030	2216083530	2.0533881	Female	0.03	0.68	0.82	-0.84
2	142590	WSH	2248580	22193130	2216093530	1.8261465	Male	-1.36	-0.37	0.45	-0.42
2	142590	WSH	2248590	22193230	2216103530	1.8781656	Male	-1.8	-0.87	0.09	-0.41
2	142590	WSH	2248600	22193330	2216113530	1.8945927	Female	-3.13	-2.44	-1.06	-1.22
2	142590	WSH	2248620	22193530	2216133530	2.0342231	Male	-1.62	0.11	1.33	0.29
2	142590	WSH	2248640	22193730	2216153530	2.16564	Male	-1.61	-0.35	0.71	-0.07
2	142590	WSH	2248650	22193830	2216163530	1.744011	Female	-3.26	-0.83	1.07	-1.6
2	142590	WSH	2248660	22193930	2216173530	1.8124572	Male	-3.02	-2.13	-0.89	-0.41
2	142590	WSH	2248670	22194030	2216183530	1.6865161	Female	-1.47	-0.8	-0.11	-0.45
1	142600	WSH	2251590	22223230	2219103530	2.0944559	Female	-2.87	-1.23	0.45	-0.89
1	142550	Control	2253530	22242630	2221043530	2.1683778	Male	-2.41	-2.15	-1.21	-2.11
1	142550	Control	2253540	22242730	2221053530	2.0506502	Female	-0.94	-0.15	0.45	1.03
1	142550	Control	2253580	22243130	2221093530	2.1409993	Male	-2.02	-1.23	-0.19	-0.77
1	142550	Control	2253590	22243230	2221103530	1.9110198	Female	-1.69	-1.23	-0.47	-1.46
10	152820	Handwashing	2257530	22282630	2225043530	1.9137577	Male	-0.94	0.26	1.03	0.58
10	152820	Handwashing	2257540	22282730	2225053530	1.8863792	Female	-1.96	-0.68	0.45	-1.07
10	152820	Handwashing	2257560	22282930	2225073530	2.110883	Male	-0.57	0.12	0.56	0.21
10	152820	Handwashing	2257580	22283130	2225093530	2.1820671	Female	-0.73	-1.21	-1.21	-1.41
11	152850	Sanitation	2259540	22302730	2227053530	2.017796	Male	-1.51	-1.79	-1.39	-0.13
11	152850	Sanitation	2259550	22302830	2227063530	1.9575633	Female	-0.46	0.36	0.77	-0.51
11	152850	Sanitation	2259560	22302930	2227073530	1.9931554	Female	-0.14	0.72	1.02	1.88
11	152850	Sanitation	2259570	22303030	2227083530	2.146475	Female	-2.76	-1.79	-0.35	-1.02
11	152850	Sanitation	2259580	22303130	2227093530	1.9958932	Female	-1.23	-0.26	0.51	0.45
10	152840	Sanitation	2260550	22312830	2228063530	2.0287474	Male	NA	-4.6	NA	-1.32
10	152840	Sanitation	2260560	22312930	2228073530	2.1136208	Female	-2.34	-0.4	1.17	-0.91
10	152840	Sanitation	2260570	22313030	2228083530	2.0205339	Female	-2.55	-1.01	0.47	-0.87
10	152840	Sanitation	2260580	22313130	2228093530	2.0971937	Female	-1.9	-2.46	-1.93	-0.53
10	152840	Sanitation	2260590	22313230	2228103530	2.0150582	Female	-4.08	-1.92	0.37	-1.87
10	152840	Sanitation	2260610	22313430	2228123530	1.9876797	Male	-1.05	0.3	1.17	-0.17
10	152840	Sanitation	2260620	22313530	2228133530	1.8726899	Male	-3.1	-1.45	0.12	-1.81
11	152810	Nutrition	2262530	22332630	2230043530	2.0752909	Female	-2.61	-0.52	1.18	0.5
11	152810	Nutrition	2262550	22332830	2230063530	2.1218344	Female	-0.82	-0.2	0.28	-0.2
11	152810	Nutrition	2262560	22332930	2230073530	2.1245722	Male	-4.01	-1.69	0.54	0.7
11	152810	Nutrition	2262570	22333030	2230083530	2.1327858	Male	-1.27	-1.09	-0.6	-1.2
11	152810	Nutrition	2263530	22342630	2231043530	2.091718	Male	-0.35	-0.75	-0.87	-1.53
11	152810	Nutrition	2263550	22342830	2231063530	2.1519507	Female	-2.45	-1.5	-0.19	-1.67
11	152810	Nutrition	2263570	22343030	2231083530	1.8836413	Female	-0.15	0.73	1.04	1.52
10	152800	Nutrition + WSH	2266540	22372730	2234053530	2.1574264	Female	-0.69	1.01	1.82	0.9
10	152800	Nutrition + WSH	2266550	22372830	2234063530	1.9466119	Female	-1.36	0.21	1.24	-1.07
10	152800	Nutrition + WSH	2266560	22372930	2234073530	2.0123203	Male	-2.76	-1.18	0.34	-0.2
10	152800	Nutrition + WSH	2266570	22373030	2234083530	2.1902806	Female	-2.01	-0.95	0.21	-0.99
10	152800	Nutrition + WSH	2267530	22382630	2235043530	2.1382615	Male	-0.05	0.55	0.76	0.69
10	152800	Nutrition + WSH	2267540	22382730	2235053530	2.1081451	Male	-2.15	-1.01	0.19	1.01
10	152800	Nutrition + WSH	2267560	22382930	2235073530	1.963039	Female	-2.41	-1.24	0.05	-0.01
10	152800	Nutrition + WSH	2267560	22382940	2235074530	2.0287474	Male	-2.48	-1.67	-0.52	-0.22
10	152800	Nutrition + WSH	2267570	22383030	2235083530	2.1574264	Male	-3.01	-2.05	-0.63	-0.57
10	152800	Nutrition + WSH	2267570	22383040	2235084530	1.6427105	Female	0.96	0.8	0.39	1.56
10	152800	Nutrition + WSH	2267570	22383050	2235085530	2.072553	Female	-3.21	-2.22	-0.63	-1.65
10	152800	Nutrition + WSH	2267580	22383130	2235093530	2.0396988	Male	-4.26	-2.09	0.16	-0.82
10	152800	Nutrition + WSH	2267590	22383230	2235103530	2.1984942	Female	0	0.56	0.67	-0.65
10	152820	Handwashing	2269540	22402730	2237053530	2.1793292	Female	-2.28	-0.85	0.55	-0.41
10	152820	Handwashing	2269550	22402830	2237063530	1.9356605	Female	-2.3	-1.02	0.25	-2.2
10	152820	Handwashing	2269560	22402930	2237073530	2.072553	Male	-2.34	-1.04	0.29	-0.12
10	152820	Handwashing	2269570	22403030	2237083530	2.0232717	Male	-1.43	0.03	1.08	0.3
10	152820	Handwashing	2269580	22403130	2237093530	1.8507871	Male	-3.47	-2	-0.38	-0.16
10	152820	Handwashing	2269600	22403330	2237113530	1.7932923	Male	-1.21	-1.27	-0.88	0.73
11	152850	Sanitation	2271540	22422730	2239053530	2.0232717	Male	-1.88	-0.8	0.28	0.45
11	152850	Sanitation	2271550	22422830	2239063530	2.091718	Female	-1.28	0.36	1.39	1.33
11	152850	Sanitation	2271560	22422930	2239073530	1.8809035	Male	-2.88	-2.29	-1.19	-1.45
11	152850	Sanitation	2271560	22422930	2239073540	1.8809035	Female	-3.37	-3.22	-1.93	-1.63
11	152850	Sanitation	2271570	22423030	2239083530	2.0232717	Female	-0.52	0.44	0.93	-0.23
11	152850	Sanitation	2271580	22423130	2239093530	2.16564	Female	-2.15	0.17	1.8	-0.39
11	152850	Sanitation	2271590	22423230	2239103530	1.9301848	Female	0.42	0.8	0.72	0.46
10	152830	WSH	2272530	22432630	2240043530	2.0670773	Male	-2.68	-1.03	0.52	-0.92
10	152830	WSH	2272560	22432930	2240073530	1.8617385	Female	0.79	1.17	0.97	1.05
10	152830	WSH	2272590	22433230	2240103530	2.0314853	Female	0.16	0.03	-0.19	0.98
10	152830	WSH	2272600	22433330	2240113530	1.9164956	Female	-3.22	-2.48	-1.03	-1.89
10	152860	Passive Control	2273530	22442630	2241043530	1.9575633	Female	-1.55	-0.38	0.58	-0.94
10	152860	Passive Control	2273540	22442740	2241054530	1.9548255	Female	-0.54	-0.23	0.03	-0.29
10	152860	Passive Control	2273550	22442830	2241063530	1.9904175	Male	-2.5	-1.35	-0.08	-1.5
10	152860	Passive Control	2273580	22443130	2241093530	2.1081451	Male	-2.28	-1.54	-0.45	-1.76
10	152860	Passive Control	2273590	22443230	2241103530	2.0506502	Female	-2.32	-1.4	-0.19	0.52
10	152860	Passive Control	2273600	22443330	2241113530	2.0944559	Male	-2.75	-1.15	0.41	0.81
10	152860	Passive Control	2273620	22443530	2241133530	2.0479124	Female	-3.79	-1.62	0.56	0.74
10	152860	Passive Control	2273630	22443630	2241143530	1.8644764	Female	-3.49	-2.59	-1	-1.97
10	152860	Passive Control	2273640	22443730	2241153530	2.3134839	Male	-3.03	-2.1	-0.63	1.09
10	152860	Passive Control	2273650	22443830	2241163530	2.0451745	Male	-2.98	-1.87	-0.46	-1.92
10	152830	WSH	2274530	22452630	2242043530	1.9356605	Female	-1.64	-0.81	0.06	-0.12
10	152830	WSH	2274540	22452730	2242053530	1.8562628	Male	-3.79	-3.16	-1.77	-1.57
10	152900	Control	2275530	22462630	2243043530	2.1163587	Male	-1.22	-0.27	0.52	1.22
10	152900	Control	2275540	22462730	2243053530	2.0862423	Female	-4.16	-2.5	-0.26	-1.52
10	152900	Control	2275550	22462830	2243063530	2.0616016	Female	-2.08	-0.1	1.36	0.23
10	152900	Control	2275550	22462840	2243064530	2.1574264	Female	-3.99	-1.9	0.4	-1.1
10	152900	Control	2275560	22462930	2243073530	2.0561259	Male	-3.04	-0.58	1.34	-0.98
10	152900	Control	2275570	22463030	2243083530	2.3326489	Male	-3.29	-1.35	0.61	-2.69
10	152900	Control	2275570	22463040	2243084530	1.8617385	Female	-0.58	1.2	2	0.26
10	152900	Control	2275600	22463330	2243113530	2.0068446	Female	-1.34	-0.55	0.2	0.15
10	152900	Control	2275630	22463630	2243143530	1.7029432	Male	-3.1	-2.13	-0.87	-1.31
10	152900	Control	2275640	22463730	2243153530	1.6618754	Male	-0.19	-0.23	-0.14	0.61
10	152910	Control	2276530	22472630	2244043530	1.963039	Female	-1.26	0.42	1.45	0.85
10	152910	Control	2276540	22472730	2244053530	1.982204	Female	-4.21	-1.54	0.95	1.04
10	152910	Control	2276550	22472830	2244063530	1.9247091	Male	-0.71	-0.16	0.29	-0.17
10	152910	Control	2276570	22473030	2244083530	2.1765914	Male	-2.4	-2.3	-1.43	0.28
10	152920	Nutrition	2280530	22512630	2248043530	2.0643395	Female	-3.86	-0.85	1.6	-2
10	152920	Nutrition	2280530	22512640	2248044530	2.201232	Male	-2.02	-1.2	-0.14	-0.18
10	152920	Nutrition	2280540	22512730	2248053530	2.146475	Male	-0.58	-0.73	-0.65	-0.27
10	152920	Nutrition	2280550	22512830	2248063530	1.9164956	Female	-0.6	-0.54	-0.35	-1.18
10	152920	Nutrition	2280580	22513130	2248093530	1.8124572	Male	-1.99	-0.04	1.29	1.52
10	152920	Nutrition	2280590	22513230	2248103530	2.1437372	Male	-2.03	-1.07	0.03	-0.19
10	152900	Control	2281540	22522730	2249053530	1.908282	Female	-2.44	0.25	1.99	-0.45
10	152900	Control	2281550	22522830	2249063530	1.8480493	Female	-1.68	-0.69	0.23	-1.02
10	152900	Control	2281570	22523030	2249083530	1.9110198	Male	-2.37	-1.21	-0.01	-0.01
10	152910	Control	2283570	22543030	2251083530	2.1492129	Male	-2.96	-1.16	0.56	0.31
10	152910	Control	2283570	22543040	2251084530	2.2997947	Male	-0.4	-0.31	-0.2	-0.93
10	152910	Control	2283580	22543130	2251093530	1.8453114	Female	-1.29	-1.65	-1.34	-0.94
10	152920	Nutrition	2284540	22552730	2252053530	1.9657769	Female	-1.58	0.25	1.44	1.49
10	152920	Nutrition	2284570	22553030	2252083530	2.0862423	Female	-3.7	-1.17	1.09	-0.52
10	152920	Nutrition	2284580	22553130	2252093530	1.9438741	Female	-1.51	-0.95	-0.22	-0.71
10	152920	Nutrition	2284580	22553140	2252094530	1.8151951	Female	-0.55	-0.84	-0.8	-0.26
11	152730	WSH	2287530	22582630	2255043530	1.9986311	Female	-2.85	-1.66	-0.18	0.09
11	152730	WSH	2287550	22582830	2255063530	2.1492129	Female	-2.5	-1.16	0.3	-1.38
11	152730	WSH	2290540	22612730	2258053530	2.1738535	Male	-2.01	-0.44	0.9	0.28
11	152730	WSH	2290560	22612930	2258073530	2.1601643	Female	-2.53	-1.73	-0.43	-2.1
11	152730	WSH	2290570	22613030	2258083530	2.110883	Female	-2.49	0.36	2.26	0.03
11	152730	WSH	2290610	22613430	2258123530	1.6372348	Female	-1.59	-0.37	0.53	0.42
21	162550	Sanitation	2297540	22682730	2265053530	2.1683778	Male	-2.85	-1.98	-0.64	-1.75
21	162530	Nutrition	2298540	22692730	2266053530	1.8863792	Female	-1.49	-0.37	0.54	-1.28
21	162530	Nutrition	2298560	22692930	2266073530	2.1546886	Female	-2.69	-1.29	0.27	-2.1
21	162530	Nutrition	2298620	22693530	2266133530	1.9904175	Male	-0.73	0.23	0.83	-1.06
21	162530	Nutrition	2298630	22693630	2266143530	1.7932923	Female	-1.99	-1.64	-0.85	-0.52
21	162530	Nutrition	2298640	22693730	2266153530	1.8398357	Male	-3.03	-2.17	-0.94	-1.4
21	162580	Passive Control	2299550	22702830	2267063530	2.3353867	Male	-1.75	-1.96	-1.48	-1.76
21	162580	Passive Control	2299560	22702930	2267073530	1.9329227	Female	-2.7	-1.77	-0.46	-1.05
21	162580	Passive Control	2302540	22732730	2270053530	2.201232	Female	-2.33	-1.62	-0.43	-0.65
21	162580	Passive Control	2302550	22732830	2270063530	2.2696783	Female	-1.09	-0.93	-0.5	0.28
21	162580	Passive Control	2302570	22733030	2270083530	2.0889802	Male	-1.3	-0.75	-0.08	0.16
21	162580	Passive Control	2302590	22733230	2270103530	1.8617385	Female	-2.01	-0.44	0.8	-0.39
21	162580	Passive Control	2302620	22733530	2270133530	2.2888433	Female	-2.93	-1.86	-0.25	-1.67
21	162540	Water	2303540	22742730	2271053530	2.1382615	Female	0.06	-0.23	-0.48	-1.65
21	162540	Water	2303560	22742930	2271073530	2.0287474	Female	-2.08	-0.63	0.65	-0.31
21	162540	Water	2303570	22743030	2271083530	1.8316222	Female	-1.15	-0.58	0	0.01
21	162540	Water	2303580	22743130	2271093530	1.963039	Male	-4.7	-3.7	-1.87	-2.2
21	162540	Water	2303580	22743130	2271093540	1.963039	Female	-4.1	-3.57	-1.83	-2.24
21	162540	Water	2303590	22743230	2271103530	1.9603012	Female	-2.96	-1.59	-0.03	-0.66
21	162540	Water	2303610	22743430	2271123530	1.8042437	Male	1.16	0.85	0.34	1.46
21	162540	Water	2304530	22752630	2272043530	2.0999316	Female	-2	-1.07	0.03	0.11
21	162540	Water	2304550	22752830	2272063530	1.9958932	Female	-2.85	-0.84	0.88	-0.91
21	162540	Water	2304580	22753130	2272093530	2.1437372	Male	-0.16	-0.21	-0.24	0.9
21	162540	Water	2304610	22753430	2272123530	2.0561259	Male	-1.88	0.15	1.56	0.71
21	162540	Water	2304620	22753530	2272133530	2.0506502	Female	-2.14	-2.33	-1.57	-1.05
21	162540	Water	2304660	22753930	2272173530	1.7850787	Female	-4.26	-2.76	-0.61	-1.66
21	162560	WSH	2306530	22772630	2274043530	2.220397	Female	-3.48	-2.34	-0.5	-0.95
21	162560	WSH	2306530	22772640	2274044530	1.9301848	Male	-0.33	0.01	0.24	1.74
21	162560	WSH	2306580	22773130	2274093530	2.0314853	Male	-1.45	-0.62	0.22	-0.22
21	162560	WSH	2306590	22773230	2274103530	2.16564	Male	-2.68	-1.67	-0.33	-0.95
21	162550	Sanitation	2307530	22782640	2275044530	2.0506502	Female	-0.51	1.3	2.09	1.81
21	162550	Sanitation	2307550	22782830	2275063530	2.1765914	Female	-2.87	-0.47	1.46	1.38
21	162550	Sanitation	2307560	22782930	2275073530	2.2669405	Female	-3.15	-1.69	0.12	-0.5
21	162550	Sanitation	2307580	22783130	2275093530	2.1327858	Female	-1.25	-0.55	0.15	0.57
21	162550	Sanitation	2307600	22783330	2275113530	1.8179329	Female	-1.62	-0.76	0.09	-0.62
21	162550	Sanitation	2307620	22783530	2275133530	2.0999316	Female	-1.36	-0.16	0.76	0.75
21	162550	Sanitation	2307640	22783730	2275153530	2.1629021	Male	-2.58	-1.06	0.45	-0.72
21	162550	Sanitation	2307660	22783930	2275173530	1.467488	Female	0.8	0.68	0.41	0.67
21	162570	Control	2308530	22792630	2276043530	1.8945927	Female	-1.7	-0.94	-0.08	0.07
21	162570	Control	2308540	22792730	2276053530	2.1081451	Male	-2.79	-0.74	0.99	1.6
21	162570	Control	2308550	22792830	2276063530	2.4640657	Female	-1.02	0.86	1.89	0.86
21	162570	Control	2308570	22793030	2276083530	2.0944559	Female	-2.05	-1.31	-0.26	-1.74
21	162570	Control	2308590	22793230	2276103530	1.9849418	Male	-0.97	0.2	0.98	-0.17
21	162570	Control	2308600	22793330	2276113530	1.9028063	Female	-0.75	0.33	0.94	0.49
21	162570	Control	2308610	22793430	2276123530	1.8644764	Female	-1.83	-1.68	-0.99	-0.97
21	162560	WSH	2309540	22802730	2277053530	2.220397	Female	-2.83	-1.61	-0.03	-0.88
21	162560	WSH	2309560	22802930	2277073530	2.1930185	Female	-1.65	-1.4	-0.67	-1.28
21	162560	WSH	2309570	22803030	2277083530	2.0698152	Male	-1.21	-0.64	0	-0.12
21	162560	WSH	2309570	22803040	2277084530	1.9520876	Female	-1.53	-1.17	-0.5	-0.65
21	162560	WSH	2309590	22803230	2277103530	2.0862423	Male	-2.25	-0.41	1.08	-0.13
21	162560	WSH	2309600	22803330	2277113530	1.7960301	Female	0	1.25	1.67	1.57
21	162590	Handwashing	2310540	22812730	2278053530	2.0150582	Male	-1.63	-0.36	0.7	0.61
21	162590	Handwashing	2310550	22812830	2278063530	1.9876797	Male	-1.34	0.3	1.38	0.78
21	162590	Handwashing	2310560	22812930	2278073530	1.7166324	Female	0.3	-0.05	-0.34	1.1
21	162590	Handwashing	2310580	22813130	2278093530	1.8945927	Male	-1.85	-1.14	-0.26	-0.95
21	162590	Handwashing	2310600	22813330	2278113530	2.1683778	Male	-1.46	-0.76	0.02	0
21	162570	Control	2312540	22832730	2280053530	2.1273101	Male	-1.92	-0.33	0.97	-0.25
21	162570	Control	2312570	22833030	2280083530	2.0013689	Male	-2.89	-2.02	-0.75	-0.48
26	162910	Water	2319550	22902830	2287063530	1.9383984	Female	-1.96	-0.94	0.12	-0.92
26	162910	Water	2319560	22902930	2287073530	1.908282	Male	-1.62	-2.29	-2.03	-1.41
26	162910	Water	2319560	22902930	2287073540	1.908282	Male	-1.12	-0.76	-0.22	0.51
26	162920	WSH	2321530	22922630	2289043530	2.1875428	Female	-2.18	-1.39	-0.24	-0.85
26	162920	WSH	2321540	22922730	2289053530	2.0123203	Female	-1.2	0.69	1.76	0.14
26	162920	WSH	2321560	22922930	2289073530	2.0424367	Female	-2.18	-1.93	-1	-1.61
26	162920	WSH	2321570	22923030	2289083530	2.2176591	Male	-1.75	1.01	2.66	1.91
26	162920	WSH	2322540	22932730	2290053530	2.2286105	Male	-1.19	-0.07	0.78	-0.72
26	162920	WSH	2322550	22932830	2290063530	2.0205339	Male	-0.41	0.1	0.41	0.45
26	162920	WSH	2322570	22933030	2290083530	1.8179329	Female	0.12	0.68	0.79	0.89
21	162730	Nutrition + WSH	2335530	23062630	2303043530	2.2915811	Female	-0.86	-0.81	-0.55	-1.03
21	162730	Nutrition + WSH	2335540	23062730	2303053530	2.4202601	Male	-1.35	-2	-1.91	-0.82
21	162730	Nutrition + WSH	2335550	23062830	2303063530	2.3244353	Male	-2.63	0.09	2.1	0.93
21	162730	Nutrition + WSH	2335560	23062930	2303073530	2.2340862	Male	0.22	0.68	0.75	1.24
21	162730	Nutrition + WSH	2335570	23063030	2303083530	2.1738535	Male	-1.64	0.49	1.87	0.36
21	162730	Nutrition + WSH	2335580	23063130	2303093530	2.2833676	Female	-0.81	-0.84	-0.62	0.76
21	162730	Nutrition + WSH	2338540	23092730	2306053530	2.4010951	Male	-2.2	-1.37	-0.23	-0.66
21	162730	Nutrition + WSH	2338550	23092830	2306063530	2.2422998	Male	-3.7	-2	-0.04	-1.24
21	162730	Nutrition + WSH	2338580	23093130	2306093530	1.8151951	Male	-3.3	-2.23	-0.83	0.11
21	162730	Nutrition + WSH	2338590	23093230	2306103530	2.1273101	Male	-0.74	1.75	2.89	1.65
22	162600	Passive Control	2352530	23232630	2320043530	2.1300479	Female	-1.81	-1.08	-0.13	-0.21
22	162600	Passive Control	2352540	23232730	2320053530	1.9958932	Female	-1.82	-0.64	0.44	-0.56
22	162600	Passive Control	2352550	23232830	2320063530	2.0807666	Female	-1.19	-1.29	-0.91	-1.23
22	162600	Passive Control	2352560	23232930	2320073530	2.0835044	Female	-0.95	-0.42	0.08	-1.23
22	162600	Passive Control	2352570	23233030	2320083530	1.927447	Female	-0.73	0.04	0.54	0.17
22	162600	Passive Control	2352580	23233130	2320093530	2.0041068	Female	-1.33	-0.66	0.04	-0.21
22	162600	Passive Control	2352590	23233230	2320103530	2.1026694	Female	-2.44	-1.54	-0.27	-0.9
22	162600	Passive Control	2352610	23233430	2320123530	1.8425736	Female	-0.9	0.26	0.96	0.21
22	162600	Passive Control	2353540	23242730	2321053530	1.8097194	Male	-4.04	-1.98	0.07	-0.92
22	162600	Passive Control	2353550	23242830	2321063530	2.1793292	Male	NA	-4.95	NA	-3.14
22	162600	Passive Control	2353570	23243030	2321083530	1.8453114	Female	-0.27	-1.28	-1.64	-0.87
22	162600	Passive Control	2353590	23243230	2321103530	1.8699521	Female	-1.4	-0.34	0.52	0.46
22	162600	Passive Control	2353600	23243330	2321113530	2.0424367	Female	-0.49	-0.81	-0.83	-2.11
22	162600	Passive Control	2353620	23243530	2321133530	2.1409993	Female	-1.57	-0.34	0.68	-1.01
22	162610	Handwashing	2354530	23252630	2322043530	2.0013689	Female	-0.85	-0.46	-0.06	-1.21
22	162610	Handwashing	2354550	23252830	2322063530	2.0068446	Female	-2.48	0.21	2.01	-0.14
22	162610	Handwashing	2354590	23253230	2322103530	2.1875428	Female	-2.06	-1.52	-0.5	-0.7
22	162610	Handwashing	2354600	23253330	2322113530	2.1218344	Male	-2.54	-1.15	0.27	-0.46
22	162610	Handwashing	2354610	23253430	2322123530	1.8398357	Male	-0.75	-0.32	0.12	1.56
22	162610	Handwashing	2354660	23253930	2322173530	2.1409993	Female	-2.18	-1.92	-0.97	-0.37
22	162610	Handwashing	2354670	23254030	2322183530	1.779603	Female	-1.1	-0.69	-0.18	0
22	162610	Handwashing	2354670	23254040	2322184530	1.9876797	Female	-2.73	-2.06	-0.8	-1.41
22	162610	Handwashing	2354670	23254040	2322184540	1.9876797	Female	-2.7	-1.07	0.48	-0.12
22	162610	Handwashing	2354680	23254130	2322193530	2.0314853	Female	-1.19	-0.63	-0.02	-0.67
22	162610	Handwashing	2354690	23254230	2322203530	2.146475	Female	-3.09	-1.49	0.29	-0.23
22	162640	Sanitation	2355540	23262730	2323053530	1.8234086	Male	-2	-0.45	0.75	1.51
22	162640	Sanitation	2355550	23262830	2323063530	1.9192334	Male	-2.89	-1.89	-0.6	-1.05
22	162640	Sanitation	2355560	23262930	2323073530	2.1793292	Female	-1.98	-0.78	0.42	0.59
22	162640	Sanitation	2355580	23263130	2323093530	2.0999316	Female	-2.98	-2.03	-0.53	-1.89
22	162640	Sanitation	2355600	23263330	2323113530	1.724846	Female	-1.17	-0.03	0.74	1.16
22	162620	Nutrition + WSH	2356530	23272630	2324043530	1.9110198	Female	-1.41	0.35	1.44	-1.38
22	162620	Nutrition + WSH	2356540	23272730	2324053530	1.7932923	Female	-1.63	0.42	1.66	-0.59
22	162620	Nutrition + WSH	2356550	23272830	2324063530	2.2067077	Male	-0.54	-0.24	0.01	1.12
22	162620	Nutrition + WSH	2356580	23273130	2324093530	1.9110198	Male	-0.96	-0.25	0.35	-0.89
22	162620	Nutrition + WSH	2356590	23273230	2324103530	1.9931554	Male	-0.31	0.47	0.84	-1.06
22	162620	Nutrition + WSH	2357540	23282730	2325053530	2.1711157	Male	-0.28	0.59	0.99	NA
22	162620	Nutrition + WSH	2357550	23282830	2325063530	1.9685147	Female	-2.21	-0.4	1.02	0.12
22	162620	Nutrition + WSH	2357560	23282930	2325073530	2.1136208	Male	-0.38	0.32	0.69	1.88
22	162620	Nutrition + WSH	2357570	23283030	2325083530	2.0205339	Male	0.21	1.56	1.96	-0.21
22	162620	Nutrition + WSH	2357580	23283130	2325093530	2.0287474	Female	-0.48	-0.36	-0.22	-0.02
22	162620	Nutrition + WSH	2357600	23283330	2325113530	1.7549624	Male	-1.28	0.83	1.97	0.71
22	162630	Control	2358560	23292930	2326073530	2.0232717	Female	-0.83	-1.31	-1.24	-0.16
22	162650	Water	2359530	23302630	2327043530	2.0506502	Female	-2.54	-2.18	-1.07	-0.19
22	162650	Water	2359540	23302730	2327053530	2.091718	Female	-0.76	0.86	1.67	0.91
22	162650	Water	2359550	23302830	2327063530	1.7878166	Female	-1.65	-0.04	1.06	-0.29
22	162650	Water	2359580	23303130	2327093530	2.0232717	Male	0.17	0.06	-0.09	0.16
22	162650	Water	2359590	23303230	2327103530	1.6618754	Male	-2.04	-0.81	0.23	-0.81
22	162650	Water	2359610	23303430	2327123530	1.9712526	Female	-1.5	-0.11	0.91	-0.53
22	162650	Water	2359620	23303530	2327133530	2.0068446	Male	-1.7	0.64	2.08	-0.56
22	162650	Water	2359630	23303630	2327143530	2.0561259	Male	-1.2	0.32	1.31	0.05
22	162650	Water	2361550	23322830	2329063530	1.9219713	Female	-1.41	-0.95	-0.3	-0.97
22	162650	Water	2361560	23322930	2329073530	2.1711157	Male	0.48	-0.29	-0.83	-1.46
22	162650	Water	2361570	23323030	2329083530	2.0013689	Female	NA	-0.46	NA	0.15
22	162650	Water	2361580	23323130	2329093530	2.017796	Male	-1.9	-1.07	-0.08	-1.01
22	162650	Water	2361590	23323230	2329103530	2.201232	Female	-0.96	0.07	0.76	-0.51
22	162650	Water	2361600	23323330	2329113530	2.0752909	Male	NA	-1.97	NA	-0.78
22	162640	Sanitation	2362530	23332630	2330043530	2.1738535	Female	-1.84	-1.2	-0.26	-1.98
22	162640	Sanitation	2362540	23332730	2330053530	1.8754278	Female	-1.13	-0.42	0.21	-0.48
24	162760	Control	2364530	23352630	2332043530	2.1218344	Male	-2.76	-1.56	-0.14	0.56
24	162760	Control	2364560	23352930	2332073530	2.0561259	Male	-1.01	0.08	0.83	-0.39
24	162760	Control	2364570	23353030	2332083530	2.1273101	Male	-3.38	-1.41	0.49	-1.42
24	162760	Control	2364590	23353230	2332103530	2.3353867	Male	-3.2	-1.76	-0.01	-0.02
24	162760	Control	2364600	23353330	2332113530	1.9329227	Male	-0.37	-0.29	-0.15	-1.21
24	162760	Control	2364610	23353430	2332123530	2.0396988	Male	-5.01	-2.27	0.53	0.06
24	162760	Control	2364620	23353530	2332133530	2.2176591	Male	-2.28	-0.76	0.66	-0.34
24	162760	Control	2364620	23353530	2332133540	2.2176591	Male	-1.35	-0.15	0.78	-0.05
24	162750	Handwashing	2365530	23362630	2333043530	2.110883	Male	-0.57	-0.79	-0.74	-0.31
24	162750	Handwashing	2365540	23362730	2333053530	2.0314853	Male	0.04	1.3	1.72	1.03
24	162750	Handwashing	2365540	23362740	2333054530	2.4175222	Female	0.16	0.57	0.58	1.55
24	162750	Handwashing	2365570	23363030	2333083530	2.0068446	Female	-0.56	0.27	0.73	-1.43
24	162750	Handwashing	2365590	23363230	2333103530	2.1355236	Female	-1.71	0.05	1.31	-1.65
24	162750	Handwashing	2365600	23363330	2333113530	1.9219713	Female	-0.5	0.05	0.37	-1.04
24	162750	Handwashing	2365620	23363530	2333133530	2.2340862	Male	-2.32	-0.83	0.61	-0.58
24	162750	Handwashing	2365620	23363530	2333133540	2.2340862	Female	-2.24	-0.32	1.24	0.32
24	162750	Handwashing	2365630	23363630	2333143530	2.0999316	Female	-2.88	-1.94	-0.48	-0.96
24	162750	Handwashing	2365650	23363830	2333163530	1.9301848	Male	-2.86	-0.36	1.44	-0.55
24	162750	Handwashing	2365660	23363930	2333173530	2.1793292	Female	0.9	1.14	0.84	-0.12
24	162750	Handwashing	2365670	23364030	2333183530	1.7221081	Female	-2.87	-1.46	-0.03	-0.06
24	162750	Handwashing	2365680	23364130	2333193530	2.1163587	Female	-2.11	-1.74	-0.78	0.02
24	162750	Handwashing	2365710	23364430	2333223530	1.7303217	Female	-1.62	-1.29	-0.65	0.86
24	162770	Water	2366530	23372630	2334043530	1.8973306	Female	-2.79	-1.51	-0.09	1.79
24	162770	Water	2366540	23372730	2334053530	2.1601643	Male	-3.49	-2.69	-1.21	0.01
24	162770	Water	2366550	23372830	2334063530	2.036961	Male	-3.12	-1.82	-0.29	-2.87
24	162770	Water	2366560	23372930	2334073530	1.8809035	Female	-1.31	0.16	1.12	0.16
24	162770	Water	2366590	23373230	2334103530	2.2368241	Male	-1.71	-0.46	0.64	-0.29
24	162770	Water	2366600	23373330	2334113530	2.220397	Male	-3.5	-3.06	-1.71	-0.93
24	162770	Water	2366610	23373430	2334123530	2.1081451	Female	-1.6	-0.11	1.01	-1.26
24	162770	Water	2366620	23373530	2334133530	2.1902806	Male	-3.18	-1.42	0.37	-1.55
24	162770	Water	2366630	23373630	2334143530	2.0396988	Female	-1.71	-0.96	-0.07	-0.68
24	162770	Water	2366630	23373640	2334144530	1.8863792	Male	-1.55	-1.92	-1.56	-1.53
24	162770	Water	2366630	23373650	2334145530	1.7002053	Female	-2.04	-1.27	-0.36	0.33
24	162770	Water	2366640	23373730	2334153530	2.0342231	Female	-0.68	0.12	0.61	-0.96
24	162770	Water	2366650	23373830	2334163530	1.9712526	Male	-1.82	-1.75	-1.11	-1.03
24	162770	Water	2366670	23374030	2334183530	2.0862423	Male	-3.18	-1.89	-0.33	-1.96
24	162770	Water	2366680	23374130	2334193530	2.1026694	Male	-3.1	-2.05	-0.61	-0.95
24	162770	Water	2366690	23374230	2334203530	1.8507871	Female	-2.36	-0.58	0.84	0.27
24	162790	Sanitation	2367530	23382630	2335043530	2.0424367	Female	-1.01	-0.65	-0.19	0.46
24	162790	Sanitation	2367560	23382930	2335073530	2.1601643	Female	-2.83	-1.3	0.35	-1.32
24	162790	Sanitation	2367610	23383430	2335123530	1.9438741	Male	-2.5	-1.66	-0.53	0.76
24	162790	Sanitation	2367620	23383530	2335133530	2.0862423	Female	-3.37	-1.82	0.01	-1.31
24	162790	Sanitation	2367630	23383630	2335143530	2.0479124	Female	0.08	0.17	0.08	1.53
24	162790	Sanitation	2367640	23383730	2335153530	2.0424367	Male	-3.49	-1.61	0.25	-1.41
24	162790	Sanitation	2367650	23383830	2335163530	2.4969199	Male	-1.92	-1.2	-0.23	0.48
24	162800	WSH	2368530	23392630	2336043530	2.1574264	Male	-0.96	0.38	1.22	0.16
24	162800	WSH	2368540	23392730	2336053530	2.1930185	Male	-1.03	0.9	1.97	0.56
24	162800	WSH	2368540	23392740	2336054530	1.9520876	Female	-2.25	-1.17	0.02	-0.14
24	162800	WSH	2368550	23392830	2336063530	2.2121834	Male	-2.45	-1.41	-0.11	-0.05
24	162800	WSH	2368580	23393130	2336093530	1.7029432	Female	-1.16	-0.62	-0.07	1.19
24	162820	Control	2369540	23402730	2337053530	2.1218344	Male	0.93	0.83	0.47	0.19
24	162820	Control	2369550	23402830	2337063530	2.1711157	Female	-1.96	-0.32	1.01	-0.97
24	162820	Control	2369560	23402930	2337073530	1.9329227	Female	-2.07	-0.65	0.59	-0.34
24	162820	Control	2369570	23403030	2337083530	1.982204	Male	-1.52	-0.45	0.49	0.06
24	162820	Control	2369580	23403130	2337093530	2.0232717	Female	-2.16	-0.58	0.77	-0.16
24	162820	Control	2369600	23403330	2337113530	2.2395619	Female	0.26	1.13	1.27	1.59
24	162820	Control	2369610	23403430	2337123530	2.2888433	Female	-2.52	-1.35	0.1	-0.17
25	162860	Water	2370530	23412630	2338043530	2.1793292	Female	-2.97	-1.42	0.31	-0.84
25	162860	Water	2370540	23412730	2338053530	1.8617385	Male	-2.29	-0.17	1.32	0.2
25	162860	Water	2370560	23412930	2338073530	1.8562628	Male	-2.24	-0.95	0.24	-1.64
25	162860	Water	2370570	23413030	2338083530	2.0616016	Female	-1.77	-0.84	0.15	1.16
25	162860	Water	2370580	23413130	2338093530	1.8836413	Male	-3.46	-3.3	-2.24	-4.04
25	162860	Water	2370590	23413230	2338103530	2.1437372	Male	-1.93	-0.69	0.49	0.1
25	162860	Water	2370610	23413430	2338123530	1.9603012	Male	-2.94	-0.41	1.44	-0.88
25	162860	Water	2370620	23413530	2338133530	2.0260096	Male	-1.37	-1.04	-0.43	-0.21
25	162860	Water	2370630	23413630	2338143530	1.9986311	Female	-1.18	-1.39	-1.07	-0.7
25	162860	Water	2370660	23413930	2338173530	2.0588638	Female	-1.95	-1.64	-0.78	-0.77
25	162860	Water	2370680	23414130	2338193530	2.0944559	Male	-1.54	0.01	1.15	0.37
25	162860	Water	2370690	23414230	2338203530	1.8836413	Female	-1.7	-0.6	0.38	-1.49
25	162860	Water	2370700	23414330	2338213530	2.0616016	Female	-2.54	-2.15	-1.03	-0.56
25	162860	Water	2370710	23414430	2338223530	1.8261465	Female	-0.94	-0.37	0.13	-1.06
25	162860	Water	2370720	23414530	2338233530	1.779603	Female	-2.69	-1.52	-0.22	-1.15
25	162860	Water	2370730	23414630	2338243530	2.0506502	Female	0.07	0.16	0.08	0.81
25	162860	Water	2370740	23414730	2338253530	1.8206708	Female	-1.24	-0.56	0.1	0.24
25	162860	Water	2370740	23414740	2338254530	2.1546886	Male	-2.78	-1.17	0.44	-1.44
25	162850	Control	2371540	23422730	2339053530	2.0260096	Female	-0.16	0.72	1.03	1.63
25	162850	Control	2371550	23422830	2339063530	2.0260096	Female	-1.73	-0.25	0.9	-1.24
25	162850	Control	2371560	23422930	2339073530	1.9356605	Female	-0.82	-0.23	0.24	-0.55
25	162850	Control	2371570	23423030	2339083530	2.091718	Female	-0.49	0.8	1.38	-0.45
25	162850	Control	2371590	23423230	2339103530	1.9192334	Male	-3.06	-1.06	0.64	-1.42
25	162850	Control	2371600	23423330	2339113530	2.1355236	Female	-0.68	1.21	2.1	-0.72
25	162850	Control	2371610	23423430	2339123530	2.16564	Male	-2.34	-0.39	1.19	0.51
25	162850	Control	2371620	23423530	2339133530	2.1163587	Female	-2.14	-0.41	1.02	-1.98
25	162850	Control	2371640	23423730	2339153530	1.7385352	Male	-2.79	-0.74	0.82	-0.02
24	162800	WSH	2372530	23432630	2340043530	2.0232717	Male	-3.05	0.24	2.39	1.99
24	162800	WSH	2372540	23432730	2340053530	2.0506502	Female	-2.54	-1.58	-0.27	-1.84
24	162800	WSH	2372560	23432930	2340073530	2.1984942	Male	-0.83	-1.19	-1.13	0.4
24	162800	WSH	2372580	23433130	2340093530	2.0971937	Female	-1.48	-0.6	0.26	-0.1
24	162800	WSH	2372590	23433230	2340103530	2.0479124	Female	0.05	0.75	0.91	0.6
24	162780	Passive Control	2373530	23442640	2341044530	2.1930185	Male	-0.4	-0.76	-0.85	-0.9
24	162780	Passive Control	2373540	23442730	2341053530	2.2915811	Male	-2.59	-0.69	1	-0.41
24	162780	Passive Control	2373560	23442930	2341073530	2.0643395	Female	-1.05	-1.38	-1.17	-1.64
24	162780	Passive Control	2373570	23443030	2341083530	1.798768	Male	-1.88	-1.1	-0.21	-0.91
24	162780	Passive Control	2373580	23443130	2341093530	2.1875428	Male	-1.99	-0.42	0.9	0.2
24	162780	Passive Control	2373590	23443230	2341103530	2.0123203	Male	-2.27	-1.64	-0.63	-1.37
24	162780	Passive Control	2373600	23443330	2341113530	1.9520876	Male	-2.69	-0.14	1.64	-0.72
24	162780	Passive Control	2373610	23443430	2341123530	2.1793292	Female	0.06	-0.48	-0.83	0.09
24	162780	Passive Control	2373640	23443730	2341153530	1.8480493	Female	-1.24	-1.07	-0.59	0.06
24	162780	Passive Control	2373650	23443830	2341163530	2.0698152	Female	-1.03	-0.9	-0.51	0.65
24	162780	Passive Control	2373660	23443930	2341173530	2.3353867	Female	-1.41	-0.48	0.37	0.64
24	162780	Passive Control	2373680	23444130	2341193530	1.9603012	Male	-1.82	-1.64	-0.96	-0.51
24	162780	Passive Control	2373690	23444230	2341203530	2.1437372	Female	-1.01	0.37	1.2	-0.51
24	162780	Passive Control	2373700	23444330	2341213530	1.9164956	Female	-1.55	0.2	1.35	1.05
24	162780	Passive Control	2373710	23444430	2341223530	2.0095825	Male	-1.61	-1.38	-0.73	-1
24	162740	Nutrition	2374530	23452630	2342043530	2.2094456	Female	-3.99	-2.87	-0.81	-1.44
24	162740	Nutrition	2374540	23452730	2342053530	2.0095825	Male	-1.32	-1.18	-0.66	-0.27
24	162740	Nutrition	2374550	23452840	2342064530	2.1163587	Male	-3.22	-2.25	-0.79	-1.19
24	162740	Nutrition	2374560	23452930	2342073530	2.1190965	Female	-1.15	-0.67	-0.11	0.44
24	162740	Nutrition	2374570	23453030	2342083530	2.1957563	Male	-2.23	-2.06	-1.21	0.12
24	162740	Nutrition	2374580	23453140	2342094530	1.6974675	Male	-1.43	0.8	1.99	0.19
24	162740	Nutrition	2374590	23453230	2342103530	2.1793292	Male	-2.65	-1.05	0.52	-0.52
24	162740	Nutrition	2374620	23453530	2342133530	1.9739904	Male	-2.35	-0.67	0.74	-0.82
24	162740	Nutrition	2374620	23453540	2342134530	2.0561259	Female	-2.71	-1.95	-0.64	-1.2
24	162740	Nutrition	2374630	23453630	2342143530	1.7741273	Male	-2.91	-2.11	-0.96	-0.66
25	162840	Passive Control	2375530	23462630	2343043530	2.1601643	Female	-2.26	-0.9	0.47	-0.6
25	162840	Passive Control	2375530	23462640	2343044530	2.1437372	Female	-2.03	-0.24	1.17	-0.01
25	162840	Passive Control	2375540	23462730	2343053530	2.1492129	Male	-2.58	-1.2	0.25	0.38
25	162840	Passive Control	2375560	23462930	2343073530	2.1437372	Female	-2.42	-0.95	0.52	-1.08
25	162840	Passive Control	2375570	23463030	2343083530	2.1382615	Male	-0.81	-0.17	0.34	-0.33
25	162840	Passive Control	2375580	23463130	2343093530	2.0150582	Female	1.23	0.96	0.33	-0.08
25	162840	Passive Control	2375590	23463230	2343103530	2.1245722	Female	1.29	0.2	-0.79	1.87
25	162840	Passive Control	2375600	23463330	2343113530	2.1327858	Male	-0.47	0.49	1	0.69
25	162840	Passive Control	2375610	23463430	2343123530	2.0260096	Male	-2.25	-1.84	-0.92	-2.63
25	162840	Passive Control	2375640	23463730	2343153530	2.0835044	Male	-1.73	0.37	1.77	-0.42
25	162840	Passive Control	2375650	23463830	2343163530	1.9520876	Female	-1.22	0.44	1.45	0.79
25	162840	Passive Control	2375690	23464230	2343203530	1.9164956	Female	-0.23	0.16	0.32	-0.67
25	162840	Passive Control	2375710	23464430	2343223530	1.7221081	Female	-1.72	-0.58	0.37	-0.13
25	162840	Passive Control	2375720	23464530	2343233530	1.7713895	Male	-1.27	-0.19	0.63	0.09
25	162840	Passive Control	2375740	23464730	2343253530	1.927447	Male	-2.68	-1.28	0.1	-0.47
25	162830	Sanitation	2376530	23472630	2344043530	2.1601643	Male	-2.29	-0.79	0.62	0.08
25	162830	Sanitation	2376540	23472730	2344053530	2.072553	Male	-3.18	-2.32	-0.94	-1.88
25	162830	Sanitation	2376540	23472730	2344053540	2.072553	Male	-3.28	-2.32	-0.88	-2.83
25	162830	Sanitation	2376550	23472830	2344063530	2.0424367	Female	-0.52	-0.89	-0.92	0.18
25	162830	Sanitation	2376570	23473030	2344083530	2.1984942	Female	-1.13	-0.69	-0.15	-0.43
25	162830	Sanitation	2376590	23473230	2344103530	2.1984942	Female	0.36	1.25	1.37	0.28
25	162830	Sanitation	2376610	23473430	2344123530	2.2176591	Male	NA	-2.01	NA	-1.21
25	162830	Sanitation	2376620	23473530	2344133530	2.0999316	Male	-2.42	-0.77	0.71	0.14
25	162830	Sanitation	2376630	23473630	2344143530	2.1054073	Male	-1.67	-0.44	0.63	1.09
24	162810	Nutrition + WSH	2377530	23482630	2345043530	2.1081451	Male	-1.39	-0.59	0.21	-0.3
24	162810	Nutrition + WSH	2377540	23482730	2345053530	2.0999316	Male	-1.24	0.18	1.14	0.44
24	162810	Nutrition + WSH	2377550	23482830	2345063530	2.1218344	Female	-1.4	-0.75	-0.01	-1.35
24	162810	Nutrition + WSH	2377560	23482930	2345073530	2.1081451	Male	0.11	0.89	1.11	-0.23
24	162810	Nutrition + WSH	2377570	23483030	2345083530	2.1081451	Female	-1.15	-0.21	0.52	0.24
24	162810	Nutrition + WSH	2377610	23483430	2345123530	2.0260096	Female	-0.5	-0.74	-0.73	-0.81
24	162810	Nutrition + WSH	2377630	23483630	2345143530	2.2094456	Male	0.08	-0.39	-0.68	-0.77
24	162810	Nutrition + WSH	2377640	23483730	2345153530	2.2231348	Female	-1.59	-0.7	0.22	0.11
24	162810	Nutrition + WSH	2377650	23483830	2345163530	1.8726899	Female	-1.98	-0.38	0.86	-0.83
24	162810	Nutrition + WSH	2377670	23484030	2345183530	2.0260096	Female	-1.36	-0.66	0.07	-1.52
24	162810	Nutrition + WSH	2377680	23484130	2345193530	2.1409993	Male	-1.16	-0.83	-0.32	-2.31
24	162810	Nutrition + WSH	2377690	23484230	2345203530	2.0533881	Male	-1.58	-1.21	-0.51	0.49
24	162810	Nutrition + WSH	2377700	23484330	2345213530	1.9164956	Female	0.78	-0.42	-1.29	-0.39
24	162810	Nutrition + WSH	2377710	23484430	2345223530	2.0205339	Female	-1.65	-0.69	0.25	0.27
22	162660	Nutrition	2378560	23492930	2346073530	2.0835044	Male	-1.92	-0.51	0.71	-1.08
22	162660	Nutrition	2378570	23493030	2346083530	2.0451745	Male	-0.2	0.61	0.95	0.13
22	162660	Nutrition	2378600	23493330	2346113530	1.9767283	Male	-1.37	0.56	1.75	-0.16
22	162670	Control	2379530	23502630	2347043530	1.9028063	Female	-1.35	-0.02	0.9	-1.45
22	162670	Control	2379540	23502730	2347053530	2.1245722	Male	-2.2	-1.2	-0.03	-0.61
22	162670	Control	2379550	23502830	2347063530	1.8672142	Male	-4.3	-3.02	-1.16	-2.69
22	162670	Control	2379560	23502930	2347073530	2.1902806	Male	-2.9	-0.28	1.72	0.7
22	162670	Control	2379570	23503030	2347083530	1.6454483	Male	-2.24	-2.53	-2.05	0.11
22	162670	Control	2379580	23503130	2347093530	1.9849418	Male	-1.63	-0.61	0.35	-0.46
22	162670	Control	2379590	23503230	2347103530	1.9028063	Male	-1.2	-0.01	0.85	0.67
22	162670	Control	2379600	23503330	2347113530	2.16564	Male	-2.3	-0.65	0.82	-0.29
22	162670	Control	2379610	23503430	2347123530	2.1492129	Male	-1.12	0.13	1	-0.71
22	162680	WSH	2380540	23512730	2348053530	2.1163587	Male	-0.27	-0.83	-1.05	-0.9
22	162680	WSH	2380550	23512830	2348063530	2.16564	Male	-3.15	-1.89	-0.3	0.44
22	162680	WSH	2380570	23513030	2348083530	1.9329227	Male	-1	-1.29	-1.07	-0.11
22	162680	WSH	2380590	23513230	2348103530	2.110883	Female	-2	-0.93	0.22	0.74
22	162680	WSH	2380600	23513330	2348113530	2.1081451	Male	-2.44	-1.93	-0.88	-0.3
23	162690	Control	2382530	23532630	2350043530	1.9137577	Female	-1.26	-1.15	-0.68	-0.38
23	162690	Control	2382540	23532730	2350053530	1.927447	Male	-1.68	-1.63	-1.04	-0.54
23	162690	Control	2382550	23532830	2350063530	2.0999316	Male	-1.78	-0.1	1.17	-0.44
23	162690	Control	2382560	23532930	2350073530	1.9438741	Female	-1.38	-0.87	-0.2	1.3
23	162690	Control	2382570	23533030	2350083530	1.9575633	Male	-2.77	-2.09	-0.94	-1.9
23	162690	Control	2382580	23533130	2350093530	2.110883	Female	-2.06	-1.78	-0.87	-2.12
23	162690	Control	2382600	23533330	2350113530	2.0123203	Male	-0.9	-0.51	-0.05	0.76
23	162690	Control	2382610	23533430	2350123530	1.8562628	Male	0.92	0.82	0.45	1.54
23	162690	Control	2382620	23533530	2350133530	2.1054073	Female	-0.77	-0.14	0.32	0.53
23	162690	Control	2382630	23533630	2350143530	2.255989	Female	-2.35	-1.42	-0.13	-1.14
23	162690	Control	2382640	23533730	2350153530	2.1409993	Male	-0.85	0.14	0.8	0.54
23	162690	Control	2382650	23533830	2350163530	2.0698152	Female	-1.64	-1.02	-0.18	-1.07
23	162690	Control	2382670	23534030	2350183530	2.1848049	Female	-2.44	-1.86	-0.67	-0.34
23	162690	Control	2382680	23534130	2350193530	1.9164956	Male	-1.32	0.29	1.33	-1.27
23	162690	Control	2382690	23534230	2350203530	2.1327858	Female	-2.27	-0.97	0.38	0.57
22	162630	Control	2383540	23542730	2351053530	2.1300479	Female	-0.48	-0.84	-0.89	-1.14
22	162630	Control	2383550	23542830	2351063530	1.9575633	Male	-2.87	-2.28	-1.14	-1.02
22	162630	Control	2383560	23542930	2351073530	2.2121834	Female	-2.84	-1.35	0.32	-1.73
22	162630	Control	2383570	23543030	2351083530	2.0123203	Male	-0.94	-0.28	0.29	-2.33
22	162630	Control	2383580	23543130	2351093530	2.0287474	Female	-1.15	0.03	0.85	1.05
22	162630	Control	2383590	23543230	2351103530	1.889117	Male	NA	-5.42	-3.04	-2.94
22	162630	Control	2383600	23543330	2351113530	2.0807666	Female	-2.86	-1.63	-0.1	-1.3
22	162630	Control	2383620	23543540	2351134530	1.7631759	Male	-3.77	-2.59	-0.99	-1.16
22	162630	Control	2383630	23543630	2351143530	2.1409993	Female	-2.93	-2.25	-0.83	-1.65
22	162630	Control	2383640	23543730	2351153530	1.798768	Female	-2.33	-0.89	0.38	-2.75
22	162630	Control	2383650	23543830	2351163530	2.1190965	Male	-3.33	-1.27	0.63	-1.04
22	162630	Control	2383660	23543930	2351173530	2.3709788	Male	-5.54	-2.99	0.12	-2.22
23	162700	Sanitation	2384540	23552730	2352053530	1.9192334	Male	-0.76	-0.01	0.54	0.06
23	162700	Sanitation	2384550	23552830	2352063530	1.853525	Male	0.52	0.89	0.83	1.1
23	162700	Sanitation	2384560	23552930	2352073530	1.9466119	Female	-2.83	-2.28	-1.04	-1.72
23	162700	Sanitation	2384580	23553130	2352093530	2.1190965	Female	-1.27	-0.45	0.3	0.73
23	162700	Sanitation	2384610	23553430	2352123530	2.2696783	Female	-0.94	-0.93	-0.63	-0.44
23	162700	Sanitation	2384620	23553530	2352133530	1.7522245	Male	-1.45	-1.42	-0.94	-0.41
23	162720	Handwashing	2386530	23572630	2354043530	2.16564	Female	-0.44	0.58	1.04	-1.11
23	162720	Handwashing	2386550	23572830	2354063530	1.9137577	Male	-2.61	-0.72	0.8	-1.12
23	162720	Handwashing	2386560	23572930	2354073530	1.9247091	Female	-2.39	-1.66	-0.54	-1.04
23	162700	Sanitation	2388530	23592630	2356043530	2.1136208	Female	-2.65	-1.3	0.2	-1.55
23	162700	Sanitation	2388540	23592730	2356053530	2.0698152	Male	-0.6	-0.83	-0.77	-1.36
23	162700	Sanitation	2388550	23592830	2356063530	1.6728268	Male	-2.05	-0.87	0.15	1.19
23	162700	Sanitation	2388560	23592930	2356073530	2.1492129	Female	-1.59	-1.32	-0.62	-1.02
23	162700	Sanitation	2388570	23593030	2356083530	1.9247091	Male	-1.34	-1.15	-0.62	1.01
23	162700	Sanitation	2388580	23593130	2356093530	2.0396988	Female	-1.1	0.35	1.24	0.47
23	162700	Sanitation	2388590	23593230	2356103530	2.0889802	Female	-1.18	-0.66	-0.06	0.84
23	162700	Sanitation	2388600	23593330	2356113530	1.9876797	Female	1.5	1.39	0.76	0.46
23	162720	Handwashing	2389530	23602640	2357044530	2.1054073	Male	-0.49	1.08	1.81	-0.01
23	162720	Handwashing	2389540	23602730	2357053530	2.0807666	Male	-2.49	-1.93	-0.85	-1.15
23	162720	Handwashing	2389550	23602830	2357063530	2.0588638	Male	-0.86	-0.32	0.16	1.36
23	162720	Handwashing	2389580	23603130	2357093530	1.9712526	Male	-1.82	-2.3	-1.89	-1.33
21	162710	Control	2390540	23612730	2358053530	2.0835044	Male	-2.12	-1.05	0.11	-1.59
21	162710	Control	2390560	23612930	2358073530	1.9219713	Male	-1.23	-0.82	-0.23	-0.02
21	162710	Control	2390590	23613230	2358103530	2.0944559	Female	-0.68	-0.33	-0.02	-0.53
21	162710	Control	2390600	23613330	2358113530	2.2833676	Male	-3.88	-3.24	-1.68	-1.28
21	162710	Control	2390610	23613430	2358123530	1.9767283	Male	-2.56	-0.03	1.72	0.8
21	162710	Control	2390630	23613630	2358143530	1.8781656	Male	-3.01	-2.68	-1.65	-0.71
22	162660	Nutrition	2392530	23632630	2360043530	2.110883	Male	-1.97	-0.45	0.84	0.94
22	162660	Nutrition	2392540	23632730	2360053530	1.9329227	Male	-2.53	-0.1	1.58	1.37
22	162660	Nutrition	2392550	23632840	2360064530	2.036961	Male	-0.17	0.85	1.26	0.65
25	162930	Nutrition	2395530	23662630	2363043530	2.1930185	Female	-1.83	-0.36	0.87	0.15
25	162930	Nutrition	2395540	23662730	2363053530	1.8973306	Female	-0.19	0.23	0.4	0.14
25	162930	Nutrition	2396530	23672630	2364043530	1.7960301	Female	-0.96	-0.28	0.28	-0.74
25	162930	Nutrition	2396560	23672930	2364073530	2.0670773	Male	-2.81	-1.39	0.1	-0.92
25	162930	Nutrition	2396560	23672940	2364074530	1.9849418	Female	-2.85	-0.98	0.69	0.32
25	162930	Nutrition	2396580	23673130	2364093530	2.0752909	Female	-1.45	-1.07	-0.41	-0.65
25	162930	Nutrition	2396580	23673140	2364094530	1.9520876	Male	0.29	0.12	-0.09	-0.57
25	162930	Nutrition	2396590	23673230	2364103530	2.1382615	Female	-2.38	-0.74	0.75	0.28
25	162930	Nutrition	2396600	23673330	2364113530	1.8754278	Male	-0.64	-0.11	0.31	0.48
25	162930	Nutrition	2396600	23673340	2364114530	2.1081451	Male	-3.11	-1.8	-0.24	0.06
25	162930	Nutrition	2396600	23673350	2364115530	2.1081451	Male	-4.29	-3.71	-2.19	-2.64
25	162930	Nutrition	2396610	23673430	2364123530	1.8398357	Female	-0.28	0.71	1.12	-0.51
25	162930	Nutrition	2396640	23673730	2364153530	1.9466119	Female	-3.18	-2.23	-0.72	-2.72
31	172530	WSH	2399530	23702630	2367043530	2.220397	Male	-0.86	0.01	0.63	0.24
31	172530	WSH	2399540	23702730	2367053530	1.9219713	Female	-2.45	-2.13	-1.13	-0.97
31	172530	WSH	2399560	23702930	2367073530	2.2286105	Female	-2.02	-0.71	0.55	-0.04
31	172530	WSH	2399580	23703130	2367093530	2.0396988	Male	-0.63	-0.07	0.34	0.06
31	172530	WSH	2399590	23703230	2367103530	2.3107461	Male	-1.29	0.71	1.93	0.29
31	172530	WSH	2399600	23703330	2367113530	2.0780287	Male	-1.14	-0.58	0.03	-0.71
25	162980	Control	2400530	23712630	2368043530	1.9876797	Male	-1.01	-0.24	0.41	-0.54
25	162980	Control	2400540	23712730	2368053530	1.8316222	Male	-2.4	-1.42	-0.32	-0.73
25	162980	Control	2400570	23713030	2368083530	2.091718	Female	-1.74	-1.26	-0.44	-0.95
25	162980	Control	2400580	23713130	2368093530	2.0807666	Female	-0.3	0.44	0.75	0.85
25	162980	Control	2400590	23713230	2368103530	2.0752909	Female	-0.93	-0.05	0.57	-0.58
25	162980	Control	2400600	23713330	2368113530	1.6837782	Male	-0.56	1.11	1.88	0.21
25	162980	Control	2400620	23713530	2368133530	1.9849418	Female	-0.61	0.35	0.87	-1.55
25	162980	Control	2400630	23713630	2368143530	1.7577002	Female	-1.06	-0.13	0.54	-1.05
25	162980	Control	2400640	23713730	2368153530	1.7604381	Female	-0.55	-0.1	0.22	0.1
25	162980	Control	2400650	23713830	2368163530	2.0314853	Male	-2.65	-0.85	0.72	-1.03
25	162980	Control	2400670	23714030	2368183530	1.9876797	Male	0.2	0.3	0.24	-0.54
25	162980	Control	2400680	23714130	2368193530	1.9548255	Female	-1.26	-0.41	0.32	0.07
25	162980	Control	2400690	23714230	2368203530	1.9383984	Female	0.33	-0.12	-0.52	0.09
25	162980	Control	2400700	23714330	2368213530	1.8617385	Female	0.73	1.4	1.34	1.05
25	162940	Handwashing	2401530	23722630	2369043530	1.9219713	Female	-4.97	-3.29	-0.67	-2.55
25	162940	Handwashing	2401550	23722830	2369063530	2.0533881	Female	-2.79	-0.79	0.94	-1.27
25	162940	Handwashing	2401560	23722930	2369073530	1.9329227	Male	-2.33	-0.41	1.06	1.29
25	162980	Control	2403530	23742630	2371043530	1.9548255	Female	-2.42	-1.53	-0.34	-2.16
25	162980	Control	2403540	23742730	2371053530	2.1081451	Female	-2.75	-0.92	0.76	-0.4
25	162980	Control	2403560	23742930	2371073530	2.1492129	Male	-1.66	-0.51	0.54	0.38
25	162980	Control	2403570	23743030	2371083530	1.779603	Female	-2.85	-1.71	-0.35	-1
25	162980	Control	2403580	23743130	2371093530	2.1902806	Male	-3.53	-1.67	0.26	-1.48
25	162980	Control	2403600	23743330	2371113530	2.1081451	Female	-0.17	-0.43	-0.57	-0.4
25	162940	Handwashing	2404530	23752630	2372043530	2.1875428	Male	-0.83	0.37	1.09	-0.02
25	162940	Handwashing	2404540	23752730	2372053530	1.8069815	Female	-1.2	-0.57	0.04	-0.1
25	162940	Handwashing	2404550	23752830	2372063530	1.9383984	Female	-1.43	-1.15	-0.55	-1.27
25	162940	Handwashing	2404560	23752930	2372073530	1.8672142	Female	-0.63	0.15	0.61	-0.83
25	162940	Handwashing	2404570	23753030	2372083530	2.0780287	Male	-1.11	-0.69	-0.16	-1.3
25	162940	Handwashing	2404580	23753130	2372093530	1.9493498	Male	-1.55	-0.1	0.99	-1.16
25	162940	Handwashing	2404590	23753230	2372103530	2.3271732	Female	NA	-2.92	NA	NA
27	162960	WSH	2408530	23792630	2376043530	2.1875428	Male	-0.86	-0.35	0.11	0.2
27	162960	WSH	2408540	23792730	2376053530	2.4120465	Male	-2.08	-0.97	0.23	1.28
27	162960	WSH	2408580	23793130	2376093530	1.7932923	Female	-0.54	-0.79	-0.75	-1.09
27	162970	Water	2412530	23832630	2380043530	2.0533881	Male	NA	-3.73	NA	-0.83
27	162970	Water	2412540	23832730	2380053530	2.0835044	Male	-1.25	-0.97	-0.44	-0.42
27	162970	Water	2412550	23832830	2380063530	2.091718	Female	-0.37	0.52	0.9	-0.67
27	162970	Water	2412560	23832940	2380074530	1.8179329	Male	-2.87	-2.09	-0.94	-1.6
27	162970	Water	2412570	23833030	2380083530	2.036961	Female	2.2	1.46	0.39	1.26
27	162970	Water	2412580	23833130	2380093530	2.0479124	Female	-0.91	-0.82	-0.5	0.24
27	162970	Water	2412590	23833230	2380103530	2.1245722	Female	-0.35	1.12	1.72	1.65
27	162970	Water	2412600	23833330	2380113530	2.0670773	Male	-0.69	0.16	0.71	-0.99
27	162970	Water	2412610	23833430	2380123530	2.1245722	Male	-1.08	-1.65	-1.57	-0.61
27	162970	Water	2412620	23833530	2380133530	2.2778919	Male	-0.31	0.16	0.41	1.12
27	162970	Water	2412650	23833830	2380163530	2.2696783	Female	-3.39	-2.1	-0.23	-0.44
27	162970	Water	2413530	23842630	2381043530	2.0752909	Female	-1.29	-0.34	0.47	-0.08
27	162970	Water	2413540	23842730	2381053530	2.4421629	Female	-1.11	0.17	1.02	0.1
27	162970	Water	2413570	23843030	2381083530	2.0068446	Female	-1.61	-1.5	-0.87	-1.43
27	162960	WSH	2415530	23862630	2383043530	2.1245722	Female	-2.04	0.2	1.75	-0.78
27	162960	WSH	2415540	23862730	2383053530	2.1793292	Male	-2.03	-0.56	0.75	-0.74
27	162960	WSH	2415570	23863030	2383083530	1.9657769	Female	1.23	1.42	1	0.13
27	162960	WSH	2415590	23863230	2383103530	1.8206708	Female	-1.63	-0.93	-0.14	-0.26
31	172530	WSH	2416530	23872630	2384043530	2.1629021	Female	-3.04	-1.3	0.5	-0.18
31	172530	WSH	2416540	23872730	2384053530	2.1820671	Male	-0.09	1.22	1.72	1.3
31	172530	WSH	2416540	23872740	2384054530	1.9110198	Female	-1.38	-0.61	0.14	0.34
31	172530	WSH	2416550	23872830	2384063530	2.1902806	Female	-1.35	-1.35	-0.87	-0.28
27	162990	Nutrition	2417530	23882630	2385043530	2.2039699	Female	-1.42	-0.3	0.61	-1.79
27	162990	Nutrition	2417540	23882730	2385053530	2.1163587	Male	-1.7	-1.56	-0.91	1
27	162990	Nutrition	2417560	23882930	2385073530	2.0780287	Male	-2.52	-0.93	0.55	-0.78
27	162990	Nutrition	2417570	23883030	2385083530	1.9575633	Female	-1.64	-0.81	0.07	-0.15
27	162990	Nutrition	2417630	23883630	2385143530	1.9192334	Female	-0.8	-0.09	0.42	-0.03
27	162990	Nutrition	2417640	23883730	2385153530	2.0561259	Male	-2.11	-1.13	-0.01	-0.17
27	162990	Nutrition	2417650	23883830	2385163530	1.8425736	Female	-1.15	-0.33	0.35	-0.58
27	162990	Nutrition	2417670	23884030	2385183530	1.7029432	Female	-1.06	-0.42	0.14	-1.77
25	163000	Nutrition + WSH	2418540	23892730	2386053530	2.1273101	Male	0.49	1.75	2.04	0.55
25	163000	Nutrition + WSH	2418570	23893030	2386083530	2.0971937	Male	-1.04	0.62	1.59	-0.66
25	163000	Nutrition + WSH	2418600	23893330	2386113530	1.9685147	Female	-0.99	-1.25	-1.02	0.34
25	163000	Nutrition + WSH	2418640	23893730	2386153530	2.0807666	Female	-1.58	-0.34	0.68	-0.8
27	163050	Passive Control	2419530	23902630	2387043530	2.4449008	Male	-3.49	-2.03	-0.14	4.41
27	163050	Passive Control	2419560	23902930	2387073530	2.3791923	Female	-1.64	-1.92	-1.4	0.09
27	163050	Passive Control	2419580	23903130	2387093530	1.9603012	Female	0.53	1.09	1.02	0.06
27	163050	Passive Control	2419600	23903330	2387113530	2.1054073	Male	-2.11	-1.62	-0.68	-0.3
25	163000	Nutrition + WSH	2421530	23922630	2389043530	1.9767283	Female	-0.96	-0.12	0.49	1.04
25	163000	Nutrition + WSH	2421550	23922830	2389063530	2.1026694	Male	-1.63	-0.32	0.76	-0.22
25	163000	Nutrition + WSH	2421560	23922930	2389073530	1.8151951	Female	-0.29	0.82	1.28	-0.47
25	163000	Nutrition + WSH	2421580	23923140	2389094530	1.6290212	Female	-0.22	0.37	0.64	-0.8
25	163000	Nutrition + WSH	2421590	23923230	2389103530	1.9247091	Female	-0.6	-0.59	-0.43	-1.19
25	163000	Nutrition + WSH	2421600	23923330	2389113530	1.9192334	Male	-2.93	-1.89	-0.58	-1.42
27	163010	Nutrition + WSH	2422540	23932730	2390053530	2.1957563	Female	-1.72	-1.2	-0.35	-0.93
27	163010	Nutrition + WSH	2422550	23932830	2390063530	2.2094456	Female	0.39	-0.21	-0.7	0.41
27	163010	Nutrition + WSH	2422560	23932930	2390073530	1.9110198	Female	-0.46	0.17	0.52	-0.81
27	163010	Nutrition + WSH	2422570	23933030	2390083530	2.1902806	Male	-1.62	-0.25	0.86	-1.12
27	163010	Nutrition + WSH	2422580	23933130	2390093530	2.1519507	Female	1.44	0.35	-0.68	1.26
27	163010	Nutrition + WSH	2422590	23933230	2390103530	2.1136208	Male	-0.1	0.81	1.16	0.64
27	163010	Nutrition + WSH	2422600	23933330	2390113530	1.9356605	Female	-0.54	0.54	1.07	1.02
27	163010	Nutrition + WSH	2422610	23933430	2390123530	2.4010951	Female	-1.38	0.53	1.73	1.42
27	163010	Nutrition + WSH	2422620	23933530	2390133530	2.0944559	Female	-0.47	0.02	0.3	0.04
27	163010	Nutrition + WSH	2422630	23933630	2390143530	2.2067077	Male	-2.38	-0.82	0.65	-1.86
27	163030	Control	2423530	23942630	2391043530	2.1245722	Male	-1.31	0.6	1.78	0.78
27	163030	Control	2423540	23942730	2391053530	2.0698152	Female	-1.43	0.36	1.51	0.5
27	163030	Control	2423570	23943030	2391083530	1.8945927	Female	-2.81	-1.03	0.56	0.07
27	163030	Control	2423570	23943040	2391084530	1.798768	Female	-1.36	0.13	1.1	-0.96
27	163030	Control	2423580	23943130	2391093530	1.8398357	Male	-1.91	0.17	1.53	0.6
27	163030	Control	2423590	23943230	2391103530	2.0889802	Male	-3.25	-3.02	-1.88	-1.23
27	163030	Control	2423610	23943430	2391123530	1.9164956	Male	-3.65	-2.55	-0.99	-0.75
27	163030	Control	2423620	23943530	2391133530	2.1793292	Female	-1.65	-0.93	-0.05	-0.27
27	163030	Control	2423630	23943630	2391143530	2.2121834	Male	-0.99	-0.18	0.46	-0.77
27	163030	Control	2423640	23943730	2391153530	2.1683778	Male	-2.15	-1.47	-0.43	0.29
27	163030	Control	2423660	23943930	2391173530	2.1601643	Male	-3.17	-1.75	-0.1	-1.23
27	163030	Control	2423670	23944030	2391183530	2.1875428	Female	-1.61	-1.69	-1.11	-0.42
27	163060	Control	2424540	23952730	2392053530	2.0314853	Male	-1.91	0.05	1.44	0.73
27	163060	Control	2424560	23952930	2392073530	1.9329227	Female	-2.29	-1.14	0.08	-0.48
27	163050	Passive Control	2425530	23962640	2393044530	1.9383984	Female	-1.74	-0.16	1.01	1.09
27	163050	Passive Control	2425570	23963030	2393083530	2.1574264	Female	0.07	0.21	0.14	-0.03
27	163050	Passive Control	2425580	23963130	2393093530	1.8425736	Female	-1.51	-1.14	-0.5	-1.23
27	163020	Handwashing	2426530	23972640	2394044530	1.9164956	Male	-3.15	-0.61	1.3	-0.24
27	163020	Handwashing	2426530	23972660	2394046530	1.7549624	Female	-1.96	-2.01	-1.38	-0.39
27	163020	Handwashing	2426540	23972730	2394053530	1.8809035	Female	-1.95	-0.4	0.81	-0.92
27	163020	Handwashing	2426550	23972830	2394063530	2.0533881	Male	-0.87	-0.65	-0.29	-0.98
27	163020	Handwashing	2426560	23972930	2394073530	1.9164956	Female	0.47	-0.16	-0.67	0.12
27	163020	Handwashing	2426590	23973230	2394103530	1.927447	Female	-1.77	-0.14	1.05	-1.69
27	163020	Handwashing	2426600	23973330	2394113530	2.1245722	Male	-0.89	0.1	0.78	0.34
27	163020	Handwashing	2426610	23973430	2394123530	2.1546886	Female	-2.27	-0.97	0.38	-0.31
27	163020	Handwashing	2426620	23973530	2394133530	2.16564	Male	-3.47	-2.02	-0.27	-0.58
27	163020	Handwashing	2426630	23973630	2394143530	2.0835044	Female	-1.9	-0.39	0.86	1.06
27	163020	Handwashing	2426640	23973730	2394153530	2.072553	Female	-0.83	-0.12	0.4	-0.15
27	163020	Handwashing	2426650	23973830	2394163530	1.8863792	Female	0.73	0.46	0	0.73
27	163020	Handwashing	2426670	23974030	2394183530	1.7522245	Female	-1.04	-0.35	0.23	-1.69
27	163040	Sanitation	2427540	23982730	2395053530	1.8754278	Male	-1.89	-1.15	-0.25	-1.15
27	163040	Sanitation	2427550	23982830	2395063530	2.1601643	Male	-0.65	-0.53	-0.3	0.74
27	163040	Sanitation	2427580	23983130	2395093530	2.2094456	Male	-1.48	-1.09	-0.43	-1.72
27	163040	Sanitation	2427590	23983230	2395103530	2.1136208	Female	-1.31	0.32	1.37	NA
27	163040	Sanitation	2427600	23983330	2395113530	1.9958932	Female	-1.6	-0.34	0.69	1.16
27	163040	Sanitation	2427610	23983430	2395123530	2.2094456	Male	-1.23	-1.37	-1.04	-0.19
27	163040	Sanitation	2427620	23983530	2395133530	2.0314853	Male	-1.91	0.36	1.85	1.1
27	163040	Sanitation	2427660	23983930	2395173530	2.2039699	Female	1.09	1.71	1.51	0.99
26	163100	Nutrition + WSH	2428540	23992740	2396054530	1.7631759	Male	-0.96	-0.5	0.02	0.03
26	163100	Nutrition + WSH	2428570	23993030	2396083530	1.9958932	Female	-0.55	0.26	0.7	0.23
26	163100	Nutrition + WSH	2429530	24002630	2397043530	1.798768	Female	-0.62	-0.17	0.18	-0.74
26	163100	Nutrition + WSH	2429540	24002730	2397053530	2.0205339	Female	-1.04	0.08	0.83	1.28
26	163100	Nutrition + WSH	2429560	24002930	2397073530	2.1273101	Female	-1.32	-1.28	-0.8	-1.07
26	163100	Nutrition + WSH	2429580	24003130	2397093530	2.0835044	Male	-2.02	-0.33	1.03	0.53
26	163100	Nutrition + WSH	2429590	24003230	2397103530	1.8973306	Female	-1.33	0.06	1	0.71
26	163100	Nutrition + WSH	2429600	24003330	2397113530	2.1848049	Male	-0.79	0.04	0.6	1.58
26	163100	Nutrition + WSH	2429630	24003630	2397143530	1.9603012	Female	-0.06	-0.27	-0.42	-0.37
26	163100	Nutrition + WSH	2429630	24003640	2397144530	1.9356605	Male	0.52	0.77	0.67	0.55
26	163100	Nutrition + WSH	2429640	24003730	2397153530	2.0150582	Female	-0.19	-0.27	-0.32	1
26	163100	Nutrition + WSH	2429650	24003830	2397163530	1.9904175	Female	-1.65	0.85	2.3	-0.33
31	172590	Nutrition + WSH	2430530	24012630	2398043530	1.9000684	Female	-0.93	-0.67	-0.27	-0.87
31	172590	Nutrition + WSH	2430550	24012830	2398063530	2.3737166	Female	-2.75	-0.83	0.99	-0.12
31	172590	Nutrition + WSH	2430560	24012930	2398073530	2.3244353	Male	-1.75	-0.25	0.98	-0.16
31	172590	Nutrition + WSH	2430570	24013030	2398083530	2.3655031	Female	-3.54	-1.86	0.25	-1.82
31	172570	Passive Control	2431540	24022730	2399053530	2.1492129	Female	-1.84	-1	0.01	-0.02
31	172570	Passive Control	2431550	24022830	2399063530	2.1820671	Female	-2.04	-1.38	-0.33	0.16
31	172570	Passive Control	2431590	24023230	2399103530	2.1409993	Male	-1.77	-0.61	0.48	-0.12
31	172570	Passive Control	2431600	24023330	2399113530	1.6427105	Male	-3.23	-0.11	1.9	-0.11
26	163110	Control	2432530	24032630	2400043530	2.1355236	Female	-1.47	-1.26	-0.64	-0.15
26	163110	Control	2432540	24032730	2400053530	2.1848049	Female	-1.48	-1.18	-0.52	-1.7
26	163110	Control	2432550	24032830	2400063530	1.8644764	Male	-1.72	-1.39	-0.7	1.9
26	163110	Control	2432580	24033130	2400093530	1.7631759	Female	-3.03	0.01	1.99	0.17
26	163110	Control	2432590	24033230	2400103530	2.2505133	Male	-3.66	-1.04	1.24	-0.23
26	163110	Control	2432600	24033330	2400113530	2.146475	Female	-1.77	-1.07	-0.15	-0.3
26	163110	Control	2432610	24033430	2400123530	2.0780287	Female	-3.5	-1.95	-0.06	-0.22
26	163110	Control	2433530	24042630	2401043530	2.1355236	Male	-2.19	-1.34	-0.22	-1.94
26	163110	Control	2433540	24042730	2401053530	2.0862423	Male	NA	-4.29	NA	NA
26	163110	Control	2433550	24042830	2401063530	2.3080082	Female	0.03	0.96	1.22	1.45
26	163110	Control	2433560	24042930	2401073530	1.9438741	Male	-1.27	-0.94	-0.37	-0.49
26	163110	Control	2433570	24043030	2401083530	2.0287474	Female	-2.23	-0.98	0.29	-1.17
26	163110	Control	2433590	24043230	2401103530	1.9055441	Female	0.03	0.08	0.01	2.14
31	172610	Nutrition	2434550	24052830	2402063530	2.1820671	Male	-0.75	0.54	1.27	1.08
31	172580	Handwashing	2435530	24062630	2403043530	2.2258727	Male	-3.67	-1.76	0.25	-1.73
31	172580	Handwashing	2435540	24062730	2403053530	2.2340862	Male	-2.29	-1.13	0.17	-1.88
31	172580	Handwashing	2435550	24062830	2403063530	2.1437372	Female	0.17	0.8	0.88	0.42
31	172560	Sanitation	2436530	24072630	2404043530	2.403833	Male	-1.94	-0.09	1.35	-0.59
31	172560	Sanitation	2436550	24072830	2404063530	1.9904175	Male	-2.17	-1.39	-0.35	-0.39
31	172560	Sanitation	2436560	24072930	2404073530	2.0971937	Male	-0.81	0.81	1.68	-0.73
31	172560	Sanitation	2436570	24073030	2404083530	2.1382615	Male	-0.9	0.28	1.04	0.69
31	172590	Nutrition + WSH	2437530	24082630	2405043530	2.2696783	Female	-2.56	-0.81	0.84	-0.86
31	172590	Nutrition + WSH	2437540	24082730	2405053530	2.3463381	Male	0.19	-0.96	-1.62	-1.4
31	172590	Nutrition + WSH	2437580	24083130	2405093530	2.2861054	Male	-0.3	0.15	0.39	-0.41
31	172590	Nutrition + WSH	2437590	24083240	2405104530	2.0123203	Male	-0.61	-0.86	-0.78	-0.93
31	172560	Sanitation	2438530	24092630	2406043530	1.8781656	Female	-0.13	0.06	0.1	-0.05
31	172560	Sanitation	2438540	24092730	2406053530	2.0561259	Male	-1.62	0.11	1.34	0.78
31	172560	Sanitation	2438550	24092830	2406063530	2.146475	Female	-2.97	-1.4	0.31	-0.94
31	172560	Sanitation	2438560	24092930	2406073530	1.9438741	Female	-2.14	-1.47	-0.45	-0.35
31	172560	Sanitation	2438580	24093140	2406094530	1.9110198	Male	-0.46	0.19	0.59	-0.01
31	172570	Passive Control	2440530	24112630	2408043530	2.1273101	Male	0.15	0.95	1.17	0.26
31	172570	Passive Control	2440540	24112730	2408053530	2.0889802	Male	-2.36	-0.9	0.48	-0.5
31	172570	Passive Control	2440550	24112830	2408063530	1.889117	Female	-0.86	0.49	1.24	0.72
31	172570	Passive Control	2440560	24112930	2408073530	2.5900068	Female	-3.38	-1.86	0.21	0.25
26	163090	Handwashing	2441540	24122740	2409054530	1.7713895	Female	0.03	0.63	0.8	0.52
26	163090	Handwashing	2441550	24122830	2409063530	1.963039	Male	-0.67	-0.85	-0.71	0
26	163090	Handwashing	2441570	24123040	2409084530	1.9383984	Female	-1.68	-1.82	-1.27	-1.06
26	163090	Handwashing	2442550	24132830	2410063530	2.1492129	Female	-1.41	0.42	1.59	0.34
26	163090	Handwashing	2442560	24132930	2410073530	1.9329227	Male	-0.67	0.37	0.98	0.85
26	163090	Handwashing	2442570	24133030	2410083530	1.9931554	Male	-1.03	-0.32	0.31	1
31	172600	Water	2443530	24142630	2411043530	2.2696783	Female	-1.56	-0.34	0.69	-0.08
31	172600	Water	2443540	24142730	2411053530	1.963039	Male	-0.97	-0.53	-0.03	-0.29
31	172600	Water	2443550	24142830	2411063530	2.275154	Male	-4.64	-2.67	-0.26	-1.92
31	172600	Water	2443560	24142930	2411073530	2.017796	Male	-0.99	-0.91	-0.55	-0.72
31	172600	Water	2443570	24143030	2411083530	1.5003422	Male	-2.4	-2.05	-1.29	0.25
31	172600	Water	2443580	24143130	2411093530	2.0013689	Female	-0.94	-0.06	0.57	0.58
31	172600	Water	2443580	24143140	2411094530	2.0314853	Male	-2.68	-1.42	-0.03	-0.07
31	172600	Water	2443600	24143330	2411113530	2.2313484	Female	-0.6	-0.01	0.36	0.68
31	172600	Water	2443600	24143340	2411114530	2.1026694	Female	-2.53	-0.24	1.5	-0.25
31	172600	Water	2443610	24143430	2411123530	2.1875428	Female	-0.03	0.51	0.63	-0.2
31	172600	Water	2443620	24143530	2411133530	2.1136208	Male	-0.93	0.05	0.73	-0.67
31	172580	Handwashing	2445530	24162630	2413043530	2.2149213	Female	-0.58	0.8	1.46	0.05
31	172580	Handwashing	2445540	24162730	2413053530	2.0479124	Female	0.11	0.66	0.73	-0.4
31	172580	Handwashing	2445540	24162740	2413054530	2.0123203	Male	-0.55	0.99	1.73	0.39
31	172580	Handwashing	2445560	24162930	2413073530	2.0123203	Female	-1.69	-0.45	0.61	2.36
31	172580	Handwashing	2445570	24163030	2413083530	1.9247091	Male	-1.58	-1.07	-0.33	0.93
31	172580	Handwashing	2445580	24163130	2413093530	2.3244353	Male	-1.14	-0.42	0.24	0.78
31	172580	Handwashing	2445590	24163230	2413103530	2.2039699	Male	-3.53	-2.16	-0.41	-2.29
31	172580	Handwashing	2445590	24163230	2413103540	2.2039699	Female	-3.74	-1.8	0.37	-1.87
31	172580	Handwashing	2445620	24163530	2413133530	1.9575633	Male	-1.18	0.14	1.05	-0.21
31	172580	Handwashing	2445620	24163540	2413134530	1.8863792	Male	-2.39	-0.92	0.39	-0.35
31	172580	Handwashing	2445680	24164130	2413193530	2.0588638	Male	-2.15	-1.38	-0.33	-2.08
31	172610	Nutrition	2446540	24172740	2414054530	2.110883	Male	-3.05	-2.38	-1.1	-0.82
31	172610	Nutrition	2446550	24172830	2414063530	2.0835044	Male	-3.34	-1.38	0.48	-1.01
31	172610	Nutrition	2446570	24173030	2414083530	1.9219713	Female	-3.05	-1.75	-0.2	0.04
31	172610	Nutrition	2446600	24173330	2414113530	1.8809035	Male	-1.43	-0.05	0.95	-0.71
31	172610	Nutrition	2446620	24173530	2414133530	2.1081451	Female	0.31	0.46	0.3	0.89
32	172660	Nutrition + WSH	2448530	24192630	2416043530	2.0013689	Male	-1.06	-0.6	-0.06	-0.55
32	172660	Nutrition + WSH	2448550	24192830	2416063530	2.1492129	Female	-1.29	-0.18	0.69	0.91
32	172660	Nutrition + WSH	2448570	24193030	2416083530	2.1848049	Female	-0.94	-1.1	-0.86	-0.06
32	172660	Nutrition + WSH	2448590	24193230	2416103530	1.9794661	Female	-0.84	-0.2	0.3	-1.04
32	172660	Nutrition + WSH	2448600	24193330	2416113530	1.9110198	Male	-0.5	0.19	0.61	-1.11
32	172660	Nutrition + WSH	2451530	24222630	2419043530	1.9137577	Male	-2.71	-0.22	1.53	0.8
32	172660	Nutrition + WSH	2451550	24222830	2419063530	1.9356605	Male	-1.44	0.91	2.23	-0.11
32	172660	Nutrition + WSH	2451560	24222930	2419073530	1.889117	Female	-1.94	-0.3	0.94	-0.14
32	172660	Nutrition + WSH	2451570	24223030	2419083530	2.2286105	Male	-2.28	0.33	2.14	1.32
32	172650	Water	2453530	24242630	2421043530	2.1327858	Male	-4.41	-2.42	-0.14	-1.35
32	172650	Water	2453550	24242830	2421063530	2.2121834	Female	-1.56	-0.95	-0.14	-0.73
32	172650	Water	2454540	24252730	2422053530	1.908282	Female	-2.41	-0.56	0.91	0.27
32	172650	Water	2454570	24253030	2422083530	2.0561259	Male	-5.59	-3.45	-0.61	-1.64
32	172650	Water	2454580	24253130	2422093530	2.0698152	Male	NA	0.46	NA	0.84
32	172650	Water	2454590	24253230	2422103530	2.1820671	Female	-0.46	-0.09	0.12	1.23
32	172650	Water	2454600	24253330	2422113530	2.2477755	Female	-0.11	-0.41	-0.6	0.02
32	172650	Water	2454610	24253430	2422123530	2.3545517	Female	-1.26	0.34	1.36	-0.59
32	172650	Water	2454620	24253530	2422133530	2.1026694	Female	-1.46	-0.03	1.01	-0.54
32	172670	Handwashing	2455530	24262630	2423043530	1.8015058	Female	-2.69	-1.95	-0.77	-0.31
32	172670	Handwashing	2455540	24262730	2423053530	2.275154	Female	-2.37	-0.94	0.54	-1.16
32	172670	Handwashing	2455550	24262840	2423064530	2.036961	Female	-1.27	0.05	0.97	-0.46
32	172670	Handwashing	2455560	24262930	2423073530	2.2806297	Female	-3.24	-1.67	0.22	-1.73
32	172670	Handwashing	2455580	24263130	2423093530	1.8015058	Female	-2.43	-1.29	-0.07	-0.24
32	172670	Handwashing	2455590	24263230	2423103530	2.2121834	Female	-0.66	-0.72	-0.57	1.62
32	172670	Handwashing	2455600	24263330	2423113530	2.0588638	Female	-1.67	-0.57	0.44	0.09
32	172670	Handwashing	2455600	24263340	2423114530	2.0123203	Female	-0.98	-1.6	-1.51	-1.22
32	172670	Handwashing	2455620	24263530	2423133530	2.1355236	Female	-1.95	-0.97	0.13	-1.86
32	172670	Handwashing	2456530	24272630	2424043530	1.889117	Female	-2.19	-0.15	1.31	-0.5
32	172670	Handwashing	2456530	24272630	2424043540	1.889117	Male	-1.8	-0.41	0.71	0.39
32	172670	Handwashing	2456540	24272730	2424053530	2.1738535	Female	-0.01	0.81	1.03	1.03
32	172670	Handwashing	2456550	24272830	2424063530	2.1437372	Female	-1.34	0.74	1.95	1.49
32	172670	Handwashing	2456570	24273030	2424083530	2.0999316	Female	-0.09	0.57	0.76	-0.89
32	172670	Handwashing	2456580	24273130	2424093530	1.8781656	Female	-2.13	-1.04	0.08	-1.2
32	172670	Handwashing	2456590	24273230	2424103530	2.1820671	Male	-0.78	-0.34	0.06	-1.47
32	172670	Handwashing	2456610	24273430	2424123530	2.220397	Male	-1.92	0.01	1.45	-0.2
32	172670	Handwashing	2456620	24273530	2424133530	2.0479124	Female	-0.17	0.62	0.9	1.96
32	172680	Passive Control	2457540	24282730	2425053530	1.7905544	Female	-0.82	1.62	2.72	0.85
32	172680	Passive Control	2457560	24282930	2425073530	2.1683778	Male	-1.9	-0.14	1.22	-1.53
32	172680	Passive Control	2457580	24283130	2425093530	2.2176591	Male	-2.06	-0.99	0.18	-0.78
32	172680	Passive Control	2457590	24283230	2425103530	1.8726899	Female	-2.56	-1.33	-0.02	-1.05
32	172680	Passive Control	2457610	24283430	2425123530	2.0342231	Female	-2.37	-0.23	1.38	-0.03
32	172680	Passive Control	2457630	24283630	2425143530	2.1409993	Female	-1.84	-0.49	0.7	-0.72
32	172680	Passive Control	2457640	24283730	2425153530	1.8261465	Female	-1.39	0.19	1.2	-0.7
32	172680	Passive Control	2457650	24283830	2425163530	1.8069815	Female	-3.97	-2.64	-0.7	-1.11
32	172620	Control	2459530	24302630	2427043530	2.2039699	Female	-3.09	-1.5	0.29	-1.15
32	172620	Control	2459540	24302730	2427053530	2.2286105	Female	-1.1	0.23	1.08	0.82
32	172620	Control	2459550	24302830	2427063530	2.1957563	Male	-1.69	-0.55	0.51	-1.27
32	172620	Control	2459570	24303030	2427083530	1.9986311	Female	-1.27	-1.57	-1.23	-0.63
32	172620	Control	2460530	24312630	2428043530	2.0041068	Male	-2.45	-0.88	0.53	-0.48
32	172620	Control	2460540	24312730	2428053530	2.0807666	Female	0.03	0.9	1.13	1.71
32	172620	Control	2460560	24312930	2428073530	2.1765914	Female	-4.43	-3.32	-1.09	-2.19
32	172620	Control	2460560	24312930	2428073540	2.1765914	Female	-2.45	-0.55	1.08	-0.48
32	172620	Control	2460570	24313030	2428083530	1.9767283	Male	-0.72	-0.22	0.21	-0.97
32	172630	Sanitation	2461530	24322630	2429043530	2.0889802	Male	-2.52	-1.55	-0.31	-0.72
32	172630	Sanitation	2461540	24322730	2429053530	2.4394251	Female	-2.53	-1.24	0.3	-1.11
32	172630	Sanitation	2461570	24323030	2429083530	2.1820671	Male	-5.8	-2.77	0.62	-1.62
32	172630	Sanitation	2462540	24332730	2430053530	2.201232	Male	-0.18	1.62	2.34	2.73
32	172630	Sanitation	2462550	24332830	2430063530	1.9000684	Female	-1.91	-1.57	-0.76	-1.73
32	172630	Sanitation	2462560	24332930	2430073530	2.1273101	Male	-0.24	1.28	1.91	-0.1
32	172630	Sanitation	2462570	24333030	2430083530	2.0944559	Female	-1.71	-0.33	0.79	-1.82
32	172630	Sanitation	2462580	24333130	2430093530	2.1848049	Female	-0.68	-0.13	0.25	-0.92
32	172630	Sanitation	2462630	24333630	2430143530	2.1984942	Male	-4.11	-1.35	1.1	-1.05
32	172630	Sanitation	2462640	24333730	2430153530	2.091718	Male	-2.27	-1.43	-0.31	-0.65
32	172630	Sanitation	2462650	24333830	2430163530	1.9329227	Male	-2.63	-1.96	-0.86	-1.36
32	172640	Nutrition	2463530	24342630	2431043530	2.1875428	Male	-1.77	-0.75	0.28	-1.04
32	172640	Nutrition	2463540	24342730	2431053530	1.9000684	Female	-1.94	-1.08	-0.09	-0.29
32	172640	Nutrition	2463550	24342830	2431063530	1.9794661	Female	-2.61	-0.73	0.86	-1.04
32	172640	Nutrition	2463560	24342930	2431073530	2.0232717	Female	0.93	1.7	1.6	0.06
32	172640	Nutrition	2464540	24352730	2432053530	1.7960301	Female	-3.74	-2.3	-0.44	-1.17
32	172640	Nutrition	2464540	24352740	2432054530	2.2258727	Male	-0.22	-0.38	-0.43	-0.06
32	172690	WSH	2471530	24422630	2439043530	2.1820671	Female	-2.94	-1.38	0.34	-1.2
32	172690	WSH	2471530	24422640	2439044530	2.1218344	Male	-3.43	-0.8	1.33	-0.9
32	172690	WSH	2471540	24422730	2439053530	2.0835044	Female	-1.56	-0.1	0.99	0.63
32	172690	WSH	2471540	24422740	2439054530	1.9219713	Male	-1.13	-0.74	-0.19	-0.83
32	172690	WSH	2471580	24423130	2439093530	1.9383984	Male	-1.62	-0.49	0.49	0.25
32	172690	WSH	2471590	24423230	2439103530	2.1738535	Female	-0.64	0.78	1.48	-0.05
32	172690	WSH	2472540	24432730	2440053530	1.9986311	Male	-2.65	-1.93	-0.78	0.26
32	172690	WSH	2472560	24432930	2440073530	2.2450376	Female	-4.57	-2.01	0.76	-1.41
32	172690	WSH	2472570	24433030	2440083530	1.8754278	Male	-1.86	-1.63	-0.94	-1.22
32	172700	Control	2473540	24442730	2441053530	1.8179329	Female	-0.94	-0.28	0.26	0.39
32	172700	Control	2473570	24443030	2441083530	2.1875428	Male	-2.27	0.1	1.81	-0.02
32	172700	Control	2477550	24482830	2445063530	2.1218344	Male	-2.28	-0.46	1.04	-0.17
32	172700	Control	2477560	24482930	2445073530	1.9575633	Male	-0.62	-0.22	0.13	-0.28
32	172700	Control	2477570	24483030	2445083530	1.8726899	Female	-1.89	-0.78	0.27	-0.76
27	163040	Sanitation	2502550	24732830	2470063530	1.9466119	Female	-1.08	-0.1	0.61	-0.21
27	163040	Sanitation	2502560	24732930	2470073530	2.0588638	Male	1.08	0.88	0.42	1.36
27	163040	Sanitation	2502570	24733030	2470083530	2.0780287	Male	-1.43	-0.47	0.41	-0.56
27	163060	Control	2503530	24742630	2471043530	2.0451745	Male	-1.3	-0.26	0.59	0.79
27	163060	Control	2503550	24742830	2471063530	2.1984942	Male	-4.23	-1.68	0.75	1.28
27	163060	Control	2503560	24742930	2471073530	2.0971937	Male	-5.38	-3.13	-0.31	-1.46
27	163060	Control	2503570	24743030	2471083530	2.0835044	Female	-0.31	0.24	0.48	-0.95
27	163060	Control	2503580	24743130	2471093530	2.1738535	Male	-0.69	-1.48	-1.66	-1.1
27	163060	Control	2503600	24743330	2471113530	2.110883	Female	-0.73	-0.22	0.18	1.74
27	163060	Control	2503610	24743430	2471123530	2.2039699	Male	-1.93	-0.67	0.53	0.4
27	163060	Control	2503620	24743530	2471133530	2.0342231	Female	-0.74	-0.3	0.08	-1.03
31	172540	Control	2504530	24752630	2472043530	2.2231348	Female	-1.97	-0.3	1.06	-0.39
31	172540	Control	2504550	24752830	2472063530	1.9520876	Female	-0.28	-0.11	-0.02	-1
31	172540	Control	2504560	24752930	2472073530	2.0835044	Male	-1.51	-1.09	-0.4	0.24
31	172540	Control	2504580	24753130	2472093530	2.0533881	Female	-2.12	-1.63	-0.64	-1.05
31	172540	Control	2504590	24753230	2472103530	2.0342231	Female	-1.29	-0.75	-0.11	-0.82
31	172540	Control	2504600	24753330	2472113530	2.1437372	Female	-1.07	-0.38	0.23	-1.37
31	172540	Control	2504620	24753530	2472133530	2.2669405	Female	-1.08	0.35	1.24	0.28
31	172540	Control	2504630	24753630	2472143530	1.7467488	Male	-3.34	-2.56	-1.28	-2.63
31	172550	Control	2505530	24762630	2473043530	2.0342231	Female	-0.03	0.42	0.52	0.54
31	172550	Control	2505560	24762930	2473073530	1.8453114	Male	0.25	-0.33	-0.66	1.48
31	172550	Control	2505580	24763130	2473093530	2.0588638	Male	-2.15	-1.94	-1.12	-1.57
31	172550	Control	2505590	24763230	2473103530	1.9958932	Female	-1.64	0.09	1.28	1.24
31	172550	Control	2505600	24763330	2473113530	1.9685147	Female	-1.02	-0.36	0.21	0.34
31	172550	Control	2505610	24763430	2473123530	2.1327858	Female	0.08	-0.62	-1.04	-0.64
31	172550	Control	2505620	24763530	2473133530	2.3518138	Female	-1.66	-1.79	-1.2	-0.81
33	172730	Control	2507530	24782630	2475043530	2.0752909	Male	-3.19	-2.14	-0.69	-1.66
33	172730	Control	2507580	24783130	2475093530	2.3107461	Female	-3.1	-2.26	-0.64	-3.62
33	172730	Control	2507590	24783230	2475103530	2.2422998	Male	-1.57	-0.02	1.14	1.16
33	172730	Control	2507600	24783330	2475113530	1.9301848	Male	-1.16	0.19	1.1	0.19
33	172730	Control	2507610	24783430	2475123530	2.3271732	Male	0.64	0.69	0.48	-0.23
33	172730	Control	2507620	24783530	2475133530	1.9493498	Female	-2.46	-0.96	0.45	-1.5
33	172730	Control	2507630	24783630	2475143530	2.2094456	Female	-0.51	0.22	0.61	-0.23
33	172730	Control	2507660	24783930	2475173530	2.1300479	Female	-0.63	-0.21	0.1	-0.57
33	172730	Control	2507680	24784130	2475193530	2.3052704	Male	-1.24	-0.32	0.46	1.02
33	172730	Control	2507690	24784230	2475203530	1.6947296	Female	-2.09	-0.99	0.04	0.12
34	172720	WSH	2509570	24803030	2477083530	2.2176591	Female	-1.48	-1.11	-0.43	-0.09
34	172720	WSH	2509650	24803830	2477163530	2.2258727	Female	1.05	1.18	0.78	0.75
34	172720	WSH	2509660	24803930	2477173530	1.9548255	Female	-2.45	-1.4	-0.14	0.5
33	172740	Passive Control	2510540	24812730	2478053530	2.2067077	Male	-2.22	-0.6	0.84	-1.13
33	172740	Passive Control	2510590	24813230	2478103530	2.0999316	Female	-2.7	-1.32	0.21	0.4
33	172740	Passive Control	2510600	24813330	2478113530	2.0835044	Female	-0.8	-0.24	0.2	-0.44
33	172740	Passive Control	2510610	24813430	2478123530	2.1218344	Female	-2.43	-0.71	0.82	-1.06
33	172740	Passive Control	2510620	24813530	2478133530	2.0807666	Male	-1.69	-0.04	1.19	-0.05
33	172740	Passive Control	2510630	24813630	2478143530	2.1163587	Male	-3.77	-2.67	-1	-0.38
33	172730	Control	2511530	24822630	2479043530	2.2477755	Male	-0.38	0.04	0.29	1.59
33	172730	Control	2511540	24822730	2479053530	1.9383984	Female	-0.24	1.58	2.27	0.52
33	172730	Control	2511590	24823230	2479103530	2.2176591	Male	-1.19	-0.26	0.51	1.04
33	172730	Control	2511660	24823930	2479173530	1.8480493	Female	-1.2	-0.49	0.17	0.92
34	172710	Control	2514550	24852830	2482063530	1.9356605	Female	-1.55	0.06	1.16	0.52
34	172710	Control	2514580	24853130	2482093530	1.9192334	Female	-0.36	-0.66	-0.71	-1.04
34	172710	Control	2514630	24853630	2482143530	2.0095825	Male	-0.24	0.77	1.21	-0.49
34	172710	Control	2514630	24853630	2482143540	2.0095825	Male	0.15	0.26	0.21	-0.42
34	172710	Control	2514640	24853730	2482153530	1.927447	Male	0.15	0.2	0.14	0.19
34	172710	Control	2514670	24854030	2482183530	1.7741273	Female	-1.51	0.06	1.1	-0.85
34	172710	Control	2515550	24862830	2483063530	2.1574264	Male	-0.14	1.14	1.65	-0.06
34	172710	Control	2515590	24863230	2483103530	2.0013689	Male	-2.4	-0.87	0.51	-1.14
34	172750	Nutrition + WSH	2518530	24892630	2486043530	2.1190965	Female	-1	-0.6	-0.13	0.8
34	172750	Nutrition + WSH	2518550	24892830	2486063530	2.0889802	Male	-3.06	-1.9	-0.42	-0.94
34	172750	Nutrition + WSH	2518560	24892930	2486073530	1.9548255	Female	-1.01	-1.01	-0.68	-0.51
34	172750	Nutrition + WSH	2518580	24893130	2486093530	2.1765914	Male	-1.52	0.35	1.6	-1.17
34	172750	Nutrition + WSH	2518600	24893330	2486113530	2.3518138	Female	-1.28	-0.1	0.78	-0.73
34	172750	Nutrition + WSH	2518650	24893830	2486163530	2.0698152	Male	-1.37	0.89	2.19	-0.26
34	172750	Nutrition + WSH	2518690	24894230	2486203530	2.2258727	Female	-1.09	-0.78	-0.3	0.32
34	172750	Nutrition + WSH	2518700	24894330	2486213530	2.0424367	Female	-2.82	-2.22	-0.91	-1.33
34	172720	WSH	2519530	24902630	2487043530	1.9603012	Female	-1.06	-0.35	0.26	0.13
34	172720	WSH	2519580	24903130	2487093530	1.9931554	Male	-1.42	0.01	1.05	0.04
34	172720	WSH	2519630	24903630	2487143530	2.1738535	Male	-0.94	-1.4	-1.33	0.87
43	172890	Handwashing	2520530	24912630	2488043530	2.1054073	Female	-1.81	-1.63	-0.88	-1.18
43	172890	Handwashing	2520540	24912730	2488053530	2.1218344	Male	-4.13	-2.92	-1.08	-1.27
43	172890	Handwashing	2520550	24912830	2488063530	2.3216975	Female	-2.46	0.04	1.9	-0.92
43	172890	Handwashing	2520570	24913030	2488083530	1.8316222	Male	-2.36	-1.03	0.19	-1.25
43	172890	Handwashing	2520580	24913130	2488093530	2.1711157	Male	-1.41	-0.4	0.49	-0.73
43	172870	Passive Control	2523530	24942630	2491043530	2.3545517	Female	-1.52	0.4	1.66	-0.67
43	172870	Passive Control	2523530	24942640	2491044530	2.1738535	Male	NA	-1.99	NA	-2.41
43	172870	Passive Control	2523550	24942830	2491063530	1.9438741	Female	-0.32	-0.87	-1.04	0.22
43	172870	Passive Control	2523560	24942930	2491073530	2.2833676	Female	-0.95	0.39	1.19	1.33
43	172870	Passive Control	2523600	24943330	2491113530	1.889117	Male	-0.28	0.86	1.36	0.68
43	172870	Passive Control	2523610	24943430	2491123530	2.1054073	Female	-0.47	0.24	0.6	0.96
43	172870	Passive Control	2523620	24943530	2491133530	2.0752909	Female	-0.93	-0.19	0.37	0.71
34	172780	Water	2524540	24952730	2492053530	1.7631759	Female	-0.43	-0.22	-0.03	0.75
34	172780	Water	2524550	24952830	2492063530	1.8617385	Male	-1.24	-0.2	0.61	0.72
34	172780	Water	2524580	24953130	2492093530	2.1930185	Female	-1.12	-1.4	-1.13	0.79
34	172780	Water	2524590	24953230	2492103530	2.1546886	Male	-2.28	-0.41	1.12	0.3
34	172770	Control	2525530	24962630	2493043530	2.0561259	Female	-1.24	-1.03	-0.53	0.23
34	172770	Control	2525540	24962730	2493053530	2.0095825	Male	-1.68	-1.34	-0.63	-0.64
34	172770	Control	2525560	24962930	2493073530	1.8425736	Female	-1.12	-0.14	0.59	-0.58
34	172770	Control	2525570	24963030	2493083530	2.1300479	Female	-1.18	-1.72	-1.52	-0.78
42	172860	Sanitation	2526530	24972630	2494043530	2.1300479	Male	-1.86	0.06	1.45	0.4
42	172860	Sanitation	2526540	24972730	2494053530	1.8370979	Female	-0.43	0.97	1.59	-0.36
42	172860	Sanitation	2526550	24972830	2494063530	2.0588638	Female	-0.75	1.69	2.8	1.45
42	172860	Sanitation	2526580	24973130	2494093530	2.0999316	Female	-1.67	-0.72	0.25	0.68
42	172860	Sanitation	2526590	24973230	2494103530	1.8151951	Female	-0.8	0.55	1.29	0.1
42	172860	Sanitation	2526600	24973330	2494113530	2.2039699	Female	-0.28	-0.86	-1.08	0.99
42	172860	Sanitation	2526610	24973430	2494123530	2.1218344	Male	-1.68	-0.28	0.86	-1.63
42	172860	Sanitation	2526620	24973530	2494133530	2.2067077	Female	-1.3	-0.75	-0.08	-0.23
42	172860	Sanitation	2526630	24973630	2494143530	1.7960301	Female	-2.16	-0.76	0.44	-0.52
42	172860	Sanitation	2526640	24973730	2494153530	2.2094456	Male	-1.82	-1.13	-0.21	-0.99
42	172860	Sanitation	2526650	24973830	2494163530	1.9739904	Female	-1.85	-0.64	0.45	-1.1
42	172860	Sanitation	2526660	24973930	2494173530	2.1765914	Female	-2.18	-1.12	0.11	-0.98
42	172860	Sanitation	2526680	24974130	2494193530	2.0698152	Female	-2.13	0.4	2.05	0.5
42	172860	Sanitation	2526720	24974530	2494233530	1.7111567	Male	-1.44	0.04	1.01	-0.95
42	172860	Sanitation	2526730	24974630	2494243530	1.7467488	Female	-3.63	-2.97	-1.42	-1.39
42	172860	Sanitation	2526740	24974730	2494253530	1.7385352	Female	0.32	0.92	1	0.06
43	172830	Sanitation	2527530	24982630	2495043530	2.2997947	Female	-0.64	-0.15	0.19	1.46
43	172830	Sanitation	2527540	24982730	2495053530	2.3052704	Male	-4.45	-2.85	-0.65	0.59
43	172830	Sanitation	2527550	24982830	2495063530	2.0752909	Male	-0.42	0.42	0.86	-0.93
43	172830	Sanitation	2527550	24982840	2495064530	1.8042437	Female	-0.61	0.19	0.66	-0.75
43	172830	Sanitation	2527560	24982930	2495073530	2.2642026	Female	0.25	-0.03	-0.34	-0.07
43	172830	Sanitation	2527590	24983230	2495103530	2.1218344	Male	-1.27	-0.96	-0.41	-0.61
43	172830	Sanitation	2527610	24983430	2495123530	1.9603012	Male	-0.79	-0.84	-0.6	-0.51
43	172830	Sanitation	2527640	24983730	2495153530	2.1300479	Female	-1.15	-0.47	0.18	-0.71
43	172830	Sanitation	2527640	24983730	2495153540	2.1300479	Male	-1.64	-1.62	-1.05	-1.57
43	172830	Sanitation	2527650	24983830	2495163530	1.8726899	Female	-0.33	0.03	0.23	0.31
42	172820	Control	2528550	24992830	2496063530	2.0643395	Female	-2.36	-0.46	1.08	0.22
42	172820	Control	2528560	24992930	2496073530	2.1902806	Male	-0.96	0.06	0.77	-0.82
34	172790	Handwashing	2529530	25002630	2497043530	1.8288843	Female	-1.97	1.01	2.66	0.87
34	172790	Handwashing	2529540	25002730	2497053530	1.9876797	Male	-0.88	-0.27	0.26	0.2
34	172790	Handwashing	2529550	25002830	2497063530	2.0670773	Female	0.38	0.2	-0.11	-1.28
34	172770	Control	2530530	25012630	2498043530	1.5003422	Male	1.24	1.76	1.59	0.47
34	172770	Control	2530540	25012730	2498053530	2.0396988	Female	-3.34	-3.24	-1.92	-2.04
34	172770	Control	2530550	25012830	2498063530	1.853525	Female	-2.21	-1.3	-0.21	-0.02
34	172770	Control	2530560	25012930	2498073530	1.7385352	Female	-0.99	0.09	0.79	-1.09
34	172770	Control	2530580	25013130	2498093530	2.1026694	Male	-0.41	0.44	0.88	0.65
34	172770	Control	2530590	25013230	2498103530	2.2094456	Female	1.13	2.37	2.41	2.7
34	172770	Control	2530630	25013630	2498143530	2.0862423	Female	-0.62	0.33	0.85	1.2
34	172770	Control	2530640	25013730	2498153530	2.2231348	Male	-2.7	-0.16	1.77	-1.44
34	172770	Control	2530660	25013930	2498173530	1.9329227	Female	-2.45	-0.12	1.53	-0.98
34	172770	Control	2530680	25014130	2498193530	2.1190965	Female	-1.33	-1.88	-1.61	-1.99
43	172890	Handwashing	2531530	25022630	2499043530	2.1355236	Female	-1.68	-1.82	-1.23	-1.22
43	172890	Handwashing	2531540	25022730	2499053530	2.294319	Male	-4.4	-3.34	-1.44	-2.01
43	172890	Handwashing	2531550	25022830	2499063530	1.7138946	Female	-1.73	0.28	1.51	-2.28
43	172890	Handwashing	2531560	25022930	2499073530	1.8261465	Female	-2.41	-1.07	0.21	0.02
43	172890	Handwashing	2531570	25023030	2499083530	1.9548255	Female	-2.51	0.44	2.3	2
43	172890	Handwashing	2531580	25023130	2499093530	2.1245722	Female	-1.62	-0.87	0	-1.21
43	172890	Handwashing	2531590	25023230	2499103530	2.1546886	Female	-0.68	0.22	0.73	-0.6
43	172890	Handwashing	2531630	25023630	2499143530	1.6755647	Male	-1.63	-0.25	0.73	-1.05
43	172890	Handwashing	2531640	25023730	2499153530	1.7221081	Male	-2.25	-1.5	-0.56	-2.38
43	172840	Nutrition	2533540	25042730	2501053530	2.0287474	Male	-1.64	-0.42	0.62	-0.73
43	172840	Nutrition	2533550	25042830	2501063530	2.2121834	Female	-1.91	-0.72	0.46	-0.52
43	172840	Nutrition	2533560	25042930	2501073530	1.9247091	Male	0.46	2.68	3.27	1.01
43	172840	Nutrition	2533570	25043030	2501083530	2.1793292	Male	-1.31	-1.17	-0.68	-0.09
43	172840	Nutrition	2533580	25043130	2501093530	2.1793292	Female	-0.3	-0.3	-0.29	-0.77
43	172840	Nutrition	2533590	25043230	2501103530	2.2039699	Male	-2.47	-1.65	-0.44	0.33
34	172780	Water	2534530	25052630	2502043530	2.1245722	Male	-1.24	-0.51	0.21	0.85
34	172780	Water	2534580	25053130	2502093530	2.1190965	Male	-1.16	0.25	1.19	-1.19
34	172780	Water	2534600	25053330	2502113530	1.7686516	Female	-1.65	-1.23	-0.53	-0.77
34	172780	Water	2534610	25053430	2502123530	1.9466119	Male	-2.47	-0.98	0.38	-1.23
42	172880	WSH	2536530	25072630	2504043530	2.0561259	Female	NA	-0.83	NA	NA
42	172880	WSH	2536540	25072730	2504053530	1.9904175	Female	-2.33	-1.55	-0.41	-0.48
42	172880	WSH	2536550	25072830	2504063530	2.091718	Female	-3.38	-1.52	0.42	-0.67
42	172880	WSH	2536550	25072840	2504064530	2.2313484	Male	-1.35	-1.13	-0.59	-1.59
42	172880	WSH	2536570	25073030	2504083530	2.3572895	Male	-2.46	-1.12	0.34	-0.11
42	172880	WSH	2536580	25073130	2504093530	2.2915811	Male	-0.44	0.74	1.33	0.53
42	172880	WSH	2536590	25073230	2504103530	2.2915811	Male	-1.76	-0.58	0.52	-0.34
42	172880	WSH	2536600	25073330	2504113530	1.9110198	Male	-2.2	-0.21	1.23	-0.08
34	172810	Sanitation	2538530	25092630	2506043530	2.16564	Male	-2.71	-1.67	-0.31	-0.51
34	172810	Sanitation	2538540	25092730	2506053530	2.1848049	Female	-1.18	0.42	1.42	1.16
34	172810	Sanitation	2538550	25092830	2506063530	2.0095825	Female	-1.59	-0.79	0.07	-1.07
34	172760	Nutrition	2540530	25112630	2508043530	2.0396988	Female	-1.28	0.48	1.55	1.54
34	172760	Nutrition	2540550	25112830	2508063530	1.9657769	Male	-2.86	-0.2	1.68	0
34	172760	Nutrition	2540560	25112930	2508073530	2.2450376	Male	-1.64	-0.26	0.86	-0.15
34	172760	Nutrition	2540600	25113330	2508113530	1.8179329	Female	-1.14	1	2.11	-0.12
34	172760	Nutrition	2540610	25113430	2508123530	1.9028063	Female	-2.52	-0.79	0.68	-0.01
34	172760	Nutrition	2540620	25113530	2508133530	1.9493498	Female	-2.46	-2.28	-1.31	-0.86
34	172760	Nutrition	2540630	25113630	2508143530	2.1601643	Male	-4.15	-1.92	0.35	-1.38
34	172760	Nutrition	2540640	25113730	2508153530	2.1245722	Female	-0.16	-0.49	-0.67	0.15
34	172790	Handwashing	2541530	25122630	2509043530	1.9438741	Female	-3.89	-3.44	-1.81	-3.29
34	172790	Handwashing	2541540	25122730	2509053530	1.8562628	Female	-2.73	0.24	2.13	-1.89
34	172790	Handwashing	2541550	25122830	2509063530	2.072553	Male	-1.57	-2.28	-2.06	-1.88
34	172790	Handwashing	2541580	25123130	2509093530	2.1163587	Male	-2.3	-1.94	-1	-2.5
34	172790	Handwashing	2541590	25123230	2509103530	1.83436	Male	-0.36	0.4	0.81	0.01
42	172820	Control	2542530	25132630	2510043530	1.9110198	Male	-1.6	0.37	1.62	-0.3
42	172820	Control	2542540	25132730	2510053530	1.982204	Male	-1.52	0.14	1.28	-0.16
42	172820	Control	2542550	25132830	2510063530	2.1765914	Female	-1.46	-1.08	-0.41	-1.55
42	172820	Control	2542570	25133030	2510083530	2.0616016	Female	-1.47	0.41	1.6	-0.06
42	172820	Control	2542580	25133130	2510093530	1.8781656	Male	-2	-0.58	0.6	0.03
42	172820	Control	2542600	25133330	2510113530	1.7604381	Male	-1.68	-0.25	0.8	-0.19
42	172820	Control	2542610	25133430	2510123530	2.1437372	Male	-2.72	-1.03	0.58	-1.07
42	172850	Nutrition + WSH	2543530	25142630	2511043530	2.2176591	Male	-2.22	-0.69	0.72	0.09
42	172850	Nutrition + WSH	2543540	25142730	2511053530	1.9110198	Female	-1.63	-0.65	0.27	-1.1
42	172850	Nutrition + WSH	2543550	25142830	2511063530	1.6344969	Male	-1.59	-0.09	0.9	-0.77
42	172850	Nutrition + WSH	2543570	25143030	2511083530	2.1437372	Male	-0.67	0.79	1.56	-0.49
42	172850	Nutrition + WSH	2543580	25143130	2511093530	2.1218344	Male	-3.02	-1.82	-0.32	-0.68
42	172850	Nutrition + WSH	2543590	25143230	2511103530	2.1546886	Female	-1.25	-0.51	0.2	-0.1
42	172850	Nutrition + WSH	2543600	25143330	2511113530	2.3080082	Female	-0.93	-0.48	-0.02	-1.4
42	172850	Nutrition + WSH	2543620	25143530	2511133530	1.9739904	Male	0.41	0.19	-0.08	-0.67
43	172840	Nutrition	2544530	25152630	2512043530	2.0889802	Female	-1.42	0.3	1.42	-0.95
43	172840	Nutrition	2544540	25152730	2512053530	1.8672142	Female	-0.76	-0.33	0.05	-1.4
43	172840	Nutrition	2544580	25153130	2512093530	2.1875428	Female	-1.52	-1.69	-1.18	-1.85
43	172840	Nutrition	2544590	25153230	2512103530	1.9849418	Female	-1.98	-0.62	0.57	-1.04
43	172840	Nutrition	2544600	25153330	2512113530	1.7741273	Female	0.02	0.73	0.94	0.3
43	172840	Nutrition	2544620	25153530	2512133530	2.1820671	Female	-2.25	-0.9	0.47	-0.48
43	172840	Nutrition	2544630	25153630	2512143530	2.0451745	Male	-2.37	-0.79	0.62	1.3
43	172840	Nutrition	2544640	25153730	2512153530	1.83436	Female	-1	-0.63	-0.17	0
43	172840	Nutrition	2544650	25153830	2512163530	1.9411362	Male	-2.56	-0.73	0.77	-0.34
34	172810	Sanitation	2547530	25182630	2515043530	1.9849418	Male	-2.09	-0.08	1.36	-1.2
34	172810	Sanitation	2547540	25182730	2515053530	1.4811773	Male	1.18	1.66	1.51	2.62
34	172810	Sanitation	2547540	25182740	2515054530	2.0670773	Female	-2.46	-0.21	1.48	0.29
34	172810	Sanitation	2547550	25182830	2515063530	2.2258727	Female	-1.36	-1.98	-1.72	-1.82
34	172810	Sanitation	2547560	25182930	2515073530	2.1957563	Female	-0.41	-1	-1.18	-0.57
34	172810	Sanitation	2547570	25183030	2515083530	1.8781656	Male	-0.55	-0.01	0.39	-1.3
34	172800	Passive Control	2548530	25192630	2516043530	2.1546886	Female	-2.12	-1.01	0.22	-0.31
34	172800	Passive Control	2548540	25192730	2516053530	2.3216975	Female	-1.2	-0.06	0.78	-0.78
34	172800	Passive Control	2548540	25192740	2516054530	2.0643395	Male	-2.06	-0.3	1.1	-0.33
34	172800	Passive Control	2548590	25193230	2516103530	2.1683778	Female	-0.75	-0.57	-0.29	0.39
34	172800	Passive Control	2549540	25202730	2517053530	1.8288843	Male	-4.91	-2.86	-0.4	-2.21
34	172800	Passive Control	2549550	25202830	2517063530	2.1793292	Male	-1.9	-1.36	-0.47	-0.59
34	172800	Passive Control	2549580	25203130	2517093530	1.8206708	Female	-0.08	0.37	0.52	2.47
34	172800	Passive Control	2549590	25203230	2517103530	1.7932923	Male	-2.07	-1.01	0.03	-0.75
34	172800	Passive Control	2549610	25203430	2517123530	2.0944559	Female	-1.62	-0.78	0.12	-0.24
43	172910	Water	2554550	25252830	2522063530	2.2258727	Male	-2.27	-0.59	0.89	-0.06
43	172910	Water	2554560	25252930	2522073530	2.2614648	Female	-2.13	-0.23	1.29	0.36
43	172910	Water	2554580	25253130	2522093530	2.036961	Male	-3.22	-2.79	-1.6	-1.18
43	172910	Water	2554590	25253230	2522103530	2.072553	Male	0.49	0.39	0.15	0.61
43	172910	Water	2554610	25253430	2522123530	2.0287474	Male	-1.7	0.47	1.86	1.25
43	172910	Water	2554620	25253530	2522133530	1.8809035	Female	-0.83	0.37	1.06	-0.05
43	172920	Nutrition + WSH	2556530	25272630	2524043530	1.8644764	Male	-1.48	-1.39	-0.86	-1.43
43	172920	Nutrition + WSH	2556550	25272830	2524063530	2.2778919	Female	-0.94	-0.5	-0.04	-1.16
43	172920	Nutrition + WSH	2556560	25272930	2524073530	2.0150582	Male	-3.36	-1.61	0.15	-0.13
43	172920	Nutrition + WSH	2556560	25272940	2524074530	2.1765914	Female	-0.08	0.74	0.99	1.45
43	172920	Nutrition + WSH	2556570	25273030	2524083530	2.2614648	Female	-0.42	0.51	0.94	-1.93
43	172920	Nutrition + WSH	2556580	25273130	2524093530	1.9493498	Female	-0.68	0.74	1.45	-0.07
43	172920	Nutrition + WSH	2556590	25273230	2524103530	1.9876797	Female	-0.21	0.73	1.09	-0.12
43	172920	Nutrition + WSH	2556600	25273330	2524113530	2.0889802	Male	-1.62	-0.64	0.32	-1.53
43	172920	Nutrition + WSH	2556620	25273530	2524133530	2.1054073	Male	-2.08	-0.01	1.51	-1.03
43	172920	Nutrition + WSH	2556630	25273630	2524143530	1.889117	Female	-2.1	-1.97	-1.18	-1.14
43	172930	Control	2557530	25282630	2525043530	2.1218344	Female	-2.7	-1.98	-0.65	-0.92
43	172930	Control	2557540	25282730	2525053530	2.1519507	Male	-1.64	-0.55	0.46	0.31
43	172930	Control	2557550	25282830	2525063530	2.0451745	Female	-2.43	-1.48	-0.22	-0.97
43	172930	Control	2557580	25283130	2525093530	2.2368241	Male	-0.81	-0.43	-0.04	-0.72
43	172930	Control	2557590	25283230	2525103530	2.2696783	Male	-2.93	-0.27	1.8	0.33
43	172930	Control	2557610	25283430	2525123530	2.0479124	Female	-0.57	-1.27	-1.41	-1.26
43	172930	Control	2557620	25283530	2525133530	2.0123203	Male	-3.22	-1.78	-0.18	0.46
43	172930	Control	2557620	25283540	2525134530	2.1519507	Male	-4.26	-2.82	-0.82	-1.88
43	172930	Control	2557630	25283630	2525143530	2.3545517	Male	-3.21	-3.59	-2.74	-1.77
43	172930	Control	2557640	25283730	2525153530	2.1711157	Female	-3.21	-1.07	0.92	1.03
43	172930	Control	2557650	25283840	2525164530	1.8973306	Female	-1.36	1.28	2.65	-0.29
43	172930	Control	2557660	25283930	2525173530	2.2806297	Female	-0.86	-0.57	-0.22	-1.52
43	172930	Control	2557660	25283940	2525174530	2.3436003	Male	-1.62	-0.84	0.03	0.84
43	172930	Control	2557670	25284030	2525183530	2.0698152	Male	0.01	0.76	1.01	0.1
43	172930	Control	2557680	25284130	2525193530	2.2505133	Male	-0.91	-0.7	-0.35	-0.88
43	172930	Control	2557680	25284130	2525193540	2.2505133	Male	-1.44	-0.63	0.19	-1.46
43	172930	Control	2557690	25284230	2525203530	2.1984942	Female	-1.46	-0.62	0.22	0.43
43	172900	Control	2560530	25312630	2528043530	2.3572895	Female	-2.28	-0.73	0.75	0.19
43	172900	Control	2560540	25312730	2528053530	2.1957563	Female	-2.02	-1.12	0	-1.64
43	172900	Control	2560540	25312740	2528054530	2.1984942	Female	-1.61	0.62	2	1.64
43	172900	Control	2560550	25312830	2528063530	2.2724162	Female	-2.63	0.31	2.36	0.63
43	172900	Control	2560560	25312930	2528073530	1.9438741	Male	0.72	0.17	-0.33	0.62
43	172900	Control	2560570	25313030	2528083530	2.2669405	Male	0.18	0.5	0.53	0.41
43	172900	Control	2560600	25313330	2528113530	2.1875428	Male	-1.01	-0.57	-0.07	-0.46
43	172900	Control	2560630	25313630	2528143530	1.8809035	Male	-1.87	-0.35	0.83	-0.78
43	172900	Control	2560640	25313730	2528153530	2.0150582	Female	-1.08	-0.02	0.73	-0.79
43	172920	Nutrition + WSH	2565530	25362630	2533043530	2.0807666	Female	0.12	-0.24	-0.53	-0.37
43	172920	Nutrition + WSH	2565550	25362830	2533063530	2.0314853	Female	-1.19	-1.11	-0.67	-0.74
43	172940	WSH	2566540	25372730	2534053530	1.9301848	Female	-2.25	0.28	1.92	-0.55
43	172940	WSH	2566560	25372930	2534073530	2.2313484	Female	-0.21	0.35	0.55	-0.18
43	172940	WSH	2566570	25373030	2534083530	2.1683778	Male	-3.38	-1.89	-0.15	-1.39
43	172940	WSH	2566580	25373130	2534093530	2.0396988	Male	-1.64	-1.43	-0.78	-1.33
43	172940	WSH	2566590	25373230	2534103530	1.9548255	Female	-2.92	-1.44	0.12	0.28
43	172940	WSH	2566610	25373430	2534123530	2.2888433	Male	-1.75	0.47	1.95	0.89
43	172940	WSH	2566610	25373430	2534123540	2.2888433	Female	-1.88	-0.73	0.42	-1.6
43	172940	WSH	2566630	25373630	2534143530	2.2422998	Female	NA	1.26	NA	-0.48
43	172940	WSH	2566640	25373730	2534153530	1.8370979	Male	-1.09	-0.08	0.67	-0.07
44	172980	Nutrition	2571530	25422630	2539043530	1.7193703	Female	-1.38	-0.17	0.69	-1.64
44	172980	Nutrition	2571550	25422830	2539063530	2.1711157	Male	-1.85	-1.31	-0.44	-0.73
44	172980	Nutrition	2571570	25423030	2539083530	2.16564	Female	-0.59	0.13	0.55	1.25
44	172980	Nutrition	2571590	25423230	2539103530	2.2587269	Male	-0.87	-0.83	-0.57	-0.38
44	172950	Water	2574530	25452630	2542043530	2.1793292	Female	-1.32	-0.26	0.59	-0.34
44	172950	Water	2574540	25452730	2542053530	1.9767283	Male	-1.83	-0.44	0.72	-0.82
44	172950	Water	2574550	25452830	2542063530	2.1519507	Female	-1.54	0.02	1.15	-0.67
44	172950	Water	2574560	25452930	2542073530	1.9520876	Female	0.03	0.24	0.22	0.43
44	172950	Water	2574570	25453030	2542083530	2.2149213	Female	-0.7	1.03	1.86	-0.66
44	172950	Water	2574580	25453130	2542093530	2.1300479	Male	-1.32	-1.29	-0.83	-0.11
44	172950	Water	2574590	25453230	2542103530	2.2587269	Male	-2.08	-1.13	0	0.05
44	172950	Water	2574600	25453330	2542113530	2.1875428	Female	-0.8	0.23	0.85	-0.42
44	172950	Water	2575540	25462730	2543053530	2.2505133	Female	-0.54	-0.11	0.17	0.37
44	172950	Water	2575570	25463030	2543083530	2.0862423	Male	-1.16	-0.56	0.08	-1.67
44	172950	Water	2575580	25463130	2543093530	2.0479124	Male	-2.24	-0.53	0.9	0.35
44	172990	Nutrition + WSH	2576530	25472630	2544043530	2.1574264	Male	-1.68	-1.09	-0.26	-1.01
44	172990	Nutrition + WSH	2576550	25472830	2544063530	2.0670773	Female	-1.39	-0.62	0.16	-0.64
44	172990	Nutrition + WSH	2576560	25472930	2544073530	1.9603012	Female	NA	-0.39	NA	-0.3
44	172990	Nutrition + WSH	2576570	25473030	2544083530	2.0862423	Female	-0.9	-0.73	-0.39	-0.81
44	172990	Nutrition + WSH	2576580	25473130	2544093530	2.0616016	Female	-2.14	-1.25	-0.12	0.3
44	172990	Nutrition + WSH	2576590	25473230	2544103530	2.2587269	Male	-1.67	0.02	1.28	-0.16
44	172990	Nutrition + WSH	2576600	25473330	2544113530	2.201232	Female	-0.13	0.82	1.14	0.71
44	173000	Control	2579530	25502630	2547043530	1.9356605	Male	-2.04	-0.8	0.35	-0.85
44	173000	Control	2579560	25502930	2547073530	2.0780287	Male	-0.62	0.55	1.19	0.02
44	173000	Control	2579570	25503030	2547083530	2.072553	Female	-0.37	-0.15	-0.02	-0.07
44	173000	Control	2579580	25503130	2547093530	2.1875428	Male	-1.05	-0.39	0.21	1.22
44	173000	Control	2579600	25503330	2547113530	2.072553	Female	-0.86	-1.02	-0.82	-0.29
44	173000	Control	2579620	25503530	2547133530	2.2505133	Female	-2.25	-1.09	0.23	-1.63
44	173000	Control	2579630	25503630	2547143530	2.1382615	Female	-2.23	-2.2	-1.3	-2.72
44	173000	Control	2579660	25503930	2547173530	1.8590007	Female	-0.51	-0.32	-0.12	0.62
44	172960	WSH	2582530	25532630	2550043530	2.0643395	Female	-1.81	-0.54	0.59	-1.21
44	172960	WSH	2582540	25532730	2550053530	1.8726899	Female	-0.62	-0.86	-0.78	-0.12
44	172960	WSH	2582550	25532830	2550063530	2.275154	Female	-1.17	0.12	0.99	-0.01
44	172960	WSH	2582560	25532930	2550073530	2.1245722	Male	-1.91	-0.96	0.09	-1.34
44	172960	WSH	2582570	25533030	2550083530	2.2368241	Female	-1.06	0.52	1.46	0.03
44	172960	WSH	2582570	25533040	2550084530	2.1765914	Female	-2	-0.81	0.39	-0.19
44	172960	WSH	2582580	25533130	2550093530	2.3025325	Female	-1.33	-0.33	0.51	0.46
44	172970	Passive Control	2583530	25542630	2551043530	1.7686516	Female	-2.14	-1.18	-0.14	0.02
44	172970	Passive Control	2583540	25542730	2551053530	1.8124572	Female	-2.28	-1.63	-0.63	-0.11
44	172970	Passive Control	2583550	25542830	2551063530	1.9876797	Male	-4.1	-2.52	-0.58	1.15
44	172970	Passive Control	2583550	25542830	2551063540	1.9876797	Male	-4.66	-3.2	-1.11	-1.57
44	172970	Passive Control	2583570	25543030	2551083530	1.889117	Male	-1.97	-1.93	-1.28	-1.46
44	172970	Passive Control	2583580	25543130	2551093530	1.6481862	Male	-2	-1.36	-0.56	-1.46
44	172960	WSH	2584530	25552630	2552043530	2.1437372	Female	-1.46	-0.49	0.39	-0.3
44	172960	WSH	2584540	25552730	2552053530	1.9548255	Male	-0.15	0.7	1.05	-0.35
44	172960	WSH	2584550	25552830	2552063530	1.8042437	Female	0.52	0.8	0.67	-0.75
44	172960	WSH	2584550	25552840	2552064530	2.2231348	Male	-0.9	-0.52	-0.09	-1
44	172980	Nutrition	2585540	25562730	2553053530	2.0807666	Male	2.77	2.14	1.08	1.92
44	172970	Passive Control	2587530	25582630	2555043530	1.8507871	Male	-1.44	0.65	1.87	1.25
44	172970	Passive Control	2587540	25582730	2555053530	2.1026694	Male	-0.7	-0.14	0.29	-1.32
44	172970	Passive Control	2587550	25582830	2555063530	1.6783025	Female	-0.94	0.39	1.15	-1.59
44	172970	Passive Control	2587560	25582930	2555073530	1.9986311	Female	-2.48	-2.48	-1.54	-1.63
44	172970	Passive Control	2587580	25583130	2555093530	2.2806297	Female	-1.53	-0.87	-0.05	-0.09
44	172970	Passive Control	2587590	25583230	2555103530	1.9493498	Male	-0.62	-0.63	-0.43	-0.27
45	173030	Nutrition + WSH	2588550	25592830	2556063530	2.0835044	Male	-0.93	-0.4	0.11	-0.72
44	173040	Sanitation	2589540	25602730	2557053530	2.0314853	Male	-0.8	-1.09	-0.96	-0.29
44	173040	Sanitation	2589550	25602830	2557063530	2.2532512	Female	-0.84	0.06	0.64	-1.27
44	173040	Sanitation	2589570	25603030	2557083530	2.0780287	Male	-0.69	0.55	1.24	0.68
44	173040	Sanitation	2589580	25603130	2557093530	2.2395619	Male	-1.75	-0.99	-0.06	-2.62
44	173040	Sanitation	2589590	25603230	2557103530	2.2833676	Male	-1.62	-1.2	-0.49	-0.41
44	173010	Control	2592530	25632630	2560043530	2.1409993	Female	-1.3	0.04	0.99	-0.15
44	173010	Control	2592540	25632730	2560053530	1.83436	Female	-0.81	0.1	0.68	-1.29
44	173010	Control	2592550	25632830	2560063530	2.036961	Female	-0.96	-1.55	-1.47	-0.89
45	173050	Water	2593530	25642630	2561043530	2.2778919	Female	-0.53	0.02	0.33	0.91
45	173050	Water	2593530	25642640	2561044530	2.220397	Male	-1.51	-2.1	-1.87	-0.49
45	173050	Water	2593540	25642730	2561053530	2.0451745	Female	-1.76	0.81	2.34	-0.4
45	173050	Water	2593550	25642830	2561063530	2.0944559	Male	-1.8	-0.95	0.02	0.66
45	173050	Water	2593580	25643130	2561093530	2.0095825	Male	-0.01	1.22	1.65	1.05
45	173050	Water	2593610	25643430	2561123530	1.8234086	Male	-2.51	-1.59	-0.48	-2.2
45	173050	Water	2595530	25662630	2563043530	2.0506502	Female	-2.08	-1.62	-0.67	-0.91
45	173050	Water	2595540	25662730	2563053530	2.0835044	Female	-1.8	-1.77	-1.07	-0.37
45	173050	Water	2595550	25662830	2563063530	1.7330595	Female	-1.2	0.25	1.14	-0.22
45	173050	Water	2595560	25662930	2563073530	2.2039699	Female	-0.67	-0.23	0.1	-1.44
44	173020	Handwashing	2596550	25672830	2564063530	2.1245722	Female	-0.56	-1.58	-1.86	-0.63
44	173020	Handwashing	2596570	25673030	2564083530	1.9438741	Male	-0.11	0.38	0.58	-1.59
44	173020	Handwashing	2596590	25673230	2564103530	1.9986311	Female	-1.05	-2.58	-2.82	-0.99
44	173020	Handwashing	2596600	25673330	2564113530	2.0342231	Female	-0.52	0.19	0.58	0.19
44	173020	Handwashing	2598530	25692630	2566043530	1.9192334	Female	-2.69	-0.2	1.57	-2.11
44	173020	Handwashing	2598540	25692730	2566053530	2.1273101	Female	-1.84	0.39	1.86	0.29
44	173020	Handwashing	2598560	25692930	2566073530	2.1519507	Male	-2.77	-1.95	-0.66	-1.81
45	173030	Nutrition + WSH	2599530	25702630	2567043530	2.2231348	Male	-3.17	-0.92	1.05	0.67
45	173030	Nutrition + WSH	2599550	25702830	2567063530	2.4531143	Male	-1.11	-0.5	0.09	0.73
45	173030	Nutrition + WSH	2599560	25702930	2567073530	2.1546886	Female	-0.68	0.22	0.73	-0.95
45	173030	Nutrition + WSH	2599580	25703130	2567093530	2.0041068	Male	-2.02	-2.03	-1.35	-1.73
45	173030	Nutrition + WSH	2599600	25703330	2567113530	2.1355236	Female	-2.16	-1.73	-0.72	-0.65
45	173030	Nutrition + WSH	2599610	25703430	2567123530	1.9329227	Male	-1.63	-1.42	-0.78	0.26
45	173030	Nutrition + WSH	2599620	25703530	2567133530	2.2587269	Male	-0.63	-0.11	0.26	-0.45
44	173010	Control	2600530	25712630	2568043530	2.1984942	Male	-0.98	-0.7	-0.28	-0.83
44	173010	Control	2600560	25712930	2568073530	1.8179329	Male	-1.09	-0.16	0.56	0.18
44	173010	Control	2600570	25713030	2568083530	2.2094456	Female	0.09	0.06	-0.09	-1.51
44	173010	Control	2600580	25713130	2568093530	2.0533881	Male	-1.97	-1.41	-0.51	-0.98
44	173010	Control	2600590	25713230	2568103530	2.294319	Female	NA	NA	NA	NA
44	173010	Control	2600600	25713330	2568113530	1.8754278	Female	-0.34	0.77	1.25	0.02
44	173010	Control	2600620	25713530	2568133530	2.1601643	Male	-2.76	-2.98	-2.15	-1.81
44	173010	Control	2600630	25713630	2568143530	2.0342231	Female	-1.29	-0.79	-0.16	1.55
45	173060	Control	2606540	25772730	2574053530	1.9876797	Male	-1.21	-0.46	0.25	1.15
45	173060	Control	2606570	25773030	2574083530	2.1930185	Female	-4.13	-3.1	-1.01	-2.07
45	173070	Sanitation	2608530	25792630	2576043530	2.1601643	Female	-0.3	-0.2	-0.14	0.04
45	173070	Sanitation	2608550	25792830	2576063530	2.2642026	Male	-2.3	-1.33	-0.1	-0.46
45	173070	Sanitation	2608560	25792930	2576073530	1.7549624	Male	1.46	1.44	0.96	1
45	173070	Sanitation	2608580	25793130	2576093530	1.9356605	Female	-1.45	-0.69	0.09	-2.13
45	173070	Sanitation	2608590	25793230	2576103530	2.1601643	Female	-2.23	-1.55	-0.43	-0.96
45	173070	Sanitation	2608600	25793330	2576113530	2.3052704	Male	-1.27	-0.6	0.09	0.37
45	173070	Sanitation	2608610	25793430	2576123530	1.9548255	Female	-0.51	0.17	0.54	-0.86
45	173090	Control	2609530	25802630	2577043530	2.1765914	Female	-0.29	-0.7	-0.85	-1.76
45	173090	Control	2609550	25802830	2577063530	2.2532512	Male	-1.26	0.13	1.11	-0.96
45	173110	WSH	2610550	25812830	2578063530	1.8617385	Male	-2.62	-1.93	-0.86	-0.54
45	173110	WSH	2610590	25813230	2578103530	2.1519507	Female	-1.87	-1.67	-0.87	-1.02
45	173110	WSH	2610600	25813330	2578113530	2.1930185	Female	-0.31	0.95	1.46	0.86
45	173060	Control	2611530	25822630	2579043530	2.072553	Female	-1.35	0.06	1.04	-1.15
45	173060	Control	2611540	25822730	2579053530	1.8261465	Female	-2.06	-0.65	0.53	-0.34
45	173060	Control	2611560	25822930	2579073530	2.1409993	Male	-0.5	0.31	0.77	-0.77
45	173060	Control	2611580	25823130	2579093530	2.201232	Female	-1.71	-0.3	0.85	-0.72
45	173060	Control	2611600	25823330	2579113530	2.0068446	Female	-2.45	-0.22	1.44	-0.86
45	173080	Passive Control	2615550	25862830	2583063530	1.7303217	Female	-0.08	0.6	0.85	-0.22
45	173080	Passive Control	2615560	25862930	2583073530	1.8562628	Male	-3.01	-1.29	0.27	-0.39
45	173080	Passive Control	2616540	25872730	2584053530	1.8973306	Male	0.29	0.81	0.88	1.34
45	173080	Passive Control	2616560	25872930	2584073530	2.3025325	Male	NA	NA	-3.76	-4.62
45	173080	Passive Control	2616570	25873030	2584083530	1.7768652	Male	-1.95	-0.94	0.05	-0.66
45	173080	Passive Control	2616580	25873130	2584093530	2.0451745	Male	-2.56	-0.49	1.16	-0.67
45	173080	Passive Control	2616590	25873230	2584103530	1.7604381	Female	-1.43	-0.21	0.68	0.17
45	173090	Control	2617540	25882730	2585053530	2.3216975	Male	0.27	0.41	0.35	1.8
45	173090	Control	2617570	25883030	2585083530	2.1327858	Male	-2.06	-2.1	-1.4	-2.08
45	173090	Control	2617580	25883130	2585093530	2.1355236	Male	-1.34	0.29	1.38	-0.04
45	173090	Control	2617590	25883230	2585103530	2.0205339	Male	-1.19	-1.36	-1.03	-0.79
45	173090	Control	2617590	25883230	2585103540	2.0205339	Female	-0.7	-0.97	-0.88	-0.51
45	173090	Control	2617600	25883330	2585113530	2.0643395	Male	-1.07	-0.56	0	-0.62
45	173100	Nutrition	2618530	25892630	2586043530	2.146475	Male	-0.23	0	0.11	-0.85
45	173100	Nutrition	2618530	25892640	2586044530	2.3436003	Male	-0.49	0.96	1.68	-0.68
45	173100	Nutrition	2618540	25892730	2586053530	1.9356605	Male	-0.28	0.29	0.59	0.85
45	173100	Nutrition	2618550	25892830	2586063530	2.1984942	Female	-1.67	-1.04	-0.18	0.57
45	173100	Nutrition	2618560	25892930	2586073530	2.16564	Female	-2.63	1.17	3.46	0.96
45	173100	Nutrition	2618580	25893130	2586093530	2.1136208	Male	-0.7	-0.64	-0.41	-0.82
45	173100	Nutrition	2618600	25893330	2586113530	1.9438741	Female	-4.27	-2.43	-0.14	-0.28
45	173100	Nutrition	2618610	25893430	2586123530	2.0999316	Male	-0.98	0.28	1.09	0.14
45	173100	Nutrition	2618620	25893530	2586133530	2.2614648	Male	0.69	0.38	0	-0.82
45	173120	Handwashing	2619570	25903030	2587083530	1.9028063	Male	-0.84	0.17	0.84	0.44
45	173120	Handwashing	2619580	25903130	2587093530	2.0479124	Male	-3.05	-1.97	-0.54	-0.46
45	173120	Handwashing	2619590	25903230	2587103530	2.0205339	Female	-2.61	-1.39	0.01	-1.59
45	173120	Handwashing	2619610	25903430	2587123530	1.6783025	Female	-1.6	-0.37	0.55	0.65
45	173110	WSH	2620530	25912630	2588043530	2.2450376	Female	-0.94	-0.37	0.13	0.02
45	173110	WSH	2620550	25912830	2588063530	2.0342231	Male	-0.84	-0.36	0.11	-0.81
45	173110	WSH	2620560	25912930	2588073530	2.091718	Female	-0.76	-0.04	0.44	0.91
45	173110	WSH	2620570	25913030	2588083530	2.0451745	Female	-1.91	-1.1	-0.09	-1.12
45	173110	WSH	2620580	25913130	2588093530	2.0670773	Female	-1.42	-1.43	-0.92	-1.36
45	173110	WSH	2620590	25913230	2588103530	2.1163587	Male	-2.65	-0.87	0.73	-1.04
45	173110	WSH	2620600	25913330	2588113530	2.2532512	Female	-2.02	-1.54	-0.56	-0.06
45	173110	WSH	2620620	25913530	2588133530	2.1054073	Female	-2.32	-1.37	-0.13	-1.83
45	173110	WSH	2620630	25913630	2588143530	2.2149213	Female	-0.14	0.02	0.03	-1.81
45	173120	Handwashing	2621560	25922930	2589073530	2.2094456	Female	-2	-0.42	0.92	0.2
45	173120	Handwashing	2621570	25923030	2589083530	2.0260096	Female	NA	NA	NA	NA
42	173170	Passive Control	2623530	25942630	2591043530	2.220397	Female	-2.77	-1.79	-0.31	-1.31
42	173170	Passive Control	2623540	25942730	2591053530	2.1820671	Female	-2.67	-2.57	-1.43	-1.41
42	173170	Passive Control	2623550	25942830	2591063530	2.2614648	Male	-1.34	0.02	1.02	0.41
42	173150	Handwashing	2624540	25952730	2592053530	1.9438741	Female	-2.45	-1.25	0.06	-3.5
42	173150	Handwashing	2624550	25952830	2592063530	1.8097194	Female	-0.53	0.07	0.44	0.83
42	173150	Handwashing	2624560	25952930	2592073530	2.2450376	Male	-1.58	-1.27	-0.6	-1.09
42	173150	Handwashing	2624570	25953040	2592084530	1.8069815	Female	-1.74	-1.53	-0.86	-2.55
42	173150	Handwashing	2624580	25953130	2592093530	2.0506502	Female	-0.82	0.68	1.48	0.74
42	173150	Handwashing	2626530	25972630	2594043530	2.1683778	Female	-1.92	-0.8	0.35	-1.47
42	173150	Handwashing	2626540	25972730	2594053530	2.1300479	Female	0.27	-0.11	-0.47	-1.14
42	173150	Handwashing	2626550	25972830	2594063530	2.2286105	Female	-2.67	-1.33	0.22	-0.53
42	173150	Handwashing	2626560	25972930	2594073530	2.3025325	Female	-0.1	0.3	0.38	1.67
42	173150	Handwashing	2626570	25973030	2594083530	1.9958932	Male	-1.04	0.56	1.52	0.85
42	173150	Handwashing	2626580	25973130	2594093530	1.9356605	Male	-2.31	0	1.59	-1.44
42	173150	Handwashing	2626590	25973240	2594104530	2.072553	Male	-2.47	-1.96	-0.91	-1
42	173150	Handwashing	2626590	25973240	2594104540	2.072553	Female	-2.81	-2.08	-0.72	-1.36
42	173150	Handwashing	2626620	25973530	2594133530	2.072553	Male	-4.21	-2.28	-0.13	-2.39
42	173150	Handwashing	2626640	25973730	2594153530	2.1054073	Female	-2.35	-1.2	0.11	-0.11
42	173140	Nutrition	2630540	26012730	2598053530	2.1848049	Male	-1.66	-0.14	1.05	0.78
42	173140	Nutrition	2630560	26012930	2598073530	2.1327858	Female	-2.58	-2.04	-0.83	-0.43
42	173140	Nutrition	2630570	26013030	2598083530	2.1738535	Male	-0.79	0.39	1.09	-1.46
42	173140	Nutrition	2630590	26013230	2598103530	2.0205339	Male	-2.52	-0.6	0.97	-0.28
42	173140	Nutrition	2630620	26013530	2598133530	2.0068446	Female	-0.16	1	1.42	0.94
42	173140	Nutrition	2633530	26042630	2601043530	2.3052704	Female	-2.36	-1.67	-0.45	-2.54
42	173140	Nutrition	2633540	26042730	2601053530	2.1190965	Male	-2.31	-1.95	-1	-0.46
42	173140	Nutrition	2633560	26042930	2601073530	2.2176591	Male	-0.57	-0.58	-0.45	2.28
42	173160	Control	2635560	26062930	2603073530	1.9028063	Female	-2.3	-1.39	-0.26	-0.8
42	173160	Control	2635570	26063030	2603083530	1.9466119	Male	-2.24	-0.62	0.72	0.24
42	173170	Passive Control	2636560	26072930	2604073530	2.294319	Female	-2.95	-2.18	-0.66	-2.03
42	173170	Passive Control	2636580	26073130	2604093530	2.2861054	Male	-1.84	-1.17	-0.25	-1.5
42	173170	Passive Control	2636590	26073230	2604103530	2.1711157	Female	-2.17	0.38	2.09	0.39
42	173170	Passive Control	2636600	26073330	2604113530	1.9603012	Male	-5.68	-5.3	-3.91	-4.41
42	173170	Passive Control	2636610	26073430	2604123530	1.8617385	Male	-1.54	-0.84	-0.05	-0.69
42	173170	Passive Control	2636630	26073630	2604143530	2.220397	Female	-2.62	-1.12	0.47	-0.1
42	173170	Passive Control	2636640	26073730	2604153530	2.0314853	Male	-1.81	-0.81	0.21	-0.07
42	173170	Passive Control	2636650	26073830	2604163530	2.0396988	Male	-2.61	0.03	1.87	0.06
42	173130	Water	2638530	26092630	2606043530	2.1574264	Female	-2.19	-1.09	0.16	-1.6
42	173130	Water	2638540	26092730	2606053530	1.9466119	Male	-2.47	-1.19	0.1	-0.2
42	173130	Water	2638550	26092830	2606063530	2.1601643	Female	NA	-1.64	NA	NA
42	173130	Water	2638560	26092930	2606073530	1.8234086	Male	-1.86	-0.37	0.78	-1.38
42	173130	Water	2638570	26093030	2606083530	1.8781656	Female	0.41	1.46	1.65	-0.05
42	173130	Water	2638580	26093130	2606093530	2.2368241	Male	-3.69	-2.12	-0.23	-1.31
42	173130	Water	2638590	26093230	2606103530	2.1300479	Female	-2.48	-2.28	-1.21	-1.86
42	173130	Water	2638600	26093330	2606113530	1.8234086	Male	-0.94	0.84	1.79	-0.42
42	173160	Control	2639540	26102730	2607053530	2.0889802	Male	-2.29	1.41	3.51	1.4
42	173160	Control	2639550	26102830	2607063530	2.0506502	Male	-1.64	-1.41	-0.75	-2.22
42	173160	Control	2639570	26103030	2607083530	2.201232	Male	-0.18	0.21	0.38	0.77
42	173160	Control	2639580	26103130	2607093530	2.0013689	Male	-0.04	0.49	0.67	-0.63
53	182530	WSH	2647570	26183030	2615083530	2.2340862	Female	-1.17	-1.14	-0.73	-0.97
53	182530	WSH	2647580	26183130	2615093530	2.2094456	Male	-0.52	-1.02	-1.13	1.41
53	182530	WSH	2648550	26192830	2616063530	2.0835044	Female	-1.2	-1.38	-1.03	-0.59
54	182540	Water	2649540	26202730	2617053530	2.2833676	Male	-1.77	-0.98	-0.03	-0.77
54	182540	Water	2649550	26202830	2617063530	2.0889802	Female	-1.27	0.16	1.13	-0.09
53	182530	WSH	2652560	26232930	2620073530	2.2833676	Male	-1.31	0.72	1.96	0.97
53	182550	Control	2655530	26262630	2623043530	2.0095825	Male	-0.34	-0.47	-0.44	0.1
53	182550	Control	2655550	26262830	2623063530	2.1492129	Female	-0.36	-0.32	-0.26	0.84
53	182550	Control	2656530	26272630	2624043530	2.1492129	Male	-2.96	-1.12	0.61	-0.35
53	182550	Control	2656540	26272730	2624053530	1.9192334	Male	-0.59	0.39	0.95	2.05
53	182550	Control	2656550	26272830	2624063530	2.2121834	Female	-3.43	-1.91	0.02	-0.52
53	182550	Control	2656560	26272930	2624073530	2.2724162	Male	-0.36	0.23	0.55	1.71
53	182550	Control	2656570	26273030	2624083530	2.1218344	Male	0.39	-1	-1.81	-0.32
53	182550	Control	2656580	26273130	2624093530	2.2231348	Male	-1.08	-1.68	-1.63	-1.22
53	182550	Control	2657540	26282730	2625053530	2.1327858	Female	-0.52	1.11	1.83	0.71
53	182550	Control	2657560	26282930	2625073530	2.1601643	Male	-2.76	-1.54	-0.09	-0.94
53	182560	Sanitation	2660530	26312630	2628043530	2.1848049	Female	-2.41	-1.3	0.05	0.37
53	182560	Sanitation	2660550	26312830	2628063530	2.2806297	Female	-0.62	0.08	0.49	-0.8
53	182560	Sanitation	2660580	26313130	2628093530	2.110883	Male	-1.55	0.56	1.9	1.59
53	182560	Sanitation	2660610	26313430	2628123530	1.8945927	Male	-0.24	-0.3	-0.26	-0.28
53	182560	Sanitation	2660620	26313530	2628133530	2.1930185	Female	-1.89	-1.07	-0.04	-0.85
53	182560	Sanitation	2660700	26314330	2628213530	2.2477755	Male	-1.06	-0.77	-0.33	-0.66
54	182540	Water	2661560	26322930	2629073530	2.1984942	Male	-2.64	-1.43	-0.01	-0.1
54	182540	Water	2662530	26332630	2630043530	2.091718	Male	-4.67	-3.64	-1.76	-2.11
54	182540	Water	2662540	26332730	2630053530	2.255989	Male	-1.57	-1.32	-0.68	-1.18
54	182540	Water	2662550	26332830	2630063530	2.017796	Female	-1.06	0.08	0.85	0.92
52	182570	Handwashing	2665530	26362630	2633043530	2.0424367	Male	0.46	1.03	1.07	-0.09
52	182580	Sanitation	2670540	26412730	2638053530	2.3134839	Female	-1.03	1.46	2.71	0.59
52	182580	Sanitation	2670550	26412830	2638063530	2.2861054	Female	-0.58	-0.48	-0.31	-0.45
52	182580	Sanitation	2670560	26412930	2638073530	2.1519507	Female	-1.84	-0.5	0.67	-0.88
52	182580	Sanitation	2671530	26422630	2639043530	2.0287474	Female	-1.89	-0.71	0.41	1.12
52	182580	Sanitation	2671540	26422730	2639053530	2.2286105	Male	-0.54	0.43	0.97	-0.06
52	182580	Sanitation	2671560	26422930	2639073530	2.0944559	Female	-0.83	-0.55	-0.2	1.55
52	182570	Handwashing	2673530	26442630	2641043530	2.2395619	Female	-1.01	0.4	1.24	0.17
52	182570	Handwashing	2673550	26442830	2641063530	2.2368241	Male	-2.73	0.35	2.47	1.24
52	182600	Nutrition	2675540	26462730	2643053530	2.2395619	Female	-0.65	-0.54	-0.34	1.1
52	182600	Nutrition	2675550	26462830	2643063530	2.2422998	Female	-0.78	0.64	1.39	1.02
52	182600	Nutrition	2675560	26462930	2643073530	2.0588638	Male	-2.18	-1.81	-0.91	-2.08
52	182600	Nutrition	2675580	26463130	2643093530	2.2669405	Female	-0.73	-0.88	-0.75	-0.01
52	182600	Nutrition	2675590	26463230	2643103530	2.110883	Male	-1.68	0.33	1.68	1.08
52	182600	Nutrition	2676540	26472730	2644053530	2.2587269	Male	-0.16	0.12	0.24	-0.45
52	182600	Nutrition	2676550	26472830	2644063530	1.8617385	Female	-0.48	0.6	1.13	2.63
52	182600	Nutrition	2676560	26472930	2644073530	1.8453114	Female	-0.65	-1.06	-1.03	-0.8
52	182600	Nutrition	2676570	26473030	2644083530	1.9712526	Male	-1.72	-1.23	-0.45	-0.89
52	182700	Water	2683530	26542630	2651043530	2.2614648	Female	-1.98	-0.51	0.8	-0.43
52	182700	Water	2683550	26542830	2651063530	1.8097194	Male	-1.64	0.12	1.28	-0.7
52	182700	Water	2683560	26542930	2651073530	2.0205339	Male	0.14	1.62	2.08	0.75
52	182700	Water	2683570	26543030	2651083530	2.1957563	Male	-1.41	-1.55	-1.15	-0.47
52	182700	Water	2683580	26543130	2651093530	1.5468857	Female	-1.19	0.27	1.11	0.62
52	182700	Water	2684540	26552730	2652053530	2.1355236	Male	-3.21	-1.84	-0.22	0.69
52	182700	Water	2684550	26552830	2652063530	2.1245722	Male	-1.21	-1.08	-0.63	-0.83
52	182700	Water	2684560	26552930	2652073530	2.0314853	Male	-1.58	0.29	1.54	2.49
52	182700	Water	2684570	26553030	2652083530	1.982204	Female	-0.66	-0.2	0.15	-0.83
53	182620	Water	2708530	26792630	2676043530	2.0780287	Male	-1.52	-1.08	-0.38	0.75
53	182620	Water	2708550	26792830	2676063530	2.2614648	Male	-2.98	-2.16	-0.77	-0.82
53	182620	Water	2709550	26802830	2677063530	2.1492129	Male	-1.38	-1.32	-0.83	-0.13
53	182620	Water	2709560	26802930	2677073530	2.2532512	Male	-3.05	-1.16	0.67	-1.1
53	182620	Water	2709580	26803130	2677093530	1.7193703	Male	-2.45	-2.06	-1.21	-1.11
53	182610	Nutrition + WSH	2710550	26812830	2678063530	2.1711157	Female	-2.37	-0.28	1.36	-0.69
53	182610	Nutrition + WSH	2710560	26812930	2678073530	1.9794661	Male	NA	-2.31	NA	-3.1
53	182610	Nutrition + WSH	2710580	26813130	2678093530	2.1245722	Female	-0.01	0.46	0.55	-1.35
53	182610	Nutrition + WSH	2710590	26813230	2678103530	2.0451745	Male	-2.17	-0.76	0.54	-0.09
52	182670	Nutrition + WSH	2724550	26952830	2692063530	2.0643395	Male	-2.48	-0.98	0.45	-0.26
52	182670	Nutrition + WSH	2724560	26952930	2692073530	1.8316222	Male	-0.25	-0.42	-0.4	-0.65
52	182670	Nutrition + WSH	2725530	26962630	2693043530	2.2724162	Male	-1.96	-0.27	1.1	0.4
52	182670	Nutrition + WSH	2725550	26962830	2693063530	1.9657769	Male	-2.1	-1.35	-0.35	-2.13
52	182670	Nutrition + WSH	2730530	27012630	2698043530	2.1136208	Female	-2.92	-2.6	-1.31	-1.05
52	182670	Nutrition + WSH	2730550	27012830	2698063530	2.1163587	Female	NA	0.28	NA	0.81
52	182670	Nutrition + WSH	2730570	27013030	2698083530	2.1492129	Female	-0.96	0.23	0.97	-0.8
52	182720	Control	2732550	27032830	2700063530	2.349076	Male	0.07	0.56	0.71	1.19
53	182710	Handwashing	2736530	27072630	2704043530	1.9685147	Female	-2.46	-1.65	-0.46	0.12
53	182710	Handwashing	2736540	27072730	2704053530	2.2477755	Male	-1.43	-0.1	0.93	0.79
53	182710	Handwashing	2737530	27082630	2705043530	2.2340862	Female	-1.94	-2.22	-1.55	-0.68
53	182710	Handwashing	2737540	27082730	2705053530	1.9986311	Female	-0.06	0.68	0.9	-0.49
53	182710	Handwashing	2737550	27082830	2705063530	2.2450376	Male	-0.96	-1.59	-1.61	-0.59
53	182710	Handwashing	2737560	27082930	2705073530	2.0232717	Male	-1.26	-1.84	-1.66	-1.53
52	182720	Control	2739530	27102630	2707043530	2.0506502	Male	-1.44	-0.73	0.06	-0.75
52	182720	Control	2739540	27102730	2707053530	2.0862423	Female	-1.39	0.33	1.44	-1.02
52	182720	Control	2739550	27102830	2707063530	2.017796	Female	0.7	0.86	0.58	0.78
52	182720	Control	2739570	27103030	2707083530	1.779603	Male	-0.64	-0.33	0.03	0.75
52	182720	Control	2739580	27103130	2707093530	1.9192334	Female	-0.36	0.76	1.24	1.26
52	182720	Control	2742550	27132830	2710063530	2.1273101	Male	-2.17	-1.83	-0.93	-1.42
53	182710	Handwashing	2744530	27152630	2712043530	2.2806297	Female	-0.18	0.27	0.41	-0.09
53	182710	Handwashing	2744540	27152730	2712053530	2.0424367	Male	-2.07	-1.19	-0.13	-1.33
53	182710	Handwashing	2744550	27152830	2712063530	2.1026694	Female	0.66	0.34	-0.13	0.89
53	182710	Handwashing	2744560	27152930	2712073530	2.0561259	Female	-1.02	0.55	1.45	0.23
53	182710	Handwashing	2744570	27153030	2712083530	1.9712526	Male	-0.33	-0.32	-0.23	-1.18
53	182710	Handwashing	2744590	27153230	2712103530	2.0479124	Female	-1.03	-0.51	0.02	0.03
52	182660	WSH	2753530	27242630	2721043530	1.927447	Male	-3.65	-2.37	-0.74	-0.84
52	182660	WSH	2753540	27242730	2721053530	2.2039699	Female	-3.38	-1.85	0.05	0.28
52	182660	WSH	2753540	27242730	2721053540	2.2039699	Female	-2.82	-1.46	0.16	-1.58
52	182660	WSH	2753540	27242740	2721054530	2.1793292	Male	-4.44	-2.53	-0.26	-2.05
52	182660	WSH	2754530	27252630	2722043530	2.0314853	Female	0.1	1.42	1.8	0.83
52	182660	WSH	2757530	27282630	2725043530	1.8699521	Male	-1.4	-0.65	0.12	-0.18
52	182660	WSH	2757540	27282730	2725053530	2.16564	Female	-0.56	0.27	0.7	1.18
52	182660	WSH	2757550	27282830	2725063530	1.8973306	Male	-0.18	-0.27	-0.26	0.75
52	182660	WSH	2757570	27283030	2725083530	1.8863792	Male	-0.21	-1.3	-1.71	-0.2
53	182680	Control	2767530	27382630	2735043530	2.1574264	Male	-3.73	-2.36	-0.57	-0.79
53	182680	Control	2767540	27382730	2735053530	2.1574264	Male	-0.8	-1.21	-1.17	0.16
53	182680	Control	2767550	27382830	2735063530	2.2861054	Male	-2.6	-1.77	-0.48	-0.55
53	182680	Control	2767560	27382930	2735073530	1.8124572	Female	-1.18	-0.46	0.18	-1.91
53	182680	Control	2771530	27422630	2739043530	2.0533881	Male	-1.68	-0.5	0.55	-0.39
53	182680	Control	2771540	27422730	2739053530	2.0232717	Male	-0.68	0.51	1.18	-0.58
53	182680	Control	2771550	27422830	2739063530	2.2861054	Female	-3.9	-1.27	1.21	-1.17
53	182680	Control	2771560	27422930	2739073530	2.3572895	Female	-1.5	-0.55	0.35	0.54
52	182640	Control	2775530	27462630	2743043530	2.0013689	Male	-0.6	-1.04	-1.04	-0.77
52	182640	Control	2775540	27462730	2743053530	1.9575633	Male	-1.21	-1.13	-0.67	-1.61
52	182650	Passive Control	2776540	27472730	2744053530	2.2067077	Female	-2.56	-1.77	-0.44	0.77
52	182650	Passive Control	2776570	27473030	2744083530	2.0807666	Female	-2.04	-0.31	1.06	-0.87
52	182650	Passive Control	2777540	27482730	2745053530	2.3244353	Female	-1.94	-1.41	-0.44	-0.28
52	182650	Passive Control	2777560	27482930	2745073530	2.2231348	Male	-0.49	0.01	0.33	-0.42
52	182640	Control	2778530	27492630	2746043530	2.0506502	Female	-0.21	-0.94	-1.25	0.31
52	182640	Control	2778550	27492830	2746063530	2.2121834	Male	-1.61	-0.61	0.36	-1.06
52	182640	Control	2778570	27493030	2746083530	2.1793292	Female	-0.75	0.77	1.55	1.45
52	182640	Control	2778590	27493230	2746103530	2.0862423	Male	-2.35	-2.53	-1.82	-0.21
52	182640	Control	2779530	27502630	2747043530	1.8781656	Male	-0.45	-0.54	-0.43	-1.74
52	182640	Control	2779540	27502730	2747053530	2.110883	Female	-3.67	-1.78	0.3	0.1
52	182640	Control	2779550	27502830	2747063530	2.1026694	Female	-1.16	-0.68	-0.11	-1.04
53	182690	Passive Control	2781540	27522730	2749053530	2.0123203	Female	-1.88	-1	0.01	-2.29
53	182690	Passive Control	2784550	27552830	2752063530	2.1519507	Male	-1.29	-0.29	0.54	0.53
53	182690	Passive Control	2787550	27582830	2755063530	2.1711157	Male	-1.75	-1.52	-0.81	-0.59
53	182630	Nutrition	2797560	27682930	2765073530	2.2176591	Male	-1.44	-1.46	-1	0.24
53	182630	Nutrition	2797570	27683030	2765083530	2.1711157	Male	-1.16	-1.15	-0.79	-0.73
53	182630	Nutrition	2797580	27683130	2765093530	2.1683778	Male	-0.24	-0.21	-0.18	0.22
53	182630	Nutrition	2800540	27712730	2768053530	2.2477755	Male	-1.74	-0.3	0.89	1.52
53	182630	Nutrition	2800550	27712830	2768063530	2.2368241	Male	0.15	1.36	1.76	2.47
54	182740	Control	2803540	27742730	2771053530	2.1054073	Male	-1.89	-0.81	0.28	-0.15
54	182740	Control	2803550	27742830	2771063530	2.017796	Male	1.33	0.38	-0.45	0.75
54	182740	Control	2803560	27742930	2771073530	1.9329227	Female	-0.88	-0.23	0.29	-0.34
54	182740	Control	2804530	27752630	2772043530	2.1355236	Male	-1.78	-1.93	-1.38	-1.13
54	182740	Control	2804530	27752640	2772044530	2.2313484	Female	-1.7	-0.68	0.34	-1.32
54	182740	Control	2804540	27752730	2772053530	1.9520876	Male	-2.26	-1.5	-0.46	-0.28
54	182740	Control	2804550	27752830	2772063530	1.963039	Female	-1.26	-1.07	-0.57	-1.38
54	182740	Control	2805530	27762630	2773043530	2.5462012	Female	-1.55	-1.02	-0.24	0.43
54	182740	Control	2805540	27762730	2773053530	1.889117	Female	-0.35	-0.61	-0.64	0.01
54	182740	Control	2805560	27762930	2773073530	2.0999316	Female	-0.51	0.04	0.37	-0.82
54	182730	Nutrition + WSH	2818530	27892630	2786043530	2.2861054	Female	-3.04	-0.41	1.73	-0.38
54	182730	Nutrition + WSH	2818570	27893030	2786083530	2.1738535	Female	-2.38	-1.75	-0.57	-0.62
54	182730	Nutrition + WSH	2819550	27902830	2787063530	2.2286105	Female	-1.33	0.23	1.27	-0.11
54	182730	Nutrition + WSH	2826530	27972630	2794043530	1.9575633	Male	-0.72	-0.84	-0.66	-0.43
54	182730	Nutrition + WSH	2826540	27972730	2794053530	1.9164956	Female	-0.98	-0.2	0.41	-0.75
54	182730	Nutrition + WSH	2826550	27972830	2794063530	2.0424367	Male	-1.32	-1.31	-0.86	-0.75
59	192530	Sanitation	2831530	28022630	2799043530	1.8206708	Female	-1.92	-1.42	-0.59	-0.34
59	192530	Sanitation	2831540	28022730	2799053530	2.3162218	Male	-3.56	-2.46	-0.75	-1.23
59	192530	Sanitation	2831550	28022840	2799064530	2.2778919	Male	-0.43	0.55	1.05	-0.47
59	192530	Sanitation	2831560	28022930	2799073530	2.0123203	Male	-1.56	-1.73	-1.27	-0.13
59	192530	Sanitation	2831580	28023130	2799093530	2.1902806	Female	0.03	0.57	0.67	-0.85
59	192550	Control	2833530	28042630	2801043530	2.1163587	Male	-2.11	0.25	1.88	-0.82
59	192550	Control	2833540	28042730	2801053530	2.0287474	Female	-0.82	-0.94	-0.75	-0.31
59	192550	Control	2833550	28042830	2801063530	2.2833676	Female	-1.13	-0.95	-0.5	-1.52
59	192550	Control	2833560	28042930	2801073530	2.2149213	Female	-1.92	-1.23	-0.22	-0.81
59	192550	Control	2833570	28043030	2801083530	2.1957563	Female	-2.11	-1.75	-0.77	-1.57
59	192550	Control	2833580	28043130	2801093530	2.0506502	Female	-1.47	-1.27	-0.67	-0.69
59	192550	Control	2833590	28043230	2801103530	2.1026694	Female	0.24	-2.47	-3.74	-2.54
59	192550	Control	2833600	28043330	2801113530	2.2176591	Male	-2.19	-0.58	0.85	-1.65
59	192550	Control	2833610	28043430	2801123530	1.908282	Male	-1.32	-1	-0.42	0.07
59	192550	Control	2833630	28043630	2801143530	2.2067077	Male	-4.13	-3	-1.16	-2.88
59	192550	Control	2833640	28043730	2801153530	2.1546886	Male	-0.48	0.58	1.13	0.52
59	192530	Sanitation	2834540	28052730	2802053530	1.8973306	Female	-1.87	-0.74	0.31	-0.72
59	192530	Sanitation	2835530	28062630	2803043530	1.779603	Male	-2.34	-2.07	-1.28	-0.07
59	192530	Sanitation	2835540	28062730	2803053530	2.0944559	Male	-1.06	0.05	0.83	-0.36
59	192530	Sanitation	2835560	28062930	2803073530	2.0506502	Male	-1.67	-1.66	-1.09	-0.9
59	192530	Sanitation	2835570	28063030	2803083530	2.0807666	Male	-3.01	-3.81	-3.34	0.17
59	192550	Control	2836530	28072630	2804043530	1.9493498	Male	-3.08	-1.49	0.08	-0.64
59	192550	Control	2836540	28072730	2804053530	2.0588638	Male	-0.15	-1.13	-1.58	-0.84
59	192550	Control	2836580	28073140	2804094530	1.7357974	Female	-1.37	-0.01	0.9	1.5
59	192540	WSH	2837530	28082630	2805043530	1.7905544	Female	-1.2	-0.27	0.46	-0.87
59	192540	WSH	2837540	28082730	2805053530	2.2039699	Male	-2.06	0.21	1.81	1.64
59	192540	WSH	2837560	28082930	2805073530	2.1683778	Male	-1.24	-0.54	0.16	0.36
59	192540	WSH	2837580	28083130	2805093530	2.072553	Female	-1.47	-1.02	-0.33	-1.43
59	192540	WSH	2838530	28092630	2806043530	2.0889802	Female	-5.9	-5.25	-2.95	-2.02
59	192540	WSH	2838540	28092730	2806053530	1.9849418	Female	-2.44	-2.15	-1.13	-2.05
59	192540	WSH	2838550	28092830	2806063530	1.9301848	Male	-2.96	-1.77	-0.39	-1.28
59	192560	Nutrition	2839540	28102730	2807053530	2.1136208	Male	-1.59	-0.3	0.76	-0.38
59	192560	Nutrition	2839550	28102830	2807063530	2.146475	Male	-0.36	0.69	1.19	-0.27
59	192560	Nutrition	2839560	28102930	2807073530	2.2806297	Female	-1.62	-0.57	0.42	0.27
59	192560	Nutrition	2839570	28103030	2807083530	2.091718	Male	-1.05	-1.6	-1.51	-1.09
59	192560	Nutrition	2839580	28103130	2807093530	2.2258727	Female	-1.68	-0.24	0.92	-0.1
59	192560	Nutrition	2841540	28122730	2809053530	2.0835044	Male	-1.99	-0.97	0.13	-1.01
59	192560	Nutrition	2841570	28123030	2809083530	2.1136208	Male	-2.68	-0.68	1.01	-0.67
59	192560	Nutrition	2841580	28123130	2809093530	2.3134839	Female	-1.85	0.06	1.46	-0.05
61	192590	Passive Control	2852560	28232930	2820073530	2.1711157	Male	-0.81	1	1.94	0.14
61	192590	Passive Control	2852580	28233130	2820093530	2.2231348	Female	-0.84	-0.62	-0.29	0.54
61	192590	Passive Control	2852590	28233230	2820103530	2.2587269	Female	-1.59	-1.43	-0.76	-0.21
61	192590	Passive Control	2855530	28262630	2823043530	1.9958932	Male	-3.46	-1.92	-0.23	-0.62
61	192590	Passive Control	2855540	28262730	2823053530	2.110883	Male	-1.97	-1.59	-0.74	0.64
61	192660	Handwashing	2858560	28292930	2826073530	1.9575633	Male	-2.24	-1.91	-1.04	-1.31
61	192660	Handwashing	2858570	28293030	2826083530	1.8973306	Female	-0.86	0.47	1.22	1.07
61	192660	Handwashing	2858580	28293130	2826093530	1.9849418	Female	-2.5	-0.66	0.88	-0.4
61	192660	Handwashing	2858590	28293230	2826103530	2.1190965	Male	0.62	-0.8	-1.69	-0.31
61	192660	Handwashing	2858600	28293330	2826113530	1.8754278	Female	1.03	0.99	0.54	0.38
61	192660	Handwashing	2858610	28293430	2826123530	1.9438741	Male	-1	1.12	2.22	0.69
61	192660	Handwashing	2858620	28293530	2826133530	1.8316222	Male	-2.91	-1.78	-0.48	-0.28
61	192660	Handwashing	2862530	28332640	2830044530	2.1930185	Male	-1.75	-1.19	-0.34	0.05
61	192660	Handwashing	2862550	28332830	2830063530	2.0862423	Male	-0.23	0.37	0.65	-0.06
60	192600	Sanitation	2865560	28362930	2833073530	1.9739904	Male	-0.77	0.4	1.1	-1.48
60	192600	Sanitation	2865570	28363030	2833083530	2.1875428	Male	-1.55	-1.1	-0.38	-0.75
60	192610	Passive Control	2867530	28382630	2835043530	2.0396988	Female	-0.67	-0.84	-0.73	-0.54
60	192610	Passive Control	2867540	28382730	2835053530	2.1546886	Male	-2.56	-0.55	1.12	1.62
60	192610	Passive Control	2867550	28382830	2835063530	2.2121834	Male	-0.9	-1.02	-0.82	0.17
60	192610	Passive Control	2867560	28382930	2835073530	2.2778919	Male	-1.54	-1.04	-0.32	-1.34
60	192610	Passive Control	2867580	28383130	2835093530	2.0232717	Female	0.8	-0.14	-0.91	-0.52
60	192610	Passive Control	2867600	28383330	2835113530	1.8672142	Female	-2.25	-0.61	0.73	-0.97
60	192610	Passive Control	2867610	28383430	2835123530	2.2724162	Male	-1.99	-0.81	0.38	0.62
60	192570	Handwashing	2871530	28422630	2839043530	2.1437372	Female	-2.91	-1.4	0.27	-0.58
60	192570	Handwashing	2871540	28422730	2839053530	1.9383984	Male	-1.45	-0.34	0.59	0.11
60	192580	Nutrition + WSH	2872530	28432630	2840043530	1.982204	Female	-1.41	-0.46	0.37	-0.47
60	192580	Nutrition + WSH	2872550	28432830	2840063530	1.9849418	Male	-2.75	-1.68	-0.38	-1.93
60	192580	Nutrition + WSH	2872560	28432930	2840073530	2.1190965	Male	-0.43	0.9	1.53	0.34
60	192580	Nutrition + WSH	2872580	28433130	2840093530	1.7029432	Male	0	-0.07	-0.06	-0.19
60	192580	Nutrition + WSH	2872590	28433230	2840103530	1.7029432	Male	-1.87	-1.15	-0.32	-1.83
60	192580	Nutrition + WSH	2872590	28433240	2840104530	1.6235455	Male	-3.27	-2.49	-1.26	-2.33
60	192580	Nutrition + WSH	2872610	28433430	2840123530	2.1519507	Male	-1.57	-1.16	-0.45	-0.86
60	192580	Nutrition + WSH	2872620	28433530	2840133530	2.16564	Female	-3.02	-1.43	0.31	0.75
60	192570	Handwashing	2874530	28452630	2842043530	2.2505133	Male	-3.88	-2.36	-0.42	-1.1
60	192570	Handwashing	2874560	28452930	2842073530	2.1273101	Male	-2.74	-2	-0.76	-2.51
60	192570	Handwashing	2874570	28453030	2842083530	1.9164956	Male	-2.58	-2.02	-0.99	0.13
60	192570	Handwashing	2874580	28453130	2842093530	2.0342231	Male	-1.95	-0.28	1.03	-0.22
60	192570	Handwashing	2874590	28453230	2842103530	2.2505133	Male	-1.99	-0.2	1.22	0.06
60	192570	Handwashing	2875530	28462630	2843043530	2.0424367	Female	-1.5	0.7	2	0.89
60	192570	Handwashing	2875540	28462730	2843053530	2.1902806	Male	-3.93	-2.64	-0.8	0.7
60	192570	Handwashing	2875550	28462830	2843063530	2.1136208	Female	-3.4	-2.44	-0.75	-0.12
60	192580	Nutrition + WSH	2876530	28472630	2844043530	1.9767283	Female	-2.08	-1.66	-0.75	-2.9
60	192580	Nutrition + WSH	2876540	28472730	2844053530	1.9958932	Female	-1.11	-0.76	-0.26	-0.63
60	192620	Water	2877540	28482730	2845053530	2.1273101	Male	-4.49	-2.14	0.31	-1.13
60	192620	Water	2877550	28482830	2845063530	2.017796	Male	-0.3	0.21	0.48	-0.5
60	192620	Water	2877570	28483030	2845083530	1.8453114	Male	-2.68	-1.99	-0.92	-1.48
60	192620	Water	2877580	28483130	2845093530	2.2861054	Female	-1.08	0.1	0.89	-0.81
60	192650	Control	2879530	28502630	2847043530	2.2806297	Female	-1.5	0.14	1.29	0.27
[truncated: 4,653 more rows]
