# Supplementary material for: Geographic pair matching in large-scale cluster randomized trials
Source: Nat Commun. 2024 Feb 5;15:1069. doi: 10.1038/s41467-024-45152-y (PMC10844220; doi:10.1038/s41467-024-45152-y)
Supplement: Supplementary file 4 — Source Data [file 41467_2024_45152_MOESM4_ESM.zip › kenya_analysis_chdev_codebook.txt]

kenya_analysis_chdev_codebook.txt

Updated 2024-01-02

This dataset includes child development measurements from the WASH Benefits Kenya trial. It only includes measurements from the 2-year visit, the final visit in the trial, and it only includes children with at least one child development assessment. This is the analytic sample for the child development outcomes of the trial. 

These data are used in the analyses reported in Geographic pair matching in large-scale cluster randomized trials, Nature Communications 2024 (in press)
preprint: https://pubmed.ncbi.nlm.nih.gov/37205361/

A more expanded version of this dataset was previously made public through OSF:
https://osf.io/wa87d/

Trial Registration:
https://clinicaltrials.gov/study/NCT01704105

Key publications that previously reported these data:

Stewart, C. P., Kariger, P., Fernald, L., Pickering, A. J., Arnold, C. D., Arnold, B. F., Hubbard, A. E., Dentz, H. N., Lin, A., Meerkerk, T. J., Milner, E., Swarthout, J., Colford, J. M. & Null, C. Effects of water quality, sanitation, handwashing, and nutritional interventions on child development in rural Kenya (WASH Benefits Kenya): a cluster-randomised controlled trial. The Lancet Child & Adolescent Health 2, 269–280 (2018). https://pubmed.ncbi.nlm.nih.gov/29616236/


The dataset includes 6,107 observations and 11 variables

The data include 702 clusters (clusteridr2) and 6,107 unique children. Each row corresponds to a child, which can be uniquely identified by childid.

Variable descriptions
tibble [4,646 × 14] (S3: tbl_df/tbl/data.frame)
 $ block       : Study randomization block, which indicates geographically matched clusters
 $ clusteridr2 : A unique cluster ID
 $ tr          : Randomized treatment allocation at the cluster level
 $ hhidr2      : A unique study household ID
 $ childidr2   : A unique child ID
 $ agey        : Child age in years
 $ sex         : Child sex (female, male)
 $ z_easq_com  : Extended Ages and Stages Questionnaire Z-score communication 
 $ z_easq_motor: Extended Ages and Stages Questionnaire Z-score motor skills 
 $ z_easq_pers : Extended Ages and Stages Questionnaire Z-score personal-social skills 
 $ z_easq_total: Extended Ages and Stages Questionnaire Z-score total (sum of communication, motor, personal-social, before normalization to Z-scores)

> skimr::skim(d)
── Data Summary ────────────────────────
                           Values 
Name                       d
Number of rows             6107   
Number of columns          11     
_______________________           
Column type frequency:            
  character                2      
  numeric                  9      
________________________          
Group variables            None   

── Variable type: character ──────────────────────────────────────────────────────────────────────────────────────────────────────────────
  skim_variable n_missing complete_rate min max empty n_unique whitespace
1 tr                    0             1   3  15     0        8          0
2 sex                   0             1   4   6     0        2          0

── Variable type: numeric ────────────────────────────────────────────────────────────────────────────────────────────────────────────────
  skim_variable n_missing complete_rate     mean      sd            p0      p25      p50     p75          p100 hist 
1 block                 0             1  4.62e+1 2.55e+1          1     2.5 e+1  4.6 e+1 6.9 e+1         89    ▇▇▇▇▇
2 clusteridr2           0             1  3.28e+5 1.50e+5     142530     1.73e+5  2.13e+5 4.83e+5     503260    ▇▁▁▁▇
3 hhidr2                0             1  5.10e+7 2.38e+7   20062630     2.58e+7  3.66e+7 7.50e+7   79163730    ▅▃▁▁▇
4 childidr2             0             1  5.10e+9 2.38e+9 2003043530     2.58e+9  3.65e+9 7.50e+9 7913153530    ▅▃▁▁▇
5 agey                  0             1  2.04e+0 1.55e-1          1.63  1.93e+0  2.05e+0 2.16e+0          2.58 ▂▆▇▃▁
6 z_easq_com            0             1 -1.59e-2 9.91e-1         -3.41 -5.45e-1  1.65e-1 9.08e-1          1.40 ▁▂▃▆▇
7 z_easq_motor          0             1 -1.07e-2 9.87e-1         -3.60 -5.75e-1  5.2 e-2 9.77e-1          1.35 ▁▁▃▆▇
8 z_easq_pers           0             1 -1.45e-2 9.93e-1         -3.95 -7.24e-1 -8   e-2 5.65e-1          1.85 ▁▁▃▇▃
9 z_easq_total          0             1 -1.70e-2 9.91e-1         -4.16 -6.75e-1  1.94e-1 7.13e-1          1.72 ▁▁▅▇▆
