# Supplementary material for: Geographic pair matching in large-scale cluster randomized trials
Source: Nat Commun. 2024 Feb 5;15:1069. doi: 10.1038/s41467-024-45152-y (PMC10844220; doi:10.1038/s41467-024-45152-y)
Supplement: Supplementary file 4 — Source Data [file 41467_2024_45152_MOESM4_ESM.zip › kenya_analysis_chdev.csv]

block	clusteridr2	tr	hhidr2	childidr2	agey	sex	z_easq_com	z_easq_motor	z_easq_pers	z_easq_total
7	152540	Nutrition + WSH	20062630	2003043530	2.1245722108145104	Male	1.401	0.552	0.565	1.065
7	152540	Nutrition + WSH	20062640	2003044530	2.0342231348391513	Female	0.66	-0.575	1.244	0.461
7	152540	Nutrition + WSH	20062730	2003053530	1.9931553730321698	Female	0.66	-0.575	-0.442	-0.044
7	152540	Nutrition + WSH	20062830	2003063530	2.220396988364134	Female	0.92	1.052	-0.724	0.629
7	152540	Nutrition + WSH	20063130	2003093530	2.2012320328542097	Male	-0.042	-1.949	-1.369	-1.329
7	152540	Nutrition + WSH	20092630	2006043530	2.2258726899383983	Female	-1.004	0.552	-0.08	-0.241
7	152540	Nutrition + WSH	20092730	2006053530	2.239561943874059	Female	-1.726	-0.949	-0.08	-1.221
7	152540	Nutrition + WSH	20092930	2006073530	2.099931553730322	Male	0.439	-0.198	0.242	0.194
7	152540	Nutrition + WSH	20093030	2006083530	2.206707734428474	Female	0.92	-0.448	0.565	0.412
7	152540	Nutrition + WSH	20093230	2006103530	1.8973305954825461	Male	-0.825	1.182	-0.442	-0.044
7	152540	Nutrition + WSH	20093330	2006113530	2.130047912388775	Female	0.198	0.552	-0.08	0.303
7	152540	Nutrition + WSH	20093430	2006123530	1.9603011635865846	Female	-0.825	0.01	0.401	-0.296
7	152530	WSH	20112630	2008043530	2.0424366872005475	Male	0.165	0.01	1.244	0.461
7	152530	WSH	20112740	2008054530	2.132785763175907	Female	1.401	1.052	0.565	1.282
7	152530	WSH	20112830	2008063530	2.116358658453114	Male	-0.042	0.052	-0.724	-0.241
7	152530	WSH	20122930	2009073530	2.00684462696783	Female	-0.825	-0.575	0.401	-0.549
7	152530	WSH	20123730	2009153530	2.080766598220397	Male	0.439	-0.949	-1.369	-0.677
7	152550	Passive Control	20132830	2010063530	2.0670773442847366	Female	-1.967	0.052	-1.369	-1.329
7	152550	Passive Control	20133030	2010083530	2.16290212183436	Female	0.92	-1.199	-0.402	-0.241
7	152550	Passive Control	20133130	2010093530	1.9000684462696784	Female	0.66	0.01	0.401	0.461
7	152550	Passive Control	20133230	2010103530	2.127310061601643	Male	-1.004	-0.949	-0.724	-1.112
7	152550	Passive Control	20133430	2010123530	2.294318959616701	Female	0.92	1.052	-1.369	0.412
7	152550	Passive Control	20133630	2010143530	2.2559890485968515	Male	0.439	-1.949	-1.369	-1.112
7	152550	Passive Control	20133730	2010153530	1.9301848049281314	Female	-0.083	-0.575	0.401	-0.17
7	152550	Passive Control	20133830	2010163530	2.1245722108145104	Female	0.92	0.552	1.209	1.065
7	152550	Passive Control	20133930	2010173530	1.9247091033538672	Male	0.165	0.596	0.401	0.461
7	152550	Passive Control	20134030	2010183530	1.9356605065023955	Female	-1.816	-1.747	-1.286	-2.063
7	152550	Passive Control	20134130	2010193530	2.132785763175907	Male	0.198	-0.699	-0.724	-0.459
7	152550	Passive Control	20134230	2010203530	2.0944558521560577	Female	0.439	-0.448	1.853	0.629
7	152550	Passive Control	20134330	2010213530	2.2532511978097194	Male	0.92	1.052	1.209	1.282
7	152550	Passive Control	20134430	2010223530	2.11088295687885	Male	0.439	1.052	0.565	0.847
7	152550	Passive Control	20134530	2010233530	2.1492128678986995	Male	-0.523	0.552	0.565	0.194
7	152700	Control	20152730	2012053530	1.9876796714579055	Female	1.155	0.01	0.401	0.713
7	152700	Control	20152930	2012073530	2.102669404517454	Male	-0.042	-0.949	-1.369	-0.894
7	152700	Control	20152940	2012074530	2.083504449007529	Female	0.439	-0.949	-0.724	-0.459
7	152700	Control	20153040	2012084530	2.1656399726214923	Female	-0.042	-0.448	-0.08	-0.241
7	152700	Control	20153230	2012103530	1.7960301163586585	Female	1.155	-1.161	0.401	0.209
7	152700	Control	20153930	2012173530	2.083504449007529	Male	0.439	-1.449	-0.724	-0.677
7	152700	Control	20154030	2012183530	2.083504449007529	Male	-0.042	-0.949	-0.724	-0.677
7	152700	Control	20154130	2012193530	2.083504449007529	Male	0.92	1.052	1.209	1.282
7	152710	Sanitation	20162630	2013043530	1.9931553730321698	Female	0.412	0.01	0.822	0.461
7	152710	Sanitation	20162640	2013044530	1.9931553730321698	Male	0.165	-0.575	-0.442	-0.296
7	152710	Sanitation	20162930	2013073530	2.1245722108145104	Female	0.92	1.052	-0.724	0.629
7	152710	Sanitation	20163230	2013103530	2.2039698836413417	Male	-0.523	0.052	-1.369	-0.677
7	152710	Sanitation	20163330	2013113530	1.998631074606434	Female	0.66	0.596	0.401	0.713
7	152710	Sanitation	20163430	2013123530	1.8973305954825461	Female	0.66	0.01	1.244	0.713
7	152710	Sanitation	20163530	2013133530	2.088980150581793	Female	0.92	0.052	0.565	0.629
7	152680	Control	20172640	2014044530	1.8206707734428473	Male	0.66	1.182	0.401	0.966
7	152680	Control	20172830	2014063530	1.8206707734428473	Female	0.66	-0.575	1.244	0.461
7	152680	Control	20172930	2014073530	2.116358658453114	Female	0.92	-0.949	0.565	0.194
7	152680	Control	20173230	2014103530	2.028747433264887	Male	-1.32	0.596	0.401	-0.296
7	152680	Control	20173430	2014123530	1.7193702943189597	Female	-1.415	-1.66	-1.034	-1.65
7	152680	Control	20192630	2016043530	2.16290212183436	Female	-2.929	-1.949	-2.98	-3.179
7	152680	Control	20192640	2016044530	1.839835728952772	Male	-1.816	-1.161	-2.972	-2.315
7	152680	Control	20192830	2016063540	1.995893223819302	Female	1.155	0.596	0.401	0.966
7	152680	Control	20192830	2016063530	1.995893223819302	Male	1.155	0.596	0.401	0.966
7	152690	Handwashing	20212730	2018053530	2.2669404517453797	Female	0.439	-1.449	-0.08	-0.459
7	152690	Handwashing	20212830	2018063530	2.00684462696783	Female	0.66	-1.161	1.244	0.209
7	152690	Handwashing	20213030	2018083530	2.2477754962354553	Female	0.92	0.052	1.209	0.847
7	152690	Handwashing	20213130	2018093530	2.2751540041067764	Male	0.92	-0.949	0.565	0.194
7	152690	Handwashing	20213230	2018103530	2.1683778234086244	Female	-1.486	0.552	-0.08	-0.459
7	152710	Sanitation	20222630	2019043530	1.8507871321013005	Male	-0.825	-1.161	-1.286	-1.306
7	152710	Sanitation	20222730	2019053530	1.834360027378508	Male	-0.33	0.01	-1.286	-0.549
7	152710	Sanitation	20222830	2019063530	2.21492128678987	Female	0.439	-0.448	0.565	0.194
7	152690	Handwashing	20232630	2020043530	1.9685147159479808	Female	-0.578	-1.747	-0.442	-1.179
7	152690	Handwashing	20232730	2020053530	1.9685147159479808	Male	-1.816	0.596	0.401	-0.549
7	152690	Handwashing	20232840	2020064530	1.998631074606434	Male	0.66	0.596	0.401	0.713
7	152690	Handwashing	20233030	2020083530	2.11088295687885	Male	-0.042	0.552	1.853	0.847
7	152690	Handwashing	20233230	2020103530	2.0369609856262834	Female	-0.825	0.596	-1.286	-0.549
7	152690	Handwashing	20233430	2020123530	1.9383983572895278	Male	-0.33	-1.161	0.401	-0.549
7	152720	Nutrition	20242730	2021053530	1.9082819986310746	Female	0.165	0.01	0.401	0.209
7	152720	Nutrition	20242830	2021063530	2.195756331279945	Male	0.92	1.052	1.209	1.282
7	152720	Nutrition	20242930	2021073530	2.212183436002738	Female	-0.042	0.552	-0.08	0.194
7	152720	Nutrition	20242940	2021074530	1.9794661190965093	Female	-0.33	-0.575	-1.286	-0.801
7	152720	Nutrition	20242950	2021075530	2.130047912388775	Male	-1.004	-0.949	-1.369	-1.329
7	152720	Nutrition	20243030	2021083530	1.943874058863792	Male	-0.825	-1.161	0.401	-0.801
7	152720	Nutrition	20243130	2021093530	2.2039698836413417	Female	0.439	0.552	0.565	0.629
8	152560	Control	20252630	2022043530	2.113620807665982	Female	0.439	0.552	-0.08	0.412
8	152560	Control	20252730	2022053530	1.9110198494182067	Female	1.155	0.01	1.244	0.966
8	152560	Control	20252830	2022063530	2.2614647501711156	Female	-1.004	0.552	-0.08	-0.241
8	152560	Control	20252930	2022073540	1.9356605065023955	Female	-1.32	-1.161	-1.707	-1.684
8	152560	Control	20252930	2022073530	1.9383983572895278	Female	-2.311	-0.282	-0.442	-1.432
8	152560	Control	20253030	2022083530	2.198494182067077	Male	-0.764	-1.449	-1.369	-1.438
8	152560	Control	20253130	2022093530	1.8973305954825461	Female	1.155	1.182	1.244	1.47
8	152560	Control	20253430	2022123530	2.0533880903490758	Male	-2.448	-0.949	0.565	-1.329
8	152560	Control	20253530	2022133530	2.132785763175907	Male	1.401	0.552	1.853	1.5
8	152560	Control	20253630	2022143530	2.11088295687885	Female	1.401	1.052	1.209	1.5
8	152560	Control	20253730	2022153530	1.834360027378508	Female	-0.33	0.01	-1.286	-0.549
8	152600	WSH	20282630	2025043530	2.21492128678987	Male	0.439	0.052	-0.08	0.194
8	152600	WSH	20282730	2025053530	2.0643394934976045	Male	-1.486	0.052	-2.013	-1.329
8	152600	WSH	20282830	2025063530	2.023271731690623	Male	0.412	-2.039	-0.442	-0.801
8	152600	WSH	20283030	2025083530	2.001368925393566	Female	0.66	0.01	1.244	0.713
8	152600	WSH	20283130	2025093530	2.206707734428474	Male	-1.486	-1.949	-2.013	-2.2
8	152600	WSH	20283230	2025103530	2.190280629705681	Male	0.92	-0.699	-0.724	-0.132
8	152590	Nutrition	20292630	2026043530	1.9739904175222451	Male	-0.33	-0.575	0.401	-0.296
8	152590	Nutrition	20292730	2026053530	1.995893223819302	Male	0.165	-0.575	0.401	-0.044
8	152590	Nutrition	20292830	2026063530	1.8973305954825461	Male	-1.32	0.01	-0.442	-0.801
8	152590	Nutrition	20293030	2026083530	1.9520876112251881	Female	1.155	1.182	1.244	1.47
8	152590	Nutrition	20293230	2026103530	1.8562628336755647	Male	1.155	1.182	1.244	1.47
8	152590	Nutrition	20293330	2026113530	2.130047912388775	Male	-2.929	-2.45	-2.658	-3.288
8	152590	Nutrition	20293430	2026123530	1.7221081451060918	Female	0.543	-0.907	-0.175	-0.039
8	152590	Nutrition	20293530	2026133530	2.321697467488022	Female	-0.262	0.422	-2.043	-0.615
8	152570	Sanitation	20302830	2027063530	2.198494182067077	Male	0.439	1.052	0.565	0.847
8	152570	Sanitation	20302930	2027073530	2.195756331279945	Female	-0.523	-1.449	-1.369	-1.329
8	152570	Sanitation	20303130	2027093530	1.8781656399726214	Female	-0.825	-1.747	-1.286	-1.558
8	152570	Sanitation	20303230	2027103530	1.8480492813141685	Male	-1.568	-2.332	-2.129	-2.441
8	152600	WSH	20312630	2028043530	2.1519507186858315	Female	-0.042	0.552	1.209	0.629
8	152600	WSH	20312730	2028053530	2.187542778918549	Male	0.92	-0.949	-0.08	-0.024
8	152600	WSH	20312830	2028063530	1.9219712525667352	Male	0.165	0.596	0.401	0.461
8	152600	WSH	20313030	2028083530	1.946611909650924	Female	-0.825	0.596	-1.286	-0.549
8	152600	WSH	20313130	2028093530	1.8316221765913758	Male	-1.816	-1.747	-1.286	-2.063
8	152600	WSH	20313230	2028103530	1.8480492813141685	Female	-0.578	-3.504	-1.707	-2.315
8	152590	Nutrition	20372630	2034043530	1.9685147159479808	Male	1.155	-0.282	0.401	0.587
8	152570	Sanitation	20382830	2035063530	1.9082819986310746	Female	0.66	0.596	0.401	0.713
8	152570	Sanitation	20382930	2035073530	1.891854893908282	Female	0.66	0.596	1.244	0.966
8	152570	Sanitation	20383030	2035083530	1.9356605065023955	Female	-0.825	-0.575	-0.442	-0.801
8	152570	Sanitation	20383130	2035093530	1.9055441478439425	Male	-0.33	-1.161	-0.442	-0.801
7	152610	Water	20402730	2037053530	1.9110198494182067	Female	-0.33	0.596	1.244	0.461
7	152610	Water	20402830	2037063530	2.1409993155373033	Male	1.401	1.052	0.565	1.282
7	152610	Water	20402930	2037073530	2.0506502395619437	Female	-0.764	-0.949	0.565	-0.568
7	152610	Water	20403030	2037083530	1.891854893908282	Female	1.155	1.182	1.244	1.47
7	152610	Water	20403130	2037093530	1.943874058863792	Male	1.155	-0.575	1.244	0.713
7	152610	Water	20412630	2038043530	1.9329226557152634	Male	1.155	1.182	0.401	1.218
7	152610	Water	20412730	2038053530	2.2614647501711156	Female	0.679	1.052	-0.08	0.738
7	152610	Water	20412930	2038073530	1.9274469541409993	Female	1.155	0.01	1.244	0.966
7	152610	Water	20413030	2038083530	1.894592744695414	Female	1.155	0.596	1.244	1.218
7	152610	Water	20413130	2038093530	1.8015058179329226	Male	0.165	1.182	1.244	0.966
9	152650	WSH	20422730	2039053530	2.2039698836413417	Female	0.439	1.052	-0.08	0.629
9	152650	WSH	20422830	2039063530	1.842573579739904	Male	-0.825	-1.161	-0.442	-1.053
9	152650	WSH	20422930	2039073530	2.0752908966461328	Male	0.92	-0.448	1.853	0.847
9	152650	WSH	20423030	2039083530	2.080766598220397	Male	0.439	-0.448	1.209	0.412
8	152670	Passive Control	20432630	2040043530	2.2039698836413417	Female	0.92	0.552	0.242	0.738
8	152670	Passive Control	20432730	2040053530	2.2012320328542097	Female	-1.004	-0.448	-2.013	-1.329
8	152670	Passive Control	20432830	2040063530	2.0917180013689256	Male	-1.004	-1.449	-2.013	-1.765
8	152670	Passive Control	20432930	2040073530	1.9247091033538672	Male	0.165	-0.575	0.401	-0.044
8	152670	Passive Control	20433430	2040123530	2.1464750171115674	Male	0.439	1.052	-0.08	0.629
8	152670	Passive Control	20433530	2040133530	2.0150581793292264	Female	-1.32	0.596	-1.286	-0.801
8	152620	Water	20442630	2041043530	2.138261464750171	Male	-1.486	-1.949	-0.724	-1.765
8	152620	Water	20442730	2041053530	1.864476386036961	Male	1.155	-0.575	-1.286	-0.044
8	152620	Water	20442740	2041054530	1.8535249828884326	Female	-1.32	-1.161	0.401	-1.053
8	152620	Water	20442740	2041054540	1.8535249828884326	Male	-1.32	-1.161	-0.442	-1.306
8	152620	Water	20443030	2041083530	1.9411362080766599	Female	0.165	-0.575	1.244	0.209
8	152620	Water	20443130	2041093530	2.0725530458590007	Female	-1.967	0.052	-0.724	-1.112
8	152620	Water	20443230	2041103530	1.9356605065023955	Male	1.155	-0.575	0.401	0.461
8	152620	Water	20443330	2041113530	1.7960301163586585	Female	-0.545	-0.153	-1.034	-0.659
8	152620	Water	20443430	2041123530	2.130047912388775	Male	-0.042	0.552	0.565	0.412
8	152640	Nutrition + WSH	20452830	2042063530	1.9931553730321698	Male	1.155	0.01	-0.442	0.461
8	152640	Nutrition + WSH	20452930	2042073530	1.83709787816564	Female	0.165	-0.575	-0.442	-0.296
8	152640	Nutrition + WSH	20453030	2042083530	1.7357973990417521	Male	-0.327	-1.66	-2.751	-1.526
8	152640	Nutrition + WSH	20453230	2042103530	1.9383983572895278	Female	0.66	-1.161	0.401	-0.044
8	152640	Nutrition + WSH	20453330	2042113530	2.223134839151266	Female	-0.764	1.052	-0.724	-0.132
9	152650	WSH	20472630	2044043530	2.0506502395619437	Female	1.401	1.052	1.209	1.5
9	152650	WSH	20472730	2044053530	1.8535249828884326	Female	0.165	0.01	1.244	0.461
9	152650	WSH	20472830	2044063530	2.00684462696783	Female	-0.825	0.01	1.244	-0.044
9	152650	WSH	20473030	2044083530	1.8781656399726214	Female	0.165	-1.161	-0.442	-0.549
9	152650	WSH	20473330	2044113530	2.083504449007529	Female	-1.004	0.052	-0.08	-0.459
8	152630	Control	20482630	2045043530	2.0506502395619437	Male	-0.523	-1.449	-1.369	-1.329
8	152630	Control	20482730	2045053530	2.083504449007529	Female	0.679	1.052	0.565	0.956
8	152630	Control	20492630	2046043530	1.946611909650924	Male	0.165	0.01	1.244	0.461
8	152630	Control	20492730	2046053530	2.132785763175907	Male	0.439	1.052	-0.724	0.412
8	152630	Control	20492930	2046073530	2.294318959616701	Female	0.679	0.802	0.565	0.847
8	152630	Control	20493130	2046093530	1.8316221765913758	Male	0.66	-0.575	0.401	0.209
8	152630	Control	20493230	2046103530	1.7932922655715264	Female	-0.33	-0.868	-2.972	-1.432
8	152660	Handwashing	20502630	2047043530	2.0725530458590007	Male	-0.523	-0.448	-0.724	-0.677
8	152660	Handwashing	20502830	2047063530	2.0670773442847366	Female	-1.004	-1.449	-0.724	-1.329
8	152660	Handwashing	20502930	2047073530	2.1546885694729636	Female	-0.523	0.552	-0.402	-0.132
8	152660	Handwashing	20502930	2047073540	2.1546885694729636	Female	0.439	0.552	0.565	0.629
8	152660	Handwashing	20503030	2047083530	2.1738535249828885	Male	-1.486	-1.449	-2.658	-2.2
8	152660	Handwashing	20503130	2047093530	1.943874058863792	Female	1.155	0.01	1.244	0.966
8	152660	Handwashing	20503430	2047123530	2.0670773442847366	Male	-0.042	-0.448	0.565	-0.024
8	152660	Handwashing	20503630	2047143530	1.8590006844626967	Female	0.412	1.182	1.244	1.092
8	152640	Nutrition + WSH	20512730	2048053530	2.020533880903491	Male	-1.568	-1.161	-2.129	-1.936
8	152640	Nutrition + WSH	20512830	2048063530	2.3709787816563996	Female	-1.002	-0.583	-0.197	-0.717
8	152640	Nutrition + WSH	20513030	2048083530	1.8672142368240932	Male	0.165	-2.918	-1.707	-1.684
8	152640	Nutrition + WSH	20513130	2048093530	2.2258726899383983	Female	-1.486	0.052	0.565	-0.459
3	142820	Sanitation	20522630	2049043530	1.9931553730321698	Male	-0.825	-2.332	-0.442	-1.558
3	142820	Sanitation	20522730	2049053530	2.198494182067077	Male	-0.523	-2.45	-0.724	-1.547
3	142820	Sanitation	20523030	2049083530	2.220396988364134	Male	0.439	-1.449	-0.724	-0.677
3	142830	Passive Control	20542730	2051053530	2.2751540041067764	Female	-0.042	-0.448	1.209	0.194
3	142830	Passive Control	20542830	2051063530	2.1409993155373033	Male	-2.929	-0.448	-1.369	-1.982
3	142830	Passive Control	20542930	2051073530	1.9520876112251881	Female	-1.32	-0.575	0.401	-0.801
3	142830	Passive Control	20543130	2051093530	2.108145106091718	Male	-2.448	-2.45	-2.335	-2.962
3	142830	Passive Control	20543430	2051123530	1.7768651608487338	Female	-0.11	-0.907	-1.892	-0.907
2	142810	Handwashing	20552640	2052044530	2.1656399726214923	Male	-1.486	-1.949	-1.369	-1.982
2	142810	Handwashing	20552830	2052063530	2.1218343600273784	Male	-1.486	-0.949	-0.08	-1.112
2	142810	Handwashing	20553130	2052093530	1.73305954825462	Female	0.325	-0.153	0.684	0.332
2	142810	Handwashing	20553230	2052103530	1.9876796714579055	Male	-1.32	-2.918	-2.129	-2.567
2	142810	Handwashing	20553340	2052114530	1.946611909650924	Female	0.165	0.01	-0.442	-0.044
2	142810	Handwashing	20553430	2052123530	2.220396988364134	Male	0.439	-1.699	-1.369	-1.003
2	142810	Handwashing	20553530	2052133530	2.0944558521560577	Male	-0.042	-1.949	-0.724	-1.112
2	142810	Handwashing	20553630	2052143530	1.8699520876112252	Female	0.165	-1.161	-0.864	-0.675
3	142830	Passive Control	20582730	2055053530	2.1765913757700206	Male	-0.283	-0.448	-0.724	-0.568
3	142830	Passive Control	20583130	2055093530	2.2614647501711156	Male	-1.004	-0.448	0.565	-0.459
3	142830	Passive Control	20583230	2055103530	1.7960301163586585	Male	-1.568	-2.332	-0.442	-1.936
3	142800	Handwashing	20592730	2056053530	1.9247091033538672	Female	-0.33	-1.747	-0.442	-1.053
3	142800	Handwashing	20622830	2059063530	2.2642026009582477	Male	-1.004	0.552	-0.724	-0.459
3	142800	Handwashing	20623030	2059083530	1.9247091033538672	Female	-1.816	-2.332	-2.129	-2.567
3	142820	Sanitation	20632630	2060043530	2.1437371663244353	Male	0.439	-1.449	-0.724	-0.677
3	142820	Sanitation	20632730	2060053530	2.3627652292950034	Male	-1.249	-1.085	-1.12	-1.33
3	142820	Sanitation	20632830	2060063530	2.113620807665982	Male	-1.004	-1.449	-0.724	-1.329
3	142820	Sanitation	20632930	2060073530	2.0123203285420943	Male	-1.32	-0.575	-0.864	-1.179
3	142820	Sanitation	20633030	2060083530	2.026009582477755	Female	0.412	-1.161	-0.442	-0.422
3	142680	WSH	20652930	2062073530	1.9274469541409993	Male	-1.32	-1.747	-2.129	-2.063
3	142700	Nutrition	20673030	2064083530	1.6974674880219027	Male	-0.762	-1.66	-1.892	-1.526
3	142700	Nutrition	20673130	2064093530	2.220396988364134	Male	-0.523	-0.448	-0.08	-0.459
3	142690	Nutrition + WSH	20682830	2065063530	2.2477754962354553	Female	-1.004	-1.449	-0.08	-1.112
3	142690	Nutrition + WSH	20683030	2065083530	2.0396988364134154	Female	-0.825	-0.575	1.244	-0.296
3	142690	Nutrition + WSH	20683130	2065093530	2.083504449007529	Male	-0.523	-0.949	-2.013	-1.329
3	142690	Nutrition + WSH	20683430	2065123530	2.198494182067077	Male	-1.004	-1.949	-2.335	-2.091
3	142690	Nutrition + WSH	20683530	2065133530	2.1683778234086244	Female	-1.726	-1.949	-1.369	-2.091
3	142670	Control	20692630	2066043530	2.1218343600273784	Male	0.439	-2.199	-0.08	-0.785
3	142670	Control	20692930	2066073530	2.299794661190965	Male	-2.236	-1.085	-1.428	-1.84
3	142700	Nutrition	20702630	2067043530	2.299794661190965	Male	-0.262	-1.587	0.418	-0.615
3	142700	Nutrition	20702730	2067053530	2.2286105407255303	Female	-0.523	-1.949	-0.724	-1.329
3	142700	Nutrition	20702830	2067063530	2.291581108829569	Male	-1.967	0.052	-0.724	-1.112
3	142680	WSH	20712630	2068043530	2.212183436002738	Female	-0.523	-0.949	-1.369	-1.112
3	142680	WSH	20712930	2068073530	2.11088295687885	Male	-2.448	-1.449	-2.013	-2.418
3	142680	WSH	20713030	2068083530	2.0616016427104724	Female	-2.448	-2.45	-3.302	-3.288
3	142680	WSH	20713130	2068093530	1.9876796714579055	Female	-2.311	-1.161	-0.442	-1.81
3	142710	Water	20722660	2069046530	1.946611909650924	Male	-1.816	-1.161	-1.286	-1.81
3	142710	Water	20722670	2069047530	2.2642026009582477	Male	-1.486	-1.449	-0.08	-1.329
3	142710	Water	20722830	2069063530	2.1437371663244353	Male	-1.245	-0.949	0.242	-0.894
3	142710	Water	20722930	2069073530	1.9685147159479808	Female	-2.311	-1.747	0.401	-1.81
3	142710	Water	20723030	2069083530	2.16290212183436	Male	-1.004	-1.949	-2.335	-2.091
3	142720	Control	20732630	2070043530	2.0150581793292264	Female	-0.825	-2.332	0.401	-1.306
3	142720	Control	20732640	2070044530	1.9301848049281314	Female	-0.825	-2.332	-3.815	-2.567
3	142720	Control	20732830	2070063530	2.1656399726214923	Male	-1.004	-0.949	-0.08	-0.894
3	142720	Control	20733030	2070083530	2.0752908966461328	Male	-0.523	-1.949	-2.013	-1.765
3	142720	Control	20733130	2070093530	2.239561943874059	Male	-0.523	-1.949	-2.013	-1.765
3	142720	Control	20733230	2070103530	2.088980150581793	Female	-0.523	-0.949	-0.08	-0.677
3	142720	Control	20733330	2070113530	1.8973305954825461	Female	-0.33	-0.575	-1.286	-0.801
3	142720	Control	20733430	2070123530	1.9876796714579055	Male	-0.825	-0.575	-2.972	-1.558
3	142720	Control	20733530	2070133530	1.9904175222450375	Female	-1.32	0.01	-1.286	-1.053
3	142720	Control	20733630	2070143530	1.702943189596167	Female	-0.11	-1.66	-1.892	-1.154
3	142670	Control	20762830	2073063530	2.0451745379876796	Male	-0.825	-0.575	-1.286	-1.053
3	142670	Control	20762930	2073073530	2.198494182067077	Female	-1.245	-1.449	-1.369	-1.656
1	142610	Nutrition	20812630	2078043530	2.2669404517453797	Female	-0.042	0.552	-0.724	-0.024
1	142610	Nutrition	20812830	2078063530	2.099931553730322	Male	-1.486	-1.449	-0.724	-1.547
1	142610	Nutrition	20812930	2078073530	2.0123203285420943	Female	-1.816	-0.575	-0.442	-1.306
1	142610	Nutrition	20813130	2078093530	1.7440109514031485	Female	-1.415	-0.53	-1.463	-1.402
1	142610	Nutrition	20852740	2082054530	2.135523613963039	Female	-2.448	-0.198	0.242	-1.112
1	142610	Nutrition	20852830	2082063530	2.0314852840520192	Female	0.165	-1.161	-0.021	-0.422
1	142610	Nutrition	20852930	2082073530	2.1546885694729636	Male	0.92	-0.949	-1.369	-0.459
1	142610	Nutrition	20853030	2082083530	1.8726899383983573	Female	-1.816	-0.575	0.401	-1.053
1	142610	Nutrition	20853130	2082093530	1.9657768651608487	Female	-1.32	-0.575	0.401	-0.801
1	142620	Handwashing	20872730	2084053530	2.1409993155373033	Female	0.198	-1.449	-1.046	-0.894
1	142620	Handwashing	20872740	2084054530	2.0451745379876796	Male	-0.825	-2.332	-2.972	-2.315
1	142620	Handwashing	20873030	2084083530	1.8288843258042438	Male	-1.32	-1.161	-1.286	-1.558
1	142620	Handwashing	20873130	2084093530	1.9137577002053388	Male	-0.825	-1.747	-1.286	-1.558
1	142630	Water	20882630	2085043530	1.864476386036961	Male	-0.33	-2.332	-0.442	-1.306
1	142630	Water	20882730	2085053530	2.0971937029431897	Female	-1.486	-1.449	-2.658	-2.2
1	142630	Water	20882830	2085063530	2.198494182067077	Male	-0.523	-1.949	-0.724	-1.329
1	142630	Water	20882930	2085073530	2.195756331279945	Female	-0.042	-0.949	-1.369	-0.894
1	142630	Water	20882940	2085074530	1.949349760438056	Female	-1.816	-0.575	-0.442	-1.306
1	142630	Water	20883030	2085083530	2.209445585215606	Female	0.92	-1.449	-0.724	-0.459
1	142630	Water	20883130	2085093530	2.245037645448323	Male	-0.042	-0.949	0.565	-0.241
1	142640	Nutrition + WSH	20892630	2086043530	1.88911704312115	Female	-1.816	-1.161	-0.442	-1.558
1	142640	Nutrition + WSH	20892830	2086063530	2.0561259411362083	Male	0.439	-0.448	-1.369	-0.459
1	142630	Water	20902730	2087053530	2.127310061601643	Male	-1.486	-1.449	-2.013	-1.982
1	142630	Water	20902740	2087054530	1.943874058863792	Female	-0.825	-1.454	-1.286	-1.432
1	142620	Handwashing	20913030	2088083530	2.1409993155373033	Female	-0.042	-0.949	-0.724	-0.677
1	142620	Handwashing	20913130	2088093530	2.0588637919233403	Male	-1.245	-1.949	-1.369	-1.874
1	142620	Handwashing	20913240	2088104530	2.1656399726214923	Male	-2.448	-0.949	-1.369	-1.982
1	142620	Handwashing	20913250	2088105530	1.9657768651608487	Female	-2.063	-2.918	-3.394	-3.324
1	142620	Handwashing	20913330	2088113530	1.7796030116358659	Female	-0.98	-1.66	0.684	-0.907
1	142620	Handwashing	20913430	2088123530	1.757700205338809	Male	-0.545	-0.153	0.255	-0.287
1	142650	Passive Control	20922730	2089053530	2.0123203285420943	Male	-1.32	-2.332	-1.286	-2.063
1	142650	Passive Control	20922830	2089063530	2.190280629705681	Male	-2.448	-2.45	-2.013	-2.853
1	142650	Passive Control	20923030	2089083530	2.1656399726214923	Male	-0.523	-1.449	-0.724	-1.112
1	142650	Passive Control	20923040	2089084530	2.086242299794661	Male	-1.486	-2.45	-1.369	-2.2
1	142650	Passive Control	20923130	2089093530	2.0177960301163584	Male	-0.825	-1.161	-0.442	-1.053
1	142650	Passive Control	20923230	2089103530	1.68104038329911	Male	-1.85	-1.66	-1.892	-2.145
1	142640	Nutrition + WSH	20932630	2090043530	2.1190965092402463	Female	-2.207	-0.949	0.242	-1.329
1	142640	Nutrition + WSH	20932730	2090053530	2.1437371663244353	Male	-1.967	-1.449	-0.08	-1.547
1	142640	Nutrition + WSH	20932830	2090063530	1.8781656399726214	Female	-0.33	-0.575	0.401	-0.296
1	142640	Nutrition + WSH	20932930	2090073530	2.236824093086927	Male	-1.004	-0.448	-0.724	-0.894
1	142640	Nutrition + WSH	20933130	2090093530	1.9767282683093772	Male	-0.825	-0.575	-1.286	-1.053
1	142640	Nutrition + WSH	20933230	2090103530	2.001368925393566	Female	-1.816	-2.625	-0.442	-2.189
1	142640	Nutrition + WSH	20933330	2090113530	1.7987679671457906	Male	-1.816	-2.332	-3.394	-2.946
1	142640	Nutrition + WSH	20933430	2090123530	1.9329226557152634	Male	0.66	-2.332	0.401	-0.549
1	142660	Sanitation	20942730	2091053530	1.9055441478439425	Female	-0.825	-1.161	-0.442	-1.053
1	142660	Sanitation	20942830	2091063530	1.7686516084873374	Female	-1.415	-3.167	-1.034	-2.145
1	142660	Sanitation	20942930	2091073530	2.0971937029431897	Male	-2.448	-0.949	-0.08	-1.547
1	142660	Sanitation	20943030	2091083530	2.0424366872005475	Male	-0.083	-1.747	-2.55	-1.558
1	142660	Sanitation	20943130	2091093540	2.132785763175907	Male	-1.967	-1.949	-1.369	-2.2
1	142660	Sanitation	20943130	2091093530	2.132785763175907	Male	-1.486	-1.949	-1.369	-1.982
1	142660	Sanitation	20943230	2091103530	2.1793292265571527	Female	-1.967	-0.949	-0.724	-1.547
1	142660	Sanitation	20943330	2091113530	2.132785763175907	Female	-1.726	-1.949	-1.691	-2.2
1	142660	Sanitation	20943430	2091123530	1.9712525667351128	Male	-0.825	-2.039	-1.286	-1.684
1	142660	Sanitation	20943530	2091133530	1.88911704312115	Male	-1.816	-1.161	-2.129	-2.063
1	142660	Sanitation	20943630	2091143530	1.8507871321013005	Male	-1.32	-2.332	-2.129	-2.315
1	142660	Sanitation	20943730	2091153530	2.187542778918549	Male	-0.283	0.302	-0.08	-0.024
9	152750	Control	20962630	2093043530	1.8973305954825461	Male	-1.32	-1.161	-0.442	-1.306
9	152750	Control	20962830	2093063530	2.1437371663244353	Male	0.439	0.052	0.565	0.412
9	152750	Control	20962930	2093073530	2.0944558521560577	Female	-1.967	0.052	-0.08	-0.894
9	152750	Control	20962940	2093074530	2.0424366872005475	Female	0.66	-0.575	0.401	0.209
9	152750	Control	20963030	2093083530	1.6618754277891854	Male	-0.98	-0.153	-1.034	-0.907
9	152750	Control	20963130	2093093530	2.2559890485968515	Male	-0.283	0.552	-0.08	0.085
9	152750	Control	20963230	2093103530	1.9794661190965093	Male	0.66	-0.575	0.401	0.209
9	152750	Control	20963330	2093113530	1.8179329226557153	Male	-1.32	-1.747	-1.286	-1.81
9	152740	Passive Control	20982630	2095043530	1.9383983572895278	Male	0.66	-0.575	1.244	0.461
9	152740	Passive Control	20982730	2095053530	2.236824093086927	Female	0.92	-1.449	-1.369	-0.677
9	152740	Passive Control	20982930	2095073530	2.1601642710472277	Male	0.439	-0.949	1.853	0.412
9	152740	Passive Control	20983130	2095093530	2.1437371663244353	Male	-1.486	-0.949	-1.369	-1.547
9	152740	Passive Control	20992730	2096053530	1.809719370294319	Male	0.66	0.01	1.244	0.713
9	152740	Passive Control	20992830	2096063530	2.0725530458590007	Male	0.198	-0.949	-0.08	-0.35
9	152740	Passive Control	20993030	2096083530	1.9630390143737166	Male	0.66	-0.575	1.244	0.461
9	152740	Passive Control	20993130	2096093530	2.083504449007529	Male	-0.523	-1.449	-1.369	-1.329
9	152740	Passive Control	20993230	2096103530	2.1464750171115674	Male	0.92	0.302	-0.08	0.52
9	152760	Water	21002730	2097053530	1.9712525667351128	Female	0.165	1.182	1.244	0.966
9	152760	Water	21002830	2097063530	1.919233401779603	Female	0.66	-1.161	-1.286	-0.549
9	152760	Water	21002930	2097073530	1.9630390143737166	Male	-0.33	-1.161	1.244	-0.296
9	152760	Water	21003030	2097083530	1.9630390143737166	Female	-1.32	-0.575	-1.286	-1.306
9	152760	Water	21003230	2097103530	1.9000684462696784	Female	0.66	-0.575	-0.442	-0.044
9	152790	Sanitation	21022930	2099073530	2.00684462696783	Male	0.165	0.596	-1.286	-0.044
9	152770	Control	21032630	2100043530	1.8781656399726214	Male	-0.083	0.01	1.244	0.335
9	152770	Control	21032730	2100053530	2.130047912388775	Female	0.92	-1.949	0.565	-0.241
9	152770	Control	21032830	2100063530	2.0506502395619437	Female	-0.523	-2.95	-1.369	-1.982
9	152770	Control	21032830	2100063540	2.0506502395619437	Female	-0.523	-2.95	-1.369	-1.982
9	152770	Control	21032930	2100073530	1.8562628336755647	Male	0.165	1.182	-0.442	0.461
9	152770	Control	21033130	2100093530	1.9739904175222451	Female	-1.32	0.596	1.244	-0.044
9	152770	Control	21033230	2100103530	2.0342231348391513	Male	-0.33	1.182	0.401	0.461
9	152770	Control	21033330	2100113530	1.8206707734428473	Female	-0.33	0.01	0.401	-0.044
9	152770	Control	21033430	2100123530	1.6919917864476386	Female	0.325	0.6	1.543	0.828
9	152760	Water	21042630	2101043530	1.9383983572895278	Female	0.66	0.596	0.822	0.839
9	152760	Water	21042930	2101073530	1.949349760438056	Male	0.165	0.01	0.401	0.209
9	152760	Water	21043030	2101083530	1.809719370294319	Male	-0.33	0.596	-2.129	-0.549
9	152760	Water	21043130	2101093530	2.105407255304586	Female	1.401	-0.448	1.209	0.847
9	152760	Water	21043340	2101114530	1.9849418206707734	Female	1.155	0.01	-0.442	0.461
9	152760	Water	21043430	2101123530	1.9849418206707734	Male	0.165	0.596	-0.442	0.209
9	152760	Water	21043530	2101133530	1.8288843258042438	Male	0.908	-0.868	1.244	0.461
9	152790	Sanitation	21062630	2103043530	2.0177960301163584	Female	-0.33	-1.161	1.244	-0.296
9	152790	Sanitation	21062830	2103063530	2.080766598220397	Male	-0.042	-0.949	0.565	-0.241
9	152790	Sanitation	21062930	2103073530	1.8726899383983573	Female	-0.33	-1.161	-2.129	-1.306
9	152750	Control	21102830	2107063530	1.9411362080766599	Female	1.155	1.182	-0.021	1.092
9	152750	Control	21102930	2107073530	2.1464750171115674	Female	-0.523	-1.699	-0.08	-1.003
9	152750	Control	21103230	2107103530	2.0561259411362083	Female	-0.523	0.552	0.565	0.194
9	152750	Control	21103330	2107113530	1.8234086242299794	Male	0.66	0.596	0.401	0.713
9	152780	Nutrition	21112630	2108043530	1.9028062970568105	Male	-0.825	0.01	-1.286	-0.801
9	152780	Nutrition	21112830	2108063530	2.001368925393566	Female	-1.568	-1.747	-2.129	-2.189
9	152780	Nutrition	21122730	2109053530	2.0123203285420943	Male	-0.33	-0.575	0.401	-0.296
9	152780	Nutrition	21122740	2109054530	2.102669404517454	Female	-0.523	-0.949	0.565	-0.459
9	152780	Nutrition	21122830	2109063530	2.0451745379876796	Female	0.165	0.01	0.401	0.209
9	152780	Nutrition	21123030	2109083530	2.108145106091718	Female	-1.245	0.552	-1.369	-0.785
9	152780	Nutrition	21123130	2109093530	2.187542778918549	Female	0.92	0.052	0.565	0.629
9	152780	Nutrition	21123130	2109093540	2.187542778918549	Male	0.92	0.052	0.565	0.629
9	152780	Nutrition	21123140	2109094530	2.0643394934976045	Female	0.92	0.552	0.565	0.847
9	152780	Nutrition	21123330	2109113540	1.9520876112251881	Male	0.66	-1.161	-1.286	-0.549
9	152780	Nutrition	21123330	2109113530	1.9520876112251881	Female	-0.083	-1.161	-1.286	-0.927
9	152870	Handwashing	21142630	2111043530	1.8234086242299794	Male	-0.33	-2.332	-2.129	-1.81
9	152870	Handwashing	21142730	2111053530	1.7987679671457906	Female	0.165	-1.747	-1.286	-1.053
9	152870	Handwashing	21142930	2111073530	2.105407255304586	Female	-0.042	1.052	1.209	0.847
9	152870	Handwashing	21143030	2111083530	2.3107460643394937	Male	0.479	0.422	0.418	0.509
9	152870	Handwashing	21143130	2111093530	2.297056810403833	Male	-2.236	-2.09	-0.197	-1.84
9	152870	Handwashing	21143330	2111113530	1.8015058179329226	Male	0.165	0.596	0.822	0.587
10	152880	Water	21152630	2112043530	2.0451745379876796	Female	-0.33	-1.161	-1.286	-1.053
10	152880	Water	21152730	2112053530	1.9329226557152634	Female	-0.825	-0.575	-2.129	-1.306
10	152880	Water	21152830	2112063530	1.8672142368240932	Male	0.165	-1.161	-0.442	-0.549
10	152880	Water	21152930	2112073530	2.004106776180698	Male	0.908	-0.575	1.244	0.587
10	152880	Water	21153030	2112083530	2.1245722108145104	Female	0.439	-0.448	0.565	0.194
10	152880	Water	21153630	2112143530	2.080766598220397	Male	-0.523	1.052	-0.08	0.194
10	152880	Water	21153730	2112153530	1.757700205338809	Female	1.195	1.354	1.114	1.447
9	152870	Handwashing	21192730	2116053530	2.0944558521560577	Male	-1.004	-1.449	-1.369	-1.547
9	152870	Handwashing	21192830	2116063530	1.8726899383983573	Female	-0.33	-0.575	-2.129	-1.053
9	152890	Nutrition + WSH	21212640	2118044530	1.8699520876112252	Male	-0.825	-1.161	-1.286	-1.306
9	152890	Nutrition + WSH	21212730	2118053530	1.8042436687200547	Male	0.908	-0.575	0.401	0.335
9	152890	Nutrition + WSH	21212830	2118063530	2.321697467488022	Female	-0.262	-0.08	0.726	0.1
9	152890	Nutrition + WSH	21213030	2118083530	1.8836413415468858	Male	-1.32	-0.575	0.401	-0.801
9	152890	Nutrition + WSH	21222730	2119053530	2.0588637919233403	Male	-0.523	-0.949	-0.724	-0.894
9	152890	Nutrition + WSH	21222830	2119063530	2.190280629705681	Male	-0.042	0.302	-0.08	0.085
9	152890	Nutrition + WSH	21222930	2119073530	2.023271731690623	Female	1.155	0.01	0.401	0.713
9	152890	Nutrition + WSH	21222940	2119074530	1.9575633127994525	Male	-1.32	-2.332	-0.442	-1.81
9	152890	Nutrition + WSH	21223130	2119093530	2.1245722108145104	Male	-1.967	-1.949	-2.013	-2.418
26	162890	Passive Control	21243030	2121083530	2.316221765913758	Male	1.219	-0.583	1.034	0.611
26	162870	Control	21252930	2122073530	1.9110198494182067	Female	-0.825	1.182	-0.442	-0.044
26	162870	Control	21253130	2122093530	1.7248459958932238	Male	-0.98	-0.153	-1.034	-0.907
26	162870	Control	21253140	2122094530	1.7905544147843941	Female	1.155	1.182	0.401	1.218
26	162880	Sanitation	21292630	2126043530	1.9356605065023955	Male	1.155	0.596	0.401	0.966
26	162880	Sanitation	21292930	2126073530	2.1190965092402463	Female	-0.523	1.052	-0.08	0.194
26	162880	Sanitation	21293030	2126083530	2.0971937029431897	Male	-1.486	-0.448	-0.724	-1.112
26	162870	Control	21302730	2127053530	2.11088295687885	Male	0.92	1.052	0.565	1.065
26	162870	Control	21302830	2127063530	2.1409993155373033	Female	-0.764	0.052	-0.08	-0.35
26	162870	Control	21302930	2127073530	2.135523613963039	Male	-0.042	-0.949	-0.08	-0.459
26	162870	Control	21303030	2127083530	2.1793292265571527	Male	-0.523	1.052	0.565	0.412
26	162900	Nutrition	21322730	2129053530	2.321697467488022	Female	1.219	0.924	1.649	1.428
26	162900	Nutrition	21323130	2129093530	1.757700205338809	Female	-0.11	-1.284	-1.034	-0.783
26	162900	Nutrition	21323330	2129113530	1.7932922655715264	Female	-0.825	0.596	-0.442	-0.296
26	162890	Passive Control	21352630	2132043530	2.0424366872005475	Male	0.165	0.596	0.401	0.461
26	162890	Passive Control	21352730	2132053530	2.272416153319644	Female	-1.004	0.052	-0.724	-0.677
26	162890	Passive Control	21352730	2132053540	2.272416153319644	Female	-0.523	-0.949	-0.724	-0.894
26	162890	Passive Control	21352830	2132063530	2.004106776180698	Male	0.165	-0.282	-0.442	-0.17
26	162890	Passive Control	21352930	2132073530	1.9028062970568105	Male	-0.825	1.182	-0.442	-0.044
26	162890	Passive Control	21353130	2132093530	1.834360027378508	Female	0.66	0.303	1.244	0.839
26	162890	Passive Control	21353230	2132103530	2.135523613963039	Male	0.439	1.052	-0.08	0.629
26	162890	Passive Control	21353730	2132153530	1.9055441478439425	Female	-0.825	-0.282	-1.286	-0.927
26	162900	Nutrition	21362830	2133063530	2.223134839151266	Male	-0.042	0.552	0.565	0.412
26	162900	Nutrition	21362930	2133073530	2.023271731690623	Female	-0.33	-1.454	-1.286	-1.179
26	162910	Water	21372730	2134053530	2.1765913757700206	Female	0.439	1.052	-0.724	0.412
26	162910	Water	21372930	2134073530	2.0451745379876796	Male	0.908	0.889	0.822	1.092
26	162910	Water	21372940	2134074530	1.9685147159479808	Male	1.155	1.182	1.244	1.47
26	162910	Water	21372950	2134075530	1.6317590691307324	Male	-0.11	1.354	-1.463	-0.039
26	162910	Water	21373030	2134083530	2.1683778234086244	Male	-0.042	-0.949	-0.724	-0.677
26	162910	Water	21373130	2134093530	1.9712525667351128	Female	-0.33	-0.282	0.401	-0.17
26	162880	Sanitation	21412730	2138053530	1.9822039698836413	Female	0.165	-1.161	0.401	-0.296
26	162880	Sanitation	21412930	2138073530	2.1601642710472277	Female	-1.486	-1.949	-1.691	-2.091
26	162880	Sanitation	21412940	2138074530	1.891854893908282	Female	-0.33	0.596	0.401	0.209
26	162880	Sanitation	21413040	2138084530	2.3408624229979464	Male	-0.262	-0.583	0.418	-0.206
2	142790	Passive Control	21452630	2142043530	2.026009582477755	Female	0.66	0.01	1.244	0.713
2	142790	Passive Control	21452640	2142044530	2.1711156741957565	Female	0.92	-1.949	0.565	-0.241
2	142790	Passive Control	21452730	2142053530	2.242299794661191	Female	-0.523	-2.199	-0.724	-1.438
2	142790	Passive Control	21452830	2142063530	2.1738535249828885	Female	-0.523	-1.949	-2.013	-1.765
2	142790	Passive Control	21453230	2142103530	1.894592744695414	Female	-2.806	-3.504	-3.815	-4.081
2	142790	Passive Control	21453330	2142113530	1.9137577002053388	Female	-0.33	-2.332	-1.707	-1.684
2	142790	Passive Control	21462830	2143063530	1.8699520876112252	Female	-0.825	-0.868	-0.442	-0.927
2	142790	Passive Control	21462930	2143073530	1.9630390143737166	Female	0.165	-2.332	-1.707	-1.432
2	142750	Nutrition + WSH	21472730	2144053530	2.0150581793292264	Female	0.165	0.01	-0.442	-0.044
2	142750	Nutrition + WSH	21472830	2144063530	2.086242299794661	Male	0.679	-0.448	-0.08	0.085
2	142750	Nutrition + WSH	21472930	2144073530	1.8234086242299794	Male	0.165	-0.575	-1.707	-0.675
2	142750	Nutrition + WSH	21473030	2144083530	1.7248459958932238	Female	-0.11	-0.153	0.684	0.084
2	142750	Nutrition + WSH	21473130	2144093530	2.023271731690623	Male	-0.825	-1.161	-0.864	-1.179
2	142780	Water	21492630	2146043530	1.891854893908282	Male	-1.568	-2.918	-3.394	-3.072
2	142780	Water	21542630	2151043530	2.105407255304586	Female	-1.004	-1.949	-2.013	-1.982
2	142780	Water	21542640	2151044530	2.1683778234086244	Male	-1.486	-0.949	-2.013	-1.765
2	142780	Water	21542730	2151053530	2.242299794661191	Male	1.401	0.052	-0.08	0.629
2	142780	Water	21543030	2151083530	2.2778918548939084	Female	-0.523	-1.949	-0.402	-1.221
2	142780	Water	21543130	2151093530	2.1765913757700206	Female	-0.042	-0.699	-0.724	-0.568
2	142780	Water	21543230	2151103530	2.0424366872005475	Female	-1.816	-1.747	-1.286	-2.063
2	142750	Nutrition + WSH	21592630	2156043530	2.088980150581793	Male	-2.448	-3.45	-1.369	-3.071
2	142750	Nutrition + WSH	21592730	2156053530	2.130047912388775	Male	-2.448	-1.949	-1.369	-2.418
2	142750	Nutrition + WSH	21592830	2156063530	2.245037645448323	Male	-1.486	-2.95	-2.98	-2.962
2	142750	Nutrition + WSH	21592930	2156073530	2.028747433264887	Male	-1.816	-1.161	-2.129	-2.063
2	142560	Control	22003030	2197083530	2.2258726899383983	Female	-1.004	-1.449	-1.046	-1.438
2	142530	Sanitation	22012830	2198063530	2.0095824777549622	Female	-1.073	-1.454	-0.021	-1.179
2	142530	Sanitation	22012930	2198073530	2.2559890485968515	Male	-2.688	-1.699	-1.046	-2.309
2	142530	Sanitation	22013130	2198093530	2.135523613963039	Male	-1.486	-0.949	-1.369	-1.547
2	142530	Sanitation	22022830	2199063530	1.842573579739904	Female	-1.32	-1.747	-2.129	-2.063
2	142530	Sanitation	22022930	2199073530	1.919233401779603	Female	-1.816	-2.332	-3.815	-3.072
2	142580	Nutrition	22032630	2200043530	2.0944558521560577	Female	-1.486	-0.448	0.565	-0.677
2	142580	Nutrition	22032730	2200053530	2.2587268993839835	Female	-0.523	-2.199	-1.691	-1.765
2	142580	Nutrition	22032930	2200073530	2.026009582477755	Male	-1.32	0.01	-0.021	-0.675
2	142580	Nutrition	22033030	2200083530	2.023271731690623	Female	-0.083	-1.161	-0.864	-0.801
2	142580	Nutrition	22062630	2203043530	2.245037645448323	Male	-2.448	-2.45	-2.013	-2.853
2	142580	Nutrition	22062730	2203053530	1.9383983572895278	Female	1.155	-1.161	0.401	0.209
2	142580	Nutrition	22062830	2203063530	1.9082819986310746	Male	0.165	0.303	0.401	0.335
2	142570	Control	22093330	2206113530	2.1765913757700206	Male	0.439	0.052	1.209	0.629
2	142570	Control	22093530	2206133530	2.080766598220397	Male	-2.448	-2.7	-1.369	-2.744
2	142570	Control	22093630	2206143530	2.116358658453114	Female	-0.042	-0.949	-0.08	-0.459
2	142570	Control	22093830	2206163530	2.1711156741957565	Female	-0.523	-0.949	-2.013	-1.329
2	142560	Control	22102730	2207053530	1.8973305954825461	Female	-0.825	-0.575	0.401	-0.549
2	142560	Control	22102930	2207073530	1.9548254620123204	Male	0.165	-0.575	-0.442	-0.296
2	142570	Control	22112730	2208053530	2.11088295687885	Female	-1.004	-0.699	-2.013	-1.438
1	142550	Control	22142600	2211040530	2.1683778234086244	Female	-1.486	-2.95	-2.335	-2.744
1	142550	Control	22142630	2211043530	1.9575633127994525	Male	-0.825	-0.575	-0.442	-0.801
1	142550	Control	22143030	2211083530	1.9383983572895278	Male	0.165	0.596	0.401	0.461
1	142550	Control	22143130	2211093530	1.9630390143737166	Female	-0.33	-1.747	0.401	-0.801
1	142550	Control	22143430	2211123530	2.028747433264887	Male	0.165	-2.332	-0.442	-1.053
1	142600	WSH	22152630	2212043530	1.9794661190965093	Female	-1.816	-0.575	-0.442	-1.306
1	142600	WSH	22152730	2212053530	2.0698151950718686	Male	-2.448	-2.45	-2.335	-2.962
1	142600	WSH	22152930	2212073530	2.0725530458590007	Male	-1.004	-0.949	-1.369	-1.329
1	142600	WSH	22153030	2212083530	2.099931553730322	Female	-1.486	-0.949	0.565	-0.894
1	142600	WSH	22153130	2212093530	2.1683778234086244	Male	-1.486	-1.449	-1.369	-1.765
1	142600	WSH	22153230	2212103530	1.7932922655715264	Male	-1.415	-1.66	-1.034	-1.65
1	142540	Control	22162630	2213043530	2.080766598220397	Female	-0.042	0.302	-1.369	-0.35
2	142590	WSH	22192630	2216043530	2.001368925393566	Female	-0.33	-0.575	-0.442	-0.549
2	142590	WSH	22193030	2216083530	2.0533880903490758	Female	-1.967	-1.949	-2.013	-2.418
2	142590	WSH	22193130	2216093530	1.8261464750171115	Male	-1.32	-1.161	-1.286	-1.558
2	142590	WSH	22193330	2216113530	1.894592744695414	Female	0.66	0.01	0.401	0.461
2	142590	WSH	22193530	2216133530	2.0342231348391513	Male	0.165	0.01	0.401	0.209
2	142590	WSH	22193930	2216173530	1.8124572210814511	Male	-1.32	-2.918	-1.707	-2.441
2	142590	WSH	22194030	2216183530	1.6865160848733745	Female	-0.762	-0.153	-0.604	-0.659
1	142600	WSH	22223230	2219103530	2.0944558521560577	Female	-1.004	-0.949	-0.08	-0.894
1	142550	Control	22242630	2221043530	2.1683778234086244	Male	-1.486	-1.449	-0.724	-1.547
1	142550	Control	22243130	2221093530	2.1409993155373033	Male	-1.726	-1.449	-0.724	-1.656
1	142550	Control	22243230	2221103530	1.9110198494182067	Female	-2.311	-2.625	-2.129	-2.946
10	152820	Handwashing	22282630	2225043530	1.9137577002053388	Male	-0.825	1.182	-0.442	-0.044
10	152820	Handwashing	22282730	2225053530	1.8863791923340179	Female	0.66	-0.282	1.244	0.587
10	152820	Handwashing	22282930	2225073530	2.11088295687885	Male	-0.042	0.552	0.565	0.412
10	152820	Handwashing	22283130	2225093530	2.1820670773442847	Female	-1.004	-1.449	-2.013	-1.765
11	152850	Sanitation	22302730	2227053530	2.0177960301163584	Male	-0.33	0.596	1.244	0.461
11	152850	Sanitation	22302830	2227063530	1.9575633127994525	Female	0.66	-1.747	0.401	-0.296
11	152850	Sanitation	22302930	2227073530	1.9931553730321698	Female	0.66	0.01	1.244	0.713
11	152850	Sanitation	22303030	2227083530	2.1464750171115674	Female	0.439	-0.949	-0.08	-0.241
10	152840	Sanitation	22312930	2228073530	2.113620807665982	Female	0.439	-1.449	-0.08	-0.459
10	152840	Sanitation	22313030	2228083530	2.020533880903491	Female	-0.33	-2.039	0.401	-0.927
10	152840	Sanitation	22313230	2228103530	2.0150581793292264	Female	-0.825	-0.575	0.401	-0.549
10	152840	Sanitation	22313430	2228123530	1.9876796714579055	Male	1.155	1.182	1.244	1.47
10	152840	Sanitation	22313530	2228133530	1.8726899383983573	Male	0.165	-1.161	0.401	-0.296
11	152810	Nutrition	22332630	2230043530	2.0752908966461328	Female	-0.523	-0.448	1.209	-0.024
11	152810	Nutrition	22332830	2230063530	2.1218343600273784	Female	0.92	1.052	-0.08	0.847
11	152810	Nutrition	22332930	2230073530	2.1245722108145104	Male	-0.042	-1.949	-3.302	-1.982
11	152810	Nutrition	22333030	2230083530	2.132785763175907	Male	0.439	0.552	1.209	0.847
11	152810	Nutrition	22342630	2231043530	2.0917180013689256	Male	-1.004	1.052	-0.724	-0.241
11	152810	Nutrition	22342830	2231063530	2.1519507186858315	Female	0.198	0.302	0.887	0.52
11	152810	Nutrition	22343030	2231083530	1.8836413415468858	Female	-0.825	-0.575	-0.442	-0.801
10	152800	Nutrition + WSH	22372730	2234053530	2.1574264202600957	Female	-0.283	-1.449	0.565	-0.568
10	152800	Nutrition + WSH	22372830	2234063530	1.946611909650924	Female	0.66	0.01	0.401	0.461
10	152800	Nutrition + WSH	22372930	2234073530	2.0123203285420943	Male	1.155	1.182	0.401	1.218
10	152800	Nutrition + WSH	22373030	2234083530	2.190280629705681	Female	-1.004	-0.949	-1.369	-1.329
10	152800	Nutrition + WSH	22382630	2235043530	2.138261464750171	Male	-1.004	-1.949	-0.724	-1.547
10	152800	Nutrition + WSH	22382730	2235053530	2.108145106091718	Male	-0.523	-0.949	-0.08	-0.677
10	152800	Nutrition + WSH	22382930	2235073530	1.9630390143737166	Female	-0.825	-1.161	0.401	-0.801
10	152800	Nutrition + WSH	22382940	2235074530	2.028747433264887	Male	-1.32	-2.332	-0.442	-1.81
10	152800	Nutrition + WSH	22383030	2235083530	2.1574264202600957	Male	-0.042	-1.449	-0.08	-0.677
10	152800	Nutrition + WSH	22383040	2235084530	1.6427104722792607	Female	-1.415	-0.153	-0.175	-0.907
10	152800	Nutrition + WSH	22383050	2235085530	2.0725530458590007	Female	0.92	1.052	1.209	1.282
10	152800	Nutrition + WSH	22383130	2235093530	2.0396988364134154	Male	-0.825	-1.161	0.401	-0.801
10	152800	Nutrition + WSH	22383230	2235103530	2.198494182067077	Female	0.439	1.052	-0.08	0.629
10	152820	Handwashing	22402730	2237053530	2.1793292265571527	Female	-0.042	-1.949	-0.402	-1.003
10	152820	Handwashing	22402830	2237063530	1.9356605065023955	Female	0.165	1.182	-0.442	0.461
10	152820	Handwashing	22402930	2237073530	2.0725530458590007	Male	0.92	1.052	0.565	1.065
10	152820	Handwashing	22403030	2237083530	2.023271731690623	Male	0.165	-0.575	0.401	-0.044
10	152820	Handwashing	22403130	2237093530	1.8507871321013005	Male	-0.33	-0.575	-0.442	-0.549
10	152820	Handwashing	22403330	2237113530	1.7932922655715264	Male	-1.816	-1.161	-1.286	-1.81
11	152850	Sanitation	22422730	2239053530	2.023271731690623	Male	1.155	0.596	0.401	0.966
11	152850	Sanitation	22422830	2239063530	2.0917180013689256	Female	-0.042	-0.699	0.565	-0.132
11	152850	Sanitation	22422930	2239073530	1.8809034907597535	Male	0.165	-1.161	-0.442	-0.549
11	152850	Sanitation	22422930	2239073540	1.8809034907597535	Female	0.165	-1.161	-0.442	-0.549
11	152850	Sanitation	22423030	2239083530	2.023271731690623	Female	1.155	0.596	1.244	1.218
11	152850	Sanitation	22423130	2239093530	2.1656399726214923	Female	-0.523	0.052	1.209	0.194
11	152850	Sanitation	22423230	2239103530	1.9301848049281314	Female	0.66	1.182	0.401	0.966
10	152830	WSH	22432630	2240043530	2.0670773442847366	Male	-2.448	-1.449	-0.08	-1.765
10	152830	WSH	22432930	2240073530	1.8617385352498288	Female	0.908	1.182	1.244	1.344
10	152830	WSH	22433230	2240103530	2.0314852840520192	Female	-0.33	1.182	0.401	0.461
10	152860	Passive Control	22442630	2241043530	1.9575633127994525	Female	-1.32	0.01	0.401	-0.549
10	152860	Passive Control	22442740	2241054530	1.9548254620123204	Female	0.165	-1.454	0.401	-0.422
10	152860	Passive Control	22442830	2241063530	1.9904175222450375	Male	-0.33	0.596	0.401	0.209
10	152860	Passive Control	22443130	2241093530	2.108145106091718	Male	-0.523	1.052	1.209	0.629
10	152860	Passive Control	22443230	2241103530	2.0506502395619437	Female	0.439	-1.449	1.209	-0.024
10	152860	Passive Control	22443330	2241113530	2.0944558521560577	Male	-1.967	0.552	-0.724	-0.894
10	152860	Passive Control	22443530	2241133530	2.0479123887748116	Female	-2.929	-1.949	-3.302	-3.288
10	152860	Passive Control	22443630	2241143530	1.864476386036961	Female	-1.816	-3.504	-2.129	-3.072
10	152860	Passive Control	22443730	2241153530	2.3134839151266258	Male	-2.236	0.171	-0.812	-1.125
10	152860	Passive Control	22443830	2241163530	2.0451745379876796	Male	0.165	0.596	-0.021	0.335
10	152830	WSH	22452630	2242043530	1.9356605065023955	Female	1.155	0.596	1.244	1.218
10	152900	Control	22462630	2243043530	2.116358658453114	Male	-0.042	-0.949	1.209	-0.024
10	152900	Control	22462830	2243063530	2.0616016427104724	Female	0.92	-0.949	1.209	0.412
10	152900	Control	22462840	2243064530	2.1574264202600957	Female	-1.486	-1.449	-1.369	-1.765
10	152900	Control	22462930	2243073530	2.0561259411362083	Male	0.92	-0.949	-0.724	-0.241
10	152900	Control	22463030	2243083530	2.3326488706365502	Male	-0.262	0.673	-1.428	-0.308
10	152900	Control	22463040	2243084530	1.8617385352498288	Female	1.155	-0.575	1.244	0.713
10	152900	Control	22463330	2243113530	2.00684462696783	Female	-1.32	-0.575	-2.129	-1.558
10	152900	Control	22463630	2243143530	1.702943189596167	Male	-0.11	-0.153	0.684	0.084
10	152900	Control	22463730	2243153530	1.6618754277891854	Male	0.325	-0.907	0.684	0.084
10	152910	Control	22472630	2244043530	1.9630390143737166	Female	0.165	-0.575	0.401	-0.044
10	152910	Control	22472730	2244053530	1.9822039698836413	Female	-1.32	-0.575	-0.021	-0.927
10	152910	Control	22472830	2244063530	1.9247091033538672	Male	0.66	-0.575	-1.286	-0.296
10	152910	Control	22473030	2244083530	2.1765913757700206	Male	-0.523	0.052	-0.724	-0.459
10	152920	Nutrition	22512630	2248043530	2.0643394934976045	Female	-0.764	-2.199	-1.369	-1.765
10	152920	Nutrition	22512640	2248044530	2.2012320328542097	Male	0.439	0.552	-0.08	0.412
10	152920	Nutrition	22512730	2248053530	2.1464750171115674	Male	0.439	0.052	0.565	0.412
10	152920	Nutrition	22512830	2248063530	1.9164955509924708	Female	0.165	-0.575	0.401	-0.044
10	152920	Nutrition	22513230	2248103530	2.1437371663244353	Male	0.92	1.052	0.565	1.065
10	152900	Control	22522730	2249053530	1.9082819986310746	Female	-0.33	0.01	-0.442	-0.296
10	152900	Control	22522830	2249063530	1.8480492813141685	Female	-0.33	-1.747	-1.286	-1.306
10	152900	Control	22523030	2249083530	1.9110198494182067	Male	-1.816	-1.747	-1.286	-2.063
10	152910	Control	22543030	2251083530	2.1492128678986995	Male	0.92	-0.949	0.565	0.194
10	152910	Control	22543040	2251084530	2.299794661190965	Male	0.725	0.924	0.418	0.815
10	152910	Control	22543130	2251093530	1.8453114305270362	Female	-1.32	-0.868	-1.286	-1.432
10	152920	Nutrition	22552730	2252053530	1.9657768651608487	Female	0.66	-1.161	-2.129	-0.801
10	152920	Nutrition	22553030	2252083530	2.086242299794661	Female	0.92	-0.448	-0.08	0.194
10	152920	Nutrition	22553130	2252093530	1.943874058863792	Female	1.155	0.01	1.244	0.966
10	152920	Nutrition	22553140	2252094530	1.8151950718685832	Female	0.66	0.596	1.244	0.966
11	152730	WSH	22582630	2255043530	1.998631074606434	Female	0.66	-0.575	1.244	0.461
11	152730	WSH	22582830	2255063530	2.1492128678986995	Female	0.439	1.052	-0.08	0.629
11	152730	WSH	22612730	2258053530	2.1738535249828885	Male	0.439	1.052	0.565	0.847
11	152730	WSH	22612930	2258073530	2.1601642710472277	Female	-1.486	-0.448	-1.369	-1.329
11	152730	WSH	22613030	2258083530	2.11088295687885	Female	-0.523	1.052	1.209	0.629
11	152730	WSH	22613430	2258123530	1.6372347707049966	Female	-0.545	-0.153	1.543	0.084
21	162550	Sanitation	22682630	2265043530	2.184804928131417	Male	0.439	1.052	0.565	0.847
21	162550	Sanitation	22682730	2265053530	2.1683778234086244	Male	-0.523	-0.448	-0.08	-0.459
21	162530	Nutrition	22692730	2266053530	1.8863791923340179	Female	-0.33	-0.575	0.401	-0.296
21	162530	Nutrition	22693530	2266133530	1.9904175222450375	Male	1.155	0.01	0.401	0.713
21	162530	Nutrition	22693630	2266143530	1.7932922655715264	Female	0.165	0.596	1.244	0.713
21	162530	Nutrition	22693730	2266153530	1.839835728952772	Male	-0.33	-1.161	-1.707	-1.179
21	162580	Passive Control	22702830	2267063530	2.1409993155373033	Male	1.16	0.802	1.853	1.5
21	162580	Passive Control	22702930	2267073530	1.9329226557152634	Female	-0.825	-1.161	1.244	-0.549
21	162580	Passive Control	22732730	2270053530	2.2012320328542097	Female	0.439	-1.449	-1.369	-0.894
21	162580	Passive Control	22732830	2270063530	2.269678302532512	Female	-1.004	-1.449	-2.013	-1.765
21	162580	Passive Control	22733030	2270083530	2.088980150581793	Male	-1.486	-0.448	-0.724	-1.112
21	162580	Passive Control	22733230	2270103530	1.8617385352498288	Female	1.155	1.182	0.401	1.218
21	162580	Passive Control	22733530	2270133530	2.2888432580424367	Female	0.439	0.052	0.565	0.412
21	162540	Water	22742730	2271053530	2.138261464750171	Female	-0.042	1.052	0.565	0.629
21	162540	Water	22742930	2271073530	2.028747433264887	Female	1.155	0.01	0.401	0.713
21	162540	Water	22743030	2271083530	1.8316221765913758	Female	-1.32	0.596	1.244	-0.044
21	162540	Water	22743130	2271093530	1.9630390143737166	Male	-0.33	0.01	-0.442	-0.296
21	162540	Water	22743130	2271093540	1.9630390143737166	Female	-0.825	-2.332	-1.286	-1.81
21	162540	Water	22743230	2271103530	1.9603011635865846	Female	-0.825	-1.747	-1.707	-1.684
21	162540	Water	22743430	2271123530	1.8042436687200547	Male	0.66	1.182	1.244	1.218
21	162540	Water	22752630	2272043530	2.099931553730322	Female	-1.486	-2.45	-0.724	-1.982
21	162540	Water	22752830	2272063530	1.995893223819302	Female	-1.816	-1.161	-1.286	-1.81
21	162540	Water	22753130	2272093530	2.1437371663244353	Male	0.92	1.052	0.565	1.065
21	162540	Water	22753430	2272123530	2.0561259411362083	Male	-1.486	-0.949	1.209	-0.677
21	162540	Water	22753530	2272133530	2.0506502395619437	Female	0.92	0.052	1.209	0.847
21	162540	Water	22753930	2272173530	1.78507871321013	Female	-1.85	-0.53	-1.034	-1.526
21	162560	WSH	22772630	2274043530	2.220396988364134	Female	-1.486	-1.449	-0.724	-1.547
21	162560	WSH	22772640	2274044530	1.9301848049281314	Male	0.165	0.01	-1.286	-0.296
21	162560	WSH	22773130	2274093530	2.0314852840520192	Male	0.165	-2.332	-2.129	-1.558
21	162560	WSH	22773230	2274103530	2.1656399726214923	Male	0.439	-0.448	-0.08	-0.024
21	162550	Sanitation	22782640	2275044530	2.0506502395619437	Female	-1.967	0.552	-0.08	-0.677
21	162550	Sanitation	22782930	2275073530	2.2669404517453797	Female	1.401	1.052	0.565	1.282
21	162550	Sanitation	22783130	2275093530	2.132785763175907	Female	1.401	0.052	1.209	1.065
21	162550	Sanitation	22783330	2275113530	1.8179329226557153	Female	-0.825	0.01	-1.286	-0.801
21	162550	Sanitation	22783730	2275153530	2.16290212183436	Male	-0.523	0.552	0.565	0.194
21	162570	Control	22792630	2276043530	1.894592744695414	Female	1.155	1.182	0.401	1.218
21	162570	Control	22792730	2276053530	2.108145106091718	Male	-1.004	0.052	0.242	-0.35
21	162570	Control	22792830	2276063530	2.4640657084188913	Female	-0.262	-0.08	-0.812	-0.411
21	162570	Control	22793030	2276083530	2.0944558521560577	Female	0.439	1.052	1.209	1.065
21	162570	Control	22793230	2276103530	1.9849418206707734	Male	1.155	-1.161	-0.442	-0.044
21	162570	Control	22793330	2276113530	1.9028062970568105	Female	0.66	0.596	-0.442	0.461
21	162570	Control	22793430	2276123530	1.864476386036961	Female	-0.825	-0.575	-0.442	-0.801
21	162560	WSH	22802730	2277053530	2.220396988364134	Female	-0.042	-1.449	-0.08	-0.677
21	162560	WSH	22802930	2277073530	2.193018480492813	Female	0.92	0.052	-0.402	0.303
21	162560	WSH	22803030	2277083530	2.0698151950718686	Male	-0.042	0.552	0.887	0.52
21	162560	WSH	22803040	2277084530	1.9520876112251881	Female	0.165	0.596	1.244	0.713
21	162560	WSH	22803230	2277103530	2.086242299794661	Male	0.92	0.052	-0.724	0.194
21	162560	WSH	22803330	2277113530	1.7960301163586585	Female	-0.33	0.01	-1.286	-0.549
21	162590	Handwashing	22812730	2278053530	2.0150581793292264	Male	1.155	0.01	0.401	0.713
21	162590	Handwashing	22812830	2278063530	1.9876796714579055	Male	-1.816	-0.575	-0.442	-1.306
21	162590	Handwashing	22812930	2278073530	1.7166324435318274	Female	-0.98	-0.907	0.684	-0.659
21	162590	Handwashing	22813130	2278093530	1.894592744695414	Male	0.66	-0.575	0.401	0.209
21	162590	Handwashing	22813330	2278113530	2.1683778234086244	Male	-1.486	0.052	-0.08	-0.677
21	162570	Control	22832730	2280053530	2.127310061601643	Male	0.92	1.052	-0.724	0.629
21	162570	Control	22833030	2280083530	2.001368925393566	Male	-0.825	-1.161	0.401	-0.801
26	162910	Water	22902830	2287063530	1.9383983572895278	Female	-0.33	-1.161	-0.442	-0.801
26	162910	Water	22902930	2287073530	1.9082819986310746	Male	0.165	-1.454	1.244	-0.17
26	162910	Water	22902930	2287073540	1.9082819986310746	Male	1.155	0.889	0.822	1.218
26	162920	WSH	22922630	2289043530	2.187542778918549	Female	-0.042	-0.448	0.242	-0.132
26	162920	WSH	22922730	2289053530	2.0123203285420943	Female	0.66	0.01	-1.286	-0.044
26	162920	WSH	22922930	2289073530	2.0424366872005475	Female	1.155	0.01	0.401	0.713
26	162920	WSH	22923030	2289083530	2.0670773442847366	Male	-0.523	-0.448	-0.08	-0.459
26	162920	WSH	22932730	2290053530	2.2286105407255303	Male	0.92	0.802	-0.724	0.52
26	162920	WSH	22932830	2290063530	2.020533880903491	Male	1.155	1.182	1.244	1.47
26	162920	WSH	22933030	2290083530	1.8179329226557153	Female	0.908	0.889	1.244	1.218
21	162730	Nutrition + WSH	23062630	2303043530	2.291581108829569	Female	0.92	-0.448	1.209	0.629
21	162730	Nutrition + WSH	23062730	2303053530	2.4202600958247777	Male	0.725	0.422	1.649	1.019
21	162730	Nutrition + WSH	23062830	2303063530	2.324435318275154	Male	0.725	-0.583	0.418	0.202
21	162730	Nutrition + WSH	23062930	2303073530	2.0479123887748116	Male	1.401	1.052	1.853	1.718
21	162730	Nutrition + WSH	23063030	2303083530	2.1738535249828885	Male	-0.042	0.802	-0.08	0.303
21	162730	Nutrition + WSH	23063130	2303093530	2.0971937029431897	Female	0.92	0.052	1.209	0.847
21	162730	Nutrition + WSH	23092730	2306053530	2.401095140314853	Male	0.725	0.924	1.034	1.019
21	162730	Nutrition + WSH	23092830	2306063530	2.242299794661191	Male	0.439	1.052	-0.08	0.629
21	162730	Nutrition + WSH	23093130	2306093530	1.8151950718685832	Male	-1.816	0.01	-2.129	-1.558
21	162730	Nutrition + WSH	23093230	2306103530	2.127310061601643	Male	1.401	1.052	1.853	1.718
22	162600	Passive Control	23232630	2320043530	2.130047912388775	Female	-2.448	0.552	-1.369	-1.329
22	162600	Passive Control	23232730	2320053530	1.995893223819302	Female	-0.825	0.596	-0.442	-0.296
22	162600	Passive Control	23232830	2320063530	2.080766598220397	Female	-1.486	-0.949	0.565	-0.894
22	162600	Passive Control	23232930	2320073530	2.083504449007529	Female	-0.523	1.052	-0.724	-0.024
22	162600	Passive Control	23233030	2320083530	1.9274469541409993	Female	0.66	-1.161	0.401	-0.044
22	162600	Passive Control	23233130	2320093530	2.004106776180698	Female	0.165	-2.332	-0.442	-1.053
22	162600	Passive Control	23233230	2320103530	2.102669404517454	Female	-0.042	-1.449	-1.369	-1.112
22	162600	Passive Control	23233430	2320123530	1.842573579739904	Female	-1.32	0.01	0.401	-0.549
22	162600	Passive Control	23242730	2321053530	1.809719370294319	Male	-0.825	-1.747	-2.972	-2.063
22	162600	Passive Control	23243230	2321103530	1.8699520876112252	Female	-1.32	-1.454	-1.286	-1.684
22	162600	Passive Control	23243330	2321113530	2.0424366872005475	Female	0.412	-0.868	1.244	0.209
22	162600	Passive Control	23243530	2321133530	2.1409993155373033	Female	-1.486	-0.949	-1.369	-1.547
22	162610	Handwashing	23252630	2322043530	2.001368925393566	Female	1.155	1.182	1.244	1.47
22	162610	Handwashing	23252830	2322063530	2.00684462696783	Female	1.155	0.889	-0.442	0.839
22	162610	Handwashing	23253230	2322103530	2.187542778918549	Female	-0.042	0.552	1.209	0.629
22	162610	Handwashing	23253430	2322123530	1.839835728952772	Male	-1.32	-1.161	0.401	-1.053
22	162610	Handwashing	23253930	2322173530	2.1409993155373033	Female	-0.523	0.552	0.565	0.194
22	162610	Handwashing	23254030	2322183530	1.7796030116358659	Female	0.325	1.354	-0.175	0.58
22	162610	Handwashing	23254040	2322184540	1.9876796714579055	Female	-0.33	-1.747	0.401	-0.801
22	162610	Handwashing	23254040	2322184530	1.9876796714579055	Female	-0.825	-1.161	0.401	-0.801
22	162610	Handwashing	23254130	2322193530	2.0314852840520192	Female	0.66	0.01	0.401	0.461
22	162610	Handwashing	23254230	2322203530	2.1464750171115674	Female	-0.042	-0.699	0.565	-0.132
22	162640	Sanitation	23262730	2323053530	1.8234086242299794	Male	1.155	1.182	1.244	1.47
22	162640	Sanitation	23262830	2323063530	1.919233401779603	Male	-0.825	0.01	0.401	-0.296
22	162640	Sanitation	23262930	2323073530	2.1793292265571527	Female	-1.004	-0.949	0.565	-0.677
22	162640	Sanitation	23263130	2323093530	2.099931553730322	Female	0.92	1.052	1.209	1.282
22	162640	Sanitation	23263330	2323113530	1.7248459958932238	Female	-0.545	1.354	-0.175	0.084
22	162620	Nutrition + WSH	23272630	2324043530	1.9110198494182067	Female	-1.32	-1.161	-0.442	-1.306
22	162620	Nutrition + WSH	23272730	2324053530	1.7932922655715264	Female	0.66	-0.575	1.244	0.461
22	162620	Nutrition + WSH	23272830	2324063530	2.206707734428474	Male	-0.042	1.052	-0.08	0.412
22	162620	Nutrition + WSH	23273130	2324093530	1.9110198494182067	Male	0.165	-1.747	-1.286	-1.053
22	162620	Nutrition + WSH	23273230	2324103530	1.9931553730321698	Male	-1.32	0.596	1.244	-0.044
22	162620	Nutrition + WSH	23282730	2325053530	2.1711156741957565	Male	0.92	-0.448	-0.724	-0.024
22	162620	Nutrition + WSH	23282830	2325063530	1.9685147159479808	Female	0.412	-0.575	-1.286	-0.422
22	162620	Nutrition + WSH	23282930	2325073530	2.113620807665982	Male	0.439	1.052	0.565	0.847
22	162620	Nutrition + WSH	23283030	2325083530	2.020533880903491	Male	1.155	1.182	1.244	1.47
22	162620	Nutrition + WSH	23283130	2325093530	2.028747433264887	Female	-0.825	-1.747	-0.442	-1.306
22	162620	Nutrition + WSH	23283330	2325113530	1.754962354551677	Male	1.195	1.354	0.684	1.323
22	162630	Control	23292930	2326073530	2.023271731690623	Female	1.155	1.182	0.401	1.218
22	162650	Water	23302630	2327043530	2.0506502395619437	Female	-1.004	-0.448	1.209	-0.241
22	162650	Water	23302830	2327063530	1.787816563997262	Female	-0.98	-1.66	-1.034	-1.402
22	162650	Water	23303130	2327093530	2.023271731690623	Male	0.66	0.596	-0.442	0.461
22	162650	Water	23303230	2327103530	1.6618754277891854	Male	-0.545	-0.153	-1.034	-0.659
22	162650	Water	23303430	2327123530	1.9712525667351128	Female	-0.33	-0.575	0.401	-0.296
22	162650	Water	23303530	2327133530	2.00684462696783	Male	0.165	-0.575	1.244	0.209
22	162650	Water	23303630	2327143530	2.0561259411362083	Male	-0.042	0.802	-0.724	0.085
22	162650	Water	23322830	2329063530	1.9219712525667352	Female	-1.816	-1.161	-0.442	-1.558
22	162650	Water	23322930	2329073530	2.1711156741957565	Male	-0.283	-0.448	-0.08	-0.35
22	162650	Water	23323030	2329083530	2.001368925393566	Female	0.66	0.596	1.244	0.966
22	162650	Water	23323130	2329093530	2.0177960301163584	Male	-0.33	1.182	-0.442	0.209
22	162650	Water	23323230	2329103530	2.2012320328542097	Female	0.439	-0.448	0.565	0.194
22	162640	Sanitation	23332630	2330043530	2.1738535249828885	Female	1.16	-0.949	-1.369	-0.35
22	162640	Sanitation	23332730	2330053530	1.8754277891854894	Female	-0.825	-1.161	-1.286	-1.306
24	162760	Control	23352630	2332043530	2.1218343600273784	Male	0.92	-0.448	1.209	0.629
24	162760	Control	23352930	2332073530	2.0561259411362083	Male	-1.486	-0.949	-2.335	-1.874
24	162760	Control	23353230	2332103530	2.3353867214236823	Male	0.232	0.673	0.418	0.509
24	162760	Control	23353330	2332113530	1.9329226557152634	Male	-0.33	-0.575	-1.286	-0.801
24	162760	Control	23353430	2332123530	2.0396988364134154	Male	-1.816	-1.747	-1.286	-2.063
24	162760	Control	23353530	2332133530	2.217659137577002	Male	-1.967	-2.45	-0.08	-1.982
24	162760	Control	23353530	2332133540	2.217659137577002	Male	-1.726	-0.949	-0.402	-1.329
24	162750	Handwashing	23362630	2333043530	2.11088295687885	Male	0.439	-0.448	-0.08	-0.024
24	162750	Handwashing	23362730	2333053530	2.0314852840520192	Male	0.66	0.01	0.401	0.461
24	162750	Handwashing	23362740	2333054530	2.4175222450376452	Female	1.219	0.924	1.649	1.428
24	162750	Handwashing	23363030	2333083530	2.00684462696783	Female	0.165	-0.575	1.244	0.209
24	162750	Handwashing	23363230	2333103530	2.135523613963039	Female	0.439	1.052	0.565	0.847
24	162750	Handwashing	23363330	2333113530	1.9219712525667352	Female	1.155	0.01	0.401	0.713
24	162750	Handwashing	23363530	2333133540	2.2340862422997945	Female	-2.448	1.052	-2.658	-1.547
24	162750	Handwashing	23363530	2333133530	2.2340862422997945	Male	-1.004	0.552	-3.302	-1.329
24	162750	Handwashing	23363630	2333143530	2.099931553730322	Female	-1.486	-1.449	-0.724	-1.547
24	162750	Handwashing	23363830	2333163530	1.9301848049281314	Male	-0.825	-1.747	-0.442	-1.306
24	162750	Handwashing	23363930	2333173530	2.1793292265571527	Female	-0.042	-0.448	-0.724	-0.459
24	162750	Handwashing	23364030	2333183530	1.7221081451060918	Female	0.76	-0.153	0.684	0.58
24	162750	Handwashing	23364130	2333193530	2.116358658453114	Female	-1.486	-3.45	-1.046	-2.527
24	162750	Handwashing	23364430	2333223530	1.730321697467488	Female	-0.11	-0.153	-1.034	-0.411
24	162770	Water	23372630	2334043530	1.8973305954825461	Female	0.165	-1.161	-0.442	-0.549
24	162770	Water	23372730	2334053530	2.1601642710472277	Male	0.92	0.552	1.531	1.173
24	162770	Water	23372830	2334063530	2.0369609856262834	Male	-0.825	0.01	1.244	-0.044
24	162770	Water	23372930	2334073530	1.8809034907597535	Female	0.66	0.01	-0.442	0.209
24	162770	Water	23373230	2334103530	2.236824093086927	Male	0.92	-0.448	1.853	0.847
24	162770	Water	23373330	2334113530	2.220396988364134	Male	-0.764	-2.95	-3.624	-2.853
24	162770	Water	23373430	2334123530	2.108145106091718	Female	0.439	-1.449	-1.369	-0.894
24	162770	Water	23373530	2334133530	2.190280629705681	Male	-1.486	-0.448	-1.691	-1.438
24	162770	Water	23373630	2334143530	2.0396988364134154	Female	0.66	-1.161	1.244	0.209
24	162770	Water	23373640	2334144530	1.8863791923340179	Male	-1.32	0.01	-1.286	-1.053
24	162770	Water	23373650	2334145530	1.700205338809035	Female	-0.11	-0.907	-0.175	-0.411
24	162770	Water	23373730	2334153530	2.0342231348391513	Female	0.165	0.01	0.401	0.209
24	162770	Water	23373830	2334163530	1.9712525667351128	Male	-0.578	-1.161	-1.286	-1.179
24	162770	Water	23374030	2334183530	2.086242299794661	Male	-2.448	-0.949	-2.013	-2.2
24	162770	Water	23374230	2334203530	1.8507871321013005	Female	0.165	-1.747	-1.286	-1.053
24	162790	Sanitation	23382630	2335043530	2.0424366872005475	Female	1.155	0.596	0.401	0.966
24	162790	Sanitation	23382930	2335073530	2.1601642710472277	Female	0.92	0.052	1.853	1.065
24	162790	Sanitation	23383430	2335123530	1.943874058863792	Male	0.165	1.182	0.401	0.713
24	162790	Sanitation	23383630	2335143530	2.0479123887748116	Female	-0.523	-0.448	0.565	-0.241
24	162790	Sanitation	23383730	2335153530	2.0424366872005475	Male	-1.32	-2.918	-2.972	-2.82
24	162790	Sanitation	23383830	2335163530	2.4969199178644765	Male	-0.262	0.422	-0.812	-0.206
24	162800	WSH	23392630	2336043530	2.1574264202600957	Male	1.401	-0.448	-0.08	0.412
24	162800	WSH	23392730	2336053530	2.193018480492813	Male	0.92	0.552	1.209	1.065
24	162800	WSH	23392740	2336054530	1.9520876112251881	Female	-0.33	-0.575	0.401	-0.296
24	162800	WSH	23392830	2336063530	2.212183436002738	Male	-1.486	-0.448	-1.369	-1.329
24	162800	WSH	23393130	2336093530	1.702943189596167	Female	0.76	1.354	1.543	1.323
24	162820	Control	23402730	2337053530	2.1218343600273784	Male	1.401	0.302	1.853	1.391
24	162820	Control	23402830	2337063530	2.1711156741957565	Female	-0.523	-0.448	0.565	-0.241
24	162820	Control	23402930	2337073530	1.9329226557152634	Female	1.155	0.596	1.244	1.218
24	162820	Control	23403030	2337083530	1.9822039698836413	Male	1.155	0.596	0.822	1.092
24	162820	Control	23403130	2337093530	2.023271731690623	Female	-0.083	0.01	-0.442	-0.17
24	162820	Control	23403330	2337113530	2.239561943874059	Female	0.198	-0.448	-0.402	-0.241
24	162820	Control	23403430	2337123530	2.2888432580424367	Female	0.92	0.052	0.565	0.629
25	162860	Water	23412730	2338053530	1.8617385352498288	Male	-0.825	-1.747	0.401	-1.053
25	162860	Water	23412930	2338073530	1.8562628336755647	Male	0.165	-0.575	-0.442	-0.296
25	162860	Water	23413030	2338083530	2.0616016427104724	Female	0.92	1.052	1.209	1.282
25	162860	Water	23413230	2338103530	2.1437371663244353	Male	0.198	1.052	-0.08	0.52
25	162860	Water	23413430	2338123530	1.9603011635865846	Male	-1.816	0.303	-1.286	-1.179
25	162860	Water	23413630	2338143530	1.998631074606434	Female	-0.825	1.182	0.401	0.209
25	162860	Water	23413930	2338173530	2.0588637919233403	Female	-2.448	-1.449	-0.724	-1.982
25	162860	Water	23414130	2338193530	2.0944558521560577	Male	-0.042	0.052	-0.08	-0.024
25	162860	Water	23414230	2338203530	1.8836413415468858	Female	1.155	1.182	0.401	1.218
25	162860	Water	23414330	2338213530	2.0616016427104724	Female	-0.042	-0.448	-0.08	-0.241
25	162860	Water	23414430	2338223530	1.8261464750171115	Female	0.165	1.182	0.401	0.713
25	162860	Water	23414530	2338233530	1.7796030116358659	Female	0.325	-0.907	-0.175	-0.163
25	162860	Water	23414630	2338243530	2.0506502395619437	Female	0.439	1.052	-0.08	0.629
25	162860	Water	23414730	2338253530	1.8206707734428473	Female	0.66	-0.575	0.401	0.209
25	162860	Water	23414740	2338254530	2.209445585215606	Male	0.198	1.052	1.853	1.173
25	162850	Control	23422730	2339053530	2.026009582477755	Female	1.155	-2.039	1.244	0.082
25	162850	Control	23422830	2339063530	2.026009582477755	Female	0.165	-2.332	-1.286	-1.306
25	162850	Control	23422930	2339073530	1.9356605065023955	Female	0.165	0.01	0.401	0.209
25	162850	Control	23423030	2339083530	2.0917180013689256	Female	0.439	-1.699	-1.046	-0.894
25	162850	Control	23423230	2339103530	1.919233401779603	Male	-0.825	-0.868	-1.707	-1.306
25	162850	Control	23423330	2339113530	2.135523613963039	Female	0.92	0.052	0.565	0.629
25	162850	Control	23423430	2339123530	2.1656399726214923	Male	0.92	0.552	-0.08	0.629
25	162850	Control	23423530	2339133530	2.116358658453114	Female	-0.042	-1.449	-0.724	-0.894
25	162850	Control	23423730	2339153530	1.7385352498288844	Male	0.977	0.224	0.255	0.704
24	162800	WSH	23432630	2340043530	2.023271731690623	Male	-0.33	0.596	-1.286	-0.296
24	162800	WSH	23432730	2340053530	2.0506502395619437	Female	-2.448	-1.949	-1.369	-2.418
24	162800	WSH	23432930	2340073530	2.198494182067077	Male	0.92	1.052	0.565	1.065
24	162800	WSH	23433130	2340093530	2.0971937029431897	Female	-0.042	-0.949	1.209	-0.024
24	162800	WSH	23433230	2340103530	2.0479123887748116	Female	0.439	1.052	1.209	1.065
24	162780	Passive Control	23442640	2341044530	2.193018480492813	Male	0.439	1.052	-0.08	0.629
24	162780	Passive Control	23442930	2341073530	2.0643394934976045	Female	-0.523	-1.449	-0.08	-0.894
24	162780	Passive Control	23443030	2341083530	1.7987679671457906	Male	0.165	-0.575	-1.286	-0.549
24	162780	Passive Control	23443130	2341093530	2.187542778918549	Male	0.439	-0.949	-0.08	-0.241
24	162780	Passive Control	23443230	2341103530	2.0123203285420943	Male	-0.33	-1.161	-0.864	-0.927
24	162780	Passive Control	23443330	2341113530	1.9520876112251881	Male	-1.32	-1.747	-1.286	-1.81
24	162780	Passive Control	23443430	2341123530	2.1793292265571527	Female	-0.523	0.552	-0.08	-0.024
24	162780	Passive Control	23443730	2341153530	1.8480492813141685	Female	-0.825	0.01	0.401	-0.296
24	162780	Passive Control	23443830	2341163530	2.0698151950718686	Female	-0.042	-1.449	-0.724	-0.894
24	162780	Passive Control	23444130	2341193530	1.9603011635865846	Male	1.155	1.182	-0.021	1.092
24	162780	Passive Control	23444230	2341203530	2.1437371663244353	Female	-0.042	0.552	0.565	0.412
24	162780	Passive Control	23444330	2341213530	1.9164955509924708	Female	0.165	-0.575	-0.442	-0.296
24	162780	Passive Control	23444430	2341223530	2.0095824777549622	Male	-0.825	0.596	1.244	0.209
24	162740	Nutrition	23452730	2342053530	2.0095824777549622	Male	1.155	0.01	0.401	0.713
24	162740	Nutrition	23452840	2342064530	2.116358658453114	Male	0.439	1.052	-0.08	0.629
24	162740	Nutrition	23452930	2342073530	2.1190965092402463	Female	0.92	0.552	0.565	0.847
24	162740	Nutrition	23453030	2342083530	2.195756331279945	Male	0.92	-0.448	-0.08	0.194
24	162740	Nutrition	23453140	2342094530	1.6974674880219027	Male	-1.85	-1.66	-1.034	-1.897
24	162740	Nutrition	23453230	2342103530	2.1793292265571527	Male	0.439	-0.198	0.565	0.303
24	162740	Nutrition	23453530	2342133530	1.9739904175222451	Male	-1.816	-1.161	-2.129	-2.063
24	162740	Nutrition	23453540	2342134530	2.0561259411362083	Female	-1.726	-1.949	-0.724	-1.874
24	162740	Nutrition	23453630	2342143530	1.7741273100616017	Male	-1.85	-0.907	-1.034	-1.65
25	162840	Passive Control	23462630	2343043530	2.1601642710472277	Female	0.92	-0.949	-0.08	-0.024
25	162840	Passive Control	23462640	2343044530	2.1437371663244353	Female	0.92	1.052	-0.724	0.629
25	162840	Passive Control	23462730	2343053530	2.1492128678986995	Male	0.92	0.052	1.209	0.847
25	162840	Passive Control	23462930	2343073530	2.1437371663244353	Female	-0.042	-0.949	-0.724	-0.677
25	162840	Passive Control	23463030	2343083530	2.138261464750171	Male	-1.004	0.552	-1.369	-0.677
25	162840	Passive Control	23463130	2343093530	2.0150581793292264	Female	-0.33	0.01	0.822	0.082
25	162840	Passive Control	23463230	2343103530	2.1245722108145104	Female	0.92	1.052	0.565	1.065
25	162840	Passive Control	23463330	2343113530	2.132785763175907	Male	-0.042	-0.448	-0.08	-0.241
25	162840	Passive Control	23463430	2343123530	2.026009582477755	Male	-0.33	0.01	-0.442	-0.296
25	162840	Passive Control	23463730	2343153530	2.083504449007529	Male	1.401	1.052	1.209	1.5
25	162840	Passive Control	23463830	2343163530	1.9520876112251881	Female	0.165	0.596	0.401	0.461
25	162840	Passive Control	23464230	2343203530	1.9164955509924708	Female	0.66	1.182	1.244	1.218
25	162840	Passive Control	23464430	2343223530	1.7221081451060918	Female	0.76	-0.153	0.684	0.58
25	162840	Passive Control	23464530	2343233530	1.7713894592744694	Male	1.195	-0.153	-1.034	0.332
25	162840	Passive Control	23464730	2343253530	1.9274469541409993	Male	1.155	-0.575	1.244	0.713
25	162830	Sanitation	23472630	2344043530	2.1601642710472277	Male	1.401	-0.448	0.565	0.629
25	162830	Sanitation	23472730	2344053540	2.0725530458590007	Male	-1.967	-2.95	-1.369	-2.635
25	162830	Sanitation	23472730	2344053530	2.0725530458590007	Male	-2.207	-1.449	-1.369	-2.091
25	162830	Sanitation	23472830	2344063530	2.0424366872005475	Female	0.165	0.596	0.401	0.461
25	162830	Sanitation	23473230	2344103530	2.198494182067077	Female	-0.042	0.052	1.853	0.629
25	162830	Sanitation	23473430	2344123530	2.217659137577002	Male	0.92	-0.448	0.565	0.412
25	162830	Sanitation	23473530	2344133530	2.099931553730322	Male	0.439	1.052	1.209	1.065
25	162830	Sanitation	23473630	2344143530	2.105407255304586	Male	-2.448	-2.45	-2.013	-2.853
24	162810	Nutrition + WSH	23482630	2345043530	2.108145106091718	Male	0.92	0.302	-0.08	0.52
24	162810	Nutrition + WSH	23482730	2345053530	2.099931553730322	Male	-0.042	0.552	-0.08	0.194
24	162810	Nutrition + WSH	23482830	2345063530	2.1218343600273784	Female	0.92	-0.198	-0.08	0.303
24	162810	Nutrition + WSH	23482930	2345073530	2.108145106091718	Male	0.439	0.552	-0.724	0.194
24	162810	Nutrition + WSH	23483030	2345083530	2.108145106091718	Female	-0.042	1.052	-0.08	0.412
24	162810	Nutrition + WSH	23483430	2345123530	2.026009582477755	Female	0.165	1.182	0.401	0.713
24	162810	Nutrition + WSH	23483630	2345143530	2.209445585215606	Male	-0.042	1.052	0.565	0.629
24	162810	Nutrition + WSH	23483730	2345153530	2.223134839151266	Female	-0.042	1.052	1.209	0.847
24	162810	Nutrition + WSH	23483830	2345163530	1.8726899383983573	Female	1.155	1.182	1.244	1.47
24	162810	Nutrition + WSH	23484030	2345183530	2.026009582477755	Female	0.66	1.182	0.401	0.966
24	162810	Nutrition + WSH	23484130	2345193530	2.1409993155373033	Male	-1.967	-0.949	-2.658	-2.2
24	162810	Nutrition + WSH	23484230	2345203530	2.0533880903490758	Male	0.92	1.052	0.565	1.065
24	162810	Nutrition + WSH	23484330	2345213530	1.9164955509924708	Female	1.155	1.182	1.244	1.47
24	162810	Nutrition + WSH	23484430	2345223530	2.020533880903491	Female	-0.33	0.303	0.401	0.082
22	162660	Nutrition	23492930	2346073530	2.083504449007529	Male	-0.042	1.052	-0.08	0.412
22	162660	Nutrition	23493030	2346083530	2.0451745379876796	Male	0.165	-0.575	1.244	0.209
22	162660	Nutrition	23493330	2346113530	1.9767282683093772	Male	0.165	1.182	0.401	0.713
22	162670	Control	23502630	2347043530	1.9028062970568105	Female	1.155	1.182	0.401	1.218
22	162670	Control	23502730	2347053530	2.1245722108145104	Male	0.439	0.052	-0.08	0.194
22	162670	Control	23502930	2347073530	2.190280629705681	Male	-0.042	0.552	1.209	0.629
22	162670	Control	23503030	2347083530	1.6454483230663928	Male	-1.85	-2.414	-1.034	-2.145
22	162670	Control	23503130	2347093530	1.9849418206707734	Male	1.155	1.182	-0.442	0.966
22	162670	Control	23503230	2347103530	1.9028062970568105	Male	-0.33	0.01	0.822	0.082
22	162670	Control	23503330	2347113530	2.1656399726214923	Male	0.439	-0.949	0.565	-0.024
22	162670	Control	23503430	2347123530	2.1492128678986995	Male	-1.004	-0.949	-0.724	-1.112
22	162680	WSH	23512730	2348053530	2.116358658453114	Male	0.439	1.052	-0.08	0.629
22	162680	WSH	23512830	2348063530	2.1656399726214923	Male	0.92	-1.449	0.565	-0.024
22	162680	WSH	23513030	2348083530	1.9329226557152634	Male	-0.33	-1.161	0.401	-0.549
22	162680	WSH	23513230	2348103530	2.11088295687885	Female	0.679	-1.699	0.242	-0.35
22	162680	WSH	23513330	2348113530	2.108145106091718	Male	0.92	1.052	0.565	1.065
23	162690	Control	23532630	2350043530	1.9137577002053388	Female	1.155	-1.161	-1.286	-0.296
23	162690	Control	23532730	2350053530	1.9274469541409993	Male	-1.32	-0.575	0.401	-0.801
23	162690	Control	23532830	2350063530	2.099931553730322	Male	-2.448	-0.448	-1.369	-1.765
23	162690	Control	23532930	2350073530	1.943874058863792	Female	0.66	-1.161	1.244	0.209
23	162690	Control	23533030	2350083530	1.9575633127994525	Male	-0.825	-0.575	-1.286	-1.053
23	162690	Control	23533130	2350093530	2.11088295687885	Female	0.439	0.552	-0.08	0.412
23	162690	Control	23533430	2350123530	1.8562628336755647	Male	0.165	-1.161	-1.286	-0.801
23	162690	Control	23533530	2350133530	2.105407255304586	Female	-0.283	1.052	-0.08	0.303
23	162690	Control	23533630	2350143530	2.2559890485968515	Female	1.401	1.052	1.209	1.5
23	162690	Control	23533730	2350153530	2.1409993155373033	Male	0.92	1.052	-0.08	0.847
23	162690	Control	23533830	2350163530	2.0698151950718686	Female	0.439	0.552	-0.724	0.194
23	162690	Control	23534030	2350183530	2.184804928131417	Female	-0.523	0.552	-0.724	-0.241
23	162690	Control	23534130	2350193530	1.9164955509924708	Male	-1.816	-1.161	-2.129	-2.063
23	162690	Control	23534230	2350203530	2.132785763175907	Female	-2.448	-2.45	-1.369	-2.635
22	162630	Control	23542730	2351053530	2.130047912388775	Female	-0.042	0.552	1.209	0.629
22	162630	Control	23542830	2351063530	2.078028747433265	Male	-1.486	-0.448	-1.369	-1.329
22	162630	Control	23542930	2351073530	2.212183436002738	Female	-0.523	0.552	0.565	0.194
22	162630	Control	23543030	2351083530	2.0123203285420943	Male	1.155	1.182	0.401	1.218
22	162630	Control	23543330	2351113530	2.080766598220397	Female	-1.486	-1.449	-0.724	-1.547
22	162630	Control	23543540	2351134530	1.7631759069130732	Male	-0.98	-0.153	-0.175	-0.659
22	162630	Control	23543630	2351143530	2.1409993155373033	Female	-2.448	-1.449	-2.013	-2.418
22	162630	Control	23543830	2351163530	2.1190965092402463	Male	-1.004	0.052	-0.724	-0.677
23	162700	Sanitation	23552730	2352053530	1.919233401779603	Male	1.155	1.182	-0.442	0.966
23	162700	Sanitation	23552830	2352063530	1.8535249828884326	Male	1.155	1.182	1.244	1.47
23	162700	Sanitation	23552930	2352073530	1.946611909650924	Female	-1.816	-1.747	-2.129	-2.315
23	162700	Sanitation	23553430	2352123530	2.269678302532512	Female	0.92	0.552	-0.724	0.412
23	162700	Sanitation	23553530	2352133530	1.7522245037645447	Male	0.977	-0.907	1.543	0.704
23	162720	Handwashing	23572630	2354043530	2.1656399726214923	Female	0.439	0.302	0.565	0.52
23	162720	Handwashing	23572830	2354063530	1.9137577002053388	Male	0.165	-1.747	0.401	-0.549
23	162720	Handwashing	23572930	2354073530	1.9247091033538672	Female	-0.33	-1.161	0.401	-0.549
23	162700	Sanitation	23592630	2356043530	2.0944558521560577	Female	-2.448	-0.949	-0.724	-1.765
23	162700	Sanitation	23592730	2356053530	2.0698151950718686	Male	-0.042	1.052	0.565	0.629
23	162700	Sanitation	23592830	2356063530	1.672826830937714	Male	-0.11	1.354	-1.034	0.084
23	162700	Sanitation	23592930	2356073530	2.130047912388775	Female	-1.486	-1.949	-1.369	-1.982
23	162700	Sanitation	23593030	2356083530	1.9247091033538672	Male	-0.825	-0.575	-0.442	-0.801
23	162700	Sanitation	23593130	2356093530	2.0396988364134154	Female	1.155	1.182	1.244	1.47
23	162700	Sanitation	23593230	2356103530	2.088980150581793	Female	0.439	-1.449	-0.08	-0.459
23	162700	Sanitation	23593330	2356113530	1.9876796714579055	Female	1.155	1.182	1.244	1.47
23	162720	Handwashing	23602640	2357044530	2.105407255304586	Male	0.92	0.552	0.565	0.847
23	162720	Handwashing	23602730	2357053530	2.080766598220397	Male	0.439	0.052	1.209	0.629
23	162720	Handwashing	23602830	2357063530	2.0588637919233403	Male	-0.042	1.052	0.242	0.52
23	162720	Handwashing	23603130	2357093530	1.9712525667351128	Male	1.155	1.182	1.244	1.47
21	162710	Control	23612730	2358053530	2.083504449007529	Male	0.92	0.552	-0.08	0.629
21	162710	Control	23612930	2358073530	1.9219712525667352	Male	0.165	1.182	-0.442	0.461
21	162710	Control	23613230	2358103530	2.0944558521560577	Female	0.198	1.052	0.565	0.738
21	162710	Control	23613330	2358113530	2.2833675564681726	Male	0.92	0.552	1.209	1.065
21	162710	Control	23613430	2358123530	1.9767282683093772	Male	-1.32	-1.161	-1.286	-1.558
22	162660	Nutrition	23632730	2360053530	1.9329226557152634	Male	-0.825	-0.575	0.401	-0.549
22	162660	Nutrition	23632840	2360064530	2.0369609856262834	Male	0.66	0.596	1.244	0.966
25	162930	Nutrition	23662630	2363043530	2.193018480492813	Female	-0.042	-1.449	-0.724	-0.894
25	162930	Nutrition	23662730	2363053530	1.8973305954825461	Female	0.66	0.596	-0.442	0.461
25	162930	Nutrition	23672630	2364043530	1.7960301163586585	Female	-2.311	-1.161	-1.286	-2.063
25	162930	Nutrition	23672930	2364073530	2.0670773442847366	Male	-1.004	0.052	-2.013	-1.112
25	162930	Nutrition	23672940	2364074530	1.9849418206707734	Female	-0.825	-1.747	-1.286	-1.558
25	162930	Nutrition	23673130	2364093530	2.0752908966461328	Female	-0.042	-1.949	-2.013	-1.547
25	162930	Nutrition	23673140	2364094530	1.9520876112251881	Male	-0.33	0.01	-1.286	-0.549
25	162930	Nutrition	23673230	2364103530	2.138261464750171	Female	-1.004	-0.699	-0.724	-1.003
25	162930	Nutrition	23673330	2364113530	1.8754277891854894	Male	-2.311	-2.918	-2.972	-3.324
25	162930	Nutrition	23673340	2364114530	2.108145106091718	Male	-0.523	-0.448	0.565	-0.241
25	162930	Nutrition	23673350	2364115530	2.108145106091718	Male	-1.967	-2.45	-2.658	-2.853
25	162930	Nutrition	23673430	2364123530	1.839835728952772	Female	-1.816	-0.868	-1.286	-1.684
25	162930	Nutrition	23673730	2364153530	1.946611909650924	Female	-0.33	-1.747	-1.286	-1.306
31	172530	WSH	23702630	2367043530	2.220396988364134	Male	-0.042	0.552	0.565	0.412
31	172530	WSH	23702730	2367053530	1.9219712525667352	Female	-0.825	-1.747	-1.286	-1.558
31	172530	WSH	23702930	2367073530	2.2286105407255303	Female	-0.523	-0.448	-0.08	-0.459
31	172530	WSH	23703130	2367093530	2.0396988364134154	Male	1.155	0.596	0.401	0.966
31	172530	WSH	23703230	2367103530	2.3107460643394937	Male	-1.249	-0.332	-2.043	-1.33
31	172530	WSH	23703330	2367113530	2.078028747433265	Male	0.198	1.052	0.565	0.738
25	162980	Control	23712630	2368043530	1.9876796714579055	Male	1.155	1.182	1.244	1.47
25	162980	Control	23712730	2368053530	1.8316221765913758	Male	0.412	-0.282	1.244	0.461
25	162980	Control	23713030	2368083530	2.0917180013689256	Female	0.92	-1.949	0.565	-0.241
25	162980	Control	23713130	2368093530	2.1218343600273784	Female	0.92	-0.448	1.209	0.629
25	162980	Control	23713230	2368103530	2.116358658453114	Female	1.401	1.052	1.853	1.718
25	162980	Control	23713330	2368113530	1.6837782340862424	Male	-1.85	-3.544	-1.892	-2.765
25	162980	Control	23713530	2368133530	1.9849418206707734	Female	0.66	-0.575	1.244	0.461
25	162980	Control	23713630	2368143530	1.757700205338809	Female	-1.415	-0.153	-1.034	-1.154
25	162980	Control	23713730	2368153530	1.7604380561259412	Female	1.195	0.977	-1.034	0.704
25	162980	Control	23713830	2368163530	2.0314852840520192	Male	0.165	1.182	0.401	0.713
25	162980	Control	23714030	2368183530	1.9876796714579055	Male	0.66	0.01	1.244	0.713
25	162980	Control	23714130	2368193530	1.9548254620123204	Female	-1.32	1.182	-0.442	-0.296
25	162980	Control	23714230	2368203530	1.9383983572895278	Female	-0.33	0.01	-1.286	-0.549
25	162980	Control	23714330	2368213530	1.8617385352498288	Female	-0.33	0.01	-1.286	-0.549
25	162940	Handwashing	23722630	2369043530	1.9219712525667352	Female	0.165	-0.282	1.244	0.335
25	162940	Handwashing	23722730	2369053530	2.220396988364134	Female	0.198	1.052	1.853	1.173
25	162940	Handwashing	23722830	2369063530	2.0533880903490758	Female	-1.967	-1.949	-1.369	-2.2
25	162940	Handwashing	23722930	2369073530	1.9329226557152634	Male	-0.33	-0.575	-0.021	-0.422
25	162980	Control	23742630	2371043530	1.9548254620123204	Female	-1.816	0.01	-1.286	-1.306
25	162980	Control	23742730	2371053530	2.108145106091718	Female	0.92	0.302	0.565	0.738
25	162980	Control	23742930	2371073530	2.1492128678986995	Male	0.92	0.802	0.565	0.956
25	162980	Control	23743030	2371083530	1.7796030116358659	Female	1.195	-0.153	1.543	1.075
25	162980	Control	23743130	2371093530	2.190280629705681	Male	-1.967	-2.199	-1.369	-2.309
25	162980	Control	23743330	2371113530	2.108145106091718	Female	0.92	-0.448	-0.08	0.194
25	162940	Handwashing	23752630	2372043530	2.187542778918549	Male	0.92	-0.448	1.209	0.629
25	162940	Handwashing	23752730	2372053530	1.8069815195071868	Female	0.66	-0.282	1.244	0.587
25	162940	Handwashing	23752830	2372063530	1.9383983572895278	Female	1.155	0.596	1.244	1.218
25	162940	Handwashing	23752930	2372073530	1.8672142368240932	Female	-0.825	-1.161	-1.286	-1.306
25	162940	Handwashing	23753030	2372083530	2.078028747433265	Male	-1.004	0.552	-0.08	-0.241
25	162940	Handwashing	23753130	2372093530	1.949349760438056	Male	-0.825	0.01	-0.442	-0.549
25	162940	Handwashing	23753230	2372103530	2.327173169062286	Female	-1.742	-0.583	-1.428	-1.432
27	162960	WSH	23792630	2376043530	2.187542778918549	Male	-0.042	0.552	1.209	0.629
27	162960	WSH	23792730	2376053530	2.412046543463381	Male	0.725	0.924	1.034	1.019
27	162960	WSH	23793130	2376093530	1.7932922655715264	Female	1.155	1.182	1.244	1.47
27	162970	Water	23832730	2380053530	2.083504449007529	Male	0.92	1.052	0.242	0.956
27	162970	Water	23832830	2380063530	2.0917180013689256	Female	0.92	1.052	1.209	1.282
27	162970	Water	23832940	2380074530	1.8179329226557153	Male	-0.33	0.596	-0.442	-0.044
27	162970	Water	23833030	2380083530	2.0369609856262834	Female	1.155	0.889	1.244	1.344
27	162970	Water	23833130	2380093530	2.0479123887748116	Female	0.439	1.052	-0.08	0.629
27	162970	Water	23833330	2380113530	2.0670773442847366	Male	1.401	1.052	1.853	1.718
27	162970	Water	23833430	2380123530	2.1245722108145104	Male	0.439	-0.699	-0.724	-0.35
27	162970	Water	23833530	2380133530	2.1245722108145104	Male	0.439	-0.448	0.565	0.194
27	162970	Water	23833830	2380163530	2.269678302532512	Female	-2.929	-1.949	-1.691	-2.744
27	162970	Water	23842630	2381043530	2.0752908966461328	Female	-0.523	1.052	-0.724	-0.024
27	162970	Water	23842730	2381053530	2.4421629021218343	Female	-0.755	0.924	0.418	0.202
27	162970	Water	23843030	2381083530	2.00684462696783	Female	0.165	-0.575	-1.286	-0.549
27	162960	WSH	23862630	2383043530	2.1245722108145104	Female	1.401	1.052	0.565	1.282
27	162960	WSH	23862730	2383053530	2.1793292265571527	Male	0.92	1.052	1.209	1.282
27	162960	WSH	23863030	2383083530	1.9657768651608487	Female	-0.33	0.01	-1.286	-0.549
27	162960	WSH	23863230	2383103530	1.8206707734428473	Female	-0.825	-0.575	-1.286	-1.053
31	172530	WSH	23872630	2384043530	2.16290212183436	Female	-1.004	-0.949	-1.369	-1.329
31	172530	WSH	23872730	2384053530	2.1820670773442847	Male	0.92	1.052	0.565	1.065
31	172530	WSH	23872740	2384054530	1.9110198494182067	Female	-0.825	-1.161	-1.286	-1.306
31	172530	WSH	23872830	2384063530	2.190280629705681	Female	0.92	0.552	-0.08	0.629
27	162990	Nutrition	23882630	2385043530	2.2258726899383983	Female	-0.042	0.552	1.853	0.847
27	162990	Nutrition	23882730	2385053530	2.116358658453114	Male	0.92	1.052	0.565	1.065
27	162990	Nutrition	23882930	2385073530	2.099931553730322	Male	1.401	1.052	1.853	1.718
27	162990	Nutrition	23883030	2385083530	1.9575633127994525	Female	0.165	0.01	-0.442	-0.044
27	162990	Nutrition	23883630	2385143530	1.919233401779603	Female	1.155	1.182	0.401	1.218
27	162990	Nutrition	23883730	2385153530	2.0561259411362083	Male	-1.486	-2.45	-0.724	-1.982
27	162990	Nutrition	23883830	2385163530	1.842573579739904	Female	0.165	-0.575	0.822	0.082
27	162990	Nutrition	23884030	2385183530	1.702943189596167	Female	-0.11	1.354	0.684	0.58
25	163000	Nutrition + WSH	23892730	2386053530	2.127310061601643	Male	-0.042	1.052	0.565	0.629
25	163000	Nutrition + WSH	23893030	2386083530	2.0971937029431897	Male	0.92	0.052	0.565	0.629
25	163000	Nutrition + WSH	23893330	2386113530	1.9685147159479808	Female	1.155	1.182	0.401	1.218
27	163050	Passive Control	23902930	2387073530	2.209445585215606	Female	-0.042	0.552	-0.08	0.194
27	163050	Passive Control	23903130	2387093530	1.9603011635865846	Female	1.155	1.182	1.244	1.47
27	163050	Passive Control	23903330	2387113530	2.105407255304586	Male	-1.004	0.052	-0.724	-0.677
25	163000	Nutrition + WSH	23922630	2389043530	1.9767282683093772	Female	-0.33	-1.161	-1.286	-1.053
25	163000	Nutrition + WSH	23922830	2389063530	2.102669404517454	Male	0.439	1.052	0.565	0.847
25	163000	Nutrition + WSH	23922930	2389073530	1.8151950718685832	Female	-0.33	0.596	1.244	0.461
25	163000	Nutrition + WSH	23923230	2389103530	1.9247091033538672	Female	0.66	0.01	0.401	0.461
25	163000	Nutrition + WSH	23923330	2389113530	1.919233401779603	Male	0.66	-1.161	-1.286	-0.549
27	163010	Nutrition + WSH	23932730	2390053530	2.195756331279945	Female	1.401	1.052	1.853	1.718
27	163010	Nutrition + WSH	23932830	2390063530	2.209445585215606	Female	0.439	1.052	1.209	1.065
27	163010	Nutrition + WSH	23932930	2390073530	1.9110198494182067	Female	0.66	-0.575	-0.442	-0.044
27	163010	Nutrition + WSH	23933030	2390083530	2.190280629705681	Male	0.439	1.052	-0.08	0.629
27	163010	Nutrition + WSH	23933130	2390093530	2.1519507186858315	Female	0.92	0.552	1.209	1.065
27	163010	Nutrition + WSH	23933230	2390103530	2.113620807665982	Male	-0.042	1.052	-0.724	0.194
27	163010	Nutrition + WSH	23933430	2390123530	2.401095140314853	Female	0.725	0.924	1.649	1.223
27	163010	Nutrition + WSH	23933530	2390133530	2.0944558521560577	Female	0.439	-0.949	-0.08	-0.241
27	163010	Nutrition + WSH	23933630	2390143530	2.206707734428474	Male	1.401	-1.699	1.531	0.412
27	163030	Control	23942630	2391043530	2.1245722108145104	Male	1.401	0.802	1.853	1.609
27	163030	Control	23943030	2391083530	1.894592744695414	Female	-0.33	-0.575	1.244	-0.044
27	163030	Control	23943040	2391084530	1.7987679671457906	Female	0.66	-1.161	1.244	0.209
27	163030	Control	23943130	2391093530	1.839835728952772	Male	-0.33	0.01	0.401	-0.044
27	163030	Control	23943230	2391103530	2.088980150581793	Male	0.92	-0.448	0.565	0.412
27	163030	Control	23943430	2391123530	1.9164955509924708	Male	1.155	0.889	0.822	1.218
27	163030	Control	23943530	2391133530	2.1793292265571527	Female	0.439	1.052	0.565	0.847
27	163030	Control	23943630	2391143530	2.212183436002738	Male	0.92	-0.949	1.209	0.412
27	163030	Control	23943730	2391153530	2.1683778234086244	Male	1.401	1.052	1.209	1.5
27	163030	Control	23943930	2391173530	2.1601642710472277	Male	0.439	-0.448	0.565	0.194
27	163030	Control	23944030	2391183530	2.187542778918549	Female	1.401	0.802	1.853	1.609
27	163060	Control	23952730	2392053530	2.0314852840520192	Male	1.155	0.01	1.244	0.966
27	163060	Control	23952930	2392073530	1.9329226557152634	Female	-0.825	-1.454	0.401	-0.927
27	163050	Passive Control	23962640	2393044530	1.9383983572895278	Female	0.66	-0.868	-0.442	-0.17
27	163050	Passive Control	23963030	2393083530	2.1574264202600957	Female	0.92	1.052	1.209	1.282
27	163050	Passive Control	23963130	2393093530	1.842573579739904	Female	-0.083	-1.161	-1.286	-0.927
27	163020	Handwashing	23972640	2394044530	1.9164955509924708	Male	-1.32	-1.747	-0.442	-1.558
27	163020	Handwashing	23972660	2394046530	1.754962354551677	Female	-0.98	0.6	0.684	-0.163
27	163020	Handwashing	23972730	2394053530	1.8809034907597535	Female	0.165	0.01	-0.442	-0.044
27	163020	Handwashing	23972830	2394063530	1.7522245037645447	Male	0.76	1.354	-0.175	0.828
27	163020	Handwashing	23972930	2394073530	1.9164955509924708	Female	1.155	0.596	0.401	0.966
27	163020	Handwashing	23973230	2394103530	1.9274469541409993	Female	1.155	1.182	1.244	1.47
27	163020	Handwashing	23973330	2394113530	2.1245722108145104	Male	0.439	1.052	0.565	0.847
27	163020	Handwashing	23973430	2394123530	2.1546885694729636	Female	0.92	1.052	0.565	1.065
27	163020	Handwashing	23973530	2394133530	2.1656399726214923	Male	-0.523	-0.949	-0.08	-0.677
27	163020	Handwashing	23973630	2394143530	2.083504449007529	Female	0.439	-0.448	1.209	0.412
27	163020	Handwashing	23973730	2394153530	2.0725530458590007	Female	-1.004	0.052	1.209	-0.024
27	163020	Handwashing	23973830	2394163530	1.8863791923340179	Female	1.155	0.596	0.401	0.966
27	163020	Handwashing	23974030	2394183530	1.7522245037645447	Female	1.195	-0.153	-0.175	0.58
27	163040	Sanitation	23982730	2395053530	1.8754277891854894	Male	0.66	1.182	-0.442	0.713
27	163040	Sanitation	23982830	2395063530	2.1601642710472277	Male	-0.042	-0.949	-1.369	-0.894
27	163040	Sanitation	23983130	2395093530	2.209445585215606	Male	-0.042	-1.449	-1.369	-1.112
27	163040	Sanitation	23983230	2395103530	2.113620807665982	Female	-1.004	-0.949	-2.013	-1.547
27	163040	Sanitation	23983330	2395113530	1.995893223819302	Female	-1.32	-1.747	-1.286	-1.81
27	163040	Sanitation	23983430	2395123530	2.209445585215606	Male	-0.523	-1.449	-0.724	-1.112
27	163040	Sanitation	23983530	2395133530	2.0314852840520192	Male	1.155	0.01	-1.286	0.209
27	163040	Sanitation	23983930	2395173530	2.2039698836413417	Female	0.92	1.052	1.853	1.5
26	163100	Nutrition + WSH	23992740	2396054530	1.7631759069130732	Male	-0.545	-0.153	-1.892	-0.907
26	163100	Nutrition + WSH	23993030	2396083530	1.995893223819302	Female	0.66	0.596	0.401	0.713
26	163100	Nutrition + WSH	24002630	2397043530	1.7987679671457906	Female	0.165	-0.575	0.401	-0.044
26	163100	Nutrition + WSH	24002730	2397053530	2.020533880903491	Female	1.155	1.182	0.401	1.218
26	163100	Nutrition + WSH	24002930	2397073530	2.127310061601643	Female	0.92	-0.699	-1.369	-0.35
26	163100	Nutrition + WSH	24003130	2397093530	2.083504449007529	Male	-0.042	0.552	1.853	0.847
26	163100	Nutrition + WSH	24003230	2397103530	1.8973305954825461	Female	-1.816	-0.868	-0.442	-1.432
26	163100	Nutrition + WSH	24003330	2397113530	2.184804928131417	Male	0.439	0.552	1.209	0.847
26	163100	Nutrition + WSH	24003630	2397143530	1.9603011635865846	Female	1.155	1.182	0.401	1.218
26	163100	Nutrition + WSH	24003640	2397144530	1.9356605065023955	Male	1.155	1.182	0.822	1.344
26	163100	Nutrition + WSH	24003730	2397153530	2.0150581793292264	Female	0.165	-0.575	-0.442	-0.296
26	163100	Nutrition + WSH	24003830	2397163530	1.9904175222450375	Female	1.155	-0.282	1.244	0.839
31	172590	Nutrition + WSH	24012630	2398043530	1.9000684462696784	Female	-1.816	-0.282	-1.286	-1.432
31	172590	Nutrition + WSH	24012830	2398063530	2.3737166324435317	Female	-0.755	-0.08	-0.812	-0.615
31	172590	Nutrition + WSH	24012930	2398073530	2.324435318275154	Male	0.725	0.924	1.034	1.019
31	172590	Nutrition + WSH	24013030	2398083530	2.3655030800821355	Female	1.219	-0.08	1.034	0.815
31	172570	Passive Control	24022730	2399053530	2.1492128678986995	Female	1.401	1.052	1.853	1.718
31	172570	Passive Control	24022830	2399063530	2.1820670773442847	Female	-0.042	-0.448	-0.402	-0.35
31	172570	Passive Control	24023230	2399103530	2.1409993155373033	Male	0.92	-1.449	0.887	0.085
31	172570	Passive Control	24023330	2399113530	1.6427104722792607	Male	-1.85	-0.907	-3.61	-2.393
26	163110	Control	24032630	2400043530	2.135523613963039	Female	-0.042	0.052	-0.08	-0.024
26	163110	Control	24032730	2400053530	2.217659137577002	Female	-0.042	1.052	0.565	0.629
26	163110	Control	24032830	2400063530	1.864476386036961	Male	-0.33	0.596	-0.442	-0.044
26	163110	Control	24033130	2400093530	1.7631759069130732	Female	-1.85	-0.907	-2.751	-2.145
26	163110	Control	24033230	2400103530	2.2505133470225873	Male	-1.004	-0.699	-3.302	-1.874
26	163110	Control	24033330	2400113530	2.1464750171115674	Female	-1.004	0.552	-0.08	-0.241
26	163110	Control	24033430	2400123530	2.078028747433265	Female	-0.042	-1.449	-1.369	-1.112
26	163110	Control	24033530	2400133530	2.209445585215606	Male	0.92	-0.448	0.565	0.412
26	163110	Control	24042630	2401043530	2.135523613963039	Male	-1.967	-1.949	-1.369	-2.2
26	163110	Control	24042830	2401063530	2.308008213552361	Female	-0.262	-0.08	-0.197	-0.206
26	163110	Control	24042930	2401073530	1.943874058863792	Male	-0.825	-1.161	-1.286	-1.306
26	163110	Control	24043030	2401083530	2.028747433264887	Female	-1.816	-2.918	-1.286	-2.567
26	163110	Control	24043230	2401103530	1.9055441478439425	Female	0.165	0.596	1.244	0.713
31	172580	Handwashing	24062630	2403043530	2.2258726899383983	Male	-1.004	-1.449	-1.369	-1.547
31	172580	Handwashing	24062730	2403053530	2.2340862422997945	Male	0.92	-0.448	1.209	0.629
31	172580	Handwashing	24062830	2403063530	2.1437371663244353	Female	-1.486	1.052	-0.08	-0.241
31	172560	Sanitation	24072630	2404043530	2.403832991101985	Male	0.232	0.422	0.418	0.406
31	172560	Sanitation	24072830	2404063530	1.9904175222450375	Male	1.155	1.182	0.401	1.218
31	172560	Sanitation	24072930	2404073530	2.0971937029431897	Male	0.439	0.552	-0.08	0.412
31	172560	Sanitation	24073030	2404083530	2.138261464750171	Male	-0.042	-0.448	-0.08	-0.241
31	172590	Nutrition + WSH	24082630	2405043530	2.269678302532512	Female	0.92	-0.949	0.565	0.194
31	172590	Nutrition + WSH	24082730	2405053530	2.346338124572211	Male	-0.755	-0.834	-1.428	-1.125
31	172590	Nutrition + WSH	24083130	2405093530	2.2861054072553046	Male	0.439	1.052	1.209	1.065
31	172590	Nutrition + WSH	24083240	2405104530	2.0123203285420943	Male	0.165	0.596	0.401	0.461
31	172560	Sanitation	24092630	2406043530	1.8781656399726214	Female	-1.816	-0.575	-2.972	-2.063
31	172560	Sanitation	24092730	2406053530	2.0561259411362083	Male	1.16	1.052	1.853	1.609
31	172560	Sanitation	24092830	2406063530	2.1464750171115674	Female	1.401	1.052	1.853	1.718
31	172560	Sanitation	24092930	2406073530	1.943874058863792	Female	-0.578	0.303	1.244	0.209
31	172560	Sanitation	24093140	2406094530	1.9110198494182067	Male	-1.816	0.01	-0.442	-1.053
31	172570	Passive Control	24112630	2408043530	2.127310061601643	Male	1.401	1.052	1.853	1.718
31	172570	Passive Control	24112730	2408053530	2.088980150581793	Male	0.439	0.552	0.565	0.629
31	172570	Passive Control	24112830	2408063530	1.88911704312115	Female	1.155	1.182	0.401	1.218
26	163090	Handwashing	24122740	2409054530	1.7713894592744694	Female	1.195	1.354	-2.751	0.332
26	163090	Handwashing	24122830	2409063530	1.9630390143737166	Male	0.908	0.303	0.401	0.713
26	163090	Handwashing	24123040	2409084530	1.9383983572895278	Female	0.165	0.01	-0.442	-0.044
26	163090	Handwashing	24132830	2410063530	2.1492128678986995	Female	-0.042	-1.949	-0.724	-1.112
26	163090	Handwashing	24132930	2410073530	1.9329226557152634	Male	1.155	1.182	0.401	1.218
26	163090	Handwashing	24133030	2410083530	1.9931553730321698	Male	-0.33	-0.575	0.401	-0.296
31	172600	Water	24142630	2411043530	2.269678302532512	Female	0.92	-0.448	-0.724	-0.024
31	172600	Water	24142730	2411053530	1.9630390143737166	Male	-0.825	-2.918	-2.129	-2.315
31	172600	Water	24142930	2411073530	2.0177960301163584	Male	0.165	0.596	1.244	0.713
31	172600	Water	24143130	2411093530	2.001368925393566	Female	0.165	0.01	0.401	0.209
31	172600	Water	24143140	2411094530	2.0314852840520192	Male	0.66	-0.575	0.401	0.209
31	172600	Water	24143330	2411113530	2.2313483915126624	Female	0.92	0.052	-0.08	0.412
31	172600	Water	24143340	2411114530	2.102669404517454	Female	-0.042	-2.199	-0.724	-1.221
31	172600	Water	24143430	2411123530	2.187542778918549	Female	1.401	1.052	1.209	1.5
31	172600	Water	24143530	2411133530	2.113620807665982	Male	0.439	-0.448	-0.724	-0.241
31	172580	Handwashing	24162630	2413043530	2.21492128678987	Female	0.439	0.552	-0.724	0.194
31	172580	Handwashing	24162730	2413053530	2.0479123887748116	Female	-0.523	-0.448	0.887	-0.132
31	172580	Handwashing	24162740	2413054530	2.0123203285420943	Male	-0.33	-1.747	-1.286	-1.306
31	172580	Handwashing	24162930	2413073530	2.0123203285420943	Female	-0.825	-1.747	-1.286	-1.558
31	172580	Handwashing	24163030	2413083530	1.9247091033538672	Male	-0.825	-0.575	-1.286	-1.053
31	172580	Handwashing	24163130	2413093530	2.324435318275154	Male	0.232	-0.583	1.649	0.406
31	172580	Handwashing	24163530	2413133530	1.9575633127994525	Male	0.66	1.182	0.401	0.966
31	172580	Handwashing	24163540	2413134530	1.8863791923340179	Male	1.155	1.182	0.401	1.218
31	172580	Handwashing	24164130	2413193530	2.0588637919233403	Male	0.92	1.052	1.209	1.282
31	172610	Nutrition	24172830	2414063530	2.083504449007529	Male	-1.967	-2.95	-1.369	-2.635
31	172610	Nutrition	24173030	2414083530	1.9219712525667352	Female	1.155	0.596	0.401	0.966
31	172610	Nutrition	24173330	2414113530	1.8809034907597535	Male	0.165	0.01	-2.129	-0.549
31	172610	Nutrition	24173530	2414133530	2.108145106091718	Female	0.439	0.552	-0.724	0.194
32	172660	Nutrition + WSH	24192630	2416043530	2.001368925393566	Male	0.908	0.596	1.244	1.092
32	172660	Nutrition + WSH	24192830	2416063530	2.1492128678986995	Female	-0.042	0.052	-0.724	-0.241
32	172660	Nutrition + WSH	24193030	2416083530	2.184804928131417	Female	0.92	-1.449	0.887	0.085
32	172660	Nutrition + WSH	24193230	2416103530	1.9794661190965093	Female	1.155	-0.575	-0.442	0.209
32	172660	Nutrition + WSH	24193330	2416113530	1.9110198494182067	Male	-1.32	1.182	-0.442	-0.296
32	172660	Nutrition + WSH	24222630	2419043530	1.9137577002053388	Male	1.155	0.01	1.244	0.966
32	172660	Nutrition + WSH	24222830	2419063530	1.9356605065023955	Male	-0.33	-0.575	-1.286	-0.801
32	172660	Nutrition + WSH	24222930	2419073530	1.88911704312115	Female	0.165	-0.575	1.244	0.209
32	172660	Nutrition + WSH	24223030	2419083530	2.2286105407255303	Male	-0.042	1.052	0.565	0.629
32	172650	Water	24242630	2421043530	2.132785763175907	Male	-1.486	-1.699	-0.08	-1.438
32	172650	Water	24242830	2421063530	2.21492128678987	Female	-0.523	1.052	-0.724	-0.024
32	172650	Water	24252730	2422053530	1.9082819986310746	Female	1.155	1.182	1.244	1.47
32	172650	Water	24253230	2422103530	2.1820670773442847	Female	0.92	1.052	0.565	1.065
32	172650	Water	24253330	2422113530	2.2477754962354553	Female	0.92	0.052	-0.08	0.412
32	172650	Water	24253430	2422123530	2.3545516769336072	Female	-0.262	0.422	0.418	0.202
32	172650	Water	24253530	2422133530	2.102669404517454	Female	0.92	0.302	1.853	1.173
32	172670	Handwashing	24262630	2423043530	1.8015058179329226	Female	-2.311	-2.918	-2.972	-3.324
32	172670	Handwashing	24262840	2423064530	2.0369609856262834	Female	1.155	1.182	0.401	1.218
32	172670	Handwashing	24262930	2423073530	2.2806297056810405	Female	1.401	1.052	1.853	1.718
32	172670	Handwashing	24263130	2423093530	1.8015058179329226	Female	-0.33	-1.747	-2.972	-1.81
32	172670	Handwashing	24263230	2423103530	2.3819301848049284	Female	0.725	0.924	1.034	1.019
32	172670	Handwashing	24263330	2423113530	2.0588637919233403	Female	-0.523	0.552	-0.08	-0.024
32	172670	Handwashing	24263340	2423114530	2.0123203285420943	Female	1.155	0.596	0.401	0.966
32	172670	Handwashing	24263530	2423133530	2.135523613963039	Female	1.401	1.052	1.853	1.718
32	172670	Handwashing	24272730	2424053530	2.1738535249828885	Female	0.92	0.052	-0.08	0.412
32	172670	Handwashing	24272830	2424063530	2.1437371663244353	Female	0.439	-1.949	-0.08	-0.677
32	172670	Handwashing	24273030	2424083530	2.099931553730322	Female	0.92	-2.45	-0.08	-0.677
32	172670	Handwashing	24273130	2424093530	1.8781656399726214	Female	-1.32	-2.918	-1.286	-2.315
32	172670	Handwashing	24273230	2424103530	2.1820670773442847	Male	0.439	-0.448	-0.724	-0.241
32	172670	Handwashing	24273430	2424123530	2.220396988364134	Male	-0.042	0.052	-0.08	-0.024
32	172670	Handwashing	24273530	2424133530	2.0479123887748116	Female	-0.523	-1.199	-1.369	-1.221
32	172680	Passive Control	24282730	2425053530	1.7905544147843941	Female	1.155	1.182	1.244	1.47
32	172680	Passive Control	24282930	2425073530	2.1683778234086244	Male	-1.967	-1.949	-1.369	-2.2
32	172680	Passive Control	24283130	2425093530	2.217659137577002	Male	0.92	1.052	1.209	1.282
32	172680	Passive Control	24283230	2425103530	1.8726899383983573	Female	0.66	-0.575	1.244	0.461
32	172680	Passive Control	24283430	2425123530	2.0342231348391513	Female	-1.32	0.596	-1.286	-0.801
32	172680	Passive Control	24283630	2425143530	2.1409993155373033	Female	-1.967	-1.949	-1.369	-2.2
32	172680	Passive Control	24283730	2425153530	1.8261464750171115	Female	-0.825	0.596	-1.286	-0.549
32	172680	Passive Control	24283830	2425163530	1.8069815195071868	Female	-1.32	-2.918	-2.129	-2.567
32	172620	Control	24302630	2427043530	2.2039698836413417	Female	0.439	1.052	0.565	0.847
32	172620	Control	24302730	2427053530	2.2286105407255303	Female	-0.042	1.052	-0.08	0.412
32	172620	Control	24302830	2427063530	2.195756331279945	Male	0.679	1.052	1.209	1.173
32	172620	Control	24303030	2427083530	1.998631074606434	Female	0.66	0.01	1.244	0.713
32	172620	Control	24312630	2428043530	2.004106776180698	Male	1.155	0.596	-0.442	0.713
32	172620	Control	24312730	2428053530	2.080766598220397	Female	1.401	1.052	-0.08	1.065
32	172620	Control	24313030	2428083530	1.9767282683093772	Male	-1.32	1.182	-1.286	-0.549
32	172630	Sanitation	24322630	2429043530	2.088980150581793	Male	-0.523	1.052	-1.369	-0.241
32	172630	Sanitation	24322730	2429053530	2.4394250513347022	Female	0.725	-0.08	0.418	0.406
32	172630	Sanitation	24332730	2430053530	2.2012320328542097	Male	0.679	1.052	0.565	0.956
32	172630	Sanitation	24332830	2430063530	1.9000684462696784	Female	-1.816	-0.575	-0.442	-1.306
32	172630	Sanitation	24332930	2430073530	2.127310061601643	Male	1.401	-0.949	1.853	0.847
32	172630	Sanitation	24333030	2430083530	2.0944558521560577	Female	-1.004	-1.949	-1.369	-1.765
32	172630	Sanitation	24333130	2430093530	2.184804928131417	Female	-0.042	1.052	0.565	0.629
32	172630	Sanitation	24333630	2430143530	2.198494182067077	Male	-2.448	0.052	-1.369	-1.547
32	172630	Sanitation	24333730	2430153530	2.0917180013689256	Male	-1.486	-1.449	-1.369	-1.765
32	172630	Sanitation	24333830	2430163530	1.9329226557152634	Male	1.155	0.01	0.401	0.713
32	172640	Nutrition	24342630	2431043530	2.187542778918549	Male	-1.967	-1.949	-1.369	-2.2
32	172640	Nutrition	24342730	2431053530	1.9000684462696784	Female	0.66	0.889	0.401	0.839
32	172640	Nutrition	24342830	2431063530	1.9794661190965093	Female	1.155	1.182	0.401	1.218
32	172640	Nutrition	24342930	2431073530	2.023271731690623	Female	0.165	0.596	-0.442	0.209
32	172640	Nutrition	24352740	2432054530	2.2258726899383983	Male	0.92	1.052	1.853	1.5
32	172690	WSH	24422630	2439043530	2.1820670773442847	Female	-2.448	-0.949	-1.369	-1.982
32	172690	WSH	24422640	2439044530	2.1218343600273784	Male	-0.764	-0.949	-0.08	-0.785
32	172690	WSH	24422730	2439053530	2.083504449007529	Female	-0.042	0.552	-0.08	0.194
32	172690	WSH	24422740	2439054530	1.9219712525667352	Male	-1.32	-0.575	-1.286	-1.306
32	172690	WSH	24423130	2439093530	1.9383983572895278	Male	0.165	0.596	0.401	0.461
32	172690	WSH	24423230	2439103530	2.1738535249828885	Female	0.92	0.552	1.209	1.065
32	172690	WSH	24432730	2440053530	1.998631074606434	Male	0.165	-1.161	-0.442	-0.549
32	172690	WSH	24433030	2440083530	1.8754277891854894	Male	-1.32	-1.161	-0.442	-1.306
32	172700	Control	24442730	2441053530	1.8206707734428473	Female	-1.816	0.01	-0.442	-1.053
32	172700	Control	24443030	2441083530	2.190280629705681	Male	-0.523	1.052	-0.08	0.194
32	172700	Control	24482830	2445063530	2.1218343600273784	Male	0.92	1.052	1.853	1.5
32	172700	Control	24482930	2445073530	1.9603011635865846	Male	1.155	1.182	1.244	1.47
32	172700	Control	24483030	2445083530	1.8754277891854894	Female	1.155	1.182	0.822	1.344
27	163040	Sanitation	24732830	2470063530	1.946611909650924	Female	0.908	1.182	0.401	1.092
27	163040	Sanitation	24732930	2470073530	2.0588637919233403	Male	-1.486	-0.699	-1.369	-1.438
27	163040	Sanitation	24733030	2470083530	2.078028747433265	Male	0.439	1.052	-0.08	0.629
27	163060	Control	24742630	2471043530	2.0451745379876796	Male	-1.073	-0.575	0.401	-0.675
27	163060	Control	24742930	2471073530	2.0971937029431897	Male	-1.486	-1.949	-1.369	-1.982
27	163060	Control	24743030	2471083530	2.113620807665982	Female	0.92	0.052	0.887	0.738
27	163060	Control	24743130	2471093530	2.1738535249828885	Male	0.92	1.052	-0.08	0.847
27	163060	Control	24743330	2471113530	2.1409993155373033	Female	1.401	0.802	1.853	1.609
27	163060	Control	24743430	2471123530	2.2039698836413417	Male	1.401	0.802	1.853	1.609
27	163060	Control	24743530	2471133530	2.0342231348391513	Female	0.66	0.303	1.244	0.839
31	172540	Control	24752630	2472043530	2.223134839151266	Female	0.439	1.052	-0.08	0.629
31	172540	Control	24752830	2472063530	1.9520876112251881	Female	0.66	0.596	0.401	0.713
31	172540	Control	24753130	2472093530	2.0533880903490758	Female	0.92	1.052	1.853	1.5
31	172540	Control	24753230	2472103530	2.0342231348391513	Female	0.66	0.596	1.244	0.966
31	172540	Control	24753330	2472113530	2.1437371663244353	Female	1.401	1.052	1.853	1.718
31	172540	Control	24753530	2472133530	2.2669404517453797	Female	0.92	0.552	-0.724	0.412
31	172540	Control	24753630	2472143530	1.7467488021902806	Male	-1.415	-0.907	-0.175	-1.154
31	172550	Control	24762630	2473043530	2.0342231348391513	Female	-1.32	1.182	0.401	-0.044
31	172550	Control	24762930	2473073530	1.8453114305270362	Male	-0.825	0.596	-2.129	-0.801
31	172550	Control	24763130	2473093530	2.0588637919233403	Male	-2.448	-3.45	-2.658	-3.506
31	172550	Control	24763230	2473103530	1.995893223819302	Female	0.66	-1.161	-0.442	-0.296
31	172550	Control	24763330	2473113530	1.9685147159479808	Female	1.155	1.182	0.401	1.218
31	172550	Control	24763430	2473123530	2.132785763175907	Female	0.439	1.052	-0.08	0.629
31	172550	Control	24763530	2473133530	2.351813826146475	Female	-1.249	-1.587	-0.812	-1.432
31	172550	Control	24763630	2473143530	2.1793292265571527	Male	0.679	0.552	1.853	1.173
33	172730	Control	24783130	2475093530	2.3107460643394937	Female	-0.755	-1.587	-0.197	-1.023
33	172730	Control	24783230	2475103530	2.242299794661191	Male	-0.042	0.552	-0.724	-0.024
33	172730	Control	24783330	2475113530	1.9301848049281314	Male	-0.33	-0.575	1.244	-0.044
33	172730	Control	24783430	2475123530	2.327173169062286	Male	-1.249	-1.085	-2.043	-1.636
33	172730	Control	24783530	2475133530	1.949349760438056	Female	1.155	1.182	1.244	1.47
33	172730	Control	24783630	2475143530	2.209445585215606	Female	0.439	1.052	0.565	0.847
33	172730	Control	24783930	2475173530	2.130047912388775	Female	0.92	1.052	0.565	1.065
33	172730	Control	24784130	2475193530	2.305270362765229	Male	-0.262	-1.085	1.034	-0.206
33	172730	Control	24784230	2475203530	1.6947296372347707	Female	1.195	1.354	0.684	1.323
34	172720	WSH	24803030	2477083530	2.217659137577002	Female	0.679	1.052	1.209	1.173
34	172720	WSH	24803830	2477163530	2.2258726899383983	Female	0.439	1.052	0.565	0.847
34	172720	WSH	24803930	2477173530	1.9548254620123204	Female	0.66	-1.161	-1.286	-0.549
33	172740	Passive Control	24812730	2478053530	2.206707734428474	Male	0.439	1.052	0.565	0.847
33	172740	Passive Control	24813230	2478103530	2.099931553730322	Female	1.401	1.052	1.853	1.718
33	172740	Passive Control	24813330	2478113530	2.083504449007529	Female	-0.042	-1.449	0.242	-0.568
33	172740	Passive Control	24813430	2478123530	2.1218343600273784	Female	-0.523	1.052	-0.08	0.194
33	172740	Passive Control	24813530	2478133530	2.080766598220397	Male	0.439	1.052	0.565	0.847
33	172740	Passive Control	24813630	2478143530	2.116358658453114	Male	0.198	0.052	0.565	0.303
33	172730	Control	24822630	2479043530	2.2477754962354553	Male	0.92	1.052	0.565	1.065
33	172730	Control	24822730	2479053530	1.9383983572895278	Female	0.66	1.182	-0.442	0.713
33	172730	Control	24823230	2479103530	2.217659137577002	Male	-0.523	-0.949	0.565	-0.459
33	172730	Control	24823930	2479173530	1.8480492813141685	Female	1.155	0.596	0.401	0.966
34	172710	Control	24852830	2482063530	1.9356605065023955	Female	0.165	1.182	1.244	0.966
34	172710	Control	24853630	2482143530	2.0095824777549622	Male	1.155	1.182	-0.021	1.092
34	172710	Control	24853630	2482143540	2.0095824777549622	Male	1.155	0.889	1.244	1.344
34	172710	Control	24853730	2482153530	1.9274469541409993	Male	1.155	1.182	0.401	1.218
34	172710	Control	24854030	2482183530	1.7741273100616017	Female	-0.11	1.354	-0.175	0.332
34	172710	Control	24862830	2483063530	2.1574264202600957	Male	0.439	0.552	-1.369	-0.024
34	172710	Control	24863230	2483103530	2.001368925393566	Male	-0.33	0.01	1.244	0.209
34	172750	Nutrition + WSH	24892630	2486043530	2.1190965092402463	Female	0.92	1.052	0.565	1.065
34	172750	Nutrition + WSH	24892830	2486063530	2.088980150581793	Male	1.401	1.052	1.209	1.5
34	172750	Nutrition + WSH	24892930	2486073530	1.9548254620123204	Female	-0.825	-1.161	-2.129	-1.558
34	172750	Nutrition + WSH	24893130	2486093530	2.1765913757700206	Male	0.92	1.052	0.565	1.065
34	172750	Nutrition + WSH	24893330	2486113530	2.351813826146475	Female	1.219	0.924	1.034	1.223
34	172750	Nutrition + WSH	24893830	2486163530	2.0698151950718686	Male	1.401	-0.198	1.853	1.173
34	172750	Nutrition + WSH	24894230	2486203530	2.2258726899383983	Female	0.198	-0.448	-0.724	-0.35
34	172750	Nutrition + WSH	24894330	2486213530	2.0424366872005475	Female	0.165	-0.575	-0.442	-0.296
34	172720	WSH	24902630	2487043530	1.9603011635865846	Female	-1.32	-1.161	-1.286	-1.558
34	172720	WSH	24903130	2487093530	1.9931553730321698	Male	1.155	1.182	1.244	1.47
43	172890	Handwashing	24912630	2488043530	2.105407255304586	Female	0.92	-0.448	0.887	0.52
43	172890	Handwashing	24912730	2488053530	2.1218343600273784	Male	-0.523	1.052	-0.724	-0.024
43	172890	Handwashing	24913030	2488083530	1.8316221765913758	Male	0.165	0.889	-0.442	0.335
43	172890	Handwashing	24913130	2488093530	2.1711156741957565	Male	-2.448	1.052	-0.724	-0.894
43	172870	Passive Control	24942630	2491043530	2.3545516769336072	Female	0.232	-1.838	0.726	-0.411
43	172870	Passive Control	24942640	2491044530	2.1738535249828885	Male	1.401	0.302	1.853	1.391
43	172870	Passive Control	24942830	2491063530	1.943874058863792	Female	0.165	1.182	-0.442	0.461
43	172870	Passive Control	24942930	2491073530	2.2833675564681726	Female	-0.042	0.052	-0.724	-0.241
43	172870	Passive Control	24943330	2491113530	1.88911704312115	Male	0.66	-0.282	-0.442	0.082
43	172870	Passive Control	24943430	2491123530	2.105407255304586	Female	0.92	1.052	0.242	0.956
43	172870	Passive Control	24943530	2491133530	2.0752908966461328	Female	-0.523	-0.448	-0.08	-0.459
34	172780	Water	24952830	2492063530	1.8617385352498288	Male	0.66	0.596	1.244	0.966
34	172780	Water	24953130	2492093530	2.193018480492813	Female	0.92	1.052	-0.08	0.847
34	172780	Water	24953230	2492103530	2.305270362765229	Male	-0.262	0.924	-0.197	0.202
34	172770	Control	24962630	2493043530	2.0561259411362083	Female	0.679	-0.949	1.209	0.303
34	172770	Control	24962730	2493053530	2.0095824777549622	Male	1.155	1.182	1.244	1.47
34	172770	Control	24962930	2493073530	1.842573579739904	Female	0.165	0.596	1.244	0.713
34	172770	Control	24963030	2493083530	2.130047912388775	Female	0.92	1.052	1.209	1.282
42	172860	Sanitation	24972630	2494043530	2.2642026009582477	Male	0.439	0.052	0.565	0.412
42	172860	Sanitation	24972730	2494053530	1.83709787816564	Female	-0.33	0.596	-0.442	-0.044
42	172860	Sanitation	24972830	2494063530	2.0588637919233403	Female	0.439	0.052	-0.08	0.194
42	172860	Sanitation	24973130	2494093530	2.099931553730322	Female	0.679	0.552	0.242	0.629
42	172860	Sanitation	24973230	2494103530	1.8151950718685832	Female	0.66	-0.575	1.244	0.461
42	172860	Sanitation	24973330	2494113530	2.2039698836413417	Female	0.439	1.052	0.565	0.847
42	172860	Sanitation	24973430	2494123530	2.1218343600273784	Male	0.198	1.052	-0.08	0.52
42	172860	Sanitation	24973530	2494133530	2.206707734428474	Female	0.92	1.052	0.565	1.065
42	172860	Sanitation	24973630	2494143530	1.7960301163586585	Female	-0.33	0.596	0.401	0.209
42	172860	Sanitation	24973730	2494153530	2.209445585215606	Male	0.92	-0.448	1.209	0.629
42	172860	Sanitation	24973830	2494163530	1.9739904175222451	Female	0.66	-1.747	-1.286	-0.801
42	172860	Sanitation	24973930	2494173530	2.1765913757700206	Female	1.401	-1.449	-0.08	-0.024
42	172860	Sanitation	24974130	2494193530	2.0698151950718686	Female	-0.523	1.052	-0.08	0.194
42	172860	Sanitation	24974530	2494233530	1.7111567419575633	Male	-1.85	-3.167	-1.892	-2.641
42	172860	Sanitation	24974630	2494243530	1.7467488021902806	Female	-1.85	-0.907	-3.61	-2.393
42	172860	Sanitation	24974730	2494253530	1.7385352498288844	Female	0.325	-2.414	-1.034	-0.907
43	172830	Sanitation	24982630	2495043530	2.299794661190965	Female	0.232	-1.587	-0.197	-0.615
43	172830	Sanitation	24982730	2495053530	2.305270362765229	Male	0.725	-1.085	-0.812	-0.411
43	172830	Sanitation	24982830	2495063530	2.0752908966461328	Male	-1.967	-0.448	-1.369	-1.547
43	172830	Sanitation	24982840	2495064530	1.8042436687200547	Female	0.325	1.354	-0.175	0.58
43	172830	Sanitation	24982930	2495073530	2.2642026009582477	Female	0.92	0.302	1.209	0.956
43	172830	Sanitation	24983230	2495103530	2.1218343600273784	Male	0.92	-0.949	-0.724	-0.241
43	172830	Sanitation	24983430	2495123530	1.9603011635865846	Male	0.66	1.182	1.244	1.218
43	172830	Sanitation	24983730	2495153530	2.130047912388775	Female	0.439	1.052	0.887	0.956
43	172830	Sanitation	24983730	2495153540	2.130047912388775	Male	1.16	1.052	0.887	1.282
43	172830	Sanitation	24983830	2495163530	1.8726899383983573	Female	-0.825	0.596	-0.442	-0.296
42	172820	Control	24992830	2496063530	2.0643394934976045	Female	-0.523	-1.699	1.209	-0.568
42	172820	Control	24992930	2496073530	2.190280629705681	Male	-2.448	-0.448	-2.013	-1.982
34	172790	Handwashing	25002630	2497043530	1.8288843258042438	Female	0.165	0.596	0.401	0.461
34	172790	Handwashing	25002730	2497053530	1.9876796714579055	Male	1.155	1.182	0.401	1.218
34	172790	Handwashing	25002830	2497063530	2.0670773442847366	Female	-1.004	-0.448	-0.724	-0.894
34	172770	Control	25012830	2498063530	1.8535249828884326	Female	1.155	1.182	1.244	1.47
34	172770	Control	25012930	2498073530	1.7385352498288844	Female	0.325	-1.66	-1.034	-0.659
34	172770	Control	25013130	2498093530	2.102669404517454	Male	1.401	1.052	1.853	1.718
34	172770	Control	25013630	2498143530	2.086242299794661	Female	0.92	1.052	1.209	1.282
34	172770	Control	25013730	2498153530	2.223134839151266	Male	-2.448	-0.448	-2.013	-1.982
34	172770	Control	25013930	2498173530	1.9329226557152634	Female	-1.32	-2.039	-1.286	-1.936
34	172770	Control	25014130	2498193530	2.1190965092402463	Female	-1.726	-0.448	-0.724	-1.221
43	172890	Handwashing	25022630	2499043530	2.135523613963039	Female	-2.929	-0.448	-0.724	-1.765
43	172890	Handwashing	25022730	2499053530	2.294318959616701	Male	-0.523	-1.449	-2.013	-1.547
43	172890	Handwashing	25022830	2499063530	1.7138945927446954	Female	-0.11	-0.153	1.543	0.332
43	172890	Handwashing	25022930	2499073530	1.8261464750171115	Female	1.155	-0.575	0.401	0.461
43	172890	Handwashing	25023030	2499083530	1.9548254620123204	Female	-0.33	0.596	-0.442	-0.044
43	172890	Handwashing	25023130	2499093530	2.1245722108145104	Female	0.92	1.052	-0.08	0.847
43	172890	Handwashing	25023230	2499103530	2.1546885694729636	Female	0.439	0.552	-0.724	0.194
43	172890	Handwashing	25023730	2499153530	1.7221081451060918	Male	-1.85	-0.153	-1.034	-1.402
43	172840	Nutrition	25042730	2501053530	2.028747433264887	Male	1.155	1.182	1.244	1.47
43	172840	Nutrition	25042930	2501073530	1.9247091033538672	Male	-1.32	-1.747	-1.286	-1.81
43	172840	Nutrition	25043130	2501093530	2.1793292265571527	Female	-0.042	-1.949	-1.369	-1.329
43	172840	Nutrition	25043230	2501103530	2.2039698836413417	Male	0.92	1.052	0.565	1.065
34	172780	Water	25052630	2502043530	2.1245722108145104	Male	1.401	1.052	1.209	1.5
34	172780	Water	25053130	2502093530	2.1190965092402463	Male	0.92	1.052	-0.08	0.847
34	172780	Water	25053330	2502113530	1.7686516084873374	Female	0.325	0.6	1.543	0.828
34	172780	Water	25053430	2502123530	1.946611909650924	Male	1.155	0.596	1.244	1.218
42	172880	WSH	25072630	2504043530	2.0561259411362083	Female	-0.042	-0.448	-0.724	-0.459
42	172880	WSH	25072730	2504053530	1.9904175222450375	Female	1.155	-1.161	0.401	0.209
42	172880	WSH	25072830	2504063530	2.0917180013689256	Female	-1.004	-1.449	0.565	-0.894
42	172880	WSH	25072840	2504064530	2.2313483915126624	Male	0.439	-0.448	0.565	0.194
42	172880	WSH	25073030	2504083530	2.3572895277207393	Male	-0.262	0.422	-0.197	-0.002
42	172880	WSH	25073230	2504103530	2.291581108829569	Male	0.92	-1.449	0.242	-0.132
42	172880	WSH	25073330	2504113530	1.9110198494182067	Male	0.165	0.01	0.401	0.209
34	172810	Sanitation	25092630	2506043530	2.1656399726214923	Male	-0.523	0.552	0.565	0.194
34	172810	Sanitation	25092730	2506053530	2.184804928131417	Female	0.439	1.052	0.565	0.847
34	172810	Sanitation	25092830	2506063530	2.0095824777549622	Female	0.165	0.596	0.401	0.461
34	172760	Nutrition	25112630	2508043530	2.0396988364134154	Female	0.66	-0.575	0.401	0.209
34	172760	Nutrition	25112830	2508063530	1.9657768651608487	Male	0.165	-1.161	-1.286	-0.801
34	172760	Nutrition	25113330	2508113530	1.8179329226557153	Female	-1.32	-1.747	-1.286	-1.81
34	172760	Nutrition	25113430	2508123530	1.9028062970568105	Female	0.66	0.596	0.401	0.713
34	172760	Nutrition	25113530	2508133530	1.949349760438056	Female	0.412	0.01	0.401	0.335
34	172760	Nutrition	25113630	2508143530	2.1601642710472277	Male	-0.042	0.052	-0.08	-0.024
34	172760	Nutrition	25113730	2508153530	2.1245722108145104	Female	-1.967	-0.949	-0.08	-1.329
34	172790	Handwashing	25122630	2509043530	1.943874058863792	Female	-0.825	-1.161	-1.286	-1.306
34	172790	Handwashing	25122730	2509053530	1.8562628336755647	Female	0.66	1.182	1.244	1.218
34	172790	Handwashing	25122830	2509063530	2.0725530458590007	Male	-0.042	-1.449	-0.724	-0.894
34	172790	Handwashing	25123130	2509093530	2.116358658453114	Male	-1.004	-1.449	-0.724	-1.329
34	172790	Handwashing	25123230	2509103530	1.834360027378508	Male	0.66	0.01	1.244	0.713
42	172820	Control	25132630	2510043530	1.9110198494182067	Male	0.66	0.01	0.401	0.461
42	172820	Control	25132730	2510053530	1.9822039698836413	Male	1.155	0.01	-0.021	0.587
42	172820	Control	25132830	2510063530	2.1765913757700206	Female	-0.523	-0.448	-0.724	-0.677
42	172820	Control	25133130	2510093530	1.8781656399726214	Male	0.66	0.01	1.244	0.713
42	172820	Control	25133330	2510113530	1.7604380561259412	Male	1.195	1.354	-0.175	1.075
42	172820	Control	25133430	2510123530	2.1437371663244353	Male	0.439	1.052	-0.724	0.412
42	172850	Nutrition + WSH	25142630	2511043530	2.217659137577002	Male	-0.042	-0.949	0.242	-0.35
42	172850	Nutrition + WSH	25142730	2511053530	1.9110198494182067	Female	-2.311	0.01	0.401	-1.053
42	172850	Nutrition + WSH	25142830	2511063530	1.6344969199178645	Male	-0.98	-1.66	-1.034	-1.402
42	172850	Nutrition + WSH	25143030	2511083530	2.1437371663244353	Male	-0.042	1.052	0.565	0.629
42	172850	Nutrition + WSH	25143130	2511093530	2.1218343600273784	Male	0.92	0.052	0.565	0.629
42	172850	Nutrition + WSH	25143230	2511103530	2.1546885694729636	Female	-1.004	0.052	-0.08	-0.459
42	172850	Nutrition + WSH	25143330	2511113530	2.308008213552361	Female	0.725	0.924	0.418	0.815
42	172850	Nutrition + WSH	25143530	2511133530	1.9739904175222451	Male	0.66	1.182	0.401	0.966
43	172840	Nutrition	25152630	2512043530	2.088980150581793	Female	0.92	-1.949	-1.369	-0.894
43	172840	Nutrition	25152730	2512053530	1.8672142368240932	Female	1.155	-1.161	-1.286	-0.296
43	172840	Nutrition	25153130	2512093530	2.187542778918549	Female	1.16	0.302	-0.724	0.412
43	172840	Nutrition	25153230	2512103530	1.9849418206707734	Female	-0.578	-2.332	0.401	-1.179
43	172840	Nutrition	25153330	2512113530	1.7741273100616017	Female	0.76	-0.153	-1.034	0.084
43	172840	Nutrition	25153530	2512133530	2.1820670773442847	Female	0.92	1.052	0.242	0.956
43	172840	Nutrition	25153630	2512143530	2.0451745379876796	Male	1.155	1.182	1.244	1.47
43	172840	Nutrition	25153730	2512153530	1.834360027378508	Female	-0.825	1.182	1.244	0.461
43	172840	Nutrition	25153830	2512163530	1.9411362080766599	Male	0.66	0.596	0.401	0.713
34	172810	Sanitation	25182630	2515043530	1.9849418206707734	Male	0.66	1.182	0.401	0.966
34	172810	Sanitation	25182740	2515054530	2.0670773442847366	Female	-0.042	0.052	-1.369	-0.459
34	172810	Sanitation	25182830	2515063530	2.2258726899383983	Female	0.92	0.552	0.565	0.847
34	172810	Sanitation	25182930	2515073530	2.195756331279945	Female	-0.523	0.052	-1.369	-0.677
34	172810	Sanitation	25183030	2515083530	1.8781656399726214	Male	0.66	1.182	1.244	1.218
34	172800	Passive Control	25192730	2516053530	2.321697467488022	Female	0.232	0.924	1.034	0.815
34	172800	Passive Control	25192740	2516054530	2.0643394934976045	Male	0.439	1.052	0.565	0.847
34	172800	Passive Control	25193230	2516103530	2.1683778234086244	Female	0.439	-0.949	1.853	0.412
34	172800	Passive Control	25202830	2517063530	2.1793292265571527	Male	-1.967	1.052	-0.08	-0.459
34	172800	Passive Control	25203130	2517093530	1.8206707734428473	Female	-0.083	0.596	1.244	0.587
34	172800	Passive Control	25203230	2517103530	1.7932922655715264	Male	0.66	-0.868	1.244	0.335
34	172800	Passive Control	25203430	2517123530	2.0944558521560577	Female	0.92	1.052	-0.08	0.847
43	172910	Water	25252830	2522063530	2.2258726899383983	Male	-0.523	-1.449	-0.402	-1.003
43	172910	Water	25252930	2522073530	2.2614647501711156	Female	1.401	0.052	1.209	1.065
43	172910	Water	25253130	2522093530	2.0369609856262834	Male	0.165	1.182	0.401	0.713
43	172910	Water	25253230	2522103530	2.0725530458590007	Male	0.439	1.052	1.209	1.065
43	172910	Water	25253430	2522123530	2.028747433264887	Male	1.155	1.182	1.244	1.47
43	172910	Water	25253530	2522133530	1.8809034907597535	Female	0.66	1.182	0.401	0.966
43	172920	Nutrition + WSH	25272630	2524043530	1.864476386036961	Male	-0.825	-1.161	1.244	-0.549
43	172920	Nutrition + WSH	25272830	2524063530	2.2778918548939084	Female	1.401	1.052	1.853	1.718
43	172920	Nutrition + WSH	25272930	2524073530	2.0150581793292264	Male	-0.825	-1.161	-0.442	-1.053
43	172920	Nutrition + WSH	25272940	2524074530	2.1765913757700206	Female	0.439	0.552	-0.724	0.194
43	172920	Nutrition + WSH	25273030	2524083530	2.2614647501711156	Female	1.401	1.052	1.853	1.718
43	172920	Nutrition + WSH	25273130	2524093530	1.949349760438056	Female	-0.825	-1.161	0.401	-0.801
43	172920	Nutrition + WSH	25273230	2524103530	1.9876796714579055	Female	0.165	-0.575	-0.442	-0.296
43	172920	Nutrition + WSH	25273330	2524113530	2.088980150581793	Male	-0.042	-0.949	-0.08	-0.459
43	172920	Nutrition + WSH	25273530	2524133530	2.105407255304586	Male	1.401	1.052	1.853	1.718
43	172920	Nutrition + WSH	25273630	2524143530	1.88911704312115	Female	-1.32	1.182	1.244	0.209
43	172930	Control	25282630	2525043530	2.1218343600273784	Female	-0.042	1.052	-1.369	-0.024
43	172930	Control	25282730	2525053530	2.1519507186858315	Male	0.439	1.052	-0.724	0.412
43	172930	Control	25282830	2525063530	2.0451745379876796	Female	-1.32	-1.161	1.244	-0.801
43	172930	Control	25283130	2525093530	2.236824093086927	Male	0.92	0.552	0.565	0.847
43	172930	Control	25283430	2525123530	2.0479123887748116	Female	1.401	1.052	1.209	1.5
43	172930	Control	25283530	2525133530	2.0123203285420943	Male	-2.311	1.182	-1.286	-1.053
43	172930	Control	25283630	2525143530	2.3545516769336072	Male	0.725	0.924	1.034	1.019
43	172930	Control	25283730	2525153530	2.1711156741957565	Female	-0.523	-1.449	0.887	-0.568
43	172930	Control	25283840	2525164530	1.8973305954825461	Female	1.155	1.182	1.244	1.47
43	172930	Control	25283930	2525173530	2.2806297056810405	Female	0.439	0.052	-0.08	0.194
43	172930	Control	25283940	2525174530	2.3436002737850785	Male	0.232	-0.08	-0.197	-0.002
43	172930	Control	25284030	2525183530	2.0698151950718686	Male	-0.042	-0.949	0.565	-0.241
43	172930	Control	25284130	2525193530	2.2505133470225873	Male	0.439	1.052	-0.08	0.629
43	172930	Control	25284130	2525193540	2.2505133470225873	Male	-0.042	1.052	0.565	0.629
43	172930	Control	25284230	2525203530	2.198494182067077	Female	0.92	0.552	1.209	1.065
43	172900	Control	25312630	2528043530	2.3572895277207393	Female	1.219	0.422	1.034	1.019
43	172900	Control	25312730	2528053530	2.195756331279945	Female	-1.004	1.052	-0.08	-0.024
43	172900	Control	25312740	2528054530	2.198494182067077	Female	-2.448	-1.449	-2.013	-2.418
43	172900	Control	25312830	2528063530	2.272416153319644	Female	-1.967	-0.949	-0.402	-1.438
43	172900	Control	25312930	2528073530	1.943874058863792	Male	1.155	1.182	1.244	1.47
43	172900	Control	25313330	2528113530	2.187542778918549	Male	1.401	1.052	1.853	1.718
43	172900	Control	25313630	2528143530	1.8809034907597535	Male	1.155	1.182	0.401	1.218
43	172900	Control	25313730	2528153530	2.0150581793292264	Female	-1.816	-2.918	-1.707	-2.693
43	172920	Nutrition + WSH	25362630	2533043530	2.080766598220397	Female	1.401	1.052	1.853	1.718
43	172920	Nutrition + WSH	25362830	2533063530	2.0314852840520192	Female	1.155	1.182	1.244	1.47
43	172940	WSH	25372730	2534053530	1.9301848049281314	Female	0.165	0.01	1.244	0.461
43	172940	WSH	25372930	2534073530	2.2313483915126624	Female	1.401	1.052	1.531	1.609
43	172940	WSH	25373030	2534083530	2.1683778234086244	Male	-0.042	-0.448	-0.08	-0.241
43	172940	WSH	25373230	2534103530	1.9548254620123204	Female	0.908	1.182	1.244	1.344
43	172940	WSH	25373430	2534123530	2.2888432580424367	Male	-1.967	-0.448	-1.691	-1.656
43	172940	WSH	25373430	2534123540	2.2888432580424367	Female	-1.967	-0.949	-0.724	-1.547
43	172940	WSH	25373630	2534143530	2.242299794661191	Female	-0.042	0.052	-1.369	-0.459
43	172940	WSH	25373730	2534153530	1.83709787816564	Male	0.66	0.596	0.401	0.713
44	172980	Nutrition	25422630	2539043530	1.7193702943189597	Female	-1.415	-1.284	-1.892	-1.774
44	172980	Nutrition	25422830	2539063530	2.1711156741957565	Male	0.439	-0.448	0.565	0.194
44	172980	Nutrition	25423030	2539083530	2.1656399726214923	Female	1.401	0.552	-0.724	0.629
44	172980	Nutrition	25423230	2539103530	2.2587268993839835	Male	1.401	0.552	-0.724	0.629
44	172950	Water	25452630	2542043530	2.1793292265571527	Female	0.439	1.052	-0.08	0.629
44	172950	Water	25452730	2542053530	1.9767282683093772	Male	-1.32	-1.161	-1.286	-1.558
44	172950	Water	25452830	2542063530	2.1519507186858315	Female	0.92	-0.949	-1.369	-0.459
44	172950	Water	25452930	2542073530	1.9520876112251881	Female	-0.825	-1.454	-0.442	-1.179
44	172950	Water	25453030	2542083530	2.21492128678987	Female	0.92	1.052	0.565	1.065
44	172950	Water	25453130	2542093530	2.130047912388775	Male	-1.004	-1.949	-0.724	-1.547
44	172950	Water	25453230	2542103530	2.2587268993839835	Male	1.401	-0.198	-0.724	0.303
44	172950	Water	25453330	2542113530	2.187542778918549	Female	1.401	1.052	1.209	1.5
44	172950	Water	25462730	2543053530	2.2505133470225873	Female	1.401	0.802	1.853	1.609
44	172950	Water	25463030	2543083530	2.086242299794661	Male	0.198	1.052	0.242	0.629
44	172950	Water	25463130	2543093530	2.0479123887748116	Male	0.92	1.052	1.853	1.5
44	172990	Nutrition + WSH	25472630	2544043530	2.1574264202600957	Male	-1.004	-1.949	-2.013	-1.982
44	172990	Nutrition + WSH	25472830	2544063530	2.0670773442847366	Female	0.439	0.302	0.565	0.52
44	172990	Nutrition + WSH	25472930	2544073530	1.9603011635865846	Female	1.155	1.182	1.244	1.47
44	172990	Nutrition + WSH	25473030	2544083530	2.086242299794661	Female	-1.967	-1.449	-1.369	-1.982
44	172990	Nutrition + WSH	25473130	2544093530	2.0616016427104724	Female	-1.004	-1.449	-1.369	-1.547
44	172990	Nutrition + WSH	25473230	2544103530	2.2587268993839835	Male	-0.042	-0.448	-0.08	-0.241
44	172990	Nutrition + WSH	25473330	2544113530	2.2012320328542097	Female	-0.042	1.052	0.565	0.629
44	173000	Control	25502630	2547043530	1.9356605065023955	Male	-0.825	0.01	-0.442	-0.549
44	173000	Control	25502930	2547073530	2.078028747433265	Male	-0.523	0.052	0.565	-0.024
44	173000	Control	25503030	2547083530	2.0725530458590007	Female	0.92	-0.448	-0.08	0.194
44	173000	Control	25503130	2547093530	2.187542778918549	Male	0.679	1.052	1.853	1.391
44	173000	Control	25503330	2547113530	2.0725530458590007	Female	1.401	1.052	1.853	1.718
44	173000	Control	25503530	2547133530	2.2505133470225873	Female	1.401	1.052	1.853	1.718
44	173000	Control	25503630	2547143530	2.138261464750171	Female	-2.929	-1.449	-2.98	-2.962
44	173000	Control	25503930	2547173530	1.8590006844626967	Female	-0.33	0.01	-0.442	-0.296
44	172960	WSH	25532730	2550053530	1.8726899383983573	Female	1.155	1.182	-0.442	0.966
44	172960	WSH	25532830	2550063530	2.2751540041067764	Female	0.92	1.052	-0.08	0.847
44	172960	WSH	25532930	2550073530	2.1245722108145104	Male	0.92	-0.448	0.565	0.412
44	172960	WSH	25533030	2550083530	2.2861054072553046	Female	-0.042	1.052	-0.724	0.194
44	172960	WSH	25533130	2550093530	2.302532511978097	Female	1.219	0.924	1.034	1.223
44	172970	Passive Control	25542630	2551043530	1.7686516084873374	Female	0.76	1.354	-0.175	0.828
44	172970	Passive Control	25542730	2551053530	1.8124572210814511	Female	-1.816	-0.575	-0.442	-1.306
44	172970	Passive Control	25542830	2551063530	1.9876796714579055	Male	-0.825	-1.161	-1.286	-1.306
44	172970	Passive Control	25543030	2551083530	1.88911704312115	Male	0.66	0.596	0.401	0.713
44	172960	WSH	25552630	2552043530	2.1437371663244353	Female	1.401	1.052	1.853	1.718
44	172960	WSH	25552730	2552053530	1.9548254620123204	Male	1.155	1.182	0.401	1.218
44	172960	WSH	25552830	2552063530	1.8042436687200547	Female	-0.578	-0.575	1.244	-0.17
44	172960	WSH	25552840	2552064530	2.223134839151266	Male	1.401	1.052	1.209	1.5
44	172980	Nutrition	25562730	2553053530	2.080766598220397	Male	-1.967	-0.949	-0.724	-1.547
44	172970	Passive Control	25582630	2555043530	1.8507871321013005	Male	-0.825	0.303	0.401	-0.17
44	172970	Passive Control	25582730	2555053530	2.102669404517454	Male	-0.523	0.552	-1.369	-0.459
44	172970	Passive Control	25582830	2555063530	1.678302532511978	Female	0.76	-0.53	-0.175	0.208
44	172970	Passive Control	25582930	2555073530	1.998631074606434	Female	0.165	1.182	-0.442	0.461
44	172970	Passive Control	25583130	2555093530	2.2806297056810405	Female	0.92	0.052	0.565	0.629
44	172970	Passive Control	25583230	2555103530	1.949349760438056	Male	0.66	1.182	1.244	1.218
45	173030	Nutrition + WSH	25592830	2556063530	2.083504449007529	Male	-0.042	1.052	-0.08	0.412
44	173040	Sanitation	25602730	2557053530	2.0314852840520192	Male	0.165	-0.575	0.401	-0.044
44	173040	Sanitation	25602830	2557063530	2.2532511978097194	Female	1.401	1.052	1.853	1.718
44	173040	Sanitation	25603130	2557093530	2.3107460643394937	Male	0.725	-0.583	1.649	0.611
44	173040	Sanitation	25603230	2557103530	2.2833675564681726	Male	-0.042	0.052	-0.08	-0.024
44	173010	Control	25632630	2560043530	2.1409993155373033	Female	0.92	0.552	1.853	1.282
44	173010	Control	25632730	2560053530	1.834360027378508	Female	1.155	1.182	0.401	1.218
44	173010	Control	25632830	2560063530	2.0369609856262834	Female	0.165	0.01	-2.129	-0.549
45	173050	Water	25642630	2561043530	2.2778918548939084	Female	0.92	0.052	0.565	0.629
45	173050	Water	25642640	2561044530	2.220396988364134	Male	-0.042	-1.449	0.242	-0.568
45	173050	Water	25642730	2561053530	2.0451745379876796	Female	1.155	-0.575	0.401	0.461
45	173050	Water	25642830	2561063530	2.0944558521560577	Male	0.439	0.052	-0.08	0.194
45	173050	Water	25643130	2561093530	2.0095824777549622	Male	-1.816	-0.575	-1.286	-1.558
45	173050	Water	25643430	2561123530	1.8234086242299794	Male	0.66	-1.161	0.401	-0.044
45	173050	Water	25662630	2563043530	2.0506502395619437	Female	0.92	0.302	0.565	0.738
45	173050	Water	25662730	2563053530	2.083504449007529	Female	0.92	-1.449	1.531	0.303
45	173050	Water	25662830	2563063530	1.73305954825462	Female	-0.98	-0.153	0.684	-0.411
45	173050	Water	25662930	2563073530	2.2039698836413417	Female	-0.523	1.052	0.565	0.412
44	173020	Handwashing	25672830	2564063530	2.1245722108145104	Female	1.401	1.052	0.565	1.282
44	173020	Handwashing	25673030	2564083530	1.943874058863792	Male	1.155	1.182	1.244	1.47
44	173020	Handwashing	25673330	2564113530	2.0342231348391513	Female	0.66	-0.575	-1.286	-0.296
44	173020	Handwashing	25692630	2566043530	1.919233401779603	Female	0.908	0.596	1.244	1.092
44	173020	Handwashing	25692730	2566053530	2.127310061601643	Female	0.92	-0.448	1.853	0.847
44	173020	Handwashing	25692930	2566073530	2.1519507186858315	Male	-0.042	0.052	0.565	0.194
45	173030	Nutrition + WSH	25702630	2567043530	2.223134839151266	Male	-1.004	0.052	-0.08	-0.459
45	173030	Nutrition + WSH	25702930	2567073530	2.1546885694729636	Female	0.92	1.052	1.209	1.282
45	173030	Nutrition + WSH	25703130	2567093530	2.004106776180698	Male	-1.32	-1.747	-1.707	-1.936
45	173030	Nutrition + WSH	25703330	2567113530	2.135523613963039	Female	-1.004	-1.449	0.887	-0.785
45	173030	Nutrition + WSH	25703430	2567123530	1.9329226557152634	Male	-1.32	-0.575	0.401	-0.801
45	173030	Nutrition + WSH	25703530	2567133530	2.2587268993839835	Male	-1.967	-1.949	-1.369	-2.2
44	173010	Control	25712630	2568043530	2.198494182067077	Male	0.439	1.052	1.209	1.065
44	173010	Control	25712930	2568073530	1.8179329226557153	Male	-0.33	0.596	0.401	0.209
44	173010	Control	25713030	2568083530	2.209445585215606	Female	0.439	-0.949	-0.08	-0.241
44	173010	Control	25713130	2568093530	2.0533880903490758	Male	0.439	-0.448	-0.724	-0.241
44	173010	Control	25713330	2568113530	1.8754277891854894	Female	-0.33	-0.575	0.401	-0.296
44	173010	Control	25713530	2568133530	2.1601642710472277	Male	-1.486	-2.95	-1.369	-2.418
44	173010	Control	25713630	2568143530	2.0342231348391513	Female	-0.33	-1.161	0.822	-0.422
45	173060	Control	25772730	2574053530	1.9876796714579055	Male	1.155	1.182	1.244	1.47
45	173060	Control	25773030	2574083530	2.193018480492813	Female	-0.042	-0.699	1.209	0.085
45	173070	Sanitation	25792630	2576043530	2.1601642710472277	Female	-1.004	1.052	-1.369	-0.459
45	173070	Sanitation	25792930	2576073530	1.754962354551677	Male	1.195	1.354	0.684	1.323
45	173070	Sanitation	25793130	2576093530	1.9356605065023955	Female	0.66	-2.332	-0.442	-0.801
45	173070	Sanitation	25793230	2576103530	2.1601642710472277	Female	1.16	-1.449	1.209	0.303
45	173070	Sanitation	25793330	2576113530	2.305270362765229	Male	0.232	-0.08	0.418	0.202
45	173070	Sanitation	25793430	2576123530	1.9548254620123204	Female	-0.33	-1.161	1.244	-0.296
45	173090	Control	25802630	2577043530	2.1765913757700206	Female	0.92	-1.199	1.209	0.303
45	173090	Control	25802830	2577063530	2.2532511978097194	Male	-0.042	0.552	-0.402	0.085
45	173110	WSH	25813230	2578103530	2.1519507186858315	Female	-1.967	0.052	-0.08	-0.894
45	173110	WSH	25813330	2578113530	2.193018480492813	Female	0.439	0.052	1.209	0.629
45	173060	Control	25822630	2579043530	2.0725530458590007	Female	-0.523	1.052	-0.08	0.194
45	173060	Control	25822730	2579053530	1.8261464750171115	Female	-0.33	-0.575	1.244	-0.044
45	173060	Control	25822930	2579073530	2.1409993155373033	Male	-0.523	-0.198	1.853	0.303
45	173060	Control	25823130	2579093530	2.2012320328542097	Female	-1.004	-0.949	-0.724	-1.112
45	173060	Control	25823330	2579113530	2.00684462696783	Female	0.412	-2.918	1.244	-0.675
45	173080	Passive Control	25862830	2583063530	1.730321697467488	Female	-0.545	-0.907	-1.034	-0.907
45	173080	Passive Control	25862930	2583073530	1.8562628336755647	Male	0.66	1.182	1.244	1.218
45	173080	Passive Control	25872730	2584053530	1.8973305954825461	Male	1.155	-1.161	-1.286	-0.296
45	173080	Passive Control	25873030	2584083530	1.7768651608487338	Male	1.195	0.6	1.543	1.323
45	173080	Passive Control	25873130	2584093530	2.0451745379876796	Male	-1.073	0.596	-0.442	-0.422
45	173080	Passive Control	25873230	2584103530	1.7604380561259412	Female	0.76	1.354	1.543	1.323
45	173090	Control	25882730	2585053530	2.321697467488022	Male	-1.249	0.924	-0.197	-0.206
45	173090	Control	25883030	2585083530	2.132785763175907	Male	-1.004	-1.949	-1.369	-1.765
45	173090	Control	25883130	2585093530	2.135523613963039	Male	-0.523	0.052	1.853	0.412
45	173090	Control	25883230	2585103530	2.020533880903491	Male	1.155	1.182	0.401	1.218
45	173090	Control	25883230	2585103540	2.020533880903491	Female	1.155	1.182	-0.442	0.966
45	173090	Control	25883330	2585113530	2.0643394934976045	Male	-0.523	-1.199	-1.369	-1.221
45	173100	Nutrition	25892630	2586043530	2.1464750171115674	Male	0.439	-0.949	-0.724	-0.459
45	173100	Nutrition	25892730	2586053530	1.9356605065023955	Male	-0.825	0.596	-0.442	-0.296
45	173100	Nutrition	25892830	2586063530	2.198494182067077	Female	1.401	1.052	-0.724	0.847
45	173100	Nutrition	25893130	2586093530	2.113620807665982	Male	0.439	-1.949	-1.369	-1.112
45	173100	Nutrition	25893330	2586113530	1.943874058863792	Female	-0.825	-1.161	-0.442	-1.053
45	173100	Nutrition	25893430	2586123530	2.099931553730322	Male	0.92	-1.449	1.209	0.194
45	173100	Nutrition	25893530	2586133530	2.2614647501711156	Male	0.92	1.052	1.209	1.282
45	173120	Handwashing	25903030	2587083530	1.9028062970568105	Male	1.155	0.596	0.401	0.966
45	173120	Handwashing	25903130	2587093530	2.0479123887748116	Male	-1.967	0.552	-1.369	-1.112
45	173120	Handwashing	25903230	2587103530	2.020533880903491	Female	-0.33	0.01	-0.442	-0.296
45	173120	Handwashing	25903430	2587123530	1.678302532511978	Female	-1.415	-2.037	-1.892	-2.021
45	173110	WSH	25912630	2588043530	2.245037645448323	Female	-0.523	1.052	-0.724	-0.024
45	173110	WSH	25912830	2588063530	2.0342231348391513	Male	0.908	1.182	0.401	1.092
45	173110	WSH	25912930	2588073530	2.0917180013689256	Female	0.92	1.052	1.209	1.282
45	173110	WSH	25913030	2588083530	2.0451745379876796	Female	0.165	1.182	-0.442	0.461
45	173110	WSH	25913130	2588093530	2.0670773442847366	Female	0.439	-0.949	0.565	-0.024
45	173110	WSH	25913230	2588103530	2.116358658453114	Male	-1.004	-0.949	-0.08	-0.894
45	173110	WSH	25913330	2588113530	2.2532511978097194	Female	0.439	0.052	0.565	0.412
45	173110	WSH	25913530	2588133530	2.105407255304586	Female	0.92	-1.449	1.209	0.194
45	173110	WSH	25913630	2588143530	2.21492128678987	Female	0.92	1.052	-0.724	0.629
45	173120	Handwashing	25922930	2589073530	2.209445585215606	Female	-0.523	-0.448	-0.08	-0.459
45	173120	Handwashing	25923030	2589083530	2.026009582477755	Female	-1.073	0.596	-0.442	-0.422
42	173170	Passive Control	25942630	2591043530	2.220396988364134	Female	0.92	1.052	0.565	1.065
42	173170	Passive Control	25942730	2591053530	2.1820670773442847	Female	-0.042	-0.949	-0.724	-0.677
42	173170	Passive Control	25942830	2591063530	2.2614647501711156	Male	-1.004	-0.448	1.209	-0.241
42	173150	Handwashing	25952830	2592063530	1.809719370294319	Female	1.155	-0.282	1.244	0.839
42	173150	Handwashing	25952930	2592073530	2.245037645448323	Male	0.439	0.552	-0.08	0.412
42	173150	Handwashing	25953040	2592084530	1.8069815195071868	Female	1.155	1.182	1.244	1.47
42	173150	Handwashing	25953130	2592093530	2.0506502395619437	Female	0.439	1.052	0.565	0.847
42	173150	Handwashing	25972630	2594043530	2.1683778234086244	Female	-0.042	-0.699	1.209	0.085
42	173150	Handwashing	25972730	2594053530	2.130047912388775	Female	0.439	0.552	0.565	0.629
42	173150	Handwashing	25972830	2594063530	2.2286105407255303	Female	-1.004	-2.45	-0.08	-1.547
42	173150	Handwashing	25972930	2594073530	2.302532511978097	Female	-1.249	-1.587	-0.812	-1.432
42	173150	Handwashing	25973030	2594083530	1.995893223819302	Male	-0.825	-0.575	-0.442	-0.801
42	173150	Handwashing	25973130	2594093530	1.9356605065023955	Male	0.165	-1.161	0.401	-0.296
42	173150	Handwashing	25973240	2594104540	2.0725530458590007	Female	0.439	1.052	1.209	1.065
42	173150	Handwashing	25973240	2594104530	2.0725530458590007	Male	-0.523	1.052	-0.402	0.085
42	173150	Handwashing	25973530	2594133530	2.0725530458590007	Male	-1.967	-1.699	-2.013	-2.309
42	173150	Handwashing	25973730	2594153530	2.105407255304586	Female	-0.523	-1.949	0.565	-0.894
42	173140	Nutrition	26012730	2598053530	2.184804928131417	Male	0.92	1.052	0.565	1.065
42	173140	Nutrition	26012930	2598073530	2.132785763175907	Female	0.439	-1.449	-0.08	-0.459
42	173140	Nutrition	26013030	2598083530	2.1738535249828885	Male	0.92	1.052	-0.08	0.847
42	173140	Nutrition	26013230	2598103530	2.020533880903491	Male	-1.32	-1.161	-0.442	-1.306
42	173140	Nutrition	26013530	2598133530	2.00684462696783	Female	1.155	1.182	0.401	1.218
42	173140	Nutrition	26042630	2601043530	2.305270362765229	Female	0.232	-1.587	1.034	-0.206
42	173140	Nutrition	26042730	2601053530	2.1190965092402463	Male	-0.042	-1.449	-1.369	-1.112
42	173140	Nutrition	26042930	2601073530	2.217659137577002	Male	-0.523	0.052	-1.046	-0.568
42	173160	Control	26062930	2603073530	1.9028062970568105	Female	-0.33	-1.161	1.244	-0.296
42	173160	Control	26063030	2603083530	1.946611909650924	Male	0.66	0.01	1.244	0.713
42	173170	Passive Control	26072930	2604073530	2.294318959616701	Female	0.679	1.052	1.531	1.282
42	173170	Passive Control	26073130	2604093530	2.2861054072553046	Male	0.439	1.052	1.209	1.065
42	173170	Passive Control	26073230	2604103530	2.1711156741957565	Female	-0.042	-1.449	0.565	-0.459
42	173170	Passive Control	26073430	2604123530	1.8617385352498288	Male	0.66	-0.575	0.401	0.209
42	173170	Passive Control	26073630	2604143530	2.220396988364134	Female	-0.523	1.052	-0.08	0.194
42	173170	Passive Control	26073730	2604153530	2.0314852840520192	Male	0.908	0.596	-1.286	0.335
42	173170	Passive Control	26073830	2604163530	2.0396988364134154	Male	0.165	1.182	-0.442	0.461
42	173130	Water	26092630	2606043530	2.1574264202600957	Female	-0.042	-1.449	-2.658	-1.547
42	173130	Water	26092730	2606053530	1.946611909650924	Male	0.66	0.01	1.244	0.713
42	173130	Water	26092830	2606063530	2.1601642710472277	Female	1.401	1.052	0.565	1.282
42	173130	Water	26092930	2606073530	1.8234086242299794	Male	-0.33	-0.575	0.401	-0.296
42	173130	Water	26093030	2606083530	1.8781656399726214	Female	-0.33	0.01	-0.442	-0.296
42	173130	Water	26093130	2606093530	2.236824093086927	Male	0.439	-1.949	-2.013	-1.329
42	173130	Water	26093230	2606103530	2.130047912388775	Female	-0.523	0.052	-0.08	-0.241
42	173130	Water	26093330	2606113530	1.8234086242299794	Male	-1.32	-1.161	-2.972	-2.063
42	173160	Control	26102730	2607053530	2.088980150581793	Male	1.16	1.052	0.565	1.173
42	173160	Control	26102830	2607063530	2.0506502395619437	Male	-1.486	-0.949	-0.724	-1.329
42	173160	Control	26103030	2607083530	2.2012320328542097	Male	0.439	1.052	0.565	0.847
42	173160	Control	26103130	2607093530	2.001368925393566	Male	-1.32	-1.161	-0.442	-1.306
53	182530	WSH	26183030	2615083530	2.2340862422997945	Female	-0.042	1.052	-0.08	0.412
53	182530	WSH	26183130	2615093530	2.209445585215606	Male	1.16	1.052	1.853	1.609
53	182530	WSH	26192830	2616063530	2.083504449007529	Female	0.92	0.552	-0.08	0.629
54	182540	Water	26202730	2617053530	2.2833675564681726	Male	0.92	-0.448	0.565	0.412
53	182530	WSH	26232930	2620073530	2.2833675564681726	Male	0.92	0.552	-0.08	0.629
53	182550	Control	26262630	2623043530	2.0095824777549622	Male	0.165	0.01	-1.286	-0.296
53	182550	Control	26262830	2623063530	2.1492128678986995	Female	0.92	-0.949	0.242	0.085
53	182550	Control	26272630	2624043530	2.1492128678986995	Male	0.439	1.052	0.565	0.847
53	182550	Control	26272730	2624053530	1.919233401779603	Male	-0.825	-2.332	-1.707	-1.936
53	182550	Control	26272830	2624063530	2.212183436002738	Female	-0.523	0.552	0.565	0.194
53	182550	Control	26272930	2624073530	2.272416153319644	Male	-0.523	-0.949	0.565	-0.459
53	182550	Control	26273030	2624083530	2.1218343600273784	Male	1.401	1.052	1.853	1.718
53	182550	Control	26273130	2624093530	2.223134839151266	Male	0.198	1.052	-1.691	-0.024
53	182550	Control	26282730	2625053530	2.132785763175907	Female	-0.042	1.052	0.565	0.629
53	182550	Control	26282930	2625073530	2.1601642710472277	Male	0.439	0.552	-0.402	0.303
53	182560	Sanitation	26312630	2628043530	2.184804928131417	Female	0.439	0.552	1.209	0.847
53	182560	Sanitation	26312830	2628063530	2.2806297056810405	Female	0.679	-1.449	0.565	-0.132
53	182560	Sanitation	26313130	2628093530	2.11088295687885	Male	0.439	-0.949	1.209	0.194
53	182560	Sanitation	26313430	2628123530	1.894592744695414	Male	0.412	0.596	0.401	0.587
53	182560	Sanitation	26313530	2628133530	2.193018480492813	Female	0.92	-0.448	-1.369	-0.241
53	182560	Sanitation	26314330	2628213530	2.2477754962354553	Male	0.439	-1.699	-0.724	-0.785
54	182540	Water	26322930	2629073530	2.198494182067077	Male	-2.929	-0.448	-0.08	-1.547
54	182540	Water	26332630	2630043530	2.0917180013689256	Male	0.92	-1.199	-0.08	-0.132
54	182540	Water	26332730	2630053530	2.2559890485968515	Male	0.439	1.052	0.565	0.847
54	182540	Water	26332830	2630063530	2.0177960301163584	Female	-0.33	1.182	0.401	0.461
52	182570	Handwashing	26362630	2633043530	2.0424366872005475	Male	-0.33	1.182	-0.442	0.209
52	182580	Sanitation	26412730	2638053530	2.3134839151266258	Female	-0.755	-2.09	-0.197	-1.227
52	182580	Sanitation	26412830	2638063530	2.2861054072553046	Female	0.439	0.052	0.565	0.412
52	182580	Sanitation	26412930	2638073530	2.1519507186858315	Female	0.92	1.052	0.565	1.065
52	182580	Sanitation	26422630	2639043530	2.028747433264887	Female	0.66	1.182	0.401	0.966
52	182580	Sanitation	26422730	2639053530	2.2286105407255303	Male	0.92	1.052	0.565	1.065
52	182580	Sanitation	26422930	2639073530	2.0944558521560577	Female	0.439	0.052	-0.402	0.085
52	182570	Handwashing	26442630	2641043530	2.239561943874059	Female	0.92	1.052	0.565	1.065
52	182600	Nutrition	26462730	2643053530	2.239561943874059	Female	-0.042	1.052	-0.08	0.412
52	182600	Nutrition	26462830	2643063530	2.242299794661191	Female	0.439	0.052	-0.724	-0.024
52	182600	Nutrition	26462930	2643073530	2.0588637919233403	Male	0.439	1.052	1.853	1.282
52	182600	Nutrition	26463130	2643093530	2.2669404517453797	Female	0.439	-1.449	-0.724	-0.677
52	182600	Nutrition	26463230	2643103530	2.11088295687885	Male	0.439	-1.449	-0.08	-0.459
52	182600	Nutrition	26472730	2644053530	2.2587268993839835	Male	0.439	1.052	-0.08	0.629
52	182600	Nutrition	26472830	2644063530	1.8617385352498288	Female	0.66	0.01	-0.442	0.209
52	182600	Nutrition	26472930	2644073530	1.8453114305270362	Female	-0.825	-0.282	-0.442	-0.675
52	182600	Nutrition	26473030	2644083530	1.9712525667351128	Male	0.66	-1.161	0.401	-0.044
52	182700	Water	26542630	2651043530	2.2614647501711156	Female	-0.042	1.052	0.565	0.629
52	182700	Water	26542830	2651063530	1.809719370294319	Male	0.165	1.182	1.244	0.966
52	182700	Water	26542930	2651073530	2.020533880903491	Male	1.155	-0.575	0.822	0.587
52	182700	Water	26543030	2651083530	2.195756331279945	Male	-0.042	-0.699	-1.369	-0.785
52	182700	Water	26552730	2652053530	2.135523613963039	Male	-1.004	-0.448	0.565	-0.459
52	182700	Water	26552830	2652063530	2.1245722108145104	Male	-0.042	1.052	0.565	0.629
52	182700	Water	26552930	2652073530	2.0314852840520192	Male	-0.825	0.596	0.401	-0.044
52	182700	Water	26553030	2652083530	1.9822039698836413	Female	0.66	0.596	0.401	0.713
53	182620	Water	26792630	2676043530	2.078028747433265	Male	-1.004	0.052	-0.724	-0.677
53	182620	Water	26802830	2677063530	2.1492128678986995	Male	0.92	-1.199	-0.724	-0.35
53	182620	Water	26802930	2677073530	2.2532511978097194	Male	0.92	1.052	1.209	1.282
53	182620	Water	26803130	2677093530	1.7193702943189597	Male	0.325	-0.153	-0.175	0.084
53	182610	Nutrition + WSH	26812830	2678063530	2.1711156741957565	Female	0.439	1.052	-0.08	0.629
53	182610	Nutrition + WSH	26812930	2678073530	1.9794661190965093	Male	0.66	-1.747	-1.286	-0.801
53	182610	Nutrition + WSH	26813130	2678093530	2.1245722108145104	Female	0.92	1.052	1.209	1.282
53	182610	Nutrition + WSH	26813230	2678103530	2.0451745379876796	Male	-1.32	-0.575	1.244	-0.549
52	182670	Nutrition + WSH	26952930	2692073530	1.8316221765913758	Male	-0.825	0.01	-1.286	-0.801
52	182670	Nutrition + WSH	26962630	2693043530	2.272416153319644	Male	0.439	1.052	-0.08	0.629
52	182670	Nutrition + WSH	26962830	2693063530	1.9657768651608487	Male	-1.32	-2.039	-2.129	-2.189
52	182670	Nutrition + WSH	27012630	2698043530	2.113620807665982	Female	-0.042	-0.699	-0.724	-0.568
52	182670	Nutrition + WSH	27012830	2698063530	2.116358658453114	Female	-1.004	-1.199	0.565	-0.785
52	182670	Nutrition + WSH	27013030	2698083530	2.1492128678986995	Female	-0.042	0.302	-0.08	0.085
52	182720	Control	27032830	2700063530	2.349075975359343	Male	0.232	0.924	0.418	0.611
53	182710	Handwashing	27072630	2704043530	1.9685147159479808	Female	1.155	-0.575	0.401	0.461
53	182710	Handwashing	27072730	2704053530	2.2477754962354553	Male	0.92	1.052	0.565	1.065
53	182710	Handwashing	27082630	2705043530	2.2340862422997945	Female	0.439	1.052	-0.08	0.629
53	182710	Handwashing	27082730	2705053530	1.998631074606434	Female	-0.33	1.182	-1.286	-0.044
53	182710	Handwashing	27082830	2705063530	2.245037645448323	Male	0.92	1.052	0.565	1.065
53	182710	Handwashing	27082930	2705073530	2.023271731690623	Male	1.155	1.182	1.244	1.47
52	182720	Control	27102630	2707043530	2.0506502395619437	Male	1.401	-0.448	-0.08	0.412
52	182720	Control	27102730	2707053530	2.086242299794661	Female	0.679	1.052	-0.08	0.738
52	182720	Control	27102830	2707063530	2.0177960301163584	Female	0.165	-0.282	-0.442	-0.17
52	182720	Control	27103030	2707083530	1.7796030116358659	Male	0.325	-0.153	-1.034	-0.163
52	182720	Control	27103130	2707093530	1.919233401779603	Female	1.155	-0.575	0.401	0.461
52	182720	Control	27132830	2710063530	2.127310061601643	Male	0.439	-0.949	-0.08	-0.241
53	182710	Handwashing	27152630	2712043530	2.2806297056810405	Female	0.439	1.052	-0.724	0.412
53	182710	Handwashing	27152730	2712053530	2.0424366872005475	Male	0.66	-0.575	0.822	0.335
53	182710	Handwashing	27152830	2712063530	2.102669404517454	Female	0.92	1.052	0.565	1.065
53	182710	Handwashing	27152930	2712073530	2.0561259411362083	Female	1.401	-0.949	1.209	0.629
53	182710	Handwashing	27153030	2712083530	1.9712525667351128	Male	-0.33	-0.575	-0.442	-0.549
52	182660	WSH	27242630	2721043530	1.9274469541409993	Male	-0.825	-1.747	-1.286	-1.558
52	182660	WSH	27242730	2721053540	2.2039698836413417	Female	-0.042	-0.448	-0.08	-0.241
52	182660	WSH	27242730	2721053530	2.2039698836413417	Female	-0.042	-0.448	-0.08	-0.241
52	182660	WSH	27242740	2721054530	2.1793292265571527	Male	0.92	-0.949	0.565	0.194
52	182660	WSH	27252630	2722043530	2.0314852840520192	Female	-1.32	-1.161	-1.286	-1.558
52	182660	WSH	27282630	2725043530	1.8699520876112252	Male	1.155	1.182	0.401	1.218
52	182660	WSH	27282730	2725053530	2.1656399726214923	Female	1.401	-0.949	1.853	0.847
52	182660	WSH	27282830	2725063530	1.8973305954825461	Male	1.155	0.01	-0.442	0.461
52	182660	WSH	27283030	2725083530	1.8863791923340179	Male	0.66	-1.161	0.401	-0.044
53	182680	Control	27382630	2735043530	2.1574264202600957	Male	-1.004	-2.199	-1.691	-1.982
53	182680	Control	27382730	2735053530	2.1574264202600957	Male	0.439	1.052	-0.724	0.412
53	182680	Control	27382930	2735073530	1.8124572210814511	Female	0.66	0.01	1.244	0.713
53	182680	Control	27422630	2739043530	2.0533880903490758	Male	-1.004	-0.448	-0.724	-0.894
53	182680	Control	27422730	2739053530	2.023271731690623	Male	1.155	-0.575	0.822	0.587
53	182680	Control	27422930	2739073530	2.3572895277207393	Female	1.219	0.422	1.649	1.223
52	182640	Control	27462630	2743043530	2.001368925393566	Male	0.66	1.182	-1.286	0.461
52	182640	Control	27462730	2743053530	1.9575633127994525	Male	0.412	0.303	-1.286	-0.044
52	182650	Passive Control	27472730	2744053530	2.206707734428474	Female	1.401	-0.448	1.209	0.847
52	182650	Passive Control	27482730	2745053530	2.324435318275154	Female	1.219	-0.08	1.034	0.815
52	182650	Passive Control	27482930	2745073530	2.223134839151266	Male	0.439	1.052	0.565	0.847
52	182640	Control	27492630	2746043530	2.0506502395619437	Female	-0.042	-0.949	-1.369	-0.894
52	182640	Control	27493030	2746083530	2.1793292265571527	Female	0.92	-0.949	0.887	0.303
52	182640	Control	27502630	2747043530	1.8781656399726214	Male	-0.825	-1.161	-1.286	-1.306
52	182640	Control	27502730	2747053530	2.11088295687885	Female	-1.486	-1.949	-0.08	-1.547
52	182640	Control	27502830	2747063530	2.102669404517454	Female	-1.004	0.052	-1.369	-0.894
53	182690	Passive Control	27522730	2749053530	2.0123203285420943	Female	-1.816	0.01	-0.442	-1.053
53	182690	Passive Control	27552830	2752063530	2.1519507186858315	Male	-0.042	1.052	-0.08	0.412
53	182690	Passive Control	27582830	2755063530	2.1711156741957565	Male	-0.283	-0.949	-0.724	-0.785
53	182630	Nutrition	27682930	2765073530	2.217659137577002	Male	0.92	-0.448	1.209	0.629
53	182630	Nutrition	27683030	2765083530	2.1711156741957565	Male	1.401	-0.949	1.531	0.738
53	182630	Nutrition	27683130	2765093530	2.1683778234086244	Male	-0.523	1.052	-1.369	-0.241
53	182630	Nutrition	27712730	2768053530	2.2477754962354553	Male	0.439	-1.449	0.887	-0.132
53	182630	Nutrition	27712830	2768063530	2.236824093086927	Male	-0.523	1.052	-0.724	-0.024
54	182740	Control	27742730	2771053530	2.105407255304586	Male	0.439	-0.448	-0.724	-0.241
54	182740	Control	27742830	2771063530	2.0177960301163584	Male	1.155	1.182	1.244	1.47
54	182740	Control	27742930	2771073530	1.9329226557152634	Female	0.66	-0.575	1.244	0.461
54	182740	Control	27752630	2772043530	2.135523613963039	Male	-0.042	1.052	0.565	0.629
54	182740	Control	27752640	2772044530	2.2313483915126624	Female	-0.042	-0.949	-0.724	-0.677
54	182740	Control	27752730	2772053530	1.9520876112251881	Male	1.155	0.01	-0.442	0.461
54	182740	Control	27752830	2772063530	1.9630390143737166	Female	1.155	0.596	-0.864	0.587
54	182740	Control	27762630	2773043530	2.546201232032854	Female	0.725	0.673	-0.812	0.304
54	182740	Control	27762730	2773053530	1.88911704312115	Female	1.155	0.596	1.244	1.218
54	182740	Control	27762930	2773073530	2.099931553730322	Female	0.92	1.052	0.565	1.065
54	182730	Nutrition + WSH	27892630	2786043530	2.2861054072553046	Female	0.439	-1.449	-0.402	-0.568
54	182730	Nutrition + WSH	27893030	2786083530	2.1738535249828885	Female	1.401	1.052	0.565	1.282
54	182730	Nutrition + WSH	27902830	2787063530	2.2286105407255303	Female	0.439	1.052	0.565	0.847
54	182730	Nutrition + WSH	27972630	2794043530	1.9575633127994525	Male	-2.311	-1.161	-1.286	-2.063
54	182730	Nutrition + WSH	27972730	2794053530	1.9164955509924708	Female	1.155	0.889	1.244	1.344
59	192530	Sanitation	28022630	2799043530	1.8206707734428473	Female	-0.825	-1.161	-0.864	-1.179
59	192530	Sanitation	28022840	2799064530	2.2778918548939084	Male	0.92	1.052	0.565	1.065
59	192530	Sanitation	28022930	2799073530	2.0123203285420943	Male	-0.33	-0.575	1.244	-0.044
59	192530	Sanitation	28023130	2799093530	2.190280629705681	Female	0.439	1.052	1.853	1.282
59	192550	Control	28042630	2801043530	2.116358658453114	Male	0.92	0.552	0.565	0.847
59	192550	Control	28042730	2801053530	2.028747433264887	Female	-0.083	-1.161	1.244	-0.17
59	192550	Control	28042830	2801063530	2.2833675564681726	Female	-0.042	1.052	-0.724	0.194
59	192550	Control	28042930	2801073530	2.21492128678987	Female	0.439	1.052	1.209	1.065
59	192550	Control	28043030	2801083530	2.195756331279945	Female	0.439	0.552	0.565	0.629
59	192550	Control	28043130	2801093530	2.0506502395619437	Female	-0.042	0.552	-2.013	-0.459
59	192550	Control	28043230	2801103530	2.102669404517454	Female	-0.042	1.052	0.565	0.629
59	192550	Control	28043330	2801113530	2.217659137577002	Male	0.92	0.052	0.887	0.738
59	192550	Control	28043430	2801123530	1.9082819986310746	Male	-1.32	1.182	-1.286	-0.549
59	192550	Control	28043630	2801143530	2.206707734428474	Male	-2.448	-0.949	-2.658	-2.418
59	192550	Control	28043730	2801153530	2.1546885694729636	Male	0.92	1.052	0.565	1.065
59	192530	Sanitation	28052730	2802053530	1.8973305954825461	Female	-0.33	0.596	1.244	0.461
59	192530	Sanitation	28062630	2803043530	1.7796030116358659	Male	0.325	-3.167	-1.892	-1.402
59	192530	Sanitation	28062730	2803053530	2.0944558521560577	Male	0.439	1.052	0.565	0.847
59	192530	Sanitation	28062930	2803073530	2.0506502395619437	Male	0.92	1.052	-0.08	0.847
59	192550	Control	28072630	2804043530	1.949349760438056	Male	0.66	0.596	1.244	0.966
59	192550	Control	28072730	2804053530	2.0588637919233403	Male	0.92	1.052	-0.08	0.847
59	192550	Control	28073140	2804094530	1.7357973990417521	Female	0.76	-0.153	1.543	0.828
59	192540	WSH	28082630	2805043530	1.7905544147843941	Female	1.195	1.354	1.543	1.571
59	192540	WSH	28082730	2805053530	2.2039698836413417	Male	0.92	1.052	0.565	1.065
59	192540	WSH	28082930	2805073530	2.1683778234086244	Male	-0.523	0.052	1.209	0.194
59	192540	WSH	28083130	2805093530	2.0725530458590007	Female	-1.486	0.552	-1.369	-0.894
59	192540	WSH	28092730	2806053530	1.9849418206707734	Female	1.155	0.889	-0.021	0.966
59	192540	WSH	28092830	2806063530	1.9301848049281314	Male	-0.825	-1.747	-0.442	-1.306
59	192560	Nutrition	28102730	2807053530	2.113620807665982	Male	-1.967	-1.449	-1.369	-1.982
59	192560	Nutrition	28102830	2807063530	2.1464750171115674	Male	0.439	1.052	-0.08	0.629
59	192560	Nutrition	28102930	2807073530	2.2806297056810405	Female	0.92	1.052	1.853	1.5
59	192560	Nutrition	28103030	2807083530	2.1437371663244353	Male	-0.042	-0.448	-0.724	-0.459
59	192560	Nutrition	28103130	2807093530	2.2258726899383983	Female	0.439	-0.448	-0.08	-0.024
59	192560	Nutrition	28122730	2809053530	2.083504449007529	Male	0.92	-0.448	-0.08	0.194
59	192560	Nutrition	28123030	2809083530	2.113620807665982	Male	-1.486	1.052	-1.369	-0.677
59	192560	Nutrition	28123130	2809093530	2.3134839151266258	Female	0.232	0.422	0.418	0.406
61	192590	Passive Control	28232930	2820073530	2.1711156741957565	Male	0.439	1.052	0.565	0.847
61	192590	Passive Control	28233130	2820093530	2.223134839151266	Female	0.439	0.552	1.209	0.847
61	192590	Passive Control	28262630	2823043530	1.995893223819302	Male	-2.311	0.01	-1.286	-1.558
61	192590	Passive Control	28262730	2823053530	2.11088295687885	Male	-1.004	1.052	-1.369	-0.459
61	192660	Handwashing	28292930	2826073530	1.9575633127994525	Male	1.155	1.182	1.244	1.47
61	192660	Handwashing	28293130	2826093530	1.9849418206707734	Female	1.155	-1.161	-0.442	-0.044
61	192660	Handwashing	28293230	2826103530	2.1190965092402463	Male	0.439	1.052	1.209	1.065
61	192660	Handwashing	28293330	2826113530	1.8754277891854894	Female	1.155	-1.161	0.401	0.209
61	192660	Handwashing	28293430	2826123530	1.943874058863792	Male	-0.33	0.596	0.401	0.209
61	192660	Handwashing	28293530	2826133530	1.8316221765913758	Male	0.165	-0.575	-0.442	-0.296
61	192660	Handwashing	28332640	2830044530	2.193018480492813	Male	0.92	1.052	0.565	1.065
61	192660	Handwashing	28332830	2830063530	2.086242299794661	Male	-1.486	-0.448	-2.013	-1.547
60	192600	Sanitation	28362930	2833073530	1.9739904175222451	Male	0.165	0.01	-0.442	-0.044
60	192600	Sanitation	28363030	2833083530	2.187542778918549	Male	-0.042	0.052	-0.08	-0.024
60	192610	Passive Control	28382630	2835043530	2.0396988364134154	Female	1.155	0.596	-0.442	0.713
60	192610	Passive Control	28382730	2835053530	2.1546885694729636	Male	1.401	1.052	0.565	1.282
60	192610	Passive Control	28382830	2835063530	2.212183436002738	Male	-0.523	-1.949	-1.369	-1.547
60	192610	Passive Control	28382930	2835073530	2.2778918548939084	Male	-0.042	0.552	0.565	0.412
60	192610	Passive Control	28383130	2835093530	2.023271731690623	Female	0.66	1.182	1.244	1.218
60	192610	Passive Control	28383430	2835123530	2.272416153319644	Male	1.16	0.552	0.565	0.956
60	192570	Handwashing	28422630	2839043530	2.1437371663244353	Female	1.16	-0.949	-0.724	-0.132
60	192570	Handwashing	28422730	2839053530	1.9383983572895278	Male	-1.32	-1.161	0.401	-1.053
60	192580	Nutrition + WSH	28432630	2840043530	1.9822039698836413	Female	0.165	-1.161	-0.021	-0.422
60	192580	Nutrition + WSH	28432830	2840063530	1.9849418206707734	Male	1.155	1.182	1.244	1.47
60	192580	Nutrition + WSH	28432930	2840073530	2.1190965092402463	Male	0.439	-0.949	-2.013	-0.894
60	192580	Nutrition + WSH	28433130	2840093530	1.702943189596167	Male	-0.545	-0.153	-1.034	-0.659
60	192580	Nutrition + WSH	28433230	2840103530	1.702943189596167	Male	-1.85	-0.153	1.543	-0.659
60	192580	Nutrition + WSH	28433430	2840123530	2.1519507186858315	Male	1.401	0.552	0.565	1.065
60	192580	Nutrition + WSH	28433530	2840133530	2.1656399726214923	Female	-0.042	-0.448	-1.369	-0.677
60	192570	Handwashing	28452630	2842043530	2.2505133470225873	Male	0.92	-0.949	-0.08	-0.024
60	192570	Handwashing	28452930	2842073530	2.127310061601643	Male	-1.004	-1.449	-1.369	-1.547
60	192570	Handwashing	28453030	2842083530	1.9164955509924708	Male	-0.825	-2.625	-1.286	-1.936
60	192570	Handwashing	28453130	2842093530	2.0342231348391513	Male	-0.33	-1.161	-1.286	-1.053
60	192570	Handwashing	28453230	2842103530	2.2505133470225873	Male	-1.486	-1.449	-0.724	-1.547
60	192570	Handwashing	28462630	2843043530	2.0424366872005475	Female	0.908	0.01	1.244	0.839
60	192570	Handwashing	28462730	2843053530	2.190280629705681	Male	-1.004	-1.449	-1.369	-1.547
60	192570	Handwashing	28462830	2843063530	2.113620807665982	Female	-0.042	0.052	0.565	0.194
60	192580	Nutrition + WSH	28472630	2844043530	1.9767282683093772	Female	-0.825	-1.747	-1.286	-1.558
60	192580	Nutrition + WSH	28472730	2844053530	1.995893223819302	Female	0.66	-1.161	-1.286	-0.549
60	192620	Water	28482730	2845053530	2.127310061601643	Male	0.439	-1.449	-0.08	-0.459
60	192620	Water	28482830	2845063530	2.0177960301163584	Male	-0.083	1.182	-1.286	0.082
60	192620	Water	28483030	2845083530	1.8453114305270362	Male	0.66	0.01	1.244	0.713
60	192620	Water	28483130	2845093530	2.2861054072553046	Female	-0.523	1.052	0.565	0.412
60	192650	Control	28502630	2847043530	2.2806297056810405	Female	-0.523	-0.949	-0.724	-0.894
60	192650	Control	28502830	2847063530	2.026009582477755	Female	0.66	0.596	0.401	0.713
60	192650	Control	28502930	2847073530	2.130047912388775	Female	0.679	-0.949	0.565	0.085
60	192650	Control	28503030	2847083530	2.1218343600273784	Male	-0.523	-0.949	0.565	-0.459
60	192650	Control	28503230	2847103530	2.16290212183436	Male	0.92	1.052	-0.08	0.847
60	192650	Control	28503330	2847113530	1.8015058179329226	Male	0.165	0.596	-0.442	0.209
60	192650	Control	28503430	2847123530	2.0533880903490758	Male	0.439	-1.449	0.565	-0.241
60	192650	Control	28503530	2847133530	2.209445585215606	Male	-0.523	1.052	-1.369	-0.241
60	192650	Control	28503630	2847143530	1.9000684462696784	Male	0.165	0.596	0.401	0.461
60	192650	Control	28503730	2847153530	2.1574264202600957	Female	0.92	-1.449	1.209	0.194
60	192650	Control	28504030	2847183530	2.245037645448323	Male	0.439	0.552	-0.724	0.194
60	192650	Control	28504230	2847203530	1.83709787816564	Male	-0.825	0.596	-1.286	-0.549
60	192640	Nutrition	28522630	2849043530	2.020533880903491	Male	-1.32	0.596	-0.442	-0.549
60	192640	Nutrition	28522930	2849073530	2.245037645448323	Female	0.92	1.052	0.565	1.065
60	192640	Nutrition	28523130	2849093530	1.9876796714579055	Female	0.66	-1.454	-1.286	-0.675
60	192640	Nutrition	28523230	2849103530	2.217659137577002	Female	1.401	1.052	0.565	1.282
60	192620	Water	28532830	2850063530	1.9110198494182067	Male	0.66	-0.575	-1.707	-0.422
60	192620	Water	28532930	2850073530	1.9876796714579055	Female	-0.578	1.182	-0.864	-0.044
60	192620	Water	28533030	2850083530	2.0670773442847366	Male	-2.929	-1.949	-2.658	-3.071
60	192630	WSH	28542630	2851043530	2.0616016427104724	Female	1.401	0.552	1.853	1.5
60	192630	WSH	28542730	2851053530	2.11088295687885	Female	-0.523	0.552	0.565	0.194
60	192630	WSH	28542830	2851063530	2.0150581793292264	Male	-2.311	-1.747	-1.286	-2.315
60	192630	WSH	28543130	2851093530	2.217659137577002	Female	0.439	1.052	-0.08	0.629
60	192630	WSH	28543230	2851103530	2.0314852840520192	Female	0.66	-1.161	1.244	0.209
60	192630	WSH	28543630	2851143530	2.0561259411362083	Male	-0.523	1.052	-0.724	-0.024
60	192630	WSH	28543730	2851153530	1.8781656399726214	Female	0.165	-1.161	1.244	-0.044
59	192680	Water	28562630	2853043530	2.269678302532512	Male	0.439	-0.949	0.565	-0.024
59	192680	Water	28562730	2853053530	2.1765913757700206	Female	0.439	0.052	0.565	0.412
59	192680	Water	28562830	2853063530	2.2559890485968515	Male	0.92	0.052	1.209	0.847
59	192680	Water	28562930	2853073530	2.020533880903491	Female	0.165	1.182	0.401	0.713
59	192680	Water	28563130	2853093530	2.236824093086927	Male	0.439	-0.949	-0.08	-0.241
59	192680	Water	28563140	2853094530	2.329911019849418	Male	1.219	0.924	-0.197	0.815
59	192680	Water	28572930	2854073530	2.21492128678987	Female	0.92	0.552	0.565	0.847
59	192680	Water	28573030	2854083530	1.842573579739904	Female	-0.083	-0.868	-0.442	-0.549
62	192670	Control	28582630	2855043530	1.9794661190965093	Male	1.155	0.889	0.401	1.092
62	192670	Control	28582730	2855053530	1.943874058863792	Female	1.155	-1.161	-0.442	-0.044
62	192670	Control	28582830	2855063530	1.8234086242299794	Male	-1.32	-1.161	-1.286	-1.558
62	192670	Control	28582930	2855073530	2.245037645448323	Male	-0.042	-1.449	-1.369	-1.112
62	192670	Control	28583030	2855083530	2.2833675564681726	Female	-0.042	-1.449	-0.724	-0.894
62	192670	Control	28583230	2855103530	1.9411362080766599	Female	-0.825	0.303	0.401	-0.17
62	192670	Control	28592630	2856043530	2.102669404517454	Male	0.439	0.552	1.853	1.065
62	192670	Control	28592830	2856063530	2.138261464750171	Male	0.439	-1.449	-0.08	-0.459
59	192770	Passive Control	28612630	2858043530	2.1820670773442847	Female	0.92	1.052	0.565	1.065
59	192770	Passive Control	28622730	2859053530	2.080766598220397	Female	0.92	-0.949	-0.724	-0.241
59	192770	Passive Control	28622830	2859063530	1.7686516084873374	Female	-1.85	-1.66	-1.892	-2.145
59	192770	Passive Control	28623030	2859083530	2.0561259411362083	Female	-1.967	-1.949	-1.369	-2.2
59	192770	Passive Control	28623130	2859093530	2.206707734428474	Female	0.92	1.052	-0.724	0.629
59	192770	Passive Control	28623430	2859123530	2.2861054072553046	Male	-0.042	-1.449	1.209	-0.241
62	192700	WSH	28692630	2866043530	2.127310061601643	Male	-0.042	-1.949	-0.724	-1.112
62	192700	WSH	28692730	2866053530	2.0150581793292264	Male	0.66	-1.161	-1.286	-0.549
62	192700	WSH	28692930	2866073530	2.0643394934976045	Female	0.92	1.052	-0.08	0.847
62	192700	WSH	28693030	2866083530	2.16290212183436	Female	-0.523	1.052	0.565	0.412
62	192700	WSH	28693130	2866093530	2.0670773442847366	Male	0.439	0.052	0.565	0.412
62	192700	WSH	28693230	2866103530	1.9356605065023955	Male	0.66	1.182	1.244	1.218
62	192720	Sanitation	28702630	2867043530	2.327173169062286	Female	0.232	0.924	-1.428	-0.002
62	192720	Sanitation	28702830	2867063530	2.0533880903490758	Male	-1.004	0.052	-0.402	-0.568
62	192720	Sanitation	28703030	2867083530	1.9164955509924708	Male	1.155	0.596	1.244	1.218
60	192710	Control	28712830	2868063530	1.8699520876112252	Male	-0.825	-1.161	-1.286	-1.306
62	192690	Control	28722630	2869043530	2.2286105407255303	Male	0.92	1.052	-0.08	0.847
62	192690	Control	28722830	2869063530	2.1574264202600957	Male	0.439	1.052	-0.724	0.412
62	192690	Control	28722930	2869073530	2.0670773442847366	Female	0.92	1.052	-0.08	0.847
62	192690	Control	28723130	2869093530	1.8042436687200547	Male	-1.32	-2.332	0.822	-1.432
60	192710	Control	28732630	2870043530	1.8973305954825461	Male	0.66	1.182	-0.864	0.587
60	192710	Control	28732730	2870053530	2.2039698836413417	Male	0.92	-0.949	0.565	0.194
60	192710	Control	28732830	2870063530	2.099931553730322	Male	-1.004	-0.448	-1.369	-1.112
60	192710	Control	28732930	2870073530	1.809719370294319	Male	-0.33	1.182	-2.129	-0.296
62	192690	Control	28742630	2871043530	1.8863791923340179	Female	0.66	-1.161	-0.442	-0.296
62	192690	Control	28742730	2871053530	1.9904175222450375	Male	0.165	1.182	-0.442	0.461
62	192690	Control	28742830	2871063530	2.020533880903491	Male	1.155	1.182	0.401	1.218
62	192690	Control	28742930	2871073530	2.21492128678987	Female	-0.042	-1.949	-1.369	-1.329
60	192710	Control	28762830	2873063530	1.943874058863792	Male	1.155	1.182	1.244	1.47
60	192710	Control	28762930	2873073530	2.242299794661191	Female	-1.004	-1.449	-1.369	-1.547
60	192710	Control	28763030	2873083530	2.0533880903490758	Male	1.401	-1.449	0.887	0.303
60	192710	Control	28763230	2873103530	2.245037645448323	Female	-0.523	-0.949	-0.08	-0.677
60	192710	Control	28763330	2873113530	2.0123203285420943	Female	-0.825	1.182	0.401	0.209
60	192710	Control	28763530	2873133530	2.2477754962354553	Male	0.439	0.552	-0.08	0.412
62	192720	Sanitation	28772730	2874053530	2.1711156741957565	Male	0.92	1.052	-0.08	0.847
62	192720	Sanitation	28772930	2874073530	2.0971937029431897	Female	-0.523	0.552	-0.08	-0.024
62	192720	Sanitation	28782630	2875043530	1.9904175222450375	Female	1.155	0.596	0.401	0.966
62	192750	Nutrition	28802630	2877043530	2.1464750171115674	Female	0.92	0.552	0.565	0.847
62	192750	Nutrition	28803230	2877103530	1.919233401779603	Female	0.66	-1.161	-0.442	-0.296
62	192750	Nutrition	28803330	2877113530	2.11088295687885	Male	0.92	0.552	1.209	1.065
62	192750	Nutrition	28803530	2877133530	1.9904175222450375	Female	0.165	-1.161	0.401	-0.296
62	192750	Nutrition	28822630	2879043530	1.8507871321013005	Male	0.908	0.596	0.822	0.966
62	192750	Nutrition	28822730	2879053530	2.102669404517454	Female	-0.042	-0.949	-0.08	-0.459
62	192750	Nutrition	28822930	2879073530	1.995893223819302	Female	0.66	-0.575	0.401	0.209
62	192740	Water	28872630	2884043530	2.2286105407255303	Female	-0.042	-0.949	0.887	-0.132
62	192740	Water	28872730	2884053530	2.080766598220397	Female	0.679	-0.448	1.209	0.52
62	192740	Water	28872930	2884073530	2.0643394934976045	Female	-0.042	1.052	-0.08	0.412
62	192740	Water	28873330	2884113530	2.209445585215606	Male	1.401	0.802	0.565	1.173
62	192740	Water	28873430	2884123530	1.8973305954825461	Female	-0.825	-1.161	-0.442	-1.053
62	192740	Water	28873530	2884133530	2.102669404517454	Male	0.92	-0.448	0.565	0.412
62	192740	Water	28873830	2884163530	1.7440109514031485	Female	-0.545	1.354	-0.175	0.084
62	192730	Nutrition + WSH	28882630	2885043530	2.0725530458590007	Male	-0.523	-0.448	-0.08	-0.459
62	192730	Nutrition + WSH	28882730	2885053530	1.9274469541409993	Male	1.155	1.182	1.244	1.47
62	192730	Nutrition + WSH	28883230	2885103530	2.1519507186858315	Female	0.439	-0.448	1.209	0.412
62	192730	Nutrition + WSH	28883330	2885113530	2.0479123887748116	Female	-0.764	0.802	0.242	0.085
62	192740	Water	28902930	2887073530	2.2012320328542097	Male	0.439	1.052	1.209	1.065
62	192730	Nutrition + WSH	28952830	2892063530	2.0342231348391513	Male	-0.33	1.182	-0.442	0.209
62	192730	Nutrition + WSH	28952930	2892073530	1.9931553730321698	Female	-0.578	-1.747	1.244	-0.675
62	192730	Nutrition + WSH	28953030	2892083530	2.138261464750171	Female	-0.283	-0.949	-0.724	-0.785
62	192730	Nutrition + WSH	28953130	2892093530	1.88911704312115	Female	-1.816	-1.747	-1.286	-2.063
62	192730	Nutrition + WSH	28953230	2892103530	2.1245722108145104	Female	0.92	1.052	1.853	1.5
62	192730	Nutrition + WSH	28953330	2892113530	2.0123203285420943	Female	0.66	0.01	1.244	0.713
62	192730	Nutrition + WSH	28953630	2892143530	2.105407255304586	Female	1.16	0.552	0.565	0.956
62	192730	Nutrition + WSH	28953830	2892163530	1.8672142368240932	Male	0.66	-1.161	-0.442	-0.296
61	192810	Nutrition + WSH	29212630	2918043530	2.2614647501711156	Male	-0.523	1.052	-1.369	-0.241
61	192810	Nutrition + WSH	29212730	2918053530	2.001368925393566	Male	1.155	0.01	1.244	0.966
61	192810	Nutrition + WSH	29212830	2918063530	2.086242299794661	Male	-0.042	-0.949	-0.08	-0.459
61	192810	Nutrition + WSH	29222630	2919043530	1.9520876112251881	Male	1.155	0.01	1.244	0.966
61	192810	Nutrition + WSH	29222730	2919053530	1.919233401779603	Female	1.155	-0.575	0.401	0.461
61	192810	Nutrition + WSH	29222830	2919063530	2.00684462696783	Male	0.66	0.596	0.401	0.713
61	192810	Nutrition + WSH	29242730	2921053530	2.2039698836413417	Female	-1.967	-1.199	-2.013	-2.091
61	192810	Nutrition + WSH	29242830	2921063530	1.834360027378508	Female	-0.825	-0.282	-0.442	-0.675
61	192810	Nutrition + WSH	29242930	2921073530	2.195756331279945	Male	0.92	1.052	-0.08	0.847
61	192800	Water	29262730	2923053530	2.327173169062286	Female	0.725	-1.085	1.034	0.202
61	192800	Water	29262830	2923063530	2.1711156741957565	Female	0.439	0.052	0.565	0.412
61	192800	Water	29262930	2923073530	1.9356605065023955	Male	-2.806	-1.454	-1.286	-2.441
61	192800	Water	29292630	2926043530	2.0752908966461328	Female	0.439	-0.949	-0.08	-0.241
61	192800	Water	29292730	2926053530	1.943874058863792	Female	0.66	0.596	1.244	0.966
61	192800	Water	29292830	2926063530	1.9301848049281314	Male	-1.816	0.01	-1.286	-1.306
61	192820	Nutrition	29342730	2931053530	1.7659137577002053	Female	-0.11	-0.153	0.684	0.084
61	192820	Nutrition	29342830	2931063530	1.9055441478439425	Male	0.165	-0.575	-1.286	-0.549
61	192820	Nutrition	29342930	2931073530	2.020533880903491	Female	1.155	1.182	1.244	1.47
61	192820	Nutrition	29343030	2931083530	2.193018480492813	Female	0.92	1.052	0.565	1.065
61	192820	Nutrition	29343130	2931093530	1.894592744695414	Female	-0.825	-0.575	0.822	-0.422
61	192820	Nutrition	29343230	2931103530	1.9082819986310746	Male	-0.083	0.596	1.244	0.587
61	192820	Nutrition	29362730	2933053530	2.0752908966461328	Female	0.92	-0.448	-0.08	0.194
61	192820	Nutrition	29362930	2933073530	2.1218343600273784	Male	0.439	0.552	-0.724	0.194
61	192820	Nutrition	29363030	2933083530	2.135523613963039	Female	0.92	1.052	0.565	1.065
61	192780	Control	29612630	2958043530	1.9329226557152634	Female	1.155	1.182	1.244	1.47
61	192780	Control	29612730	2958053530	2.2039698836413417	Male	-1.004	1.052	-1.369	-0.459
61	192790	Control	29632630	2960043530	1.8726899383983573	Male	-1.32	-1.161	-2.129	-1.81
61	192790	Control	29633030	2960083530	2.294318959616701	Female	-0.523	-0.448	1.853	0.194
61	192790	Control	29652630	2962043530	2.0314852840520192	Female	1.155	-1.161	0.401	0.209
61	192790	Control	29652730	2962053530	2.004106776180698	Male	0.66	0.01	0.401	0.461
61	192780	Control	29662730	2963053530	1.9274469541409993	Male	0.908	0.596	1.244	1.092
61	192780	Control	29662930	2963073530	2.113620807665982	Female	-1.486	-1.449	-1.369	-1.765
61	192780	Control	29663040	2963084530	2.0424366872005475	Female	-0.825	-0.575	0.401	-0.549
59	192860	Handwashing	29692730	2966053530	2.099931553730322	Female	0.439	1.052	-0.08	0.629
59	192860	Handwashing	29692830	2966063530	2.0533880903490758	Female	1.401	1.052	0.565	1.282
59	192850	Nutrition + WSH	29702630	2967043530	1.9383983572895278	Male	-0.33	-1.747	-0.442	-1.053
59	192850	Nutrition + WSH	29702730	2967053530	2.0424366872005475	Female	0.165	0.01	1.244	0.461
59	192850	Nutrition + WSH	29702830	2967063530	2.0616016427104724	Female	0.92	1.052	0.565	1.065
59	192850	Nutrition + WSH	29703030	2967083530	2.0451745379876796	Female	1.155	1.182	0.401	1.218
59	192860	Handwashing	29732630	2970043530	1.9822039698836413	Male	-1.816	-1.747	-1.286	-2.063
59	192860	Handwashing	29732830	2970063530	1.8863791923340179	Female	1.155	1.182	1.244	1.47
59	192860	Handwashing	29732930	2970073530	2.1656399726214923	Female	-0.042	-1.449	0.887	-0.35
59	192860	Handwashing	29733030	2970083530	2.0506502395619437	Male	-1.004	-1.449	-1.369	-1.547
59	192850	Nutrition + WSH	29742630	2971043530	1.7932922655715264	Male	1.155	0.01	0.401	0.713
59	192850	Nutrition + WSH	29742930	2971073530	1.8316221765913758	Male	1.155	-1.161	0.401	0.209
59	192870	Control	29752930	2972073530	1.9630390143737166	Female	0.66	0.889	1.244	1.092
59	192870	Control	29753130	2972093530	2.190280629705681	Male	-0.523	1.052	-0.724	-0.024
59	192870	Control	29782630	2975043530	2.1519507186858315	Female	-0.523	-1.949	-1.369	-1.547
59	192870	Control	29782930	2975073530	1.9931553730321698	Male	-2.311	0.596	-2.129	-1.558
59	192870	Control	29783030	2975083530	1.7248459958932238	Male	-0.327	-0.907	-1.034	-0.783
62	192830	Handwashing	29892730	2986053530	2.184804928131417	Male	0.92	0.802	-0.08	0.738
62	192830	Handwashing	29892830	2986063530	2.088980150581793	Female	-2.448	-1.449	-1.369	-2.2
62	192830	Handwashing	29892930	2986073530	2.004106776180698	Male	-0.825	-1.161	-2.129	-1.558
62	192830	Handwashing	29893130	2986093530	1.9411362080766599	Female	1.155	1.182	1.244	1.47
62	192840	Passive Control	29922630	2989043530	1.754962354551677	Female	-0.11	-0.907	-1.034	-0.659
62	192840	Passive Control	29922830	2989063530	2.0616016427104724	Male	-0.523	-0.448	-0.724	-0.677
62	192840	Passive Control	29922930	2989073530	1.946611909650924	Female	0.66	-0.868	-1.286	-0.422
62	192840	Passive Control	29923030	2989083530	1.9137577002053388	Female	-0.825	-1.747	-1.286	-1.558
62	192840	Passive Control	29942730	2991053530	1.9739904175222451	Female	1.155	1.182	-0.442	0.966
62	192840	Passive Control	29942930	2991073530	2.0616016427104724	Female	-0.523	-1.949	-0.724	-1.329
62	192830	Handwashing	29992930	2996073530	2.102669404517454	Male	1.401	1.052	1.209	1.5
62	192840	Passive Control	30002730	2997053530	1.7221081451060918	Male	-0.11	0.6	-1.034	-0.163
62	192840	Passive Control	30002830	2997063530	1.891854893908282	Male	0.165	1.182	-0.442	0.461
[truncated: 4,108 more rows]
