# Supplementary material for: Geographic pair matching in large-scale cluster randomized trials
Source: Nat Commun. 2024 Feb 5;15:1069. doi: 10.1038/s41467-024-45152-y (PMC10844220; doi:10.1038/s41467-024-45152-y)
Supplement: Supplementary file 4 — Source Data [file 41467_2024_45152_MOESM4_ESM.zip › kenya_analysis_diar_codebook.txt]

kenya_analysis_diar_codebook.txt

Updated 2024-01-03

This dataset includes child growth measurements from the WASH Benefits Kenya trial. It includes measurements from the 1-year and 2-year visits. In addition to the birth cohort, age-eligible children who were <36 months at enrollment are also included in the data. The analytic sample of the primary analysis for the Kenya trial only included children in teh birth cohort (targetchild==1).

These data are used in the analyses reported in Geographic pair matching in large-scale cluster randomized trials, Nature Communications 2024 (in press)
preprint: https://pubmed.ncbi.nlm.nih.gov/37205361/

A complete version of trial's diarrhea data, is available through the OSF:
https://osf.io/uept9/

Trial Registration:
https://clinicaltrials.gov/study/NCT01704105

Key publications that previously reported these data:

Null, C., Stewart, C. P., Pickering, A. J., Dentz, H. N., Arnold, B. F., Arnold, C. D., Benjamin-Chung, J., Clasen, T., Dewey, K. G., Fernald, L. C. H., Hubbard, A. E., Kariger, P., Lin, A., Luby, S. P., Mertens, A., Njenga, S. M., Nyambane, G., Ram, P. K. & Colford, J. M., Jr. Effects of water quality, sanitation, handwashing, and nutritional interventions on diarrhoea and child growth in rural Kenya: a cluster-randomised controlled trial. Lancet Glob Health 6, e316–e329 (2018). https://pubmed.ncbi.nlm.nih.gov/29396219/


The dataset includes 14,799 observations and 11 variables

The data include 702 clusters (clustered) and 9,051 unique children. There are 5,748 children with 2 observations and 3,303 children with 1 observation in the dataset.  Unique observations can be identified by childid + time.  A small percentage of children are missing age, sex, or diarrhea status, as described below.

Variable descriptions
tibble [14,799 × 11] (S3: tbl_df/tbl/data.frame)
 $ block     : Study randomization block (n=90), which indicates geographically matched clusters
 $ clusterid : A unique cluster ID
 $ tr        : Randomized treatment allocation at the cluster level
 $ compoundid: A unique study compound ID
 $ hhid      : A unique household ID. Households are nested within study compound
 $ childid   : A unique child ID. Children are nested within households.
 $ targetchild: An indicator of whether the child is a target child in the birth cohort versus an older sibling
 $ time       : Follow-up survey visit, equal to 1 or 2.
 $ agey       : Child age in years
 $ sex        : Child sex
 $ diar7d     : Indicator of whether the child had diarrhea in the 7d prior to the survey, defined as 3+ loose or watery stools or 1+ stool with blood (WHO definition).


Data summary
> skimr::skim(d)
── Data Summary ────────────────────────
                           Values  
Name                       d
Number of rows             14799   
Number of columns          11      
_______________________            
Column type frequency:             
  character                2       
  numeric                  9       
________________________           
Group variables            None    

── Variable type: character ──────────────────────────────────────────────────────────────────────────────────────────────────────────────
  skim_variable n_missing complete_rate min max empty n_unique whitespace
1 tr                    0         1       3  15     0        8          0
2 sex                  81         0.995   4   6     0        2          0

── Variable type: numeric ────────────────────────────────────────────────────────────────────────────────────────────────────────────────
  skim_variable n_missing complete_rate    mean       sd      p0           p25           p50           p75    p100 hist 
1 block                 0         1     4.54e+1 2.57e+ 1 1   e+0         24            45            69    8.9 e 1 ▇▇▇▇▇
2 clusterid             0         1     3.29e+5 1.50e+ 5 1.43e+5     173020        213060        482620    5.03e 5 ▇▁▁▁▇
3 compoundid            0         1     5.15e+6 2.38e+ 6 2.04e+6    2593610       3701550       7530595    7.95e 6 ▅▃▁▁▇
4 hhid                  0         1     5.12e+7 2.38e+ 7 2.01e+7   25643430      36722830      75013280    7.92e 7 ▅▃▁▁▇
5 childid               0         1     7.15e+9 1.10e+10 2.00e+9 2592058530    7041103530    7538103530    7.91e10 ▇▁▁▁▁
6 targetchild           0         1     8.74e-1 3.32e- 1 0                1             1             1    1   e 0 ▁▁▁▁▇
7 time                  0         1     1.53e+0 4.99e- 1 1   e+0          1             2             2    2   e 0 ▇▁▁▁▇
8 agey                178         0.988 1.63e+0 7.62e- 1 2.74e-3          1.03          1.79          2.10 5.09e 0 ▅▇▅▁▁
9 diar7d              827         0.944 2.69e-1 4.44e- 1 0                0             0             1    1   e 0 ▇▁▁▁▃
>  
