# Supplementary material for: Geographic pair matching in large-scale cluster randomized trials
Source: Nat Commun. 2024 Feb 5;15:1069. doi: 10.1038/s41467-024-45152-y (PMC10844220; doi:10.1038/s41467-024-45152-y)
Supplement: Supplementary file 4 — Source Data [file 41467_2024_45152_MOESM4_ESM.zip › kenya_analysis_diar.csv]

block	clusterid	tr	compoundid	hhid	childid	targetchild	time	agey	sex	diar7d
7	152540	Nutrition + WSH	2035530	20062630	20030142530	0	2	1.045859	Female	0
7	152540	Nutrition + WSH	2035530	20062630	2003043530	1	2	2.1245722	Male	0
7	152540	Nutrition + WSH	2035530	20062640	2003042540	0	2	4.3394935	Female	NA
7	152540	Nutrition + WSH	2035530	20062640	2003044530	1	2	2.0342231	Female	1
7	152540	Nutrition + WSH	2035540	20062730	2003053530	1	1	1.0896646	Female	0
7	152540	Nutrition + WSH	2035540	20062730	2003053530	1	2	1.9931554	Female	0
7	152540	Nutrition + WSH	2035550	20062830	20030342530	0	1	0.08761123	Female	1
7	152540	Nutrition + WSH	2035550	20062830	20030342530	0	2	0.99110198	Female	1
7	152540	Nutrition + WSH	2035550	20062830	2003063530	1	1	1.3169062	Female	1
7	152540	Nutrition + WSH	2035550	20062830	2003063530	1	2	2.220397	Female	1
7	152540	Nutrition + WSH	2035580	20063130	2003093530	1	1	1.2977413	Male	1
7	152540	Nutrition + WSH	2035580	20063130	2003093530	1	2	2.201232	Male	0
7	152540	Nutrition + WSH	2038530	20092630	2006042530	0	2	4.4517454	Female	NA
7	152540	Nutrition + WSH	2038530	20092630	2006043530	1	1	1.3223819	Female	0
7	152540	Nutrition + WSH	2038530	20092630	2006043530	1	2	2.2258727	Female	0
7	152540	Nutrition + WSH	2038540	20092730	2006052530	0	2	4.2108145	Female	NA
7	152540	Nutrition + WSH	2038540	20092730	2006053530	1	1	1.3360712	Female	0
7	152540	Nutrition + WSH	2038540	20092730	2006053530	1	2	2.2395619	Female	0
7	152540	Nutrition + WSH	2038560	20092930	20060442530	0	2	0.62970568	Female	1
7	152540	Nutrition + WSH	2038560	20092930	2006073530	1	1	1.1964408	Male	0
7	152540	Nutrition + WSH	2038560	20092930	2006073530	1	2	2.0999316	Male	0
7	152540	Nutrition + WSH	2038570	20093030	20060542530	0	2	0.44626968	Male	0
7	152540	Nutrition + WSH	2038570	20093030	2006083530	1	1	1.303217	Female	0
7	152540	Nutrition + WSH	2038570	20093030	2006083530	1	2	2.2067077	Female	0
7	152540	Nutrition + WSH	2038580	20093130	2006093530	1	1	1.1143053	Male	0
7	152540	Nutrition + WSH	2038590	20093230	2006103530	1	1	0.99383984	Male	0
7	152540	Nutrition + WSH	2038590	20093230	2006103530	1	2	1.8973306	Male	0
7	152540	Nutrition + WSH	2038600	20093330	2006113530	1	1	1.2265572	Female	1
7	152540	Nutrition + WSH	2038600	20093330	2006113530	1	2	2.1300479	Female	1
7	152540	Nutrition + WSH	2038610	20093430	20060942530	0	2	0.55030801	Male	0
7	152540	Nutrition + WSH	2038610	20093430	20060942540	0	2	0.55030801	Male	0
7	152540	Nutrition + WSH	2038610	20093430	2006123530	1	1	1.0568104	Female	1
7	152540	Nutrition + WSH	2038610	20093430	2006123530	1	2	1.9603012	Female	0
7	152540	Nutrition + WSH	2038620	20093530	2006133530	1	1	1.0951403	Female	1
7	152540	Nutrition + WSH	2038630	20093630	2006143530	1	1	1.3114305	Male	0
7	152540	Nutrition + WSH	2038630	20093630	2006143530	1	2	2.2149213	Male	0
7	152530	WSH	2040530	20112630	2008043530	1	1	1.1170431	Male	0
7	152530	WSH	2040530	20112630	2008043530	1	2	2.0424367	Male	1
7	152530	WSH	2040540	20112740	2008052530	0	2	4.1149897	Female	NA
7	152530	WSH	2040540	20112740	2008054530	1	1	1.2073922	Female	0
7	152530	WSH	2040540	20112740	2008054530	1	2	2.1327858	Female	1
7	152530	WSH	2040550	20112830	2008063530	1	1	1.1909651	Male	0
7	152530	WSH	2040550	20112830	2008063530	1	2	2.1163587	Male	1
7	152530	WSH	2041530	20122640	2009044530	1	1	1.1937029	Male	0
7	152530	WSH	2041560	20122930	2009073530	1	2	2.0068446	Female	0
7	152530	WSH	2041640	20123730	2009153530	1	1	1.155373	Male	1
7	152530	WSH	2041640	20123730	2009153530	1	2	2.0807666	Male	0
7	152550	Passive Control	2042540	20132730	2010053530	1	1	1.2375086	Male	1
7	152550	Passive Control	2042550	20132830	2010063530	1	1	1.1389459	Female	0
7	152550	Passive Control	2042550	20132830	2010063530	1	2	2.0670773	Female	0
7	152550	Passive Control	2042560	20132930	2010073530	1	1	NA	Female	NA
7	152550	Passive Control	2042570	20133030	2010083530	1	1	1.2347707	Female	0
7	152550	Passive Control	2042570	20133030	2010083530	1	2	2.1629021	Female	0
7	152550	Passive Control	2042580	20133130	2010093530	1	1	0.97193703	Female	0
7	152550	Passive Control	2042580	20133130	2010093530	1	2	1.9000684	Female	1
7	152550	Passive Control	2042590	20133230	20100742530	0	1	0.183436	Male	0
7	152550	Passive Control	2042590	20133230	20100742530	0	2	1.0704997	Male	0
7	152550	Passive Control	2042590	20133230	2010103530	1	1	1.2402464	Male	0
7	152550	Passive Control	2042590	20133230	2010103530	1	2	2.1273101	Male	1
7	152550	Passive Control	2042590	20133230	2010103690	0	1	2.2286105	Female	0
7	152550	Passive Control	2042610	20133430	2010123530	1	1	1.3661875	Female	0
7	152550	Passive Control	2042610	20133430	2010123530	1	2	2.294319	Female	0
7	152550	Passive Control	2042630	20133630	2010143530	1	1	1.3278576	Male	0
7	152550	Passive Control	2042630	20133630	2010143530	1	2	2.255989	Male	0
7	152550	Passive Control	2042640	20133730	2010153530	1	1	1.0431211	Female	0
7	152550	Passive Control	2042640	20133730	2010153530	1	2	1.9301848	Female	0
7	152550	Passive Control	2042650	20133830	2010163530	1	1	1.1964408	Female	0
7	152550	Passive Control	2042650	20133830	2010163530	1	2	2.1245722	Female	1
7	152550	Passive Control	2042660	20133930	2010173530	1	1	0.99657769	Male	1
7	152550	Passive Control	2042660	20133930	2010173530	1	2	1.9247091	Male	0
7	152550	Passive Control	2042670	20134030	20101542530	0	2	0.10130048	Female	0
7	152550	Passive Control	2042670	20134030	2010183530	1	2	1.9356605	Female	0
7	152550	Passive Control	2042680	20134130	2010193530	1	1	1.2457221	Male	0
7	152550	Passive Control	2042680	20134130	2010193530	1	2	2.1327858	Male	0
7	152550	Passive Control	2042690	20134230	2010203530	1	1	1.1663244	Female	0
7	152550	Passive Control	2042690	20134230	2010203530	1	2	2.0944559	Female	0
7	152550	Passive Control	2042700	20134330	2010213530	1	1	1.3251198	Male	1
7	152550	Passive Control	2042700	20134330	2010213530	1	2	2.2532512	Male	0
7	152550	Passive Control	2042710	20134430	2010223530	1	1	1.1827515	Male	0
7	152550	Passive Control	2042710	20134430	2010223530	1	2	2.110883	Male	0
7	152550	Passive Control	2042720	20134530	2010233530	1	1	1.2210815	Male	0
7	152550	Passive Control	2042720	20134530	2010233530	1	2	2.1492129	Male	0
7	152700	Control	2044540	20152730	2012053530	1	1	1.3908282	Female	0
7	152700	Control	2044540	20152730	2012053530	1	2	1.9876797	Female	0
7	152700	Control	2044560	20152930	20120442530	0	2	0.3449692	Male	0
7	152700	Control	2044560	20152930	2012073530	1	1	1.1991786	Male	1
7	152700	Control	2044560	20152930	2012073530	1	2	2.1026694	Male	0
7	152700	Control	2044560	20152940	2012074530	1	1	1.486653	Female	1
7	152700	Control	2044560	20152940	2012074530	1	2	2.0835044	Female	1
7	152700	Control	2044570	20153040	2012084530	1	1	1.3853525	Female	0
7	152700	Control	2044570	20153040	2012084530	1	2	2.16564	Female	1
7	152700	Control	2044590	20153230	2012103530	1	1	1.1991786	Female	1
7	152700	Control	2044590	20153230	2012103530	1	2	1.7960301	Female	0
7	152700	Control	2044630	20153630	2012143530	1	1	1.1909651	Female	0
7	152700	Control	2044630	20153630	2012143530	1	2	2.2614648	Female	0
7	152700	Control	2044660	20153930	2012173530	1	1	1.486653	Male	1
7	152700	Control	2044660	20153930	2012173530	1	2	2.0835044	Male	0
7	152700	Control	2044670	20154030	2012182530	0	2	3.7590691	Male	NA
7	152700	Control	2044670	20154030	2012183530	1	1	1.486653	Male	0
7	152700	Control	2044670	20154030	2012183530	1	2	2.0835044	Male	0
7	152700	Control	2044680	20154130	2012193530	1	1	1.486653	Male	0
7	152700	Control	2044680	20154130	2012193530	1	2	2.0835044	Male	0
7	152710	Sanitation	2045530	20162630	20130142530	0	2	0.78302533	Male	1
7	152710	Sanitation	2045530	20162630	2013043530	1	2	1.9931554	Female	1
7	152710	Sanitation	2045530	20162640	2013042530	0	2	3.9370294	Female	NA
7	152710	Sanitation	2045530	20162640	2013044530	1	1	1.0869268	Male	1
7	152710	Sanitation	2045530	20162640	2013044530	1	2	1.9931554	Male	1
7	152710	Sanitation	2045560	20162930	2013073530	1	1	1.2128679	Female	0
7	152710	Sanitation	2045560	20162930	2013073530	1	2	2.1245722	Female	0
7	152710	Sanitation	2045580	20163130	2013093530	1	1	1.1718001	Female	0
7	152710	Sanitation	2045580	20163130	2013093530	1	2	2.0780287	Female	0
7	152710	Sanitation	2045590	20163230	2013103530	1	2	2.2039699	Male	0
7	152710	Sanitation	2045600	20163330	2013113530	1	1	1.0951403	Female	0
7	152710	Sanitation	2045600	20163330	2013113530	1	2	1.9986311	Female	1
7	152710	Sanitation	2045610	20163430	20130942530	0	2	0.00821355	Male	1
7	152710	Sanitation	2045610	20163430	2013123530	1	1	0.99110198	Female	1
7	152710	Sanitation	2045610	20163430	2013123530	1	2	1.8973306	Female	0
7	152710	Sanitation	2045610	20163430	2013123660	0	1	2.5407255	Female	1
7	152710	Sanitation	2045620	20163530	2013133530	1	1	1.1827515	Female	0
7	152710	Sanitation	2045620	20163530	2013133530	1	2	2.0889802	Female	1
7	152680	Control	2046530	20172640	2014044530	1	1	0.91444216	Male	0
7	152680	Control	2046530	20172640	2014044530	1	2	1.8206708	Male	NA
7	152680	Control	2046550	20172830	2014063530	1	1	0.91444216	Female	0
7	152680	Control	2046550	20172830	2014063530	1	2	1.8206708	Female	0
7	152680	Control	2046560	20172930	2014073530	1	1	1.21013	Female	1
7	152680	Control	2046560	20172930	2014073530	1	2	2.1163587	Female	0
7	152680	Control	2046580	20173130	20140642530	0	2	0.6899384	Female	1
7	152680	Control	2046580	20173130	2014093530	1	1	1.2566735	Male	1
7	152680	Control	2046580	20173130	2014093530	1	2	2.1629021	Male	0
7	152680	Control	2046590	20173230	2014102530	0	2	3.9315537	Female	NA
7	152680	Control	2046590	20173230	2014103530	1	2	2.0287474	Male	0
7	152680	Control	2046610	20173430	2014123530	1	1	0.81314168	Female	0
7	152680	Control	2046610	20173430	2014123530	1	2	1.7193703	Female	0
7	152680	Control	2048530	20192630	2016043530	1	2	2.1629021	Female	0
7	152680	Control	2048530	20192640	2016044530	1	1	0.93360712	Male	0
7	152680	Control	2048530	20192640	2016044530	1	2	1.8398357	Male	1
7	152680	Control	2048540	20192730	2016053530	1	1	1.2238193	Female	0
7	152680	Control	2048550	20192830	2016063530	1	1	1.0896646	Male	0
7	152680	Control	2048550	20192830	2016063530	1	2	1.9958932	Male	0
7	152680	Control	2048550	20192830	2016063540	1	1	1.0896646	Female	0
7	152680	Control	2048550	20192830	2016063540	1	2	1.9958932	Female	0
7	152690	Handwashing	2050540	20212730	2018053530	1	1	1.650924	Female	0
7	152690	Handwashing	2050540	20212730	2018053530	1	2	2.2669405	Female	0
7	152690	Handwashing	2050550	20212830	2018063530	1	1	1.4373717	Female	0
7	152690	Handwashing	2050550	20212830	2018063530	1	2	2.0068446	Female	0
7	152690	Handwashing	2050570	20213030	2018083530	1	1	1.3442847	Female	1
7	152690	Handwashing	2050570	20213030	2018083530	1	2	2.2477755	Female	0
7	152690	Handwashing	2050580	20213130	2018093530	1	1	1.6591376	Male	0
7	152690	Handwashing	2050580	20213130	2018093530	1	2	2.275154	Male	1
7	152690	Handwashing	2050590	20213230	2018103530	1	2	2.1683778	Female	0
7	152710	Sanitation	2051530	20222630	2019043530	1	2	1.8507871	Male	0
7	152710	Sanitation	2051540	20222730	2019053530	1	1	0.77481177	Male	1
7	152710	Sanitation	2051540	20222730	2019053530	1	2	1.83436	Male	0
7	152710	Sanitation	2051540	20222740	2019054530	1	1	1.1937029	Female	NA
7	152710	Sanitation	2051540	20222740	2019054530	1	2	2.0999316	Female	NA
7	152710	Sanitation	2051550	20222830	2019063530	1	1	1.3086927	Female	0
7	152710	Sanitation	2051550	20222830	2019063530	1	2	2.2149213	Female	0
7	152710	Sanitation	2051550	20222830	2019063650	0	1	3.9069131	Male	0
7	152690	Handwashing	2052530	20232630	2020043530	1	1	1.3990418	Female	0
7	152690	Handwashing	2052530	20232630	2020043530	1	2	1.9685147	Female	0
7	152690	Handwashing	2052540	20232730	2020053530	1	2	1.9685147	Male	0
7	152690	Handwashing	2052550	20232840	20200352530	0	1	0.11772758	Female	0
7	152690	Handwashing	2052550	20232840	20200352530	0	2	0.68720055	Female	1
7	152690	Handwashing	2052550	20232840	2020064530	1	1	1.4291581	Male	0
7	152690	Handwashing	2052550	20232840	2020064530	1	2	1.9986311	Male	0
7	152690	Handwashing	2052570	20233030	2020083530	1	1	1.5441478	Male	0
7	152690	Handwashing	2052570	20233030	2020083530	1	2	2.110883	Male	0
7	152690	Handwashing	2052590	20233230	2020103530	1	1	1.4702259	Female	0
7	152690	Handwashing	2052590	20233230	2020103530	1	2	2.036961	Female	0
7	152690	Handwashing	2052610	20233430	2020123530	1	1	1.3689254	Male	0
7	152690	Handwashing	2052610	20233430	2020123530	1	2	1.9383984	Male	0
7	152690	Handwashing	2052610	20233430	2020123650	0	1	2.3928816	Female	0
7	152720	Nutrition	2053540	20242730	2021053530	1	1	1.3305955	Female	0
7	152720	Nutrition	2053540	20242730	2021053530	1	2	1.908282	Female	0
7	152720	Nutrition	2053550	20242830	2021062530	0	2	4.2655715	Male	NA
7	152720	Nutrition	2053550	20242830	2021063530	1	1	1.6180698	Male	0
7	152720	Nutrition	2053550	20242830	2021063530	1	2	2.1957563	Male	0
7	152720	Nutrition	2053560	20242930	2021073530	1	1	1.6344969	Female	0
7	152720	Nutrition	2053560	20242930	2021073530	1	2	2.2121834	Female	0
7	152720	Nutrition	2053560	20242940	2021074530	1	1	1.4017796	Female	1
7	152720	Nutrition	2053560	20242940	2021074530	1	2	1.9794661	Female	0
7	152720	Nutrition	2053560	20242950	2021072530	0	2	4.2600958	Male	NA
7	152720	Nutrition	2053560	20242950	2021075530	1	1	1.5523614	Male	1
7	152720	Nutrition	2053560	20242950	2021075530	1	2	2.1300479	Male	1
7	152720	Nutrition	2053570	20243030	2021083530	1	1	1.3661875	Male	0
7	152720	Nutrition	2053570	20243030	2021083530	1	2	1.9438741	Male	0
7	152720	Nutrition	2053580	20243130	2021093530	1	1	1.338809	Female	0
7	152720	Nutrition	2053580	20243130	2021093530	1	2	2.2039699	Female	1
8	152560	Control	2054530	20252630	2022042530	0	2	4.3148528	Female	NA
8	152560	Control	2054530	20252630	2022043530	1	1	1.2128679	Female	1
8	152560	Control	2054530	20252630	2022043530	1	2	2.1136208	Female	0
8	152560	Control	2054540	20252730	2022053530	1	2	1.9110198	Female	0
8	152560	Control	2054550	20252830	2022063530	1	1	1.3607118	Female	0
8	152560	Control	2054550	20252830	2022063530	1	2	2.2614648	Female	0
8	152560	Control	2054560	20252930	2022072530	0	2	4.4024641	Female	NA
8	152560	Control	2054560	20252930	2022073530	1	1	1.0376454	Female	0
8	152560	Control	2054560	20252930	2022073530	1	2	1.9383984	Female	0
8	152560	Control	2054560	20252930	2022073540	1	1	1.0349076	Female	0
8	152560	Control	2054560	20252930	2022073540	1	2	1.9356605	Female	0
8	152560	Control	2054570	20253030	2022083530	1	1	1.2977413	Male	1
8	152560	Control	2054570	20253030	2022083530	1	2	2.1984942	Male	0
8	152560	Control	2054580	20253130	2022093530	1	1	0.99657769	Female	0
8	152560	Control	2054580	20253130	2022093530	1	2	1.8973306	Female	0
8	152560	Control	2054580	20253130	2022093650	0	1	2.4996578	Male	0
8	152560	Control	2054610	20253430	2022123530	1	2	2.0533881	Male	0
8	152560	Control	2054620	20253530	2022133530	1	1	1.2320329	Male	1
8	152560	Control	2054620	20253530	2022133530	1	2	2.1327858	Male	0
8	152560	Control	2054630	20253630	2022143530	1	1	1.21013	Female	0
8	152560	Control	2054630	20253630	2022143530	1	2	2.110883	Female	0
8	152560	Control	2054640	20253730	2022153530	1	1	0.93360712	Female	0
8	152560	Control	2054640	20253730	2022153530	1	2	1.83436	Female	0
8	152600	WSH	2057530	20282630	2025043530	1	1	1.1334702	Male	1
8	152600	WSH	2057530	20282630	2025043530	1	2	2.2149213	Male	0
8	152600	WSH	2057540	20282730	2025053530	1	1	1.1635866	Male	0
8	152600	WSH	2057540	20282730	2025053530	1	2	2.0643395	Male	0
8	152600	WSH	2057550	20282830	2025063530	1	1	1.1225188	Male	0
8	152600	WSH	2057550	20282830	2025063530	1	2	2.0232717	Male	1
8	152600	WSH	2057570	20283030	2025083530	1	1	1.026694	Female	1
8	152600	WSH	2057570	20283030	2025083530	1	2	2.0013689	Female	1
8	152600	WSH	2057580	20283130	2025093530	1	1	1.3059548	Male	0
8	152600	WSH	2057580	20283130	2025093530	1	2	2.2067077	Male	0
8	152600	WSH	2057590	20283230	2025103530	1	1	1.2895277	Male	0
8	152600	WSH	2057590	20283230	2025103530	1	2	2.1902806	Male	1
8	152590	Nutrition	2058530	20292630	2026043530	1	1	1.0896646	Male	0
8	152590	Nutrition	2058530	20292630	2026043530	1	2	1.9739904	Male	0
8	152590	Nutrition	2058540	20292730	2026053530	1	1	1.1115674	Male	0
8	152590	Nutrition	2058540	20292730	2026053530	1	2	1.9958932	Male	0
8	152590	Nutrition	2058550	20292830	2026063530	1	1	1.0130048	Male	1
8	152590	Nutrition	2058550	20292830	2026063530	1	2	1.8973306	Male	0
8	152590	Nutrition	2058570	20293030	2026083530	1	2	1.9520876	Female	0
8	152590	Nutrition	2058590	20293230	2026103530	1	1	0.97193703	Male	0
8	152590	Nutrition	2058590	20293230	2026103530	1	2	1.8562628	Male	0
8	152590	Nutrition	2058590	20293230	2026103650	0	1	2.0260096	Female	0
8	152590	Nutrition	2058600	20293330	2026113530	1	2	2.1300479	Male	0
8	152590	Nutrition	2058610	20293430	2026123530	1	1	0.87611225	Female	1
8	152590	Nutrition	2058610	20293430	2026123530	1	2	1.7221081	Female	1
8	152590	Nutrition	2058620	20293530	2026133530	1	2	2.3216975	Female	1
8	152570	Sanitation	2059540	20302730	20270242530	0	2	NA	Female	NA
8	152570	Sanitation	2059540	20302730	2027053530	1	1	1.1362081	Male	1
8	152570	Sanitation	2059540	20302730	2027053530	1	2	2.0150582	Male	0
8	152570	Sanitation	2059550	20302830	2027063530	1	1	1.3196441	Male	0
8	152570	Sanitation	2059550	20302830	2027063530	1	2	2.1984942	Male	0
8	152570	Sanitation	2059560	20302930	2027073530	1	1	1.3169062	Female	0
8	152570	Sanitation	2059560	20302930	2027073530	1	2	2.1957563	Female	0
8	152570	Sanitation	2059580	20303130	2027093530	1	1	0.99931554	Female	1
8	152570	Sanitation	2059580	20303130	2027093530	1	2	1.8781656	Female	1
8	152570	Sanitation	2059590	20303230	2027103530	1	1	0.96919918	Male	0
8	152570	Sanitation	2059590	20303230	2027103530	1	2	1.8480493	Male	0
8	152600	WSH	2060530	20312630	2028043530	1	1	1.2511978	Female	0
8	152600	WSH	2060530	20312630	2028043530	1	2	2.1519507	Female	0
8	152600	WSH	2060540	20312730	2028053530	1	1	1.2867899	Male	0
8	152600	WSH	2060540	20312730	2028053530	1	2	2.1875428	Male	0
8	152600	WSH	2060550	20312830	2028062530	0	2	3.8603696	Male	NA
8	152600	WSH	2060550	20312830	2028063530	1	2	1.9219713	Male	0
8	152600	WSH	2060570	20313030	2028083530	1	1	1.045859	Female	0
8	152600	WSH	2060570	20313030	2028083530	1	2	1.9466119	Female	0
8	152600	WSH	2060580	20313130	2028093530	1	1	0.93086927	Male	1
8	152600	WSH	2060580	20313130	2028093530	1	2	1.8316222	Male	0
8	152600	WSH	2060590	20313230	2028103530	1	1	0.94729637	Female	0
8	152600	WSH	2060590	20313230	2028103530	1	2	1.8480493	Female	1
8	152590	Nutrition	2066530	20372630	2034042530	0	1	2.7980835	Male	0
8	152590	Nutrition	2066530	20372630	2034042530	0	2	3.6824093	Male	NA
8	152590	Nutrition	2066530	20372630	2034043530	1	1	1.0841889	Male	0
8	152590	Nutrition	2066530	20372630	2034043530	1	2	1.9685147	Male	0
8	152590	Nutrition	2066560	20372930	2034073530	1	2	2.1930185	Male	NA
8	152570	Sanitation	2067530	20382630	2035042530	0	2	4.0903491	Female	NA
8	152570	Sanitation	2067530	20382630	2035043530	1	1	1.0924025	Female	1
8	152570	Sanitation	2067530	20382630	2035043530	1	2	1.9329227	Female	0
8	152570	Sanitation	2067540	20382730	2035053530	1	1	1.2785763	Female	0
8	152570	Sanitation	2067550	20382830	2035063530	1	1	1.0294319	Female	0
8	152570	Sanitation	2067550	20382830	2035063530	1	2	1.908282	Female	1
8	152570	Sanitation	2067560	20382930	2035073530	1	1	1.0130048	Female	0
8	152570	Sanitation	2067560	20382930	2035073530	1	2	1.8918549	Female	0
8	152570	Sanitation	2067570	20383030	2035083530	1	1	1.0568104	Female	0
8	152570	Sanitation	2067570	20383030	2035083530	1	2	1.9356605	Female	0
8	152570	Sanitation	2067570	20383030	2035083650	0	1	2.4339493	Female	0
8	152570	Sanitation	2067580	20383130	2035093530	1	1	1.026694	Male	0
8	152570	Sanitation	2067580	20383130	2035093530	1	2	1.9055441	Male	0
7	152610	Water	2069540	20402730	2037053530	1	1	1.0212183	Female	0
7	152610	Water	2069540	20402730	2037053530	1	2	1.9110198	Female	0
7	152610	Water	2069550	20402830	2037063530	1	1	1.2511978	Male	1
7	152610	Water	2069550	20402830	2037063530	1	2	2.1409993	Male	0
7	152610	Water	2069560	20402930	2037073530	1	1	1.1608487	Female	1
7	152610	Water	2069560	20402930	2037073530	1	2	2.0506502	Female	0
7	152610	Water	2069570	20403030	2037083530	1	1	1.0020534	Female	0
7	152610	Water	2069570	20403030	2037083530	1	2	1.8918549	Female	1
7	152610	Water	2069580	20403130	2037093530	1	2	1.9438741	Male	1
7	152610	Water	2070530	20412630	2038042530	0	2	4.3559206	Female	NA
7	152610	Water	2070530	20412630	2038043530	1	1	1.0431211	Male	0
7	152610	Water	2070530	20412630	2038043530	1	2	1.9329227	Male	0
7	152610	Water	2070540	20412730	2038053530	1	1	1.0951403	Female	1
7	152610	Water	2070540	20412730	2038053530	1	2	2.2614648	Female	0
7	152610	Water	2070560	20412930	2038073530	1	1	1.0376454	Female	0
7	152610	Water	2070560	20412930	2038073530	1	2	1.927447	Female	0
7	152610	Water	2070570	20413030	2038083530	1	1	1.0047912	Female	1
7	152610	Water	2070570	20413030	2038083530	1	2	1.8945927	Female	0
7	152610	Water	2070580	20413130	2038093530	1	1	0.95003422	Male	1
7	152610	Water	2070580	20413130	2038093530	1	2	1.8015058	Male	1
9	152650	WSH	2071530	20422630	2039043530	1	1	1.045859	Male	1
9	152650	WSH	2071540	20422730	2039053530	1	2	2.2039699	Female	1
9	152650	WSH	2071550	20422830	2039063530	1	1	0.93908282	Male	0
9	152650	WSH	2071550	20422830	2039063530	1	2	1.8425736	Male	0
9	152650	WSH	2071560	20422930	2039073530	1	2	2.0752909	Male	0
9	152650	WSH	2071570	20423030	2039083530	1	1	1.2183436	Male	0
9	152650	WSH	2071570	20423030	2039083530	1	2	2.0807666	Male	0
8	152670	Passive Control	2072530	20432630	2040043530	1	1	1.2511978	Female	1
8	152670	Passive Control	2072530	20432630	2040043530	1	2	2.2039699	Female	0
8	152670	Passive Control	2072540	20432730	2040053530	1	2	2.201232	Female	0
8	152670	Passive Control	2072550	20432830	2040063530	1	1	1.1389459	Male	0
8	152670	Passive Control	2072550	20432830	2040063530	1	2	2.091718	Male	0
8	152670	Passive Control	2072560	20432930	2040073530	1	1	0.97193703	Male	1
8	152670	Passive Control	2072560	20432930	2040073530	1	2	1.9247091	Male	0
8	152670	Passive Control	2072570	20433030	2040083530	1	1	1.0212183	Female	0
8	152670	Passive Control	2072580	20433130	2040093530	1	2	2.4941821	Female	NA
8	152670	Passive Control	2072610	20433430	2040123530	1	2	2.146475	Male	1
8	152670	Passive Control	2072620	20433530	2040133530	1	1	1.0294319	Female	1
8	152670	Passive Control	2072620	20433530	2040133530	1	2	2.0150582	Female	1
8	152620	Water	2073530	20442630	2041042530	0	1	3.4031485	Female	0
8	152620	Water	2073530	20442630	2041042530	0	2	4.3230664	Female	NA
8	152620	Water	2073530	20442630	2041043530	1	1	1.2183436	Male	0
8	152620	Water	2073530	20442630	2041043530	1	2	2.1382615	Male	0
8	152620	Water	2073540	20442730	2041053530	1	1	0.94455852	Male	0
8	152620	Water	2073540	20442730	2041053530	1	2	1.8644764	Male	0
8	152620	Water	2073540	20442740	2041054530	1	1	0.93360712	Female	1
8	152620	Water	2073540	20442740	2041054530	1	2	1.853525	Female	0
8	152620	Water	2073540	20442740	2041054540	1	1	0.93360712	Male	0
8	152620	Water	2073540	20442740	2041054540	1	2	1.853525	Male	0
8	152620	Water	2073550	20442830	2041063530	1	1	0.63518138	Male	1
8	152620	Water	2073550	20442830	2041063530	1	2	1.5550992	Male	0
8	152620	Water	2073570	20443030	2041083530	1	1	1.0212183	Female	1
8	152620	Water	2073570	20443030	2041083530	1	2	1.9411362	Female	1
8	152620	Water	2073570	20443030	2041083670	0	1	3.1266256	Female	0
8	152620	Water	2073580	20443130	2041093530	1	1	1.1526352	Female	0
8	152620	Water	2073580	20443130	2041093530	1	2	2.072553	Female	1
8	152620	Water	2073590	20443230	2041103530	1	1	1.0157426	Male	1
8	152620	Water	2073590	20443230	2041103530	1	2	1.9356605	Male	1
8	152620	Water	2073600	20443330	2041113530	1	1	0.87611225	Female	1
8	152620	Water	2073600	20443330	2041113530	1	2	1.7960301	Female	0
8	152620	Water	2073610	20443430	2041122530	0	1	3.2717317	Male	0
8	152620	Water	2073610	20443430	2041122530	0	2	4.2436687	Male	NA
8	152620	Water	2073610	20443430	2041123530	1	1	1.1581109	Male	1
8	152620	Water	2073610	20443430	2041123530	1	2	2.1300479	Male	0
8	152640	Nutrition + WSH	2074550	20452830	2042063530	1	1	1.0924025	Male	1
8	152640	Nutrition + WSH	2074550	20452830	2042063530	1	2	1.9931554	Male	0
8	152640	Nutrition + WSH	2074560	20452930	2041072530	0	1	3.2416153	Male	0
8	152640	Nutrition + WSH	2074560	20452930	2041072530	0	2	4.1423682	Male	NA
8	152640	Nutrition + WSH	2074560	20452930	2042073530	1	1	0.93634497	Female	0
8	152640	Nutrition + WSH	2074560	20452930	2042073530	1	2	1.8370979	Female	0
8	152640	Nutrition + WSH	2074570	20453030	2042083530	1	2	1.7357974	Male	0
8	152640	Nutrition + WSH	2074580	20453130	2042093530	1	1	1.045859	Female	0
8	152640	Nutrition + WSH	2074580	20453130	2042093530	1	2	1.9466119	Female	0
8	152640	Nutrition + WSH	2074590	20453230	2042103530	1	1	1.0376454	Female	0
8	152640	Nutrition + WSH	2074590	20453230	2042103530	1	2	1.9383984	Female	0
8	152640	Nutrition + WSH	2074590	20453230	2042103670	0	1	2.7323751	Male	0
8	152640	Nutrition + WSH	2074600	20453330	2042113530	1	2	2.2231348	Female	0
9	152650	WSH	2076530	20472630	2044043530	1	1	1.1471595	Female	0
9	152650	WSH	2076530	20472630	2044043530	1	2	2.0506502	Female	1
9	152650	WSH	2076540	20472730	2044053530	1	1	0.95003422	Female	0
9	152650	WSH	2076540	20472730	2044053530	1	2	1.853525	Female	0
9	152650	WSH	2076550	20472830	2044063530	1	1	1.1033539	Female	0
9	152650	WSH	2076550	20472830	2044063530	1	2	2.0068446	Female	0
9	152650	WSH	2076570	20473030	2044083530	1	1	0.97467488	Female	0
9	152650	WSH	2076570	20473030	2044083530	1	2	1.8781656	Female	1
9	152650	WSH	2076600	20473330	2044113530	1	1	0.94182067	Female	0
9	152650	WSH	2076600	20473330	2044113530	1	2	2.0835044	Female	1
9	152650	WSH	2076600	20473330	2044113680	0	1	2.6776181	Female	0
8	152630	Control	2077530	20482630	2045043530	1	1	1.155373	Male	0
8	152630	Control	2077530	20482630	2045043530	1	2	2.0506502	Male	0
8	152630	Control	2077530	20482630	2045043660	0	1	3.7344285	Female	0
8	152630	Control	2077540	20482730	2045053530	1	2	2.0835044	Female	0
8	152630	Control	2078530	20492630	2046042530	0	2	4.0985626	Male	NA
8	152630	Control	2078530	20492630	2046043530	1	1	1.0513347	Male	0
8	152630	Control	2078530	20492630	2046043530	1	2	1.9466119	Male	1
8	152630	Control	2078540	20492730	2046053530	1	1	1.2375086	Male	1
8	152630	Control	2078540	20492730	2046053530	1	2	2.1327858	Male	0
8	152630	Control	2078560	20492930	2046073530	1	2	2.294319	Female	1
8	152630	Control	2078570	20493030	2046083530	1	1	1.0047912	Male	0
8	152630	Control	2078580	20493130	2046093530	1	1	0.93634497	Male	1
8	152630	Control	2078580	20493130	2046093530	1	2	1.8316222	Male	1
8	152630	Control	2078580	20493130	2046093690	0	1	3.5071869	Female	0
8	152630	Control	2078590	20493230	2046053660	0	1	3.3045859	Male	0
8	152630	Control	2078590	20493230	2046103530	1	1	0.89801506	Female	0
8	152630	Control	2078590	20493230	2046103530	1	2	1.7932923	Female	0
8	152660	Handwashing	2079530	20502630	2047043530	1	1	1.1800137	Male	1
8	152660	Handwashing	2079530	20502630	2047043530	1	2	2.072553	Male	0
8	152660	Handwashing	2079540	20502730	2047053530	1	1	1.0951403	Female	0
8	152660	Handwashing	2079540	20502730	2047053530	1	2	1.9876797	Female	0
8	152660	Handwashing	2079550	20502830	2047063530	1	1	1.174538	Female	0
8	152660	Handwashing	2079550	20502830	2047063530	1	2	2.0670773	Female	0
8	152660	Handwashing	2079550	20502830	2047063670	0	1	3.8685832000000002	Male	1
8	152660	Handwashing	2079550	20502830	2047063680	0	1	NA	Male	0
8	152660	Handwashing	2079560	20502930	2047073530	1	1	1.2621492	Female	0
8	152660	Handwashing	2079560	20502930	2047073530	1	2	2.1546886	Female	0
8	152660	Handwashing	2079560	20502930	2047073540	1	1	1.2621492	Female	0
8	152660	Handwashing	2079560	20502930	2047073540	1	2	2.1546886	Female	0
8	152660	Handwashing	2079570	20503030	2047082530	0	2	4.1067762	Female	NA
8	152660	Handwashing	2079570	20503030	2047083530	1	1	1.2813142	Male	0
8	152660	Handwashing	2079570	20503030	2047083530	1	2	2.1738535	Male	0
8	152660	Handwashing	2079580	20503130	2047093530	1	1	1.0513347	Female	0
8	152660	Handwashing	2079580	20503130	2047093530	1	2	1.9438741	Female	0
8	152660	Handwashing	2079590	20503230	2047103530	1	1	NA	Male	NA
8	152660	Handwashing	2079600	20503330	2047113530	1	2	1.8590007	Male	NA
8	152660	Handwashing	2079610	20503430	20470942530	0	2	0.08761123	Female	0
8	152660	Handwashing	2079610	20503430	2047123530	1	1	1.1033539	Male	1
8	152660	Handwashing	2079610	20503430	2047123530	1	2	2.0670773	Male	0
8	152660	Handwashing	2079620	20503530	2047133530	1	2	1.3470226	Female	1
8	152660	Handwashing	2079630	20503630	2047133670	0	1	3.2908966	Male	0
8	152660	Handwashing	2079630	20503630	2047143530	1	1	0.96646133	Female	0
8	152660	Handwashing	2079630	20503630	2047143530	1	2	1.8590007	Female	0
8	152640	Nutrition + WSH	2080540	20512730	2048053530	1	1	1.119781	Male	1
8	152640	Nutrition + WSH	2080540	20512730	2048053530	1	2	2.0205339	Male	1
8	152640	Nutrition + WSH	2080550	20512830	2048063530	1	2	2.3709788	Female	1
8	152640	Nutrition + WSH	2080570	20513030	2048083530	1	1	0.96646133	Male	0
8	152640	Nutrition + WSH	2080570	20513030	2048083530	1	2	1.8672142	Male	0
8	152640	Nutrition + WSH	2080580	20513130	2048093530	1	2	2.2258727	Female	0
3	142820	Sanitation	2081530	20522630	2049043530	1	1	0.84873374	Male	0
3	142820	Sanitation	2081530	20522630	2049043530	1	2	1.9931554	Male	1
3	142820	Sanitation	2081530	20522630	2049044510	0	1	NA	NA	0
3	142820	Sanitation	2081540	20522730	2049053530	1	1	1.0540726	Male	0
3	142820	Sanitation	2081540	20522730	2049053530	1	2	2.1984942	Male	0
3	142820	Sanitation	2081550	20522830	2049063530	1	2	2.0479124	Female	0
3	142820	Sanitation	2081570	20523030	2049083530	1	1	1.0759754	Male	0
3	142820	Sanitation	2081570	20523030	2049083530	1	2	2.220397	Male	1
3	142820	Sanitation	2081570	20523030	2049084510	0	1	NA	NA	0
3	142820	Sanitation	2081580	20523130	2049093530	1	2	1.8809035	Female	0
3	142830	Passive Control	2083540	20542730	20510242530	0	2	0.06844627	Male	0
3	142830	Passive Control	2083540	20542730	2051053530	1	2	2.275154	Female	0
3	142830	Passive Control	2083550	20542830	20510342530	0	2	1.1471595	Female	1
3	142830	Passive Control	2083550	20542830	2051063530	1	2	2.1409993	Male	0
3	142830	Passive Control	2083560	20542930	2051073530	1	2	1.9520876	Female	1
3	142830	Passive Control	2083580	20543130	2051093530	1	2	2.1081451	Male	0
3	142830	Passive Control	2083610	20543430	2051123530	1	2	1.7768652	Female	0
2	142810	Handwashing	2084530	20552640	2052044530	1	2	2.16564	Male	1
2	142810	Handwashing	2084550	20552830	2052062530	0	2	4.2053388	Female	NA
2	142810	Handwashing	2084550	20552830	2052063530	1	2	2.1218344	Male	1
2	142810	Handwashing	2084570	20553030	2052083530	1	2	2.2094456	Male	0
2	142810	Handwashing	2084580	20553130	2052093530	1	1	0.59411362	Female	1
2	142810	Handwashing	2084580	20553130	2052093530	1	2	1.7330595	Female	0
2	142810	Handwashing	2084580	20553130	2052094510	0	1	NA	NA	NA
2	142810	Handwashing	2084590	20553230	2052103530	1	2	1.9876797	Male	1
2	142810	Handwashing	2084600	20553330	2052113530	1	1	0.58863792	Female	1
2	142810	Handwashing	2084600	20553330	2052113530	1	2	1.7275838	Female	1
2	142810	Handwashing	2084600	20553330	2052114510	0	1	NA	NA	1
2	142810	Handwashing	2084600	20553340	2052114530	1	2	1.9466119	Female	0
2	142810	Handwashing	2084610	20553430	20520942530	0	2	0.27652293	Female	0
2	142810	Handwashing	2084610	20553430	2052123530	1	1	1.0814511	Male	0
2	142810	Handwashing	2084610	20553430	2052123530	1	2	2.220397	Male	0
2	142810	Handwashing	2084620	20553530	20521042530	0	2	0.16974675	Female	0
2	142810	Handwashing	2084620	20553530	2052133530	1	1	0.95550992	Male	0
2	142810	Handwashing	2084620	20553530	2052133530	1	2	2.0944559	Male	1
2	142810	Handwashing	2084630	20553630	2052143530	1	2	1.8699521	Female	0
3	142830	Passive Control	2087540	20582730	2055053530	1	1	1.0102669	Male	0
3	142830	Passive Control	2087540	20582730	2055053530	1	2	2.1765914	Male	0
3	142830	Passive Control	2087580	20583130	2055093530	1	1	1.1279945	Male	0
3	142830	Passive Control	2087580	20583130	2055093530	1	2	2.2614648	Male	1
3	142830	Passive Control	2087580	20583130	2055094510	0	1	NA	NA	0
3	142830	Passive Control	2087590	20583230	2055103530	1	1	0.66255989	Male	1
3	142830	Passive Control	2087590	20583230	2055103530	1	2	1.7960301	Male	0
3	142800	Handwashing	2088540	20592730	20560242530	0	2	0.08761123	Female	0
3	142800	Handwashing	2088540	20592730	2056053530	1	2	1.9247091	Female	0
3	142800	Handwashing	2088550	20592830	2056063530	1	1	0.87611225	Male	0
3	142800	Handwashing	2091550	20622830	2059063530	1	1	1.1307324	Male	0
3	142800	Handwashing	2091550	20622830	2059063530	1	2	2.2642026	Male	0
3	142800	Handwashing	2091570	20623030	2059083530	1	2	1.9247091	Female	NA
3	142820	Sanitation	2092530	20632630	2060043530	1	1	0.97467488	Male	1
3	142820	Sanitation	2092530	20632630	2060043530	1	2	2.1437372	Male	0
3	142820	Sanitation	2092540	20632730	2060053530	1	1	1.1937029	Male	0
3	142820	Sanitation	2092540	20632730	2060053530	1	2	2.3627652	Male	1
3	142820	Sanitation	2092540	20632730	2060054510	0	1	NA	NA	0
3	142820	Sanitation	2092550	20632830	2060063530	1	2	2.1136208	Male	0
3	142820	Sanitation	2092560	20632930	2060073530	1	2	2.0123203	Male	1
3	142820	Sanitation	2092570	20633030	2060083530	1	1	0.88158795	Female	0
3	142820	Sanitation	2092570	20633030	2060083530	1	2	2.0260096	Female	0
3	142820	Sanitation	2092570	20633030	2060084510	0	1	NA	NA	0
3	142820	Sanitation	2092580	20633130	20600642530	0	2	0.5065024	Female	NA
3	142820	Sanitation	2092580	20633130	2060093530	1	2	1.8288843	Female	0
3	142680	WSH	2094560	20652930	2062073530	1	2	1.927447	Male	0
3	142700	Nutrition	2096530	20672630	2064043530	1	1	1.1115674	Male	0
3	142700	Nutrition	2096550	20672830	2064063530	1	1	0.84873374	Male	0
3	142700	Nutrition	2096560	20672930	2064073530	1	1	1.1225188	Male	0
3	142700	Nutrition	2096570	20673030	2064082530	0	2	3.9370294	Female	NA
3	142700	Nutrition	2096570	20673030	2064083530	1	1	0.57221081	Male	0
3	142700	Nutrition	2096570	20673030	2064083530	1	2	1.6974675	Male	0
3	142700	Nutrition	2096570	20673030	2064084510	0	1	NA	NA	0
3	142700	Nutrition	2096580	20673130	2064093530	1	1	1.0951403	Male	0
3	142700	Nutrition	2096580	20673130	2064093530	1	2	2.220397	Male	0
3	142700	Nutrition	2096580	20673130	2064094510	0	1	NA	NA	0
3	142690	Nutrition + WSH	2097550	20682830	2065063530	1	2	2.2477755	Female	0
3	142690	Nutrition + WSH	2097570	20683030	2065083530	1	1	0.92539357	Female	1
3	142690	Nutrition + WSH	2097570	20683030	2065083530	1	2	2.0396988	Female	0
3	142690	Nutrition + WSH	2097570	20683030	2065084510	0	1	NA	NA	0
3	142690	Nutrition + WSH	2097580	20683130	2065093530	1	1	0.96919918	Male	0
3	142690	Nutrition + WSH	2097580	20683130	2065093530	1	2	2.0835044	Male	0
3	142690	Nutrition + WSH	2097580	20683130	2065094510	0	1	NA	NA	0
3	142690	Nutrition + WSH	2097600	20683330	2065113530	1	1	1.1170431	Female	0
3	142690	Nutrition + WSH	2097600	20683330	2065114510	0	1	NA	NA	0
3	142690	Nutrition + WSH	2097610	20683430	2065123530	1	1	1.0841889	Male	0
3	142690	Nutrition + WSH	2097610	20683430	2065123530	1	2	2.1984942	Male	0
3	142690	Nutrition + WSH	2097620	20683530	2065133530	1	1	1.0540726	Female	0
3	142690	Nutrition + WSH	2097620	20683530	2065133530	1	2	2.1683778	Female	0
3	142670	Control	2098530	20692630	2066043530	1	1	0.99931554	Male	1
3	142670	Control	2098530	20692630	2066043530	1	2	2.1218344	Male	1
3	142670	Control	2098530	20692630	2066044510	0	1	NA	NA	0
3	142670	Control	2098540	20692730	2066053530	1	1	0.7063655	Male	0
3	142670	Control	2098540	20692730	2066054510	0	1	NA	NA	0
3	142670	Control	2098560	20692930	2066073530	1	1	1.1389459	Male	0
3	142670	Control	2098560	20692930	2066073530	1	2	2.2997947	Male	0
3	142700	Nutrition	2099530	20702630	20670142530	0	2	0.40520192	Male	1
3	142700	Nutrition	2099530	20702630	2067043530	1	1	1.174538	Male	0
3	142700	Nutrition	2099530	20702630	2067043530	1	2	2.2997947	Male	0
3	142700	Nutrition	2099540	20702730	20670242530	0	2	0.31211499	Male	1
3	142700	Nutrition	2099540	20702730	2067053530	1	2	2.2286105	Female	0
3	142700	Nutrition	2099550	20702830	20670342530	0	2	0.3394935	Female	0
3	142700	Nutrition	2099550	20702830	2067063530	1	1	1.1663244	Male	0
3	142700	Nutrition	2099550	20702830	2067063530	1	2	2.2915811	Male	0
3	142680	WSH	2100530	20712630	2068042530	0	2	2.8637919	Female	NA
3	142680	WSH	2100530	20712630	2068043530	1	1	1.0978782	Female	0
3	142680	WSH	2100530	20712630	2068043530	1	2	2.2121834	Female	1
3	142680	WSH	2100550	20712830	2068063530	1	1	0.862423	Female	0
3	142680	WSH	2100550	20712830	2068064510	0	1	NA	NA	0
3	142680	WSH	2100560	20712930	2068073530	1	1	0.99657769	Male	0
3	142680	WSH	2100560	20712930	2068073530	1	2	2.110883	Male	1
3	142680	WSH	2100560	20712930	2068074510	0	1	NA	NA	0
3	142680	WSH	2100570	20713030	2068083530	1	1	0.94729637	Female	1
3	142680	WSH	2100570	20713030	2068083530	1	2	2.0616016	Female	0
3	142680	WSH	2100580	20713130	2068093530	1	1	0.8733744	Female	1
3	142680	WSH	2100580	20713130	2068093530	1	2	1.9876797	Female	1
3	142710	Water	2101530	20722660	2069042540	0	2	4.2628337	Female	NA
3	142710	Water	2101530	20722660	2069046530	1	1	0.81861739	Male	0
3	142710	Water	2101530	20722660	2069046530	1	2	1.9466119	Male	0
3	142710	Water	2101530	20722670	2069042550	0	2	4.1916496	Female	NA
3	142710	Water	2101530	20722670	20690182530	0	2	0.90075291	Male	0
3	142710	Water	2101530	20722670	2069047530	1	1	1.1362081	Male	0
3	142710	Water	2101530	20722670	2069047530	1	2	2.2642026	Male	0
3	142710	Water	2101550	20722830	2069063530	1	1	1.0157426	Male	0
3	142710	Water	2101550	20722830	2069063530	1	2	2.1437372	Male	0
3	142710	Water	2101560	20722930	2069073530	1	1	0.84052019	Female	0
3	142710	Water	2101560	20722930	2069073530	1	2	1.9685147	Female	1
3	142710	Water	2101570	20723030	2069083530	1	1	1.0349076	Male	0
3	142710	Water	2101570	20723030	2069083530	1	2	2.1629021	Male	0
3	142710	Water	2101580	20723130	2069093530	1	1	1.1252567	Female	0
3	142720	Control	2102530	20732630	2070043530	1	1	0.88706366	Female	1
3	142720	Control	2102530	20732630	2070043530	1	2	2.0150582	Female	0
3	142720	Control	2102530	20732630	2070044510	0	1	NA	NA	0
3	142720	Control	2102530	20732640	2070044530	1	2	1.9301848	Female	0
3	142720	Control	2102550	20732830	2070063530	1	1	1.0376454	Male	0
3	142720	Control	2102550	20732830	2070063530	1	2	2.16564	Male	0
3	142720	Control	2102560	20732930	2070073530	1	1	1.1334702	Male	0
3	142720	Control	2102570	20733030	2070083530	1	2	2.0752909	Male	0
3	142720	Control	2102580	20733130	20700642530	0	2	0.08487337	Female	0
3	142720	Control	2102580	20733130	2070093530	1	2	2.2395619	Male	1
3	142720	Control	2102590	20733230	2070103530	1	1	0.96098563	Female	0
3	142720	Control	2102590	20733230	2070103530	1	2	2.0889802	Female	0
3	142720	Control	2102590	20733230	2070104510	0	1	NA	NA	0
3	142720	Control	2102600	20733330	2070113530	1	2	1.8973306	Female	1
3	142720	Control	2102610	20733430	20700942530	0	2	0.16974675	Male	1
3	142720	Control	2102610	20733430	2070123530	1	1	0.85968515	Male	0
3	142720	Control	2102610	20733430	2070123530	1	2	1.9876797	Male	1
3	142720	Control	2102610	20733430	2070124510	0	1	NA	NA	0
3	142720	Control	2102620	20733530	2070133530	1	2	1.9904175	Female	0
3	142720	Control	2102630	20733630	2070143530	1	2	1.7029432	Female	1
3	142670	Control	2105530	20762630	2073043530	1	1	0.91718001	Female	0
3	142670	Control	2105530	20762630	2073044510	0	1	NA	NA	0
3	142670	Control	2105550	20762830	2073063530	1	2	2.0451745	Male	0
3	142670	Control	2105560	20762930	2073073530	1	1	1.0759754	Female	0
3	142670	Control	2105560	20762930	2073073530	1	2	2.1984942	Female	0
3	142670	Control	2105560	20762930	2073074510	0	1	NA	NA	0
1	142610	Nutrition	2110530	20812630	2078043530	1	1	1.1635866	Female	0
1	142610	Nutrition	2110530	20812630	2078043530	1	2	2.2669405	Female	0
1	142610	Nutrition	2110550	20812830	2078063530	1	1	0.99657769	Male	0
1	142610	Nutrition	2110550	20812830	2078063530	1	2	2.0999316	Male	0
1	142610	Nutrition	2110550	20812830	2078064510	0	1	NA	NA	0
1	142610	Nutrition	2110560	20812930	2078073530	1	2	2.0123203	Female	0
1	142610	Nutrition	2110580	20813130	2078093530	1	1	0.64065708	Female	0
1	142610	Nutrition	2110580	20813130	2078093530	1	2	1.744011	Female	0
1	142610	Nutrition	2114540	20852740	2082054530	1	1	1.0321697	Female	0
1	142610	Nutrition	2114540	20852740	2082054530	1	2	2.1355236	Female	0
1	142610	Nutrition	2114550	20852830	2082063530	1	2	2.0314853	Female	1
1	142610	Nutrition	2114560	20852930	2082073530	1	2	2.1546886	Male	0
1	142610	Nutrition	2114570	20853030	2082083530	1	1	0.76933607	Female	0
1	142610	Nutrition	2114570	20853030	2082083530	1	2	1.8726899	Female	0
1	142610	Nutrition	2114570	20853030	2082084510	0	1	NA	NA	0
1	142610	Nutrition	2114580	20853130	2082093530	1	2	1.9657769	Female	0
1	142620	Handwashing	2116540	20872730	2084053530	1	2	2.1409993	Female	0
1	142620	Handwashing	2116540	20872740	2084054530	1	2	2.0451745	Male	0
1	142620	Handwashing	2116570	20873030	2084083530	1	1	0.72279261	Male	0
1	142620	Handwashing	2116570	20873030	2084083530	1	2	1.8288843	Male	0
1	142620	Handwashing	2116580	20873130	2084093530	1	1	0.80766598	Male	0
1	142620	Handwashing	2116580	20873130	2084093530	1	2	1.9137577	Male	0
1	142620	Handwashing	2116580	20873130	2084094510	0	1	NA	NA	0
1	142630	Water	2117530	20882630	2085042530	0	2	3.9561944000000002	Female	NA
1	142630	Water	2117530	20882630	2085043530	1	1	0.71457906	Male	0
1	142630	Water	2117530	20882630	2085043530	1	2	1.8644764	Male	0
1	142630	Water	2117530	20882630	2085044510	0	1	NA	NA	0
1	142630	Water	2117540	20882730	2085053530	1	2	2.0971937	Female	0
1	142630	Water	2117550	20882830	2085063530	1	1	1.0896646	Male	0
1	142630	Water	2117550	20882830	2085063530	1	2	2.1984942	Male	0
1	142630	Water	2117550	20882830	2085064510	0	1	NA	NA	0
1	142630	Water	2117560	20882930	2085073530	1	1	1.0869268	Female	0
1	142630	Water	2117560	20882930	2085073530	1	2	2.1957563	Female	0
1	142630	Water	2117560	20882940	2085074530	1	2	1.9493498	Female	1
1	142630	Water	2117570	20883030	2085083530	1	2	2.2094456	Female	0
1	142630	Water	2117580	20883130	2085093530	1	2	2.2450376	Male	0
1	142630	Water	2117590	20883230	2085103530	1	1	0.63518138	Female	0
1	142630	Water	2117590	20883230	2085104510	0	1	NA	NA	0
1	142640	Nutrition + WSH	2118530	20892630	2086043530	1	2	1.889117	Female	1
1	142640	Nutrition + WSH	2118540	20892730	2086053530	1	2	2.1738535	Male	NA
1	142640	Nutrition + WSH	2118550	20892830	2086063530	1	1	0.96919918	Male	1
1	142640	Nutrition + WSH	2118550	20892830	2086063530	1	2	2.0561259	Male	0
1	142630	Water	2119540	20902730	2087053530	1	2	2.1273101	Male	0
1	142630	Water	2119540	20902740	2087054530	1	2	1.9438741	Female	0
1	142620	Handwashing	2120540	20912730	2088052530	0	2	4.1916496	Female	NA
1	142620	Handwashing	2120540	20912730	2088053530	1	1	1.026694	Female	0
1	142620	Handwashing	2120540	20912730	2088053530	1	2	2.1327858	Female	1
1	142620	Handwashing	2120540	20912730	2088054510	0	1	NA	NA	0
1	142620	Handwashing	2120570	20913030	2088083530	1	1	1.0349076	Female	0
1	142620	Handwashing	2120570	20913030	2088083530	1	2	2.1409993	Female	0
1	142620	Handwashing	2120570	20913030	2088084510	0	1	NA	NA	0
1	142620	Handwashing	2120580	20913130	2088093530	1	2	2.0588638	Male	1
1	142620	Handwashing	2120590	20913240	2088104530	1	2	2.16564	Male	0
1	142620	Handwashing	2120590	20913250	2088105530	1	1	0.85968515	Female	0
1	142620	Handwashing	2120590	20913250	2088105530	1	2	1.9657769	Female	0
1	142620	Handwashing	2120600	20913330	2088112530	0	2	4.0793977	Female	NA
1	142620	Handwashing	2120600	20913330	2088113530	1	2	1.779603	Female	1
1	142620	Handwashing	2120610	20913430	2088122530	0	2	3.6632444	Male	NA
1	142620	Handwashing	2120610	20913430	2088123530	1	2	1.7577002	Male	0
1	142650	Passive Control	2121540	20922730	2089053530	1	1	0.90622861	Male	0
1	142650	Passive Control	2121540	20922730	2089053530	1	2	2.0123203	Male	0
1	142650	Passive Control	2121540	20922730	2089054510	0	1	NA	NA	0
1	142650	Passive Control	2121550	20922830	2089063530	1	1	1.0841889	Male	0
1	142650	Passive Control	2121550	20922830	2089063530	1	2	2.1902806	Male	0
1	142650	Passive Control	2121560	20922940	2089074530	1	2	1.5003422	Female	1
1	142650	Passive Control	2121570	20923030	2089083530	1	1	1.0595483	Male	0
1	142650	Passive Control	2121570	20923030	2089083530	1	2	2.16564	Male	0
1	142650	Passive Control	2121570	20923030	2089084510	0	1	NA	NA	0
1	142650	Passive Control	2121570	20923040	2089084530	1	1	0.98015058	Male	0
1	142650	Passive Control	2121570	20923040	2089084530	1	2	2.0862423	Male	1
1	142650	Passive Control	2121570	20923040	2089085510	0	1	NA	NA	0
1	142650	Passive Control	2121580	20923130	2089093530	1	1	0.91170431	Male	0
1	142650	Passive Control	2121580	20923130	2089093530	1	2	2.017796	Male	0
1	142650	Passive Control	2121580	20923130	2089094510	0	1	NA	NA	0
1	142650	Passive Control	2121590	20923230	2089103530	1	1	0.57494867	Male	0
1	142650	Passive Control	2121590	20923230	2089103530	1	2	1.6810404	Male	1
1	142640	Nutrition + WSH	2122530	20932630	2090042530	0	2	4.2956879	Male	NA
1	142640	Nutrition + WSH	2122530	20932630	2090043530	1	2	2.1190965	Female	1
1	142640	Nutrition + WSH	2122530	20932640	2090044530	1	1	0.6899384	Male	0
1	142640	Nutrition + WSH	2122540	20932730	2090053530	1	1	1.0568104	Male	1
1	142640	Nutrition + WSH	2122540	20932730	2090053530	1	2	2.1437372	Male	1
1	142640	Nutrition + WSH	2122550	20932830	2090063530	1	1	0.79123888	Female	0
1	142640	Nutrition + WSH	2122550	20932830	2090063530	1	2	1.8781656	Female	0
1	142640	Nutrition + WSH	2122560	20932930	20900442530	0	2	0.24914442	Male	0
1	142640	Nutrition + WSH	2122560	20932930	2090073530	1	2	2.2368241	Male	0
1	142640	Nutrition + WSH	2122580	20933130	2090093530	1	1	0.88980151	Male	0
1	142640	Nutrition + WSH	2122580	20933130	2090093530	1	2	1.9767283	Male	0
1	142640	Nutrition + WSH	2122580	20933130	2090094510	0	1	NA	NA	0
1	142640	Nutrition + WSH	2122590	20933230	2090103530	1	1	0.91444216	Female	0
1	142640	Nutrition + WSH	2122590	20933230	2090103530	1	2	2.0013689	Female	0
1	142640	Nutrition + WSH	2122600	20933330	2090113530	1	1	0.7118412	Male	0
1	142640	Nutrition + WSH	2122600	20933330	2090113530	1	2	1.798768	Male	0
1	142640	Nutrition + WSH	2122600	20933330	2090114510	0	1	NA	NA	0
1	142640	Nutrition + WSH	2122610	20933430	2090123530	1	2	1.9329227	Male	0
1	142660	Sanitation	2123540	20942730	2091052530	0	2	4.4052019	Female	NA
1	142660	Sanitation	2123540	20942730	2091053530	1	1	0.79671458	Female	0
1	142660	Sanitation	2123540	20942730	2091053530	1	2	1.9055441	Female	0
1	142660	Sanitation	2123540	20942730	2091054510	0	1	NA	NA	0
1	142660	Sanitation	2123550	20942830	2091062530	0	2	3.9780972	Female	NA
1	142660	Sanitation	2123550	20942830	20910342530	0	2	0.183436	Female	1
1	142660	Sanitation	2123550	20942830	2091063530	1	2	1.7686516	Female	1
1	142660	Sanitation	2123560	20942930	2091073530	1	2	2.0971937	Male	1
1	142660	Sanitation	2123570	20943030	2091082530	0	2	3.9753593	Male	NA
1	142660	Sanitation	2123570	20943030	2091083530	1	1	0.93360712	Male	0
1	142660	Sanitation	2123570	20943030	2091083530	1	2	2.0424367	Male	0
1	142660	Sanitation	2123570	20943030	2091084510	0	1	NA	NA	0
1	142660	Sanitation	2123580	20943130	2091093530	1	1	1.0239562	Male	0
1	142660	Sanitation	2123580	20943130	2091093530	1	2	2.1327858	Male	0
1	142660	Sanitation	2123580	20943130	2091093540	1	1	1.0239562	Male	0
1	142660	Sanitation	2123580	20943130	2091093540	1	2	2.1327858	Male	1
1	142660	Sanitation	2123590	20943230	2091103530	1	1	1.0704997	Female	0
1	142660	Sanitation	2123590	20943230	2091103530	1	2	2.1793292	Female	0
1	142660	Sanitation	2123600	20943330	2091113530	1	1	1.0239562	Female	0
1	142660	Sanitation	2123600	20943330	2091113530	1	2	2.1327858	Female	0
1	142660	Sanitation	2123610	20943430	2091123530	1	1	0.82135524	Male	0
1	142660	Sanitation	2123610	20943430	2091123530	1	2	1.9712526	Male	0
1	142660	Sanitation	2123610	20943430	2091124510	0	1	NA	NA	0
1	142660	Sanitation	2123620	20943530	2091133530	1	1	0.78028747	Male	1
1	142660	Sanitation	2123620	20943530	2091133530	1	2	1.889117	Male	0
1	142660	Sanitation	2123630	20943630	2091143530	1	1	0.74195756	Male	0
1	142660	Sanitation	2123630	20943630	2091143530	1	2	1.8507871	Male	1
1	142660	Sanitation	2123630	20943630	2091144510	0	1	NA	NA	0
1	142660	Sanitation	2123640	20943730	2091153530	1	1	1.0787132	Male	0
1	142660	Sanitation	2123640	20943730	2091153530	1	2	2.1875428	Male	0
1	142660	Sanitation	2123640	20943730	2091154510	0	1	NA	NA	0
1	142660	Sanitation	2123650	20943830	2091163530	1	1	0.64613279	Male	1
1	142660	Sanitation	2123650	20943830	2091163530	1	2	1.7549624	Male	1
9	152750	Control	2125530	20962630	2093042530	0	2	4.1368925	Female	NA
9	152750	Control	2125530	20962630	2093043530	1	1	1.0568104	Male	0
9	152750	Control	2125530	20962630	2093043530	1	2	1.8973306	Male	NA
9	152750	Control	2125550	20962830	2093063530	1	2	2.1437372	Male	0
9	152750	Control	2125560	20962930	2093073530	1	2	2.0944559	Female	0
9	152750	Control	2125560	20962940	2093074530	1	1	1.1772758	Female	0
9	152750	Control	2125560	20962940	2093074530	1	2	2.0424367	Female	0
9	152750	Control	2125570	20963030	2093083530	1	1	0.79671458	Male	1
9	152750	Control	2125570	20963030	2093083530	1	2	1.6618754	Male	1
9	152750	Control	2125580	20963130	2093093530	1	2	2.255989	Male	0
9	152750	Control	2125590	20963230	2093103530	1	2	1.9794661	Male	0
9	152750	Control	2125600	20963330	2093113530	1	1	0.95277207	Male	1
9	152750	Control	2125600	20963330	2093113530	1	2	1.8179329	Male	0
9	152740	Passive Control	2127530	20982630	2095043530	1	1	1.3470226	Male	1
9	152740	Passive Control	2127530	20982630	2095043530	1	2	1.9383984	Male	0
9	152740	Passive Control	2127540	20982730	2095053530	1	1	1.6454483	Female	0
9	152740	Passive Control	2127540	20982730	2095053530	1	2	2.2368241	Female	0
9	152740	Passive Control	2127560	20982930	2095073530	1	1	1.284052	Male	1
9	152740	Passive Control	2127560	20982930	2095073530	1	2	2.1601643	Male	1
9	152740	Passive Control	2127580	20983130	20950642530	0	2	0.32580424	Female	1
9	152740	Passive Control	2127580	20983130	2095093530	1	1	1.5523614	Male	1
9	152740	Passive Control	2127580	20983130	2095093530	1	2	2.1437372	Male	1
9	152740	Passive Control	2128540	20992730	2096053530	1	1	1.1964408	Male	0
9	152740	Passive Control	2128540	20992730	2096053530	1	2	1.8097194	Male	0
9	152740	Passive Control	2128550	20992830	2096063530	1	1	1.1964408	Male	0
9	152740	Passive Control	2128550	20992830	2096063530	1	2	2.072553	Male	0
9	152740	Passive Control	2128570	20993030	2096083530	1	1	1.3716632	Male	0
9	152740	Passive Control	2128570	20993030	2096083530	1	2	1.963039	Male	0
9	152740	Passive Control	2128580	20993130	2096093530	1	1	1.4921287	Male	0
9	152740	Passive Control	2128580	20993130	2096093530	1	2	2.0835044	Male	1
9	152740	Passive Control	2128590	20993230	2096103530	1	2	2.146475	Male	0
9	152760	Water	2129540	21002730	2097052530	0	2	4.3531828	Female	NA
9	152760	Water	2129540	21002730	2097053530	1	1	1.4154689	Female	0
9	152760	Water	2129540	21002730	2097053530	1	2	1.9712526	Female	0
9	152760	Water	2129550	21002830	2097063530	1	2	1.9192334	Female	1
9	152760	Water	2129560	21002930	2097073530	1	1	1.4072553	Male	0
9	152760	Water	2129560	21002930	2097073530	1	2	1.963039	Male	0
9	152760	Water	2129570	21003030	2097083530	1	1	1.4072553	Female	0
9	152760	Water	2129570	21003030	2097083530	1	2	1.963039	Female	1
9	152760	Water	2129590	21003230	2097103530	1	1	1.3442847	Female	0
9	152760	Water	2129590	21003230	2097103530	1	2	1.9000684	Female	0
9	152790	Sanitation	2131530	21022630	20990142530	0	2	0.39972621	Male	1
9	152790	Sanitation	2131530	21022630	2099043530	1	1	1.3086927	Female	0
9	152790	Sanitation	2131530	21022630	2099043530	1	2	2.1848049	Female	0
9	152790	Sanitation	2131530	21022640	2099044530	1	1	1.3059548	Male	0
9	152790	Sanitation	2131540	21022730	2099052530	0	1	2.9514031	Female	0
9	152790	Sanitation	2131540	21022730	2099053530	1	1	1.0759754	Male	1
9	152790	Sanitation	2131540	21022740	2099054530	1	1	1.24846	Male	0
9	152790	Sanitation	2131540	21022740	2099054530	1	2	2.1245722	Male	0
9	152790	Sanitation	2131550	21022830	2099063530	1	1	0.96646133	Male	0
9	152790	Sanitation	2131550	21022830	2099063530	1	2	1.8234086	Male	0
9	152790	Sanitation	2131560	21022930	2099073530	1	1	1.1307324	Male	1
9	152790	Sanitation	2131560	21022930	2099073530	1	2	2.0068446	Male	1
9	152790	Sanitation	2131570	21023030	2099083530	1	1	1.1088296	Male	0
9	152790	Sanitation	2131570	21023030	2099083530	1	2	1.9849418	Male	0
9	152770	Control	2132530	21032630	2100043530	1	1	1.0349076	Male	0
9	152770	Control	2132530	21032630	2100043530	1	2	1.8781656	Male	0
9	152770	Control	2132540	21032730	2100053530	1	1	1.3059548	Female	0
9	152770	Control	2132540	21032730	2100053530	1	2	2.1300479	Female	0
9	152770	Control	2132550	21032830	2100062530	0	2	4.0711841	Female	NA
9	152770	Control	2132550	21032830	2100063530	1	2	2.0506502	Female	1
9	152770	Control	2132550	21032830	2100063540	1	2	2.0506502	Female	0
9	152770	Control	2132560	21032930	2100073530	1	1	1.0321697	Male	1
9	152770	Control	2132560	21032930	2100073530	1	2	1.8562628	Male	0
9	152770	Control	2132580	21033130	2100093530	1	1	1.1307324	Female	0
9	152770	Control	2132580	21033130	2100093530	1	2	1.9739904	Female	0
9	152770	Control	2132590	21033230	2100103530	1	1	1.1909651	Male	0
9	152770	Control	2132590	21033230	2100103530	1	2	2.0342231	Male	0
9	152770	Control	2132600	21033330	2100113530	1	1	0.97741273	Female	0
9	152770	Control	2132600	21033330	2100113530	1	2	1.8206708	Female	0
9	152770	Control	2132610	21033430	2100123530	1	1	0.8678987	Female	0
9	152770	Control	2132610	21033430	2100123530	1	2	1.6919918	Female	1
9	152760	Water	2133530	21042630	2101043530	1	1	1.3826146	Female	1
9	152760	Water	2133530	21042630	2101043530	1	2	1.9383984	Female	0
9	152760	Water	2133540	21042740	2101054530	1	1	1.5934292	Male	1
9	152760	Water	2133540	21042740	2101054530	1	2	2.2149213	Male	NA
9	152760	Water	2133560	21042930	2101073530	1	1	1.1060917	Male	0
9	152760	Water	2133560	21042930	2101073530	1	2	1.9493498	Male	0
9	152760	Water	2133570	21043030	2101083530	1	1	1.2539357	Male	0
9	152760	Water	2133570	21043030	2101083530	1	2	1.8097194	Male	0
9	152760	Water	2133580	21043130	2101093530	1	1	1.2621492	Female	0
9	152760	Water	2133580	21043130	2101093530	1	2	2.1054073	Female	0
9	152760	Water	2133600	21043340	21010852530	0	1	0.31211499	Female	0
9	152760	Water	2133600	21043340	21010852530	0	2	0.8678987	Female	1
9	152760	Water	2133600	21043340	2101114530	1	1	1.4291581	Female	0
9	152760	Water	2133600	21043340	2101114530	1	2	1.9849418	Female	1
9	152760	Water	2133610	21043430	2101123530	1	1	1.4291581	Male	1
9	152760	Water	2133610	21043430	2101123530	1	2	1.9849418	Male	1
9	152760	Water	2133620	21043530	2101133530	1	1	1.2731006	Male	1
9	152760	Water	2133620	21043530	2101133530	1	2	1.8288843	Male	0
9	152790	Sanitation	2135530	21062630	2103043530	1	2	2.017796	Female	1
9	152790	Sanitation	2135550	21062830	2103063530	1	1	1.2046543	Male	0
9	152790	Sanitation	2135550	21062830	2103063530	1	2	2.0807666	Male	0
9	152790	Sanitation	2135560	21062930	2103073530	1	1	0.99657769	Female	0
9	152790	Sanitation	2135560	21062930	2103073530	1	2	1.8726899	Female	0
9	152750	Control	2139550	21102830	2107063530	1	1	1.0759754	Female	0
9	152750	Control	2139550	21102830	2107063530	1	2	1.9411362	Female	0
9	152750	Control	2139560	21102930	2107073530	1	1	1.2813142	Female	1
9	152750	Control	2139560	21102930	2107073530	1	2	2.146475	Female	1
9	152750	Control	2139590	21103230	2107103530	1	1	1.1909651	Female	1
9	152750	Control	2139590	21103230	2107103530	1	2	2.0561259	Female	1
9	152750	Control	2139600	21103330	2107113530	1	1	0.90075291	Male	0
9	152750	Control	2139600	21103330	2107113530	1	2	1.8234086	Male	0
9	152780	Nutrition	2140530	21112630	2108043530	1	1	1.0376454	Male	0
9	152780	Nutrition	2140530	21112630	2108043530	1	2	1.9028063	Male	0
9	152780	Nutrition	2140550	21112830	2108062530	0	2	4.1067762	Male	NA
9	152780	Nutrition	2140550	21112830	2108063530	1	2	2.0013689	Female	0
9	152780	Nutrition	2141540	21122730	2109053530	1	1	1.1471595	Male	0
9	152780	Nutrition	2141540	21122730	2109053530	1	2	2.0123203	Male	0
9	152780	Nutrition	2141540	21122730	2109053700	0	1	2.3682409	Female	0
9	152780	Nutrition	2141540	21122740	2109054530	1	2	2.1026694	Female	0
9	152780	Nutrition	2141550	21122830	2109063530	1	1	1.1225188	Female	1
9	152780	Nutrition	2141550	21122830	2109063530	1	2	2.0451745	Female	0
9	152780	Nutrition	2141570	21123030	2109083530	1	2	2.1081451	Female	0
9	152780	Nutrition	2141580	21123130	2109093530	1	2	2.1875428	Female	0
9	152780	Nutrition	2141580	21123130	2109093540	1	2	2.1875428	Male	1
9	152780	Nutrition	2141580	21123140	2109094530	1	1	1.1991786	Female	0
9	152780	Nutrition	2141580	21123140	2109094530	1	2	2.0643395	Female	0
9	152780	Nutrition	2141600	21123330	2109113530	1	1	1.0869268	Female	0
9	152780	Nutrition	2141600	21123330	2109113530	1	2	1.9520876	Female	0
9	152780	Nutrition	2141600	21123330	2109113540	1	1	1.0869268	Male	0
9	152780	Nutrition	2141600	21123330	2109113540	1	2	1.9520876	Male	0
9	152870	Handwashing	2143530	21142630	2111043530	1	2	1.8234086	Male	0
9	152870	Handwashing	2143540	21142730	2111053530	1	1	0.92265572	Female	1
9	152870	Handwashing	2143540	21142730	2111053530	1	2	1.798768	Female	0
9	152870	Handwashing	2143560	21142930	2111073530	1	1	1.229295	Female	1
9	152870	Handwashing	2143560	21142930	2111073530	1	2	2.1054073	Female	0
9	152870	Handwashing	2143570	21143030	2111083530	1	2	2.3107461	Male	0
9	152870	Handwashing	2143580	21143130	2111092530	0	2	3.9342916	Male	NA
9	152870	Handwashing	2143580	21143130	2111093530	1	1	1.4236824	Male	1
9	152870	Handwashing	2143580	21143130	2111093530	1	2	2.2970568	Male	1
9	152870	Handwashing	2143590	21143230	2111103530	1	1	0.90349076	Male	0
9	152870	Handwashing	2143590	21143230	2111103530	1	2	1.7768652	Male	1
9	152870	Handwashing	2143590	21143230	2111103660	0	1	2.3244353	Male	1
9	152870	Handwashing	2143600	21143330	2111113530	1	1	0.92813142	Male	1
9	152870	Handwashing	2143600	21143330	2111113530	1	2	1.8015058	Male	1
10	152880	Water	2144530	21152630	21120142530	0	2	0.29842574	Female	1
10	152880	Water	2144530	21152630	2112043530	1	1	1.1718001	Female	1
10	152880	Water	2144530	21152630	2112043530	1	2	2.0451745	Female	1
10	152880	Water	2144540	21152730	2112052530	0	2	3.6249144	Male	NA
10	152880	Water	2144540	21152730	2112053530	1	2	1.9329227	Female	0
10	152880	Water	2144550	21152830	2112063530	1	1	0.99383984	Male	0
10	152880	Water	2144550	21152830	2112063530	1	2	1.8672142	Male	0
10	152880	Water	2144560	21152930	21120442530	0	2	0.99931554	Male	NA
10	152880	Water	2144560	21152930	2112073530	1	2	2.0041068	Male	0
10	152880	Water	2144570	21153030	21120542530	0	2	0.09582478	Female	0
10	152880	Water	2144570	21153030	2112083530	1	1	1.2511978	Female	0
10	152880	Water	2144570	21153030	2112083530	1	2	2.1245722	Female	1
10	152880	Water	2144610	21153430	2112123530	1	1	1.155373	Female	0
10	152880	Water	2144630	21153630	2112143530	1	1	1.2073922	Male	0
10	152880	Water	2144630	21153630	2112143530	1	2	2.0807666	Male	0
10	152880	Water	2144640	21153730	2112153530	1	1	0.8843258	Female	1
10	152880	Water	2144640	21153730	2112153530	1	2	1.7577002	Female	0
10	152880	Water	2144650	21153830	2112163530	1	1	0.95550992	Female	0
10	152880	Water	2144650	21153830	2112163530	1	2	1.8288843	Female	NA
9	152870	Handwashing	2148530	21192630	2116042530	0	2	4.2162902	Female	NA
9	152870	Handwashing	2148530	21192630	21160142530	0	2	0.13415469	Male	0
9	152870	Handwashing	2148530	21192630	2116043530	1	1	1.3059548	Female	1
9	152870	Handwashing	2148530	21192630	2116043530	1	2	2.1793292	Female	0
9	152870	Handwashing	2148540	21192730	2116053530	1	1	1.2511978	Male	0
9	152870	Handwashing	2148540	21192730	2116053530	1	2	2.0944559	Male	0
9	152870	Handwashing	2148550	21192830	2116063530	1	1	0.99931554	Female	0
9	152870	Handwashing	2148550	21192830	2116063530	1	2	1.8726899	Female	0
9	152890	Nutrition + WSH	2150530	21212640	2118042530	0	1	3.1321013	Female	0
9	152890	Nutrition + WSH	2150530	21212640	2118042530	0	2	3.9972621	Female	NA
9	152890	Nutrition + WSH	2150530	21212640	2118044530	1	1	1.0047912	Male	1
9	152890	Nutrition + WSH	2150530	21212640	2118044530	1	2	1.8699521	Male	0
9	152890	Nutrition + WSH	2150540	21212730	2118052530	0	1	2.8528405	Male	1
9	152890	Nutrition + WSH	2150540	21212730	2118052530	0	2	3.7180014	Male	NA
9	152890	Nutrition + WSH	2150540	21212730	2118053530	1	1	0.93908282	Male	0
9	152890	Nutrition + WSH	2150540	21212730	2118053530	1	2	1.8042437	Male	1
9	152890	Nutrition + WSH	2150550	21212830	2118063530	1	1	1.2895277	Female	0
9	152890	Nutrition + WSH	2150550	21212830	2118063530	1	2	2.3216975	Female	0
9	152890	Nutrition + WSH	2150560	21212930	2118072530	0	2	4.0684463	Female	NA
9	152890	Nutrition + WSH	2150560	21212930	2118073530	1	1	1.1882272	Male	0
9	152890	Nutrition + WSH	2150560	21212930	2118073530	1	2	2.0533881	Male	0
9	152890	Nutrition + WSH	2150570	21213030	2118083530	1	1	1.0184805	Male	0
9	152890	Nutrition + WSH	2150570	21213030	2118083530	1	2	1.8836413	Male	0
9	152890	Nutrition + WSH	2151540	21222730	2119052530	0	2	4.1943874	Female	NA
9	152890	Nutrition + WSH	2151540	21222730	2119053530	1	1	1.1937029	Male	0
9	152890	Nutrition + WSH	2151540	21222730	2119053530	1	2	2.0588638	Male	1
9	152890	Nutrition + WSH	2151550	21222830	2119063530	1	2	2.1902806	Male	0
9	152890	Nutrition + WSH	2151560	21222930	2119073530	1	1	1.1882272	Female	0
9	152890	Nutrition + WSH	2151560	21222930	2119073530	1	2	2.0232717	Female	1
9	152890	Nutrition + WSH	2151560	21222940	21190452530	0	2	0.38603696	Female	0
9	152890	Nutrition + WSH	2151560	21222940	2119074530	1	1	1.0924025	Male	0
9	152890	Nutrition + WSH	2151560	21222940	2119074530	1	2	1.9575633	Male	0
9	152890	Nutrition + WSH	2151580	21223130	2119093530	1	1	1.2594114	Male	0
9	152890	Nutrition + WSH	2151580	21223130	2119093530	1	2	2.1245722	Male	0
9	152890	Nutrition + WSH	2151590	21223230	2119103530	1	1	0.6954141	Male	1
9	152890	Nutrition + WSH	2151590	21223230	2119103530	1	2	1.5605749	Male	0
26	162890	Passive Control	2153570	21243030	2121083530	1	1	1.1471595	Male	1
26	162890	Passive Control	2153570	21243030	2121083530	1	2	2.3162218	Male	0
26	162870	Control	2154560	21252930	2122072530	0	1	2.9021218	Male	0
26	162870	Control	2154560	21252930	2122072530	0	2	3.8439425	Male	NA
26	162870	Control	2154560	21252930	2122073530	1	1	0.96919918	Female	1
26	162870	Control	2154560	21252930	2122073530	1	2	1.9110198	Female	0
26	162870	Control	2154580	21253130	2122092530	0	2	4.0793977	Male	NA
26	162870	Control	2154580	21253130	2122092540	0	2	3.7590691	Male	NA
26	162870	Control	2154580	21253130	2122093530	1	1	0.78302533	Male	1
26	162870	Control	2154580	21253130	2122093530	1	2	1.724846	Male	0
26	162870	Control	2154580	21253140	2122094530	1	1	0.84873374	Female	1
26	162870	Control	2154580	21253140	2122094530	1	2	1.7905544	Female	0
26	162880	Sanitation	2158530	21292630	2126042530	0	2	4.3641342	Female	NA
26	162880	Sanitation	2158530	21292630	2126043530	1	1	1.0568104	Male	0
26	162880	Sanitation	2158530	21292630	2126043530	1	2	1.9356605	Male	0
26	162880	Sanitation	2158530	21292630	2126044510	0	1	NA	Female	0
26	162880	Sanitation	2158540	21292730	2126053530	1	1	1.2210815	Male	1
26	162880	Sanitation	2158560	21292930	2126073530	1	1	1.1882272	Female	0
26	162880	Sanitation	2158560	21292930	2126073530	1	2	2.1190965	Female	0
26	162880	Sanitation	2158570	21293030	2126083530	1	2	2.0971937	Male	0
26	162870	Control	2159530	21302630	2127043530	1	1	1.0869268	Male	0
26	162870	Control	2159530	21302630	2127043530	1	2	1.9685147	Male	0
26	162870	Control	2159540	21302730	2127053530	1	1	1.1690623	Male	NA
26	162870	Control	2159540	21302730	2127053530	1	2	2.110883	Male	1
26	162870	Control	2159550	21302830	21270342530	0	2	0.41067762	Female	1
26	162870	Control	2159550	21302830	2127063530	1	1	1.1991786	Female	1
26	162870	Control	2159550	21302830	2127063530	1	2	2.1409993	Female	1
26	162870	Control	2159550	21302830	2127063650	0	1	2.7049966	Female	0
26	162870	Control	2159560	21302930	2127073530	1	1	1.2539357	Male	0
26	162870	Control	2159560	21302930	2127073530	1	2	2.1355236	Male	0
26	162870	Control	2159570	21303030	2127083530	1	2	2.1793292	Male	1
26	162900	Nutrition	2161540	21322730	2129053530	1	1	1.1088296	Female	0
26	162900	Nutrition	2161540	21322730	2129053530	1	2	2.3216975	Female	1
26	162900	Nutrition	2161550	21322830	2129063530	1	1	0.92813142	Male	1
26	162900	Nutrition	2161560	21322930	2129073530	1	1	0.93086927	Female	NA
26	162900	Nutrition	2161560	21322930	2129073530	1	2	2.0616016	Female	0
26	162900	Nutrition	2161580	21323130	2129093530	1	1	0.82683094	Female	1
26	162900	Nutrition	2161580	21323130	2129093530	1	2	1.7577002	Female	0
26	162900	Nutrition	2161580	21323140	2129094530	1	1	1.0157426	Male	1
26	162900	Nutrition	2161590	21323230	21290742530	0	1	0.15058179	Male	1
26	162900	Nutrition	2161590	21323230	21290742530	0	2	1.0814511	Male	1
26	162900	Nutrition	2161590	21323230	2129103530	1	1	1.2457221	Male	1
26	162900	Nutrition	2161590	21323230	2129103530	1	2	2.1765914	Male	0
26	162900	Nutrition	2161590	21323230	2129103710	0	1	3.2087611	Female	0
26	162900	Nutrition	2161600	21323330	2129113530	1	1	0.862423	Female	1
26	162900	Nutrition	2161600	21323330	2129113530	1	2	1.7932923	Female	0
26	162890	Passive Control	2164530	21352630	2132043530	1	1	1.1225188	Male	1
26	162890	Passive Control	2164530	21352630	2132043530	1	2	2.0424367	Male	0
26	162890	Passive Control	2164530	21352630	2132043540	1	1	1.1225188	Male	1
26	162890	Passive Control	2164530	21352630	2132043540	1	2	2.0424367	Male	0
26	162890	Passive Control	2164540	21352730	2132053530	1	1	1.2977413	Female	0
26	162890	Passive Control	2164540	21352730	2132053530	1	2	2.2724162	Female	1
26	162890	Passive Control	2164540	21352730	2132053540	1	1	1.2977413	Female	1
26	162890	Passive Control	2164540	21352730	2132053540	1	2	2.2724162	Female	1
26	162890	Passive Control	2164550	21352830	2132063530	1	2	2.0041068	Male	1
26	162890	Passive Control	2164560	21352930	2132073530	1	1	0.98288843	Male	0
26	162890	Passive Control	2164560	21352930	2132073530	1	2	1.9028063	Male	0
26	162890	Passive Control	2164580	21353130	2132093530	1	1	0.91444216	Female	0
26	162890	Passive Control	2164580	21353130	2132093530	1	2	1.83436	Female	0
26	162890	Passive Control	2164590	21353230	2132103530	1	2	2.1355236	Male	0
26	162890	Passive Control	2164640	21353730	2132153530	1	1	0.98562628	Female	1
26	162890	Passive Control	2164640	21353730	2132153530	1	2	1.9055441	Female	0
26	162900	Nutrition	2165550	21362830	2133063530	1	1	1.2922656	Male	1
26	162900	Nutrition	2165550	21362830	2133063530	1	2	2.2231348	Male	1
26	162900	Nutrition	2165560	21362930	2133073530	1	1	1.0924025	Female	0
26	162900	Nutrition	2165560	21362930	2133073530	1	2	2.0232717	Female	0
26	162900	Nutrition	2165570	21363030	2133083530	1	1	NA	Male	NA
26	162910	Water	2166540	21372730	2134053530	1	1	1.2238193	Female	1
26	162910	Water	2166540	21372730	2134053530	1	2	2.1765914	Female	1
26	162910	Water	2166540	21372730	2134053650	0	1	3.0308008	Male	0
26	162910	Water	2166560	21372930	2134073530	1	1	1.0924025	Male	1
26	162910	Water	2166560	21372930	2134073530	1	2	2.0451745	Male	0
26	162910	Water	2166560	21372940	2134074530	1	1	1.0157426	Male	1
26	162910	Water	2166560	21372940	2134074530	1	2	1.9685147	Male	0
26	162910	Water	2166560	21372950	2134075530	1	1	0.678987	Male	1
26	162910	Water	2166560	21372950	2134075530	1	2	1.6317591	Male	0
26	162910	Water	2166570	21373030	2134083530	1	2	2.1683778	Male	0
26	162910	Water	2166580	21373130	2134093530	1	1	1.0184805	Female	0
26	162910	Water	2166580	21373130	2134093530	1	2	1.9712526	Female	0
26	162880	Sanitation	2170540	21412730	2138053530	1	1	1.0513347	Female	0
26	162880	Sanitation	2170540	21412730	2138053530	1	2	1.982204	Female	0
26	162880	Sanitation	2170550	21412830	2138063530	1	1	1.119781	Female	1
26	162880	Sanitation	2170550	21412830	2138063530	1	2	2.0506502	Female	0
26	162880	Sanitation	2170560	21412930	2138073530	1	1	1.229295	Female	0
26	162880	Sanitation	2170560	21412930	2138073530	1	2	2.1601643	Female	1
26	162880	Sanitation	2170560	21412940	2138074530	1	1	0.91718001	Female	0
26	162880	Sanitation	2170560	21412940	2138074530	1	2	1.8918549	Female	0
26	162880	Sanitation	2170570	21413030	2138083530	1	1	1.1170431	Female	0
26	162880	Sanitation	2170570	21413030	2138083530	1	2	2.0479124	Female	NA
26	162880	Sanitation	2170570	21413040	2138084530	1	2	2.3408624	Male	0
2	142790	Passive Control	2174530	21452630	2142043530	1	1	0.8843258	Female	1
2	142790	Passive Control	2174530	21452630	2142043530	1	2	2.0260096	Female	1
2	142790	Passive Control	2174530	21452630	2142044510	0	1	NA	NA	0
2	142790	Passive Control	2174530	21452640	2142044530	1	1	1.0321697	Female	1
2	142790	Passive Control	2174530	21452640	2142044530	1	2	2.1711157	Female	1
2	142790	Passive Control	2174540	21452730	2142053530	1	1	1.100616	Female	0
2	142790	Passive Control	2174540	21452730	2142053530	1	2	2.2422998	Female	1
2	142790	Passive Control	2174550	21452830	2142063530	1	1	1.0321697	Female	0
2	142790	Passive Control	2174550	21452830	2142063530	1	2	2.1738535	Female	0
2	142790	Passive Control	2174550	21452830	2142064510	0	1	NA	NA	0
2	142790	Passive Control	2174590	21453230	21420742530	0	2	0.09308693	Male	0
2	142790	Passive Control	2174590	21453230	2142103530	1	1	0.75290897	Female	0
2	142790	Passive Control	2174590	21453230	2142103530	1	2	1.8945927	Female	0
2	142790	Passive Control	2174590	21453230	2142104510	0	1	NA	NA	0
2	142790	Passive Control	2174600	21453330	2142113530	1	1	0.77207392	Female	0
2	142790	Passive Control	2174600	21453330	2142113530	1	2	1.9137577	Female	1
2	142790	Passive Control	2174600	21453330	2142114510	0	1	NA	NA	0
2	142790	Passive Control	2175550	21462830	2143063530	1	1	0.72826831	Female	0
2	142790	Passive Control	2175550	21462830	2143063530	1	2	1.8699521	Female	1
2	142790	Passive Control	2175560	21462930	2143073530	1	1	0.82135524	Female	0
2	142790	Passive Control	2175560	21462930	2143073530	1	2	1.963039	Female	0
2	142750	Nutrition + WSH	2176540	21472730	2144053530	1	1	0.88706366	Female	0
2	142750	Nutrition + WSH	2176540	21472730	2144053530	1	2	2.0150582	Female	0
2	142750	Nutrition + WSH	2176540	21472730	2144054510	0	1	NA	NA	0
2	142750	Nutrition + WSH	2176550	21472830	21440342530	0	2	0.34770705	Female	1
2	142750	Nutrition + WSH	2176550	21472830	2144063530	1	1	0.95824778	Male	0
2	142750	Nutrition + WSH	2176550	21472830	2144063530	1	2	2.0862423	Male	0
2	142750	Nutrition + WSH	2176560	21472930	2144073530	1	1	0.6954141	Male	0
2	142750	Nutrition + WSH	2176560	21472930	2144073530	1	2	1.8234086	Male	0
2	142750	Nutrition + WSH	2176560	21472930	2144074510	0	1	NA	NA	0
2	142750	Nutrition + WSH	2176570	21473030	2144083530	1	1	0.59685147	Female	0
2	142750	Nutrition + WSH	2176570	21473030	2144083530	1	2	1.724846	Female	0
2	142750	Nutrition + WSH	2176570	21473030	2144084510	0	1	NA	NA	0
2	142750	Nutrition + WSH	2176580	21473130	2144093530	1	1	0.89527721	Male	0
2	142750	Nutrition + WSH	2176580	21473130	2144093530	1	2	2.0232717	Male	0
2	142750	Nutrition + WSH	2176580	21473130	2144094510	0	1	NA	NA	0
2	142750	Nutrition + WSH	2176600	21473330	2144113530	1	1	0.74195756	Female	0
2	142750	Nutrition + WSH	2176600	21473330	2144114510	0	1	NA	NA	0
2	142780	Water	2178530	21492630	2146042530	0	2	4.2190281	Female	NA
2	142780	Water	2178530	21492630	2146043530	1	1	0.72826831	Male	0
2	142780	Water	2178530	21492630	2146043530	1	2	1.8918549	Male	0
2	142780	Water	2178530	21492630	2146044510	0	1	NA	NA	0
2	142780	Water	2183530	21542630	2151042530	0	2	4.4544832	Male	NA
2	142780	Water	2183530	21542630	21510142530	0	2	0.3559206	Female	0
2	142780	Water	2183530	21542630	2151043530	1	1	0.97741273	Female	0
2	142780	Water	2183530	21542630	2151043530	1	2	2.1054073	Female	0
2	142780	Water	2183530	21542630	2151044510	0	1	NA	NA	0
2	142780	Water	2183530	21542640	2151044530	1	1	1.0403833	Male	1
2	142780	Water	2183530	21542640	2151044530	1	2	2.1683778	Male	1
2	142780	Water	2183530	21542640	2151045510	0	1	NA	NA	0
2	142780	Water	2183540	21542730	2151053530	1	1	1.1143053	Male	0
2	142780	Water	2183540	21542730	2151053530	1	2	2.2422998	Male	0
2	142780	Water	2183570	21543030	21510542530	0	2	0.36413415	Male	0
2	142780	Water	2183570	21543030	2151083530	1	1	1.1498973	Female	0
2	142780	Water	2183570	21543030	2151083530	1	2	2.2778919	Female	0
2	142780	Water	2183580	21543130	2151093530	1	1	1.0485969	Female	0
2	142780	Water	2183580	21543130	2151093530	1	2	2.1765914	Female	0
2	142780	Water	2183590	21543230	2151103530	1	1	0.91444216	Female	0
2	142780	Water	2183590	21543230	2151103530	1	2	2.0424367	Female	0
2	142780	Water	2183590	21543230	2151104510	0	1	NA	NA	0
2	142750	Nutrition + WSH	2188530	21592630	2156043530	1	1	0.96098563	Male	0
2	142750	Nutrition + WSH	2188530	21592630	2156043530	1	2	2.0889802	Male	0
2	142750	Nutrition + WSH	2188540	21592730	2156053530	1	1	1.0020534	Male	0
2	142750	Nutrition + WSH	2188540	21592730	2156053530	1	2	2.1300479	Male	0
2	142750	Nutrition + WSH	2188550	21592830	2156063530	1	1	1.1170431	Male	0
2	142750	Nutrition + WSH	2188550	21592830	2156063530	1	2	2.2450376	Male	1
2	142750	Nutrition + WSH	2188560	21592930	2156073530	1	1	0.90075291	Male	0
2	142750	Nutrition + WSH	2188560	21592930	2156073530	1	2	2.0287474	Male	0
2	142750	Nutrition + WSH	2188560	21592930	2156074510	0	1	NA	NA	0
2	142560	Control	2229570	22003030	2197083530	1	1	1.1252567	Female	0
2	142560	Control	2229570	22003030	2197083530	1	2	2.2258727	Female	1
2	142560	Control	2229570	22003030	2197084510	0	1	NA	NA	0
2	142560	Control	2229570	22003030	2197092530	0	2	3.9698836	Male	NA
2	142530	Sanitation	2230530	22012630	2198043530	1	2	2.0807666	Female	0
2	142530	Sanitation	2230540	22012730	2198053530	1	2	2.1409993	Female	0
2	142530	Sanitation	2230550	22012830	2198063530	1	1	0.90896646	Female	0
2	142530	Sanitation	2230550	22012830	2198063530	1	2	2.0095825	Female	0
2	142530	Sanitation	2230550	22012830	2198064510	0	1	NA	NA	0
2	142530	Sanitation	2230560	22012930	2198073530	1	1	1.1033539	Male	0
2	142530	Sanitation	2230560	22012930	2198073530	1	2	2.255989	Male	0
2	142530	Sanitation	2230560	22012930	2198074510	0	1	NA	NA	0
2	142530	Sanitation	2230580	22013130	2198093530	1	1	1.0349076	Male	1
2	142530	Sanitation	2230580	22013130	2198093530	1	2	2.1355236	Male	0
2	142530	Sanitation	2231530	22022630	2199042530	0	2	4.5913758	Male	NA
2	142530	Sanitation	2231530	22022630	2199043530	1	2	2.1546886	Female	0
2	142530	Sanitation	2231550	22022830	2199063530	1	2	1.8425736	Female	1
2	142530	Sanitation	2231560	22022930	2199073530	1	1	0.81861739	Female	0
2	142530	Sanitation	2231560	22022930	2199073530	1	2	1.9192334	Female	0
2	142530	Sanitation	2231560	22022930	2199074510	0	1	NA	NA	0
2	142580	Nutrition	2232530	22032630	2200042530	0	2	4.3203285	Male	NA
2	142580	Nutrition	2232530	22032630	2200043530	1	2	2.0944559	Female	0
2	142580	Nutrition	2232540	22032730	2200052530	0	2	4.1998631	Male	NA
2	142580	Nutrition	2232540	22032730	2200053530	1	1	1.1060917	Female	1
2	142580	Nutrition	2232540	22032730	2200053530	1	2	2.2587269	Female	0
2	142580	Nutrition	2232540	22032730	2200054510	0	1	NA	NA	0
2	142580	Nutrition	2232560	22032930	2200073530	1	2	2.0260096	Male	1
2	142580	Nutrition	2232570	22033030	2200083530	1	1	0.91170431	Female	0
2	142580	Nutrition	2232570	22033030	2200083530	1	2	2.0232717	Female	1
2	142580	Nutrition	2232580	22033130	2200093530	1	1	0.75290897	Female	1
2	142580	Nutrition	2232580	22033130	2200093530	1	2	1.8644764	Female	1
2	142580	Nutrition	2235530	22062630	2203042530	0	2	4.3203285	Female	NA
2	142580	Nutrition	2235530	22062630	2203043530	1	2	2.2450376	Male	0
2	142580	Nutrition	2235540	22062730	2203053530	1	1	0.82683094	Female	1
2	142580	Nutrition	2235540	22062730	2203053530	1	2	1.9383984	Female	0
2	142580	Nutrition	2235550	22062830	2203063530	1	2	1.908282	Male	1
2	142570	Control	2238600	22093330	2206113530	1	1	1.0677618	Male	0
2	142570	Control	2238600	22093330	2206113530	1	2	2.1765914	Male	1
2	142570	Control	2238620	22093530	2206133530	1	2	2.0807666	Male	1
2	142570	Control	2238630	22093630	2206143530	1	1	1.0075291	Female	0
2	142570	Control	2238630	22093630	2206143530	1	2	2.1163587	Female	0
2	142570	Control	2238630	22093630	2206144510	0	1	NA	NA	0
2	142570	Control	2238650	22093830	2206163530	1	1	1.0622861	Female	0
2	142570	Control	2238650	22093830	2206163530	1	2	2.1711157	Female	0
2	142560	Control	2239530	22102630	2207043530	1	1	0.78576318	Male	0
2	142560	Control	2239530	22102630	2207044510	0	1	NA	NA	0
2	142560	Control	2239540	22102730	2207053530	1	1	0.79671458	Female	0
2	142560	Control	2239540	22102730	2207053530	1	2	1.8973306	Female	0
2	142560	Control	2239560	22102930	2207072530	0	2	3.8631075	Female	NA
2	142560	Control	2239560	22102930	22070442530	0	2	0.35865845	Male	1
2	142560	Control	2239560	22102930	2207073530	1	1	0.85420945	Male	0
2	142560	Control	2239560	22102930	2207073530	1	2	1.9548255	Male	1
2	142570	Control	2240530	22112630	2208043530	1	2	2.017796	Male	0
2	142570	Control	2240540	22112730	2208053530	1	1	1.0020534	Female	0
2	142570	Control	2240540	22112730	2208053530	1	2	2.110883	Female	1
2	142570	Control	2240540	22112730	2208054510	0	1	NA	NA	0
1	142540	Control	2242530	22132630	2210043530	1	2	1.7713895	Female	0
1	142540	Control	2242560	22132930	22100442530	0	2	0.5065024	Male	1
1	142540	Control	2242560	22132930	2210073530	1	1	0.84873374	Male	1
1	142540	Control	2242560	22132930	2210073530	1	2	1.9466119	Male	0
1	142550	Control	2243520	22142600	2211040530	1	1	1.0677618	Female	1
1	142550	Control	2243520	22142600	2211040530	1	2	2.1683778	Female	0
1	142550	Control	2243520	22142600	2211041510	0	1	NA	NA	0
1	142550	Control	2243520	22142600	2211112540	0	2	4.2902122	Female	NA
1	142550	Control	2243530	22142630	2211042530	0	2	3.8986995	Female	NA
1	142550	Control	2243530	22142630	2211043530	1	1	0.8569473	Male	0
1	142550	Control	2243530	22142630	2211043530	1	2	1.9575633	Male	0
1	142550	Control	2243530	22142630	2211044510	0	1	NA	NA	0
1	142550	Control	2243560	22142930	2211073530	1	1	1.1033539	Male	0
1	142550	Control	2243570	22143030	2211083530	1	1	0.83778234	Male	0
1	142550	Control	2243570	22143030	2211083530	1	2	1.9383984	Male	0
1	142550	Control	2243580	22143130	2211093530	1	1	0.862423	Female	1
1	142550	Control	2243580	22143130	2211093530	1	2	1.963039	Female	0
1	142550	Control	2243580	22143130	2211094510	0	1	NA	NA	0
1	142550	Control	2243590	22143230	2211103530	1	2	2.3244353	Male	0
1	142550	Control	2243610	22143430	2211123530	1	1	0.92813142	Male	0
1	142550	Control	2243610	22143430	2211123530	1	2	2.0287474	Male	1
1	142550	Control	2243610	22143430	2211124510	0	1	NA	NA	0
1	142600	WSH	2244530	22152630	2212043530	1	1	0.8678987	Female	0
1	142600	WSH	2244530	22152630	2212043530	1	2	1.9794661	Female	1
1	142600	WSH	2244530	22152630	2212044510	0	1	NA	NA	0
1	142600	WSH	2244540	22152730	2212052530	0	2	4.2628337	Female	NA
1	142600	WSH	2244540	22152730	2212053530	1	1	0.95824778	Male	0
1	142600	WSH	2244540	22152730	2212053530	1	2	2.0698152	Male	0
1	142600	WSH	2244540	22152730	2212054510	0	1	NA	NA	0
1	142600	WSH	2244560	22152930	2212073530	1	1	0.96098563	Male	0
1	142600	WSH	2244560	22152930	2212073530	1	2	2.072553	Male	0
1	142600	WSH	2244560	22152930	2212074510	0	1	NA	NA	0
1	142600	WSH	2244570	22153030	2212083530	1	2	2.0999316	Female	0
1	142600	WSH	2244580	22153130	2212093530	1	1	1.0568104	Male	0
1	142600	WSH	2244580	22153130	2212093530	1	2	2.1683778	Male	0
1	142600	WSH	2244590	22153230	2212103530	1	1	0.68172485	Male	0
1	142600	WSH	2244590	22153230	2212103530	1	2	1.7932923	Male	0
1	142540	Control	2245530	22162630	2213043530	1	2	2.0807666	Female	1
1	142540	Control	2245540	22162730	2213053530	1	2	2.1875428	Female	0
1	142540	Control	2245570	22163030	22130542530	0	2	0.41341547	Male	1
1	142540	Control	2245570	22163030	2213083530	1	1	1.0349076	Male	1
1	142540	Control	2245570	22163030	2213083530	1	2	2.1327858	Male	0
1	142540	Control	2245590	22163230	2213103530	1	1	1.1307324	Female	1
1	142540	Control	2245590	22163230	2213103530	1	2	2.2861054	Female	0
2	142590	WSH	2248530	22192630	2216043530	1	1	0.90622861	Female	0
2	142590	WSH	2248530	22192630	2216043530	1	2	2.0013689	Female	0
2	142590	WSH	2248530	22192630	2216044510	0	1	NA	NA	0
2	142590	WSH	2248540	22192730	2216052540	0	2	4.1259411	Female	NA
2	142590	WSH	2248540	22192730	2216052550	0	2	3.7782341	Female	NA
2	142590	WSH	2248540	22192730	2216053530	1	2	1.83436	Male	0
2	142590	WSH	2248550	22192830	2216063530	1	1	0.95824778	Male	0
2	142590	WSH	2248550	22192830	2216063530	1	2	2.0533881	Male	0
2	142590	WSH	2248560	22192930	2216073530	1	1	0.85147159	Male	0
2	142590	WSH	2248570	22193030	2216083530	1	1	0.95824778	Female	0
2	142590	WSH	2248570	22193030	2216083530	1	2	2.0533881	Female	0
2	142590	WSH	2248580	22193130	2216093530	1	1	0.73100616	Male	0
2	142590	WSH	2248580	22193130	2216093530	1	2	1.8261465	Male	1
2	142590	WSH	2248590	22193230	2216103530	1	1	0.78302533	Male	0
2	142590	WSH	2248590	22193230	2216103530	1	2	1.8781656	Male	0
2	142590	WSH	2248600	22193330	22160842530	0	2	0.77481177	Female	1
2	142590	WSH	2248600	22193330	2216113530	1	1	0.79945243	Female	0
2	142590	WSH	2248600	22193330	2216113530	1	2	1.8945927	Female	0
2	142590	WSH	2248620	22193530	2216133530	1	1	0.93908282	Male	0
2	142590	WSH	2248620	22193530	2216133530	1	2	2.0342231	Male	0
2	142590	WSH	2248630	22193630	2216143530	1	1	1.0075291	Female	1
2	142590	WSH	2248640	22193730	2216153530	1	2	2.16564	Male	0
2	142590	WSH	2248650	22193830	2216162530	0	2	3.9315537	Male	NA
2	142590	WSH	2248650	22193830	22161342530	0	2	0.79671458	Male	0
2	142590	WSH	2248650	22193830	2216163530	1	2	1.744011	Female	0
2	142590	WSH	2248660	22193930	2216173530	1	1	0.71731691	Male	0
2	142590	WSH	2248660	22193930	2216173530	1	2	1.8124572	Male	0
2	142590	WSH	2248660	22193930	2216174510	0	1	NA	NA	0
2	142590	WSH	2248670	22194030	2216183530	1	1	0.59137577	Female	0
2	142590	WSH	2248670	22194030	2216183530	1	2	1.6865161	Female	0
2	142590	WSH	2248670	22194030	2216184510	0	1	NA	NA	0
1	142600	WSH	2251530	22222630	2219043530	1	1	0.862423	Female	0
1	142600	WSH	2251530	22222630	2219044510	0	1	NA	NA	0
1	142600	WSH	2251590	22223230	2219103530	1	1	0.98288843	Female	0
1	142600	WSH	2251590	22223230	2219103530	1	2	2.0944559	Female	0
1	142550	Control	2253530	22242630	2221042530	0	2	4.5174538	Female	NA
1	142550	Control	2253530	22242630	2221043530	1	2	2.1683778	Male	0
1	142550	Control	2253540	22242730	2221052550	0	2	4.4928131	Female	NA
1	142550	Control	2253540	22242730	2221053530	1	1	0.89253936	Female	0
1	142550	Control	2253540	22242730	2221053530	1	2	2.0506502	Female	0
1	142550	Control	2253540	22242730	2221054510	0	1	NA	NA	0
1	142550	Control	2253580	22243130	2221093530	1	1	1.0403833	Male	1
1	142550	Control	2253580	22243130	2221093530	1	2	2.1409993	Male	1
1	142550	Control	2253590	22243230	2221103530	1	1	0.81040383	Female	0
1	142550	Control	2253590	22243230	2221103530	1	2	1.9110198	Female	1
1	142550	Control	2253590	22243230	2221104510	0	1	NA	NA	0
10	152820	Handwashing	2257530	22282630	2225043530	1	1	1.0020534	Male	1
10	152820	Handwashing	2257530	22282630	2225043530	1	2	1.9137577	Male	1
10	152820	Handwashing	2257540	22282730	22250242530	0	2	0.73374401	Male	0
10	152820	Handwashing	2257540	22282730	2225053530	1	2	1.8863792	Female	0
10	152820	Handwashing	2257560	22282930	2225073530	1	1	1.1991786	Male	0
10	152820	Handwashing	2257560	22282930	2225073530	1	2	2.110883	Male	0
10	152820	Handwashing	2257580	22283130	2225092530	0	2	4.347707	Female	NA
10	152820	Handwashing	2257580	22283130	2225093530	1	2	2.1820671	Female	0
11	152850	Sanitation	2259540	22302730	2227053530	1	1	1.1060917	Male	0
11	152850	Sanitation	2259540	22302730	2227053530	1	2	2.017796	Male	0
11	152850	Sanitation	2259550	22302830	2227063530	1	1	0.84599589	Female	0
11	152850	Sanitation	2259550	22302830	2227063530	1	2	1.9575633	Female	0
11	152850	Sanitation	2259560	22302930	2227073530	1	1	1.0814511	Female	1
11	152850	Sanitation	2259560	22302930	2227073530	1	2	1.9931554	Female	0
11	152850	Sanitation	2259570	22303030	2227083530	1	1	1.2347707	Female	0
11	152850	Sanitation	2259570	22303030	2227083530	1	2	2.146475	Female	0
11	152850	Sanitation	2259570	22303030	2227083660	0	1	2.4010951	Female	0
11	152850	Sanitation	2259580	22303130	2227093530	1	2	1.9958932	Female	1
10	152840	Sanitation	2260550	22312830	22280342530	0	2	0.39698836	Male	1
10	152840	Sanitation	2260550	22312830	2228063530	1	1	1.0759754	Male	1
10	152840	Sanitation	2260550	22312830	2228063530	1	2	2.0287474	Male	1
10	152840	Sanitation	2260550	22312830	2228063710	0	1	2.3271732	Male	1
10	152840	Sanitation	2260560	22312930	22280442530	0	2	0.07392197	Male	1
10	152840	Sanitation	2260560	22312930	2228073530	1	2	2.1136208	Female	1
10	152840	Sanitation	2260570	22313030	2228083530	1	2	2.0205339	Female	1
10	152840	Sanitation	2260580	22313130	2228093530	1	1	1.1800137	Female	1
10	152840	Sanitation	2260580	22313130	2228093530	1	2	2.0971937	Female	0
10	152840	Sanitation	2260590	22313230	2228103530	1	1	1.0978782	Female	0
10	152840	Sanitation	2260590	22313230	2228103530	1	2	2.0150582	Female	0
10	152840	Sanitation	2260590	22313230	2228103700	0	1	3.1403149	Female	0
10	152840	Sanitation	2260610	22313430	2228123530	1	2	1.9876797	Male	1
10	152840	Sanitation	2260620	22313530	2228133530	1	1	0.95550992	Male	0
10	152840	Sanitation	2260620	22313530	2228133530	1	2	1.8726899	Male	0
11	152810	Nutrition	2262530	22332630	2230042530	0	2	4.2792608	Female	NA
11	152810	Nutrition	2262530	22332630	2230043530	1	1	1.1937029	Female	0
11	152810	Nutrition	2262530	22332630	2230043530	1	2	2.0752909	Female	0
11	152810	Nutrition	2262550	22332830	2230063530	1	1	1.2238193	Female	0
11	152810	Nutrition	2262550	22332830	2230063530	1	2	2.1218344	Female	0
11	152810	Nutrition	2262560	22332930	22300442530	0	2	0.17522245	Male	1
11	152810	Nutrition	2262560	22332930	2230073530	1	1	1.2429843	Male	1
11	152810	Nutrition	2262560	22332930	2230073530	1	2	2.1245722	Male	1
11	152810	Nutrition	2262570	22333030	2230083530	1	1	1.2511978	Male	0
11	152810	Nutrition	2262570	22333030	2230083530	1	2	2.1327858	Male	1
11	152810	Nutrition	2263530	22342630	2231043530	1	1	1.0403833	Male	0
11	152810	Nutrition	2263530	22342630	2231043530	1	2	2.091718	Male	0
11	152810	Nutrition	2263550	22342830	2231063530	1	1	1.2703628	Female	0
11	152810	Nutrition	2263550	22342830	2231063530	1	2	2.1519507	Female	0
11	152810	Nutrition	2263560	22342930	2231073530	1	1	1.2895277	Female	0
11	152810	Nutrition	2263570	22343030	22310542530	0	2	0.53935661	Male	0
11	152810	Nutrition	2263570	22343030	2231083530	1	1	1.0020534	Female	1
11	152810	Nutrition	2263570	22343030	2231083530	1	2	1.8836413	Female	0
11	152810	Nutrition	2263570	22343030	2231083670	0	1	2.6721424	Female	0
10	152800	Nutrition + WSH	2266540	22372730	2234053530	1	2	2.1574264	Female	1
10	152800	Nutrition + WSH	2266550	22372830	2234062530	0	2	3.9370294	Male	NA
10	152800	Nutrition + WSH	2266550	22372830	2234063530	1	1	1.0376454	Female	1
10	152800	Nutrition + WSH	2266550	22372830	2234063530	1	2	1.9466119	Female	0
10	152800	Nutrition + WSH	2266560	22372930	2234073530	1	1	1.1033539	Male	0
10	152800	Nutrition + WSH	2266560	22372930	2234073530	1	2	2.0123203	Male	0
10	152800	Nutrition + WSH	2266570	22373030	22340542530	0	2	0.87611225	Male	1
10	152800	Nutrition + WSH	2266570	22373030	2234083530	1	1	1.2813142	Female	0
10	152800	Nutrition + WSH	2266570	22373030	2234083530	1	2	2.1902806	Female	0
10	152800	Nutrition + WSH	2267530	22382630	2235043530	1	1	1.229295	Male	0
10	152800	Nutrition + WSH	2267530	22382630	2235043530	1	2	2.1382615	Male	0
10	152800	Nutrition + WSH	2267540	22382730	2235053530	1	1	1.1991786	Male	0
10	152800	Nutrition + WSH	2267540	22382730	2235053530	1	2	2.1081451	Male	0
10	152800	Nutrition + WSH	2267560	22382930	22350442530	0	2	0.19986311	Female	1
10	152800	Nutrition + WSH	2267560	22382930	2235073530	1	1	1.0540726	Female	0
10	152800	Nutrition + WSH	2267560	22382930	2235073530	1	2	1.963039	Female	0
10	152800	Nutrition + WSH	2267560	22382930	2235073730	0	1	3.137577	Female	1
10	152800	Nutrition + WSH	2267560	22382940	22350452530	0	2	0.08761123	Male	1
10	152800	Nutrition + WSH	2267560	22382940	2235074530	1	1	1.119781	Male	0
10	152800	Nutrition + WSH	2267560	22382940	2235074530	1	2	2.0287474	Male	0
10	152800	Nutrition + WSH	2267570	22383030	2235083530	1	1	1.0513347	Male	0
10	152800	Nutrition + WSH	2267570	22383030	2235083530	1	2	2.1574264	Male	0
10	152800	Nutrition + WSH	2267570	22383040	2235084530	1	1	0.73374401	Female	1
10	152800	Nutrition + WSH	2267570	22383040	2235084530	1	2	1.6427105	Female	1
10	152800	Nutrition + WSH	2267570	22383050	2235085530	1	1	1.1362081	Female	0
10	152800	Nutrition + WSH	2267570	22383050	2235085530	1	2	2.072553	Female	1
10	152800	Nutrition + WSH	2267580	22383130	2235093530	1	2	2.0396988	Male	1
10	152800	Nutrition + WSH	2267590	22383230	2235103530	1	1	1.2895277	Female	0
10	152800	Nutrition + WSH	2267590	22383230	2235103530	1	2	2.1984942	Female	1
10	152820	Handwashing	2269540	22402730	2237053530	1	1	1.2676249	Female	0
10	152820	Handwashing	2269540	22402730	2237053530	1	2	2.1793292	Female	0
10	152820	Handwashing	2269540	22402730	2237053660	0	1	2.201232	Male	0
10	152820	Handwashing	2269550	22402830	2237063530	1	1	1.0239562	Female	0
10	152820	Handwashing	2269550	22402830	2237063530	1	2	1.9356605	Female	0
10	152820	Handwashing	2269560	22402930	2237073530	1	1	1.1608487	Male	0
10	152820	Handwashing	2269560	22402930	2237073530	1	2	2.072553	Male	0
10	152820	Handwashing	2269570	22403030	22370542530	0	2	0.32306639	Female	0
10	152820	Handwashing	2269570	22403030	2237083530	1	1	1.119781	Male	0
10	152820	Handwashing	2269570	22403030	2237083530	1	2	2.0232717	Male	1
10	152820	Handwashing	2269580	22403130	2237093530	1	1	0.93908282	Male	0
10	152820	Handwashing	2269580	22403130	2237093530	1	2	1.8507871	Male	0
10	152820	Handwashing	2269580	22403130	2237093650	0	1	2.4476386	Female	0
10	152820	Handwashing	2269590	22403230	2237103530	1	1	1.2648871	Female	0
10	152820	Handwashing	2269600	22403330	2237113530	1	1	0.88158795	Male	1
10	152820	Handwashing	2269600	22403330	2237113530	1	2	1.7932923	Male	0
11	152850	Sanitation	2271540	22422730	2239053530	1	1	1.1115674	Male	0
11	152850	Sanitation	2271540	22422730	2239053530	1	2	2.0232717	Male	0
11	152850	Sanitation	2271550	22422830	2239063530	1	1	1.1800137	Female	0
11	152850	Sanitation	2271550	22422830	2239063530	1	2	2.091718	Female	0
11	152850	Sanitation	2271560	22422930	2239072540	0	2	4.0136893	Male	NA
11	152850	Sanitation	2271560	22422930	2239073530	1	1	0.96919918	Male	1
11	152850	Sanitation	2271560	22422930	2239073530	1	2	1.8809035	Male	1
11	152850	Sanitation	2271560	22422930	2239073540	1	1	0.96919918	Female	0
11	152850	Sanitation	2271560	22422930	2239073540	1	2	1.8809035	Female	1
11	152850	Sanitation	2271570	22423030	2239083530	1	2	2.0232717	Female	0
11	152850	Sanitation	2271580	22423130	2239093530	1	1	1.2539357	Female	0
11	152850	Sanitation	2271580	22423130	2239093530	1	2	2.16564	Female	0
11	152850	Sanitation	2271590	22423230	2239103530	1	1	1.0184805	Female	0
11	152850	Sanitation	2271590	22423230	2239103530	1	2	1.9301848	Female	0
10	152830	WSH	2272530	22432630	2240043530	1	2	2.0670773	Male	1
10	152830	WSH	2272560	22432930	2240073530	1	1	0.98288843	Female	0
10	152830	WSH	2272560	22432930	2240073530	1	2	1.8617385	Female	0
10	152830	WSH	2272590	22433230	2240102530	0	1	2.6475017	Female	0
10	152830	WSH	2272590	22433230	2240103530	1	1	0.98015058	Female	0
10	152830	WSH	2272590	22433230	2240103530	1	2	2.0314853	Female	0
10	152830	WSH	2272600	22433330	22400842530	0	2	0.12046543	Female	0
10	152830	WSH	2272600	22433330	2240113530	1	1	1.0020534	Female	1
10	152830	WSH	2272600	22433330	2240113530	1	2	1.9164956	Female	0
10	152860	Passive Control	2273530	22442630	2241043530	1	2	1.9575633	Female	0
10	152860	Passive Control	2273540	22442740	2241054530	1	1	1.0978782	Female	0
10	152860	Passive Control	2273540	22442740	2241054530	1	2	1.9548255	Female	1
10	152860	Passive Control	2273550	22442830	2241063530	1	1	1.1334702	Male	0
10	152860	Passive Control	2273550	22442830	2241063530	1	2	1.9904175	Male	1
10	152860	Passive Control	2273580	22443130	2241093530	1	1	1.2511978	Male	0
10	152860	Passive Control	2273580	22443130	2241093530	1	2	2.1081451	Male	1
10	152860	Passive Control	2273590	22443230	2241103530	1	1	1.1937029	Female	1
10	152860	Passive Control	2273590	22443230	2241103530	1	2	2.0506502	Female	0
10	152860	Passive Control	2273600	22443330	2241113530	1	1	1.2375086	Male	0
10	152860	Passive Control	2273600	22443330	2241113530	1	2	2.0944559	Male	1
10	152860	Passive Control	2273600	22443330	2241113700	0	1	2.6228611	Female	1
10	152860	Passive Control	2273610	22443430	2241123530	1	1	0.8678987	Male	0
10	152860	Passive Control	2273620	22443530	2241133530	1	1	0.82135524	Female	0
10	152860	Passive Control	2273620	22443530	2241133530	1	2	2.0479124	Female	0
10	152860	Passive Control	2273630	22443630	2241143530	1	2	1.8644764	Female	0
10	152860	Passive Control	2273640	22443730	2241153530	1	1	1.21013	Male	1
10	152860	Passive Control	2273640	22443730	2241153530	1	2	2.3134839	Male	0
10	152860	Passive Control	2273650	22443830	2241163530	1	1	1.1115674	Male	0
10	152860	Passive Control	2273650	22443830	2241163530	1	2	2.0451745	Male	0
10	152830	WSH	2274530	22452630	2242043530	1	1	1.0212183	Female	1
10	152830	WSH	2274530	22452630	2242043530	1	2	1.9356605	Female	0
10	152830	WSH	2274540	22452730	2242053530	1	2	1.8562628	Male	0
10	152900	Control	2275530	22462630	2243043530	1	1	1.21013	Male	0
10	152900	Control	2275530	22462630	2243043530	1	2	2.1163587	Male	0
10	152900	Control	2275540	22462730	22430242530	0	2	0.83230664	Female	0
10	152900	Control	2275540	22462730	2243053530	1	1	1.1800137	Female	1
10	152900	Control	2275540	22462730	2243053530	1	2	2.0862423	Female	NA
10	152900	Control	2275540	22462730	2243053660	0	1	2.4969199	Female	0
10	152900	Control	2275550	22462830	2243063530	1	1	1.1964408	Female	0
10	152900	Control	2275550	22462830	2243063530	1	2	2.0616016	Female	0
10	152900	Control	2275550	22462830	2243063690	0	1	2.7734428	Female	1
10	152900	Control	2275550	22462840	2243064530	1	2	2.1574264	Female	0
10	152900	Control	2275560	22462930	2243073530	1	1	1.1498973	Male	1
10	152900	Control	2275560	22462930	2243073530	1	2	2.0561259	Male	1
10	152900	Control	2275570	22463030	2243083530	1	1	1.1991786	Male	0
10	152900	Control	2275570	22463030	2243083530	1	2	2.3326489	Male	0
10	152900	Control	2275570	22463040	2243084530	1	1	0.93360712	Female	0
10	152900	Control	2275570	22463040	2243084530	1	2	1.8617385	Female	0
10	152900	Control	2275600	22463330	2243113530	1	1	1.100616	Female	0
10	152900	Control	2275600	22463330	2243113530	1	2	2.0068446	Female	0
10	152900	Control	2275610	22463430	2243123530	1	1	NA	Female	NA
10	152900	Control	2275630	22463630	2243143530	1	1	0.79671458	Male	1
10	152900	Control	2275630	22463630	2243143530	1	2	1.7029432	Male	1
10	152900	Control	2275640	22463730	2243153530	1	1	0.75564682	Male	1
10	152900	Control	2275640	22463730	2243153530	1	2	1.6618754	Male	1
10	152910	Control	2276530	22472630	2244042530	0	2	4.0793977	Male	NA
10	152910	Control	2276530	22472630	2244043530	1	1	1.0403833	Female	0
10	152910	Control	2276530	22472630	2244043530	1	2	1.963039	Female	1
10	152910	Control	2276540	22472730	2244053530	1	1	1.0595483	Female	1
10	152910	Control	2276540	22472730	2244053530	1	2	1.982204	Female	0
10	152910	Control	2276550	22472830	2244062530	0	2	4.1560575	Male	NA
10	152910	Control	2276550	22472830	2244063530	1	1	1.0020534	Male	0
10	152910	Control	2276550	22472830	2244063530	1	2	1.9247091	Male	0
10	152910	Control	2276560	22472930	2244073530	1	1	1.0677618	Female	NA
10	152910	Control	2276570	22473030	22440542530	0	2	0.58590007	Male	0
10	152910	Control	2276570	22473030	2244083530	1	1	1.2539357	Male	1
10	152910	Control	2276570	22473030	2244083530	1	2	2.1765914	Male	0
10	152920	Nutrition	2280530	22512630	2248042530	0	1	2.8528405	Female	0
10	152920	Nutrition	2280530	22512630	2248042530	0	2	3.7809719	Female	NA
10	152920	Nutrition	2280530	22512630	2248043530	1	1	1.1362081	Female	1
10	152920	Nutrition	2280530	22512630	2248043530	1	2	2.0643395	Female	0
10	152920	Nutrition	2280530	22512640	2248044530	1	2	2.201232	Male	1
10	152920	Nutrition	2280540	22512730	2248052530	0	2	3.8932238	Female	NA
10	152920	Nutrition	2280540	22512730	2248053530	1	1	1.2183436	Male	0
10	152920	Nutrition	2280540	22512730	2248053530	1	2	2.146475	Male	0
10	152920	Nutrition	2280550	22512830	2248063530	1	1	0.98836413	Female	0
10	152920	Nutrition	2280550	22512830	2248063530	1	2	1.9164956	Female	1
10	152920	Nutrition	2280580	22513130	2248093530	1	1	0.8843258	Male	0
10	152920	Nutrition	2280580	22513130	2248093530	1	2	1.8124572	Male	0
10	152920	Nutrition	2280590	22513230	2248103530	1	1	1.2156057	Male	0
10	152920	Nutrition	2280590	22513230	2248103530	1	2	2.1437372	Male	0
10	152900	Control	2281540	22522730	2249053530	1	1	1.0020534	Female	0
10	152900	Control	2281540	22522730	2249053530	1	2	1.908282	Female	0
10	152900	Control	2281550	22522830	2249062530	0	2	4.0711841	Female	NA
10	152900	Control	2281550	22522830	2249063530	1	1	0.98288843	Female	1
10	152900	Control	2281550	22522830	2249063530	1	2	1.8480493	Female	1
10	152900	Control	2281570	22523030	22490542530	0	2	0.84873374	Male	0
10	152900	Control	2281570	22523030	2249083530	1	1	1.0047912	Male	0
10	152900	Control	2281570	22523030	2249083530	1	2	1.9110198	Male	1
10	152910	Control	2283570	22543030	22510542530	0	2	0.53114305	Female	0
10	152910	Control	2283570	22543030	2251083530	1	1	1.2265572	Male	1
10	152910	Control	2283570	22543030	2251083530	1	2	2.1492129	Male	0
10	152910	Control	2283570	22543040	2251084530	1	2	2.2997947	Male	0
10	152910	Control	2283580	22543130	2251093530	1	1	0.92265572	Female	0
10	152910	Control	2283580	22543130	2251093530	1	2	1.8453114	Female	0
10	152920	Nutrition	2284530	22552630	22520142530	0	1	0.1889117	Female	1
10	152920	Nutrition	2284530	22552630	2252043530	1	1	1.2402464	Male	1
10	152920	Nutrition	2284540	22552730	22520242530	0	2	0.91718001	Male	0
10	152920	Nutrition	2284540	22552730	2252053530	1	1	1.0376454	Female	0
10	152920	Nutrition	2284540	22552730	2252053530	1	2	1.9657769	Female	0
10	152920	Nutrition	2284570	22553030	2252083530	1	1	1.1581109	Female	0
10	152920	Nutrition	2284570	22553030	2252083530	1	2	2.0862423	Female	0
10	152920	Nutrition	2284580	22553130	22520642530	0	2	0.057494869999999997	Male	0
10	152920	Nutrition	2284580	22553130	2252093530	1	1	1.0157426	Female	0
10	152920	Nutrition	2284580	22553130	2252093530	1	2	1.9438741	Female	0
10	152920	Nutrition	2284580	22553140	2252094530	1	1	0.88706366	Female	0
10	152920	Nutrition	2284580	22553140	2252094530	1	2	1.8151951	Female	0
11	152730	WSH	2287530	22582630	2255043530	1	1	1.0841889	Female	0
11	152730	WSH	2287530	22582630	2255043530	1	2	1.9986311	Female	0
11	152730	WSH	2287550	22582830	2255062530	0	1	2.7980835	Female	1
11	152730	WSH	2287550	22582830	2255062530	0	2	3.7125257	Female	NA
11	152730	WSH	2287550	22582830	22550342530	0	1	0.08487337	Male	1
11	152730	WSH	2287550	22582830	22550342530	0	2	0.99931554	Male	0
11	152730	WSH	2287550	22582830	2255063530	1	1	1.2347707	Female	0
11	152730	WSH	2287550	22582830	2255063530	1	2	2.1492129	Female	1
11	152730	WSH	2290540	22612730	2258052530	0	2	4.3723477	Male	NA
11	152730	WSH	2290540	22612730	22580242530	0	2	0.09308693	Female	0
11	152730	WSH	2290540	22612730	2258053530	1	1	1.3169062	Male	1
11	152730	WSH	2290540	22612730	2258053530	1	2	2.1738535	Male	0
11	152730	WSH	2290560	22612930	2258073530	1	1	1.2457221	Female	0
11	152730	WSH	2290560	22612930	2258073530	1	2	2.1601643	Female	1
11	152730	WSH	2290560	22612930	2258073710	0	1	1.3744011	Female	1
11	152730	WSH	2290560	22612940	2258074530	1	1	1.045859	Female	0
11	152730	WSH	2290570	22613030	22580542530	0	2	0.53661875	Female	0
11	152730	WSH	2290570	22613030	2258083530	1	1	1.1964408	Female	1
11	152730	WSH	2290570	22613030	2258083530	1	2	2.110883	Female	0
11	152730	WSH	2290570	22613030	2258083650	0	1	2.4394251	Male	1
11	152730	WSH	2290590	22613230	2258103530	1	1	1.0376454	Male	NA
11	152730	WSH	2290610	22613430	2258123530	1	1	0.72279261	Female	0
11	152730	WSH	2290610	22613430	2258123530	1	2	1.6372348	Female	0
21	162550	Sanitation	2297530	22682630	2265043530	1	1	1.2785763	Male	0
21	162550	Sanitation	2297530	22682630	2265043530	1	2	2.1848049	Male	0
21	162550	Sanitation	2297540	22682730	2265053530	1	1	1.2621492	Male	0
21	162550	Sanitation	2297540	22682730	2265053530	1	2	2.1683778	Male	1
21	162530	Nutrition	2298540	22692730	2266053530	1	2	1.8863792	Female	1
21	162530	Nutrition	2298560	22692930	2266073530	1	1	1.1060917	Female	1
21	162530	Nutrition	2298560	22692930	2266073530	1	2	2.1574264	Female	NA
21	162530	Nutrition	2298620	22693530	2266133530	1	2	1.9904175	Male	1
21	162530	Nutrition	2298630	22693630	2266143530	1	1	0.87611225	Female	1
21	162530	Nutrition	2298630	22693630	2266143530	1	2	1.7932923	Female	0
21	162530	Nutrition	2298640	22693730	22661242530	0	2	0.12046543	Male	0
21	162530	Nutrition	2298640	22693730	2266153530	1	1	0.80766598	Male	0
21	162530	Nutrition	2298640	22693730	2266153530	1	2	1.8398357	Male	1
21	162580	Passive Control	2299550	22702830	2267063530	1	2	2.3353867	Male	0
21	162580	Passive Control	2299560	22702930	2267073530	1	2	1.9329227	Female	0
21	162580	Passive Control	2302540	22732730	2270053530	1	1	1.2594114	Female	0
21	162580	Passive Control	2302540	22732730	2270053530	1	2	2.201232	Female	0
21	162580	Passive Control	2302550	22732830	2270063530	1	1	1.0869268	Female	0
21	162580	Passive Control	2302550	22732830	2270063530	1	2	2.2696783	Female	1
21	162580	Passive Control	2302560	22732930	2270073530	1	1	1.284052	Male	0
21	162580	Passive Control	2302570	22733030	2270083530	1	1	1.2238193	Male	1
21	162580	Passive Control	2302570	22733030	2270083530	1	2	2.0889802	Male	1
21	162580	Passive Control	2302590	22733230	2270103530	1	1	0.99657769	Female	0
21	162580	Passive Control	2302590	22733230	2270103530	1	2	1.8617385	Female	0
21	162580	Passive Control	2302590	22733230	2270103680	0	1	2.9075975	Female	0
21	162580	Passive Control	2302620	22733530	22701042530	0	2	0.95824778	Female	1
21	162580	Passive Control	2302620	22733530	2270133530	1	1	1.2511978	Female	0
21	162580	Passive Control	2302620	22733530	2270133530	1	2	2.2888433	Female	1
21	162540	Water	2303540	22742730	2271053530	1	1	0.96372348	Female	0
21	162540	Water	2303540	22742730	2271053530	1	2	2.1382615	Female	0
21	162540	Water	2303560	22742930	2271072530	0	2	3.9178645	Male	NA
21	162540	Water	2303560	22742930	2271073530	1	1	1.1143053	Female	0
21	162540	Water	2303560	22742930	2271073530	1	2	2.0287474	Female	1
21	162540	Water	2303570	22743030	2271083530	1	1	0.91718001	Female	0
21	162540	Water	2303570	22743030	2271083530	1	2	1.8316222	Female	0
21	162540	Water	2303580	22743130	2271093530	1	1	1.0485969	Male	0
21	162540	Water	2303580	22743130	2271093530	1	2	1.963039	Male	0
21	162540	Water	2303580	22743130	2271093540	1	1	1.0485969	Female	0
21	162540	Water	2303580	22743130	2271093540	1	2	1.963039	Female	0
21	162540	Water	2303590	22743230	22710742530	0	2	0.13963039	Female	0
21	162540	Water	2303590	22743230	2271103530	1	1	0.92813142	Female	0
21	162540	Water	2303590	22743230	2271103530	1	2	1.9603012	Female	0
21	162540	Water	2303610	22743430	2271123530	1	1	0.88980151	Male	1
21	162540	Water	2303610	22743430	2271123530	1	2	1.8042437	Male	0
21	162540	Water	2304530	22752630	2272042530	0	2	3.7289528	Female	NA
21	162540	Water	2304530	22752630	2272043530	1	1	1.1854894	Female	0
21	162540	Water	2304530	22752630	2272043530	1	2	2.0999316	Female	0
21	162540	Water	2304550	22752830	2272063530	1	1	1.0814511	Female	0
21	162540	Water	2304550	22752830	2272063530	1	2	1.9958932	Female	0
21	162540	Water	2304580	22753130	2272093530	1	1	1.229295	Male	0
21	162540	Water	2304580	22753130	2272093530	1	2	2.1437372	Male	1
21	162540	Water	2304610	22753430	2272123530	1	1	1.1416838	Male	0
21	162540	Water	2304610	22753430	2272123530	1	2	2.0561259	Male	1
21	162540	Water	2304620	22753530	2272133530	1	1	1.1362081	Female	0
21	162540	Water	2304620	22753530	2272133530	1	2	2.0506502	Female	0
21	162540	Water	2304630	22753630	2272143530	1	1	1.1334702	Male	0
21	162540	Water	2304660	22753930	2272173530	1	1	0.87063655	Female	0
21	162540	Water	2304660	22753930	2272173530	1	2	1.7850787	Female	0
21	162560	WSH	2306530	22772630	2274043530	1	1	1.2895277	Female	0
21	162560	WSH	2306530	22772630	2274043530	1	2	2.220397	Female	1
21	162560	WSH	2306530	22772640	2274044530	1	1	0.99931554	Male	0
21	162560	WSH	2306530	22772640	2274044530	1	2	1.9301848	Male	1
21	162560	WSH	2306530	22772640	2274044670	0	1	1.8836413	Female	0
21	162560	WSH	2306580	22773130	2274092530	0	2	3.687885	Male	NA
21	162560	WSH	2306580	22773130	2274093530	1	1	1.100616	Male	1
21	162560	WSH	2306580	22773130	2274093530	1	2	2.0314853	Male	0
21	162560	WSH	2306590	22773230	2274103530	1	2	2.16564	Male	1
21	162550	Sanitation	2307530	22782640	2275042530	0	2	4.1232033	Male	NA
21	162550	Sanitation	2307530	22782640	2275044530	1	1	1.1444216	Female	0
21	162550	Sanitation	2307530	22782640	2275044530	1	2	2.0506502	Female	0
21	162550	Sanitation	2307550	22782830	2275063530	1	1	1.2703628	Female	0
21	162550	Sanitation	2307550	22782830	2275063530	1	2	2.1765914	Female	0
21	162550	Sanitation	2307550	22782830	2275063660	0	1	2.6201232	Male	1
21	162550	Sanitation	2307560	22782930	2275073530	1	1	1.2347707	Female	1
21	162550	Sanitation	2307560	22782930	2275073530	1	2	2.2669405	Female	0
21	162550	Sanitation	2307580	22783130	2275093530	1	1	1.2265572	Female	0
21	162550	Sanitation	2307580	22783130	2275093530	1	2	2.1327858	Female	0
21	162550	Sanitation	2307600	22783330	2275113530	1	1	0.91170431	Female	0
21	162550	Sanitation	2307600	22783330	2275113530	1	2	1.8179329	Female	1
21	162550	Sanitation	2307620	22783530	2275133530	1	1	1.1937029	Female	0
21	162550	Sanitation	2307620	22783530	2275133530	1	2	2.0999316	Female	0
21	162550	Sanitation	2307640	22783730	2275153530	1	1	1.2566735	Male	1
21	162550	Sanitation	2307640	22783730	2275153530	1	2	2.1629021	Male	0
21	162550	Sanitation	2307640	22783730	2275153670	0	1	2.2422998	Male	0
21	162550	Sanitation	2307660	22783930	2275173530	1	1	0.56125941	Female	0
21	162550	Sanitation	2307660	22783930	2275173530	1	2	1.467488	Female	1
21	162570	Control	2308530	22792630	2276043530	1	1	0.99110198	Female	0
21	162570	Control	2308530	22792630	2276043530	1	2	1.8945927	Female	0
21	162570	Control	2308540	22792730	2276052530	0	2	3.8439425	Female	NA
21	162570	Control	2308540	22792730	2276053530	1	2	2.1081451	Male	0
21	162570	Control	2308550	22792830	2276063530	1	2	2.4640657	Female	0
21	162570	Control	2308570	22793030	2276083530	1	2	2.0944559	Female	0
21	162570	Control	2308580	22793130	2276093530	1	1	1.2785763	Male	1
21	162570	Control	2308590	22793230	22760742530	0	2	0.21629021	Male	1
21	162570	Control	2308590	22793230	2276103530	1	1	1.0814511	Male	0
21	162570	Control	2308590	22793230	2276103530	1	2	1.9849418	Male	1
21	162570	Control	2308600	22793330	2276113530	1	2	1.9028063	Female	0
21	162570	Control	2308610	22793430	2276123530	1	1	0.96098563	Female	0
21	162570	Control	2308610	22793430	2276123530	1	2	1.8644764	Female	0
21	162560	WSH	2309540	22802730	22770242530	0	2	0.26557153	Female	0
21	162560	WSH	2309540	22802730	2277053530	1	2	2.220397	Female	1
21	162560	WSH	2309560	22802930	2277073530	1	1	1.2621492	Female	0
21	162560	WSH	2309560	22802930	2277073530	1	2	2.1930185	Female	0
21	162560	WSH	2309560	22802930	2277073670	0	1	3.247091	Female	0
21	162560	WSH	2309570	22803030	2277083530	1	1	1.1389459	Male	0
21	162560	WSH	2309570	22803030	2277083530	1	2	2.0698152	Male	0
21	162560	WSH	2309570	22803040	2277084530	1	1	1.0212183	Female	1
21	162560	WSH	2309570	22803040	2277084530	1	2	1.9520876	Female	0
21	162560	WSH	2309590	22803230	2277103530	1	1	1.155373	Male	0
21	162560	WSH	2309590	22803230	2277103530	1	2	2.0862423	Male	1
21	162560	WSH	2309600	22803330	2277113530	1	1	0.86516085	Female	0
21	162560	WSH	2309600	22803330	2277113530	1	2	1.7960301	Female	1
21	162590	Handwashing	2310540	22812730	2278053530	1	1	1.100616	Male	0
21	162590	Handwashing	2310540	22812730	2278053530	1	2	2.0150582	Male	0
21	162590	Handwashing	2310550	22812830	2278063530	1	1	1.0732375	Male	0
21	162590	Handwashing	2310550	22812830	2278063530	1	2	1.9876797	Male	0
21	162590	Handwashing	2310560	22812930	2278073530	1	1	0.80219028	Female	1
21	162590	Handwashing	2310560	22812930	2278073530	1	2	1.7166324	Female	0
21	162590	Handwashing	2310580	22813130	2278093530	1	2	1.8945927	Male	0
21	162590	Handwashing	2310600	22813330	2278113530	1	1	1.2539357	Male	0
21	162590	Handwashing	2310600	22813330	2278113530	1	2	2.1683778	Male	0
21	162570	Control	2312530	22832630	2280043530	1	1	1.2265572	Male	NA
21	162570	Control	2312540	22832730	2280053530	1	1	1.2238193	Male	1
21	162570	Control	2312540	22832730	2280053530	1	2	2.1273101	Male	0
21	162570	Control	2312570	22833030	2280083530	1	1	1.0978782	Male	1
21	162570	Control	2312570	22833030	2280083530	1	2	2.0013689	Male	1
26	162910	Water	2319550	22902830	2287063530	1	1	0.98562628	Female	1
26	162910	Water	2319550	22902830	2287063530	1	2	1.9383984	Female	1
26	162910	Water	2319560	22902930	2287073530	1	1	0.95550992	Male	0
26	162910	Water	2319560	22902930	2287073530	1	2	1.908282	Male	0
26	162910	Water	2319560	22902930	2287073540	1	1	0.95550992	Male	0
26	162910	Water	2319560	22902930	2287073540	1	2	1.908282	Male	0
26	162920	WSH	2321530	22922630	2289043530	1	1	1.1882272	Female	0
26	162920	WSH	2321530	22922630	2289043530	1	2	2.1875428	Female	0
26	162920	WSH	2321540	22922730	2289052530	0	2	4.1396304	Female	NA
26	162920	WSH	2321540	22922730	2289053530	1	1	1.0595483	Female	0
26	162920	WSH	2321540	22922730	2289053530	1	2	2.0123203	Female	1
26	162920	WSH	2321560	22922930	2289073530	1	1	1.0896646	Female	0
26	162920	WSH	2321560	22922930	2289073530	1	2	2.0424367	Female	1
26	162920	WSH	2321570	22923030	2289083530	1	1	1.0677618	Male	0
26	162920	WSH	2321570	22923030	2289083530	1	2	2.2176591	Male	0
26	162920	WSH	2322540	22932730	2290053530	1	2	2.2286105	Male	0
26	162920	WSH	2322550	22932830	2290063530	1	1	1.0677618	Male	0
26	162920	WSH	2322550	22932830	2290063530	1	2	2.0205339	Male	0
26	162920	WSH	2322570	22933030	2290083530	1	2	1.8179329	Female	0
21	162730	Nutrition + WSH	2335530	23062630	2303043530	1	1	1.2320329	Female	1
21	162730	Nutrition + WSH	2335530	23062630	2303043530	1	2	2.2915811	Female	0
21	162730	Nutrition + WSH	2335540	23062730	2303052530	0	2	4.2710472	Male	NA
21	162730	Nutrition + WSH	2335540	23062730	2303053530	1	1	1.2867899	Male	1
21	162730	Nutrition + WSH	2335540	23062730	2303053530	1	2	2.4202601	Male	1
21	162730	Nutrition + WSH	2335550	23062830	2303063530	1	1	1.2648871	Male	0
21	162730	Nutrition + WSH	2335550	23062830	2303063530	1	2	2.3244353	Male	1
21	162730	Nutrition + WSH	2335560	23062930	2303073530	1	1	1.045859	Male	1
21	162730	Nutrition + WSH	2335570	23063030	2303083530	1	2	2.1738535	Male	1
21	162730	Nutrition + WSH	2335580	23063130	2303093530	1	1	1.1362081	Female	0
21	162730	Nutrition + WSH	2335580	23063130	2303093530	1	2	2.2833676	Female	NA
21	162730	Nutrition + WSH	2338540	23092730	2306053530	1	1	1.2648871	Male	0
21	162730	Nutrition + WSH	2338540	23092730	2306053530	1	2	2.4010951	Male	1
21	162730	Nutrition + WSH	2338540	23092730	2306053650	0	1	4.0355921	Female	0
21	162730	Nutrition + WSH	2338550	23092830	2306063530	1	1	1.1827515	Male	0
21	162730	Nutrition + WSH	2338550	23092830	2306063530	1	2	2.2422998	Male	0
21	162730	Nutrition + WSH	2338550	23092840	2306064530	1	1	1.2703628	Male	0
21	162730	Nutrition + WSH	2338550	23092840	2306064530	1	2	2.329911	Male	NA
21	162730	Nutrition + WSH	2338560	23092930	2306073530	1	1	1.2566735	Male	0
21	162730	Nutrition + WSH	2338560	23092930	2306073540	1	1	1.2566735	Female	0
21	162730	Nutrition + WSH	2338570	23093030	2306083530	1	1	0.98562628	Male	NA
21	162730	Nutrition + WSH	2338580	23093130	2306093530	1	1	0.75564682	Male	1
21	162730	Nutrition + WSH	2338580	23093130	2306093530	1	2	1.8151951	Male	0
21	162730	Nutrition + WSH	2338590	23093230	2306103530	1	1	1.1279945	Male	1
21	162730	Nutrition + WSH	2338590	23093230	2306103530	1	2	2.1273101	Male	0
22	162600	Passive Control	2352530	23232630	2320043530	1	1	0.94455852	Female	0
22	162600	Passive Control	2352530	23232630	2320043530	1	2	2.1300479	Female	1
22	162600	Passive Control	2352540	23232730	2320053530	1	1	1.0814511	Female	0
22	162600	Passive Control	2352540	23232730	2320053530	1	2	1.9958932	Female	0
22	162600	Passive Control	2352540	23232730	2320053670	0	1	2.1711157	Female	0
22	162600	Passive Control	2352550	23232830	2320063530	1	1	1.1663244	Female	0
22	162600	Passive Control	2352550	23232830	2320063530	1	2	2.0807666	Female	1
22	162600	Passive Control	2352560	23232930	2320073530	1	1	1.1690623	Female	0
22	162600	Passive Control	2352560	23232930	2320073530	1	2	2.0835044	Female	0
22	162600	Passive Control	2352560	23232930	2320073690	0	1	2.9596167	Female	0
22	162600	Passive Control	2352570	23233030	2320083530	1	1	1.0130048	Female	0
22	162600	Passive Control	2352570	23233030	2320083530	1	2	1.927447	Female	1
22	162600	Passive Control	2352580	23233130	2320093530	1	1	1.0896646	Female	1
22	162600	Passive Control	2352580	23233130	2320093530	1	2	2.0041068	Female	0
22	162600	Passive Control	2352590	23233230	2320103530	1	1	1.1882272	Female	0
22	162600	Passive Control	2352590	23233230	2320103530	1	2	2.1026694	Female	0
22	162600	Passive Control	2352610	23233430	2320123530	1	1	0.92813142	Female	0
22	162600	Passive Control	2352610	23233430	2320123530	1	2	1.8425736	Female	0
22	162600	Passive Control	2352610	23233430	2320123690	0	1	2.6146475	Female	0
22	162600	Passive Control	2353540	23242730	2321053530	1	1	0.89527721	Male	0
22	162600	Passive Control	2353540	23242730	2321053530	1	2	1.8097194	Male	0
22	162600	Passive Control	2353550	23242830	2321063530	1	1	1.2648871	Male	0
22	162600	Passive Control	2353550	23242830	2321063530	1	2	2.1793292	Male	0
22	162600	Passive Control	2353570	23243030	2321083530	1	1	1.0047912	Female	1
22	162600	Passive Control	2353570	23243030	2321083530	1	2	1.8453114	Female	1
22	162600	Passive Control	2353590	23243230	2321103530	1	2	1.8699521	Female	0
22	162600	Passive Control	2353600	23243330	2321113530	1	2	2.0424367	Female	0
22	162600	Passive Control	2353620	23243530	2321133530	1	1	1.2265572	Female	0
22	162600	Passive Control	2353620	23243530	2321133530	1	2	2.1409993	Female	0
22	162600	Passive Control	2353620	23243530	2321133680	0	1	2.8774812	Male	0
22	162610	Handwashing	2354530	23252630	2322042530	0	2	4.0136893	Female	NA
22	162610	Handwashing	2354530	23252630	2322043530	1	1	0.97741273	Female	0
22	162610	Handwashing	2354530	23252630	2322043530	1	2	2.0013689	Female	0
22	162610	Handwashing	2354550	23252830	2322063530	1	2	2.0068446	Female	0
22	162610	Handwashing	2354590	23253230	2322103530	1	1	1.2785763	Female	0
22	162610	Handwashing	2354590	23253230	2322103530	1	2	2.1875428	Female	0
22	162610	Handwashing	2354600	23253330	2322113530	1	1	1.2128679	Male	0
22	162610	Handwashing	2354600	23253330	2322113530	1	2	2.1218344	Male	0
22	162610	Handwashing	2354610	23253430	2322123530	1	1	0.93086927	Male	1
22	162610	Handwashing	2354610	23253430	2322123530	1	2	1.8398357	Male	0
22	162610	Handwashing	2354610	23253430	2322123660	0	1	2.1300479	Male	1
22	162610	Handwashing	2354660	23253930	2322173530	1	1	1.3059548	Female	0
22	162610	Handwashing	2354660	23253930	2322173530	1	2	2.1409993	Female	1
22	162610	Handwashing	2354670	23254030	2322183530	1	1	0.87063655	Female	0
22	162610	Handwashing	2354670	23254030	2322183530	1	2	1.779603	Female	1
22	162610	Handwashing	2354670	23254040	2322184530	1	1	1.0787132	Female	1
22	162610	Handwashing	2354670	23254040	2322184530	1	2	1.9876797	Female	0
22	162610	Handwashing	2354670	23254040	2322184540	1	1	1.0787132	Female	0
22	162610	Handwashing	2354670	23254040	2322184540	1	2	1.9876797	Female	0
22	162610	Handwashing	2354680	23254130	2322193530	1	1	1.1964408	Female	0
22	162610	Handwashing	2354680	23254130	2322193530	1	2	2.0314853	Female	1
22	162610	Handwashing	2354690	23254230	2322203530	1	1	1.2375086	Female	0
22	162610	Handwashing	2354690	23254230	2322203530	1	2	2.146475	Female	0
22	162640	Sanitation	2355540	23262730	2323053530	1	2	1.8234086	Male	0
22	162640	Sanitation	2355550	23262830	2323063530	1	1	1.0047912	Male	0
22	162640	Sanitation	2355550	23262830	2323063530	1	2	1.9192334	Male	1
22	162640	Sanitation	2355560	23262930	2323073530	1	1	1.2648871	Female	0
22	162640	Sanitation	2355560	23262930	2323073530	1	2	2.1793292	Female	0
22	162640	Sanitation	2355580	23263130	2323093530	1	1	1.1854894	Female	1
22	162640	Sanitation	2355580	23263130	2323093530	1	2	2.0999316	Female	1
22	162640	Sanitation	2355590	23263230	2323102530	0	1	3.2799452	Male	0
22	162640	Sanitation	2355590	23263230	2323103530	1	1	1.1279945	Male	0
22	162640	Sanitation	2355600	23263330	2323113530	1	1	0.81040383	Female	0
22	162640	Sanitation	2355600	23263330	2323113530	1	2	1.724846	Female	0
22	162620	Nutrition + WSH	2356530	23272630	2324042530	0	2	4.238193	Male	NA
22	162620	Nutrition + WSH	2356530	23272630	2324043530	1	1	0.97741273	Female	1
22	162620	Nutrition + WSH	2356530	23272630	2324043530	1	2	1.9110198	Female	0
22	162620	Nutrition + WSH	2356540	23272730	2324053530	1	1	0.85968515	Female	1
22	162620	Nutrition + WSH	2356540	23272730	2324053530	1	2	1.7932923	Female	1
22	162620	Nutrition + WSH	2356550	23272830	2324062530	0	2	4.1587953	Female	NA
22	162620	Nutrition + WSH	2356550	23272830	2324063530	1	1	1.1827515	Male	0
22	162620	Nutrition + WSH	2356550	23272830	2324063530	1	2	2.2067077	Male	1
22	162620	Nutrition + WSH	2356580	23273130	2324093530	1	1	0.97741273	Male	1
22	162620	Nutrition + WSH	2356580	23273130	2324093530	1	2	1.9110198	Male	0
22	162620	Nutrition + WSH	2356590	23273230	2324103530	1	1	1.0595483	Male	0
22	162620	Nutrition + WSH	2356590	23273230	2324103530	1	2	1.9931554	Male	0
22	162620	Nutrition + WSH	2357530	23282630	2325043530	1	1	1.1307324	Male	1
22	162620	Nutrition + WSH	2357540	23282730	2325053530	1	1	1.2375086	Male	1
22	162620	Nutrition + WSH	2357540	23282730	2325053530	1	2	2.1711157	Male	0
22	162620	Nutrition + WSH	2357550	23282830	2325063530	1	2	1.9685147	Female	1
22	162620	Nutrition + WSH	2357560	23282930	2325073530	1	1	1.1800137	Male	1
22	162620	Nutrition + WSH	2357560	23282930	2325073530	1	2	2.1136208	Male	0
22	162620	Nutrition + WSH	2357570	23283030	2325083530	1	1	1.0869268	Male	0
22	162620	Nutrition + WSH	2357570	23283030	2325083530	1	2	2.0205339	Male	0
22	162620	Nutrition + WSH	2357570	23283030	2325083680	0	1	3.6687201	Female	1
22	162620	Nutrition + WSH	2357580	23283130	2325093530	1	1	1.0951403	Female	0
22	162620	Nutrition + WSH	2357580	23283130	2325093530	1	2	2.0287474	Female	0
22	162620	Nutrition + WSH	2357600	23283330	2325113530	1	1	0.82135524	Male	1
22	162620	Nutrition + WSH	2357600	23283330	2325113530	1	2	1.7549624	Male	0
22	162630	Control	2358560	23292930	2326073530	1	1	1.1170431	Female	0
22	162630	Control	2358560	23292930	2326073530	1	2	2.0232717	Female	0
22	162650	Water	2359530	23302630	2327043530	1	1	1.1389459	Female	1
22	162650	Water	2359530	23302630	2327043530	1	2	2.0506502	Female	0
22	162650	Water	2359540	23302730	2327053530	1	1	1.1800137	Female	0
22	162650	Water	2359540	23302730	2327053530	1	2	2.091718	Female	0
22	162650	Water	2359550	23302830	23270342530	0	2	0.06570842	Female	1
22	162650	Water	2359550	23302830	2327063530	1	1	0.87611225	Female	0
22	162650	Water	2359550	23302830	2327063530	1	2	1.7878166	Female	0
22	162650	Water	2359580	23303130	2327093530	1	1	1.1115674	Male	1
22	162650	Water	2359580	23303130	2327093530	1	2	2.0232717	Male	0
22	162650	Water	2359590	23303230	2327103530	1	1	0.75017112	Male	1
22	162650	Water	2359590	23303230	2327103530	1	2	1.6618754	Male	0
22	162650	Water	2359610	23303430	2327123530	1	1	1.0595483	Female	0
22	162650	Water	2359610	23303430	2327123530	1	2	1.9712526	Female	0
22	162650	Water	2359620	23303530	2327133530	1	1	1.0951403	Male	0
22	162650	Water	2359620	23303530	2327133530	1	2	2.0068446	Male	1
22	162650	Water	2359630	23303630	2327143530	1	1	1.1444216	Male	0
22	162650	Water	2359630	23303630	2327143530	1	2	2.0561259	Male	0
22	162650	Water	2361550	23322830	2329063530	1	1	1.0102669	Female	0
22	162650	Water	2361550	23322830	2329063530	1	2	1.9219713	Female	0
22	162650	Water	2361560	23322930	2329073530	1	2	2.1711157	Male	1
22	162650	Water	2361570	23323030	2329082530	0	1	3.8028747	Male	0
22	162650	Water	2361570	23323030	2329082530	0	2	4.6461328	Male	NA
22	162650	Water	2361570	23323030	2329083530	1	1	1.1581109	Female	0
22	162650	Water	2361570	23323030	2329083530	1	2	2.0013689	Female	0
22	162650	Water	2361580	23323130	2329093530	1	1	1.1060917	Male	0
22	162650	Water	2361580	23323130	2329093530	1	2	2.017796	Male	0
22	162650	Water	2361590	23323230	2329103530	1	1	1.2895277	Female	0
22	162650	Water	2361590	23323230	2329103530	1	2	2.201232	Female	0
22	162650	Water	2361600	23323330	2329113530	1	1	1.1635866	Male	0
22	162650	Water	2361600	23323330	2329113530	1	2	2.0752909	Male	0
22	162640	Sanitation	2362530	23332630	2330042530	0	2	4.1204654	Male	NA
22	162640	Sanitation	2362530	23332630	2330043530	1	1	1.2594114	Female	0
22	162640	Sanitation	2362530	23332630	2330043530	1	2	2.1738535	Female	0
22	162640	Sanitation	2362540	23332730	2330053530	1	1	0.96098563	Female	0
22	162640	Sanitation	2362540	23332730	2330053530	1	2	1.8754278	Female	0
22	162640	Sanitation	2362540	23332730	2330054510	0	1	NA	Female	0
24	162760	Control	2364530	23352630	2332043530	1	1	1.1115674	Male	1
24	162760	Control	2364530	23352630	2332043530	1	2	2.1218344	Male	1
24	162760	Control	2364560	23352930	2332073530	1	1	1.0978782	Male	NA
24	162760	Control	2364560	23352930	2332073530	1	2	2.0561259	Male	0
24	162760	Control	2364570	23353030	2332083530	1	1	1.1690623	Male	0
24	162760	Control	2364570	23353030	2332083530	1	2	2.1273101	Male	0
24	162760	Control	2364590	23353230	2332103530	1	1	1.1334702	Male	0
24	162760	Control	2364590	23353230	2332103530	1	2	2.3353867	Male	0
24	162760	Control	2364600	23353330	2332113530	1	2	1.9329227	Male	0
24	162760	Control	2364610	23353430	23320942530	0	2	1.1088296	Female	1
24	162760	Control	2364610	23353430	2332123530	1	2	2.0396988	Male	1
24	162760	Control	2364620	23353530	2332133530	1	1	1.2594114	Male	0
24	162760	Control	2364620	23353530	2332133530	1	2	2.2176591	Male	0
24	162760	Control	2364620	23353530	2332133540	1	1	1.2594114	Male	0
24	162760	Control	2364620	23353530	2332133540	1	2	2.2176591	Male	0
24	162750	Handwashing	2365530	23362630	2333042530	0	2	4.0793977	Male	NA
24	162750	Handwashing	2365530	23362630	2333043530	1	1	1.1690623	Male	0
24	162750	Handwashing	2365530	23362630	2333043530	1	2	2.110883	Male	0
24	162750	Handwashing	2365540	23362730	2333053530	1	1	1.1663244	Male	1
24	162750	Handwashing	2365540	23362730	2333053530	1	2	2.0314853	Male	0
24	162750	Handwashing	2365540	23362740	2333054530	1	2	2.4175222	Female	0
24	162750	Handwashing	2365560	23362940	2333074530	1	1	1.0924025	Male	0
24	162750	Handwashing	2365570	23363030	2333083530	1	1	1.065024	Female	0
24	162750	Handwashing	2365570	23363030	2333083530	1	2	2.0068446	Female	1
24	162750	Handwashing	2365590	23363230	23330742530	0	2	0.03559206	Male	0
24	162750	Handwashing	2365590	23363230	2333103530	1	1	1.1937029	Female	0
24	162750	Handwashing	2365590	23363230	2333103530	1	2	2.1355236	Female	1
24	162750	Handwashing	2365600	23363330	2333113530	1	1	0.98015058	Female	0
24	162750	Handwashing	2365600	23363330	2333113530	1	2	1.9219713	Female	0
24	162750	Handwashing	2365620	23363530	2333133530	1	1	1.2922656	Male	1
24	162750	Handwashing	2365620	23363530	2333133530	1	2	2.2340862	Male	0
24	162750	Handwashing	2365620	23363530	2333133540	1	1	1.2922656	Female	0
24	162750	Handwashing	2365620	23363530	2333133540	1	2	2.2340862	Female	0
24	162750	Handwashing	2365630	23363630	2333143530	1	1	1.1581109	Female	0
24	162750	Handwashing	2365630	23363630	2333143530	1	2	2.0999316	Female	1
24	162750	Handwashing	2365650	23363830	2333163530	1	1	0.98836413	Male	0
24	162750	Handwashing	2365650	23363830	2333163530	1	2	1.9301848	Male	1
24	162750	Handwashing	2365660	23363930	2333173530	1	1	1.3141684	Female	0
24	162750	Handwashing	2365660	23363930	2333173530	1	2	2.1793292	Female	1
24	162750	Handwashing	2365670	23364030	2333183530	1	1	0.78028747	Female	0
24	162750	Handwashing	2365670	23364030	2333183530	1	2	1.7221081	Female	1
24	162750	Handwashing	2365680	23364130	2333193530	1	1	1.174538	Female	1
24	162750	Handwashing	2365680	23364130	2333193530	1	2	2.1163587	Female	1
24	162750	Handwashing	2365710	23364430	2333223530	1	1	0.78576318	Female	1
24	162750	Handwashing	2365710	23364430	2333223530	1	2	1.7303217	Female	0
24	162770	Water	2366530	23372630	2334043530	1	1	0.94729637	Female	1
24	162770	Water	2366530	23372630	2334043530	1	2	1.8973306	Female	1
24	162770	Water	2366530	23372630	2334043650	0	1	2.642026	Female	0
24	162770	Water	2366540	23372730	2334053530	1	1	1.21013	Male	1
24	162770	Water	2366540	23372730	2334053530	1	2	2.1601643	Male	0
24	162770	Water	2366550	23372830	2334063530	1	1	1.0869268	Male	1
24	162770	Water	2366550	23372830	2334063530	1	2	2.036961	Male	1
24	162770	Water	2366560	23372930	2334073530	1	1	0.93086927	Female	0
24	162770	Water	2366560	23372930	2334073530	1	2	1.8809035	Female	1
24	162770	Water	2366590	23373230	2334103530	1	1	1.229295	Male	1
24	162770	Water	2366590	23373230	2334103530	1	2	2.2368241	Male	0
24	162770	Water	2366590	23373230	2334104510	0	1	NA	Female	0
24	162770	Water	2366600	23373330	2334113530	1	1	1.2128679	Male	1
24	162770	Water	2366600	23373330	2334113530	1	2	2.220397	Male	1
24	162770	Water	2366610	23373430	2334123530	1	1	1.1581109	Female	1
24	162770	Water	2366610	23373430	2334123530	1	2	2.1081451	Female	1
24	162770	Water	2366620	23373530	23341042530	0	2	0.47091034	Female	0
24	162770	Water	2366620	23373530	2334133530	1	1	1.2402464	Male	1
24	162770	Water	2366620	23373530	2334133530	1	2	2.1902806	Male	1
24	162770	Water	2366630	23373630	2334143530	1	1	1.0896646	Female	0
24	162770	Water	2366630	23373630	2334143530	1	2	2.0396988	Female	0
24	162770	Water	2366630	23373640	23341152530	0	2	0.12320329	Male	0
24	162770	Water	2366630	23373640	2334144530	1	1	0.93634497	Male	0
24	162770	Water	2366630	23373640	2334144530	1	2	1.8863792	Male	1
24	162770	Water	2366630	23373650	2334145530	1	1	0.75017112	Female	0
24	162770	Water	2366630	23373650	2334145530	1	2	1.7002053	Female	1
24	162770	Water	2366640	23373730	2334153530	1	1	1.0841889	Female	0
24	162770	Water	2366640	23373730	2334153530	1	2	2.0342231	Female	0
24	162770	Water	2366650	23373830	2334163530	1	1	1.0212183	Male	0
24	162770	Water	2366650	23373830	2334163530	1	2	1.9712526	Male	0
24	162770	Water	2366670	23374030	2334183530	1	2	2.0862423	Male	0
24	162770	Water	2366680	23374130	2334193530	1	1	1.1526352	Male	1
24	162770	Water	2366680	23374130	2334193530	1	2	2.1026694	Male	1
24	162770	Water	2366690	23374230	2334203530	1	1	0.90075291	Female	0
24	162770	Water	2366690	23374230	2334203530	1	2	1.8507871	Female	0
24	162790	Sanitation	2367530	23382630	2335042530	0	1	2.7871321	Male	0
24	162790	Sanitation	2367530	23382630	2335042530	0	2	3.7125257	Male	NA
24	162790	Sanitation	2367530	23382630	23350142530	0	2	0.55852156	Female	1
24	162790	Sanitation	2367530	23382630	2335043530	1	1	1.1170431	Female	0
24	162790	Sanitation	2367530	23382630	2335043530	1	2	2.0424367	Female	0
24	162790	Sanitation	2367560	23382930	2335073530	1	2	2.1601643	Female	0
24	162790	Sanitation	2367600	23383330	23350842530	0	1	0.18617385	Female	0
24	162790	Sanitation	2367600	23383330	2335113530	1	1	1.2566735	Female	0
24	162790	Sanitation	2367600	23383330	2335113650	0	1	2.2833676	Male	1
24	162790	Sanitation	2367610	23383430	23350942530	0	2	0.19712526	Male	1
24	162790	Sanitation	2367610	23383430	2335123530	1	2	1.9438741	Male	0
24	162790	Sanitation	2367620	23383530	2335133530	1	1	1.1608487	Female	1
24	162790	Sanitation	2367620	23383530	2335133530	1	2	2.0862423	Female	0
24	162790	Sanitation	2367620	23383530	2335133650	0	1	2.4941821	Female	1
24	162790	Sanitation	2367630	23383630	2335143530	1	1	1.1225188	Female	0
24	162790	Sanitation	2367630	23383630	2335143530	1	2	2.0479124	Female	0
24	162790	Sanitation	2367640	23383730	2335153530	1	2	2.0424367	Male	1
24	162790	Sanitation	2367650	23383830	2335163530	1	1	1.3196441	Male	0
24	162790	Sanitation	2367650	23383830	2335163530	1	2	2.4969199	Male	0
24	162800	WSH	2368530	23392630	23360142530	0	2	0.10951403	Female	0
24	162800	WSH	2368530	23392630	2336043530	1	1	1.2238193	Male	1
24	162800	WSH	2368530	23392630	2336043530	1	2	2.1574264	Male	1
24	162800	WSH	2368540	23392730	2336053530	1	1	1.2594114	Male	0
24	162800	WSH	2368540	23392730	2336053530	1	2	2.1930185	Male	0
24	162800	WSH	2368540	23392740	23360252530	0	2	0.38056126	Female	1
24	162800	WSH	2368540	23392740	2336054530	1	1	1.0184805	Female	1
24	162800	WSH	2368540	23392740	2336054530	1	2	1.9520876	Female	1
24	162800	WSH	2368550	23392830	2336062530	0	2	4.3778234	Male	NA
24	162800	WSH	2368550	23392830	2336063530	1	2	2.2121834	Male	1
24	162800	WSH	2368580	23393130	2336093530	1	1	0.76933607	Female	0
24	162800	WSH	2368580	23393130	2336093530	1	2	1.7029432	Female	0
24	162820	Control	2369540	23402730	2337053530	1	1	1.1937029	Male	0
24	162820	Control	2369540	23402730	2337053530	1	2	2.1218344	Male	0
24	162820	Control	2369550	23402830	23370342530	0	2	0.22997947	Female	NA
24	162820	Control	2369550	23402830	2337063530	1	1	1.2402464	Female	1
24	162820	Control	2369550	23402830	2337063530	1	2	2.1711157	Female	0
24	162820	Control	2369550	23402830	2337064510	0	1	NA	Female	1
24	162820	Control	2369560	23402930	2337073530	1	1	0.97467488	Female	1
24	162820	Control	2369560	23402930	2337073530	1	2	1.9329227	Female	0
24	162820	Control	2369570	23403030	2337083530	1	1	1.0540726	Male	0
24	162820	Control	2369570	23403030	2337083530	1	2	1.982204	Male	0
24	162820	Control	2369580	23403130	2337093530	1	1	1.0951403	Female	0
24	162820	Control	2369580	23403130	2337093530	1	2	2.0232717	Female	0
24	162820	Control	2369600	23403330	23370842530	0	2	0.55852156	Male	0
24	162820	Control	2369600	23403330	2337113530	1	1	1.3114305	Female	1
24	162820	Control	2369600	23403330	2337113530	1	2	2.2395619	Female	0
24	162820	Control	2369610	23403430	2337123530	1	1	1.100616	Female	0
24	162820	Control	2369610	23403430	2337123530	1	2	2.2888433	Female	0
25	162860	Water	2370530	23412630	2338043530	1	1	1.2375086	Female	1
25	162860	Water	2370530	23412630	2338043530	1	2	2.1793292	Female	0
25	162860	Water	2370540	23412730	2338053530	1	1	0.86516085	Male	1
25	162860	Water	2370540	23412730	2338053530	1	2	1.8617385	Male	1
25	162860	Water	2370560	23412930	2338073530	1	1	0.91444216	Male	0
25	162860	Water	2370560	23412930	2338073530	1	2	1.8562628	Male	0
25	162860	Water	2370570	23413030	2338083530	1	1	1.119781	Female	1
25	162860	Water	2370570	23413030	2338083530	1	2	2.0616016	Female	0
25	162860	Water	2370580	23413130	2338093530	1	1	0.94182067	Male	0
25	162860	Water	2370580	23413130	2338093530	1	2	1.8836413	Male	0
25	162860	Water	2370590	23413230	2338103530	1	1	1.2019165	Male	0
25	162860	Water	2370590	23413230	2338103530	1	2	2.1437372	Male	0
25	162860	Water	2370610	23413430	2338123530	1	1	1.0184805	Male	0
25	162860	Water	2370610	23413430	2338123530	1	2	1.9603012	Male	0
25	162860	Water	2370620	23413530	2338133530	1	1	1.0841889	Male	0
25	162860	Water	2370620	23413530	2338133530	1	2	2.0260096	Male	0
25	162860	Water	2370630	23413630	2338143530	1	1	1.0568104	Female	0
25	162860	Water	2370630	23413630	2338143530	1	2	1.9986311	Female	0
25	162860	Water	2370650	23413830	2338163530	1	1	0.86516085	Female	0
25	162860	Water	2370650	23413830	2338163690	0	1	2.8583162	Female	1
25	162860	Water	2370660	23413930	2338173530	1	1	1.1170431	Female	0
25	162860	Water	2370660	23413930	2338173530	1	2	2.0588638	Female	0
25	162860	Water	2370660	23413930	2338173650	0	1	2.2888433	Female	1
25	162860	Water	2370680	23414130	23381642530	0	1	0.03285421	Female	1
25	162860	Water	2370680	23414130	23381642530	0	2	0.97467488	Female	1
25	162860	Water	2370680	23414130	2338193530	1	1	1.1526352	Male	1
25	162860	Water	2370680	23414130	2338193530	1	2	2.0944559	Male	1
25	162860	Water	2370690	23414230	2338203530	1	1	0.94182067	Female	1
25	162860	Water	2370690	23414230	2338203530	1	2	1.8836413	Female	0
25	162860	Water	2370700	23414330	2338213530	1	1	1.119781	Female	NA
25	162860	Water	2370700	23414330	2338213530	1	2	2.0616016	Female	0
25	162860	Water	2370710	23414430	2338223530	1	2	1.8261465	Female	0
25	162860	Water	2370720	23414530	2338233530	1	2	1.779603	Female	0
25	162860	Water	2370730	23414630	2338243530	1	1	1.1088296	Female	0
25	162860	Water	2370730	23414630	2338243530	1	2	2.0506502	Female	0
25	162860	Water	2370740	23414730	2338253530	1	1	0.8788501	Female	1
25	162860	Water	2370740	23414730	2338253530	1	2	1.8206708	Female	1
25	162860	Water	2370740	23414740	23382252530	0	2	0.39151266	Male	0
25	162860	Water	2370740	23414740	2338254530	1	1	1.2128679	Male	0
25	162860	Water	2370740	23414740	2338254530	1	2	2.2094456	Male	0
25	162850	Control	2371540	23422730	2339053530	1	1	1.0622861	Female	0
25	162850	Control	2371540	23422730	2339053530	1	2	2.0260096	Female	0
25	162850	Control	2371550	23422830	2339062530	0	2	4.2847365	Male	NA
25	162850	Control	2371550	23422830	2339063530	1	1	1.0622861	Female	1
25	162850	Control	2371550	23422830	2339063530	1	2	2.0260096	Female	0
25	162850	Control	2371560	23422930	2339072530	0	2	4.1670089	Female	NA
25	162850	Control	2371560	23422930	2339073530	1	1	0.97193703	Female	1
25	162850	Control	2371560	23422930	2339073530	1	2	1.9356605	Female	1
25	162850	Control	2371570	23423030	2339083530	1	1	1.1279945	Female	1
25	162850	Control	2371570	23423030	2339083530	1	2	2.091718	Female	0
25	162850	Control	2371580	23423130	2339093530	1	1	1.24846	Male	0
25	162850	Control	2371590	23423230	2339103530	1	2	1.9192334	Male	0
25	162850	Control	2371600	23423330	2339112530	0	2	3.9151266	Female	NA
25	162850	Control	2371600	23423330	2339113530	1	1	1.1718001	Female	0
25	162850	Control	2371600	23423330	2339113530	1	2	2.1355236	Female	1
25	162850	Control	2371610	23423430	2339123530	1	1	1.2019165	Male	1
25	162850	Control	2371610	23423430	2339123530	1	2	2.16564	Male	0
25	162850	Control	2371610	23423440	2339124530	1	1	1.1690623	Female	0
25	162850	Control	2371620	23423530	2339133530	1	1	1.1526352	Female	0
25	162850	Control	2371620	23423530	2339133530	1	2	2.1163587	Female	1
25	162850	Control	2371620	23423540	2339134530	1	1	1.1772758	Female	0
25	162850	Control	2371640	23423730	2339153530	1	1	0.77481177	Male	0
25	162850	Control	2371640	23423730	2339153530	1	2	1.7385352	Male	0
24	162800	WSH	2372530	23432630	2340042530	0	2	4.2464066	Male	NA
24	162800	WSH	2372530	23432630	2340043530	1	1	1.0896646	Male	0
24	162800	WSH	2372530	23432630	2340043530	1	2	2.0232717	Male	0
24	162800	WSH	2372530	23432630	2340043540	0	2	3.9233402	Male	NA
24	162800	WSH	2372540	23432730	2340052530	0	2	4.3449692	Female	NA
24	162800	WSH	2372540	23432730	2340053530	1	1	1.1170431	Female	0
24	162800	WSH	2372540	23432730	2340053530	1	2	2.0506502	Female	1
24	162800	WSH	2372560	23432930	2340073530	1	1	1.2648871	Male	0
24	162800	WSH	2372560	23432930	2340073530	1	2	2.1984942	Male	0
24	162800	WSH	2372580	23433130	2340093530	1	1	1.1635866	Female	0
24	162800	WSH	2372580	23433130	2340093530	1	2	2.0971937	Female	0
24	162800	WSH	2372590	23433230	2340103530	1	1	1.1143053	Female	1
24	162800	WSH	2372590	23433230	2340103530	1	2	2.0479124	Female	0
24	162780	Passive Control	2373530	23442640	2341044530	1	2	2.1930185	Male	0
24	162780	Passive Control	2373540	23442730	2341053530	1	2	2.2915811	Male	0
24	162780	Passive Control	2373560	23442930	2341073530	1	1	1.1088296	Female	0
24	162780	Passive Control	2373560	23442930	2341073530	1	2	2.0643395	Female	0
24	162780	Passive Control	2373570	23443030	2341083530	1	1	0.90075291	Male	0
24	162780	Passive Control	2373570	23443030	2341083530	1	2	1.798768	Male	0
24	162780	Passive Control	2373580	23443130	2341093530	1	1	1.2320329	Male	1
24	162780	Passive Control	2373580	23443130	2341093530	1	2	2.1875428	Male	1
24	162780	Passive Control	2373590	23443230	2341103530	1	1	1.0568104	Male	1
24	162780	Passive Control	2373590	23443230	2341103530	1	2	2.0123203	Male	0
24	162780	Passive Control	2373600	23443330	23410842530	0	2	0.11772758	Male	0
24	162780	Passive Control	2373600	23443330	2341113530	1	1	1.0540726	Male	0
24	162780	Passive Control	2373600	23443330	2341113530	1	2	1.9520876	Male	0
24	162780	Passive Control	2373610	23443430	23410942530	0	2	0.1724846	Female	1
24	162780	Passive Control	2373610	23443430	2341123530	1	1	1.2813142	Female	0
24	162780	Passive Control	2373610	23443430	2341123530	1	2	2.1793292	Female	1
24	162780	Passive Control	2373620	23443530	2341133530	1	1	1.3114305	Female	0
24	162780	Passive Control	2373640	23443730	2341153530	1	1	0.88980151	Female	0
24	162780	Passive Control	2373640	23443730	2341153530	1	2	1.8480493	Female	0
24	162780	Passive Control	2373640	23443730	2341153650	0	1	2.9130732	Male	1
24	162780	Passive Control	2373650	23443830	2341163530	1	1	1.1718001	Female	0
24	162780	Passive Control	2373650	23443830	2341163530	1	2	2.0698152	Female	0
24	162780	Passive Control	2373660	23443930	2341173530	1	2	2.3353867	Female	1
24	162780	Passive Control	2373680	23444130	2341193530	1	1	1.0047912	Male	1
24	162780	Passive Control	2373680	23444130	2341193530	1	2	1.9603012	Male	0
24	162780	Passive Control	2373690	23444230	2341203530	1	1	1.1882272	Female	1
24	162780	Passive Control	2373690	23444230	2341203530	1	2	2.1437372	Female	1
24	162780	Passive Control	2373700	23444330	2341212530	0	1	2.8145106	Female	0
24	162780	Passive Control	2373700	23444330	2341213530	1	1	0.96098563	Female	1
24	162780	Passive Control	2373700	23444330	2341213530	1	2	1.9164956	Female	0
24	162780	Passive Control	2373710	23444430	2341223530	1	1	1.1115674	Male	1
24	162780	Passive Control	2373710	23444430	2341223530	1	2	2.0095825	Male	0
24	162740	Nutrition	2374530	23452630	23420142530	0	2	0.55030801	Male	1
24	162740	Nutrition	2374530	23452630	2342043530	1	1	1.2922656	Female	1
24	162740	Nutrition	2374530	23452630	2342043530	1	2	2.2094456	Female	0
24	162740	Nutrition	2374540	23452730	2342053530	1	1	1.0924025	Male	1
24	162740	Nutrition	2374540	23452730	2342053530	1	2	2.0095825	Male	0
24	162740	Nutrition	2374550	23452840	2342064530	1	1	1.1991786	Male	0
24	162740	Nutrition	2374550	23452840	2342064530	1	2	2.1163587	Male	0
24	162740	Nutrition	2374560	23452930	2342073530	1	1	1.2019165	Female	0
24	162740	Nutrition	2374560	23452930	2342073530	1	2	2.1190965	Female	1
24	162740	Nutrition	2374570	23453030	23420542530	0	2	0.21629021	Male	NA
24	162740	Nutrition	2374570	23453030	2342083530	1	1	1.2758385	Male	0
24	162740	Nutrition	2374570	23453030	2342083530	1	2	2.1957563	Male	0
24	162740	Nutrition	2374580	23453130	2342093530	1	1	0.95824778	Male	0
24	162740	Nutrition	2374580	23453140	2342094530	1	2	1.6974675	Male	0
24	162740	Nutrition	2374590	23453230	2342103530	1	1	1.2621492	Male	0
24	162740	Nutrition	2374590	23453230	2342103530	1	2	2.1793292	Male	0
24	162740	Nutrition	2374620	23453530	2342133530	1	1	1.0568104	Male	0
24	162740	Nutrition	2374620	23453530	2342133530	1	2	1.9739904	Male	1
24	162740	Nutrition	2374620	23453540	2342134530	1	2	2.0561259	Female	0
24	162740	Nutrition	2374630	23453630	2342143530	1	1	0.8569473	Male	1
24	162740	Nutrition	2374630	23453630	2342143530	1	2	1.7741273	Male	1
24	162740	Nutrition	2374630	23453630	2342143540	1	2	1.7741273	Male	NA
25	162840	Passive Control	2375530	23462630	2343043530	1	1	1.2019165	Female	0
25	162840	Passive Control	2375530	23462630	2343043530	1	2	2.1601643	Female	1
25	162840	Passive Control	2375530	23462640	2343044530	1	1	1.1854894	Female	0
25	162840	Passive Control	2375530	23462640	2343044530	1	2	2.1437372	Female	0
25	162840	Passive Control	2375530	23462640	2343332530	0	1	2.8692676	Male	0
25	162840	Passive Control	2375540	23462730	2343053530	1	1	1.1909651	Male	0
25	162840	Passive Control	2375540	23462730	2343053530	1	2	2.1492129	Male	1
25	162840	Passive Control	2375560	23462930	2343073530	1	1	1.1854894	Female	0
25	162840	Passive Control	2375560	23462930	2343073530	1	2	2.1437372	Female	1
25	162840	Passive Control	2375570	23463030	2343083530	1	1	1.1800137	Male	0
25	162840	Passive Control	2375570	23463030	2343083530	1	2	2.1382615	Male	0
25	162840	Passive Control	2375580	23463130	2343093530	1	1	1.0568104	Female	0
25	162840	Passive Control	2375580	23463130	2343093530	1	2	2.0150582	Female	0
[truncated: 12,800 more rows]
