# Supplementary material for: Geographic pair matching in large-scale cluster randomized trials
Source: Nat Commun. 2024 Feb 5;15:1069. doi: 10.1038/s41467-024-45152-y (PMC10844220; doi:10.1038/s41467-024-45152-y)
Supplement: Supplementary file 4 — Source Data [file 41467_2024_45152_MOESM4_ESM.zip › kenya_analysis_gadm_codebook.txt]

kenya_analysis_gadm_codebook.txt

Updated 2024-01-03

This dataset includes GADM data joined to clusters in the WASH Benefits Kenya study. The GADM data were version 3.6, which can be downloaded from https://gadm.org/download_country36.html

We used a spatial join to match study clusters to the administrative shapefiles. 

These data are used in the analyses reported in Geographic pair matching in large-scale cluster randomized trials, Nature Communications 2024 (in press)
preprint: https://pubmed.ncbi.nlm.nih.gov/37205361/

Trial Registration:
https://clinicaltrials.gov/study/NCT01590095


The dataset includes 702 observations and 9 variables

Each observation represents a study cluster.  

Variable descriptions
'data.frame':	720 obs. of  11 variables:
 $ block     : geographic pair match block
 $ clusterid : Unique cluster ID
 $ tr        : Randomized treatment assignment

 joined to variables from GADM (3 admin levels with codes and labels)
 $ ADM0_PCODE: chr  "KE" "KE" "KE" "KE" ...
 $ ADM0_EN   : chr  "Kenya" "Kenya" "Kenya" "Kenya" ...
 $ ADM1_PCODE: chr  "KE037" "KE037" "KE037" "KE037" ...
 $ ADM1_EN   : chr  "Kakamega" "Kakamega" "Kakamega" "Kakamega" ...
 $ ADM2_PCODE: chr  "KE037205" "KE037205" "KE037205" "KE037205" ...
 $ ADM2_EN   : chr  "Mumias East" "Mumias East" "Mumias East" "Mumias East" ...
 
Data summary
> skimr::skim(d)
── Data Summary ────────────────────────
                           Values
Name                       dcl4  
Number of rows             702   
Number of columns          9     
_______________________          
Column type frequency:           
  character                7     
  factor                   1     
  numeric                  1     
________________________         
Group variables            None  

── Variable type: character ──────────────────────────────────────────────────────────────────────────────────────────────────────────────
  skim_variable n_missing complete_rate min max empty n_unique whitespace
1 clusterid             0             1   6   6     0      702          0
2 ADM0_PCODE            0             1   2   2     0        1          0
3 ADM0_EN               0             1   5   5     0        1          0
4 ADM1_PCODE            0             1   5   5     0        5          0
5 ADM1_EN               0             1   5   8     0        5          0
6 ADM2_PCODE            0             1   8   8     0       14          0
7 ADM2_EN               0             1   3  11     0       14          0

── Variable type: factor ─────────────────────────────────────────────────────────────────────────────────────────────────────────────────
  skim_variable n_missing complete_rate ordered n_unique top_counts                         
1 tr                    0             1 FALSE          8 Con: 158, Pas: 80, Nut: 79, Nut: 78

── Variable type: numeric ────────────────────────────────────────────────────────────────────────────────────────────────────────────────
  skim_variable n_missing complete_rate mean   sd p0 p25 p50 p75 p100 hist 
1 block                 0             1 44.7 26.0  1  22  45  67   89 ▇▇▇▇▇
