# Supplementary material for: Geographic pair matching in large-scale cluster randomized trials
Source: Nat Commun. 2024 Feb 5;15:1069. doi: 10.1038/s41467-024-45152-y (PMC10844220; doi:10.1038/s41467-024-45152-y)
Supplement: Supplementary file 4 — Source Data [file 41467_2024_45152_MOESM4_ESM.zip › kenya_analysis_gadm.csv]

block	clusterid	tr	ADM0_PCODE	ADM0_EN	ADM1_PCODE	ADM1_EN	ADM2_PCODE	ADM2_EN
1	142540	Control	KE	Kenya	KE037	Kakamega	KE037205	Mumias East
1	142550	Control	KE	Kenya	KE037	Kakamega	KE037205	Mumias East
1	142600	WSH	KE	Kenya	KE037	Kakamega	KE037205	Mumias East
1	142610	Nutrition	KE	Kenya	KE037	Kakamega	KE037205	Mumias East
1	142620	Handwashing	KE	Kenya	KE037	Kakamega	KE037205	Mumias East
1	142630	Water	KE	Kenya	KE037	Kakamega	KE037205	Mumias East
1	142640	Nutrition + WSH	KE	Kenya	KE037	Kakamega	KE037205	Mumias East
1	142650	Passive Control	KE	Kenya	KE037	Kakamega	KE037205	Mumias East
1	142660	Sanitation	KE	Kenya	KE037	Kakamega	KE037205	Mumias East
2	142530	Sanitation	KE	Kenya	KE037	Kakamega	KE037205	Mumias East
2	142560	Control	KE	Kenya	KE037	Kakamega	KE037205	Mumias East
2	142570	Control	KE	Kenya	KE037	Kakamega	KE037205	Mumias East
2	142580	Nutrition	KE	Kenya	KE037	Kakamega	KE037205	Mumias East
2	142590	WSH	KE	Kenya	KE037	Kakamega	KE037205	Mumias East
2	142750	Nutrition + WSH	KE	Kenya	KE037	Kakamega	KE037205	Mumias East
2	142780	Water	KE	Kenya	KE037	Kakamega	KE037205	Mumias East
2	142790	Passive Control	KE	Kenya	KE037	Kakamega	KE037205	Mumias East
2	142810	Handwashing	KE	Kenya	KE037	Kakamega	KE037205	Mumias East
3	142670	Control	KE	Kenya	KE037	Kakamega	KE037205	Mumias East
3	142680	WSH	KE	Kenya	KE037	Kakamega	KE037205	Mumias East
3	142690	Nutrition + WSH	KE	Kenya	KE037	Kakamega	KE037205	Mumias East
3	142700	Nutrition	KE	Kenya	KE037	Kakamega	KE037205	Mumias East
3	142710	Water	KE	Kenya	KE037	Kakamega	KE037205	Mumias East
3	142720	Control	KE	Kenya	KE037	Kakamega	KE037205	Mumias East
3	142800	Handwashing	KE	Kenya	KE037	Kakamega	KE037205	Mumias East
3	142820	Sanitation	KE	Kenya	KE037	Kakamega	KE037205	Mumias East
3	142830	Passive Control	KE	Kenya	KE037	Kakamega	KE037202	Lurambi
4	442580	Control	KE	Kenya	KE039	Bungoma	KE039219	Bumula
4	442590	Nutrition + WSH	KE	Kenya	KE039	Bungoma	KE039219	Bumula
4	442600	Handwashing	KE	Kenya	KE039	Bungoma	KE039219	Bumula
4	442620	Water	KE	Kenya	KE039	Bungoma	KE039219	Bumula
4	442870	WSH	KE	Kenya	KE039	Bungoma	KE039219	Bumula
4	442880	Passive Control	KE	Kenya	KE039	Bungoma	KE039219	Bumula
4	442900	Control	KE	Kenya	KE039	Bungoma	KE039219	Bumula
4	442920	Nutrition	KE	Kenya	KE039	Bungoma	KE039219	Bumula
4	442940	Sanitation	KE	Kenya	KE039	Bungoma	KE039219	Bumula
5	442770	Nutrition	KE	Kenya	KE039	Bungoma	KE039219	Bumula
5	442780	Handwashing	KE	Kenya	KE039	Bungoma	KE039219	Bumula
5	442790	Passive Control	KE	Kenya	KE039	Bungoma	KE039219	Bumula
5	442800	Nutrition + WSH	KE	Kenya	KE039	Bungoma	KE039219	Bumula
5	442810	Control	KE	Kenya	KE039	Bungoma	KE039219	Bumula
5	442820	Sanitation	KE	Kenya	KE039	Bungoma	KE039219	Bumula
5	442830	WSH	KE	Kenya	KE039	Bungoma	KE039219	Bumula
5	442840	Control	KE	Kenya	KE039	Bungoma	KE039219	Bumula
5	442860	Water	KE	Kenya	KE039	Bungoma	KE039219	Bumula
6	442850	Nutrition + WSH	KE	Kenya	KE039	Bungoma	KE039219	Bumula
6	442910	Passive Control	KE	Kenya	KE039	Bungoma	KE039219	Bumula
6	442930	Handwashing	KE	Kenya	KE039	Bungoma	KE039219	Bumula
6	442950	Control	KE	Kenya	KE039	Bungoma	KE039219	Bumula
6	442960	Nutrition	KE	Kenya	KE039	Bungoma	KE039219	Bumula
6	442970	Control	KE	Kenya	KE039	Bungoma	KE039219	Bumula
6	442980	Sanitation	KE	Kenya	KE039	Bungoma	KE039219	Bumula
6	442990	Water	KE	Kenya	KE039	Bungoma	KE039219	Bumula
6	443000	WSH	KE	Kenya	KE039	Bungoma	KE039220	Kanduyi
7	152530	WSH	KE	Kenya	KE037	Kakamega	KE037205	Mumias East
7	152540	Nutrition + WSH	KE	Kenya	KE037	Kakamega	KE037205	Mumias East
7	152550	Passive Control	KE	Kenya	KE037	Kakamega	KE037205	Mumias East
7	152610	Water	KE	Kenya	KE037	Kakamega	KE037205	Mumias East
7	152680	Control	KE	Kenya	KE037	Kakamega	KE037205	Mumias East
7	152690	Handwashing	KE	Kenya	KE037	Kakamega	KE037205	Mumias East
7	152700	Control	KE	Kenya	KE037	Kakamega	KE037205	Mumias East
7	152710	Sanitation	KE	Kenya	KE037	Kakamega	KE037205	Mumias East
7	152720	Nutrition	KE	Kenya	KE037	Kakamega	KE037205	Mumias East
8	152560	Control	KE	Kenya	KE037	Kakamega	KE037205	Mumias East
8	152570	Sanitation	KE	Kenya	KE037	Kakamega	KE037205	Mumias East
8	152590	Nutrition	KE	Kenya	KE037	Kakamega	KE037203	Navakholo
8	152600	WSH	KE	Kenya	KE037	Kakamega	KE037205	Mumias East
8	152620	Water	KE	Kenya	KE037	Kakamega	KE037205	Mumias East
8	152630	Control	KE	Kenya	KE037	Kakamega	KE037205	Mumias East
8	152640	Nutrition + WSH	KE	Kenya	KE037	Kakamega	KE037205	Mumias East
8	152660	Handwashing	KE	Kenya	KE037	Kakamega	KE037205	Mumias East
8	152670	Passive Control	KE	Kenya	KE037	Kakamega	KE037205	Mumias East
9	152650	WSH	KE	Kenya	KE037	Kakamega	KE037205	Mumias East
9	152740	Passive Control	KE	Kenya	KE037	Kakamega	KE037205	Mumias East
9	152750	Control	KE	Kenya	KE037	Kakamega	KE037205	Mumias East
9	152760	Water	KE	Kenya	KE037	Kakamega	KE037205	Mumias East
9	152770	Control	KE	Kenya	KE037	Kakamega	KE037205	Mumias East
9	152780	Nutrition	KE	Kenya	KE037	Kakamega	KE037205	Mumias East
9	152790	Sanitation	KE	Kenya	KE037	Kakamega	KE037205	Mumias East
9	152870	Handwashing	KE	Kenya	KE037	Kakamega	KE037205	Mumias East
9	152890	Nutrition + WSH	KE	Kenya	KE037	Kakamega	KE037205	Mumias East
10	152800	Nutrition + WSH	KE	Kenya	KE037	Kakamega	KE037205	Mumias East
10	152820	Handwashing	KE	Kenya	KE037	Kakamega	KE037205	Mumias East
10	152830	WSH	KE	Kenya	KE037	Kakamega	KE037205	Mumias East
10	152840	Sanitation	KE	Kenya	KE037	Kakamega	KE037205	Mumias East
10	152860	Passive Control	KE	Kenya	KE037	Kakamega	KE037205	Mumias East
10	152880	Water	KE	Kenya	KE037	Kakamega	KE037205	Mumias East
10	152900	Control	KE	Kenya	KE037	Kakamega	KE037205	Mumias East
10	152910	Control	KE	Kenya	KE037	Kakamega	KE037205	Mumias East
10	152920	Nutrition	KE	Kenya	KE037	Kakamega	KE037205	Mumias East
11	152730	WSH	KE	Kenya	KE037	Kakamega	KE037204	Mumias West
11	152810	Nutrition	KE	Kenya	KE037	Kakamega	KE037205	Mumias East
11	152850	Sanitation	KE	Kenya	KE037	Kakamega	KE037205	Mumias East
12	452530	Control	KE	Kenya	KE039	Bungoma	KE039219	Bumula
12	452540	Passive Control	KE	Kenya	KE039	Bungoma	KE039219	Bumula
12	452550	Water	KE	Kenya	KE039	Bungoma	KE039219	Bumula
12	452560	WSH	KE	Kenya	KE039	Bungoma	KE039219	Bumula
12	452570	Sanitation	KE	Kenya	KE039	Bungoma	KE039219	Bumula
12	452590	Handwashing	KE	Kenya	KE039	Bungoma	KE039219	Bumula
12	452830	Control	KE	Kenya	KE039	Bungoma	KE039219	Bumula
12	452840	Nutrition	KE	Kenya	KE039	Bungoma	KE039219	Bumula
12	452930	Nutrition + WSH	KE	Kenya	KE039	Bungoma	KE039219	Bumula
13	452600	Nutrition	KE	Kenya	KE039	Bungoma	KE039219	Bumula
13	452660	Passive Control	KE	Kenya	KE039	Bungoma	KE039219	Bumula
14	452610	Handwashing	KE	Kenya	KE039	Bungoma	KE039219	Bumula
14	452640	Control	KE	Kenya	KE039	Bungoma	KE039219	Bumula
14	452650	Sanitation	KE	Kenya	KE039	Bungoma	KE039219	Bumula
14	452750	Nutrition	KE	Kenya	KE039	Bungoma	KE039219	Bumula
14	452770	Passive Control	KE	Kenya	KE039	Bungoma	KE039219	Bumula
14	452780	Water	KE	Kenya	KE039	Bungoma	KE039219	Bumula
14	452800	Control	KE	Kenya	KE039	Bungoma	KE039219	Bumula
14	452810	WSH	KE	Kenya	KE039	Bungoma	KE039219	Bumula
14	452820	Nutrition + WSH	KE	Kenya	KE039	Bungoma	KE039219	Bumula
15	452620	Control	KE	Kenya	KE039	Bungoma	KE039219	Bumula
15	452630	Passive Control	KE	Kenya	KE039	Bungoma	KE039219	Bumula
15	452670	Nutrition	KE	Kenya	KE039	Bungoma	KE039219	Bumula
15	452680	Handwashing	KE	Kenya	KE039	Bungoma	KE039219	Bumula
15	452690	Water	KE	Kenya	KE039	Bungoma	KE039219	Bumula
15	452700	Sanitation	KE	Kenya	KE039	Bungoma	KE039219	Bumula
15	452710	Control	KE	Kenya	KE039	Bungoma	KE039219	Bumula
15	452720	Nutrition + WSH	KE	Kenya	KE039	Bungoma	KE039219	Bumula
15	452730	WSH	KE	Kenya	KE039	Bungoma	KE039219	Bumula
16	452740	Control	KE	Kenya	KE039	Bungoma	KE039219	Bumula
16	452760	Handwashing	KE	Kenya	KE039	Bungoma	KE039219	Bumula
16	452790	WSH	KE	Kenya	KE039	Bungoma	KE039219	Bumula
16	452860	Nutrition	KE	Kenya	KE039	Bungoma	KE039219	Bumula
16	452870	Passive Control	KE	Kenya	KE039	Bungoma	KE039219	Bumula
16	452880	Nutrition + WSH	KE	Kenya	KE039	Bungoma	KE039219	Bumula
16	452900	Control	KE	Kenya	KE039	Bungoma	KE039219	Bumula
16	452910	Sanitation	KE	Kenya	KE039	Bungoma	KE039219	Bumula
16	452920	Water	KE	Kenya	KE039	Bungoma	KE039219	Bumula
17	462540	Water	KE	Kenya	KE039	Bungoma	KE039219	Bumula
17	462550	Control	KE	Kenya	KE039	Bungoma	KE039219	Bumula
17	462560	Control	KE	Kenya	KE039	Bungoma	KE039219	Bumula
17	462570	Passive Control	KE	Kenya	KE039	Bungoma	KE039219	Bumula
17	462580	Sanitation	KE	Kenya	KE039	Bungoma	KE039219	Bumula
17	462590	Nutrition	KE	Kenya	KE039	Bungoma	KE039219	Bumula
17	462700	Handwashing	KE	Kenya	KE039	Bungoma	KE039219	Bumula
17	462720	WSH	KE	Kenya	KE039	Bungoma	KE039219	Bumula
17	462730	Nutrition + WSH	KE	Kenya	KE039	Bungoma	KE039219	Bumula
18	462600	Sanitation	KE	Kenya	KE039	Bungoma	KE039219	Bumula
18	462610	Control	KE	Kenya	KE039	Bungoma	KE039219	Bumula
18	462740	Passive Control	KE	Kenya	KE039	Bungoma	KE039219	Bumula
18	462750	Handwashing	KE	Kenya	KE039	Bungoma	KE039219	Bumula
18	462760	Control	KE	Kenya	KE039	Bungoma	KE039219	Bumula
18	462770	Nutrition + WSH	KE	Kenya	KE039	Bungoma	KE039219	Bumula
18	462780	Water	KE	Kenya	KE039	Bungoma	KE039219	Bumula
18	462790	WSH	KE	Kenya	KE039	Bungoma	KE039219	Bumula
18	462800	Nutrition	KE	Kenya	KE039	Bungoma	KE039219	Bumula
19	462620	Control	KE	Kenya	KE039	Bungoma	KE039219	Bumula
19	462630	WSH	KE	Kenya	KE039	Bungoma	KE039219	Bumula
19	462640	Nutrition	KE	Kenya	KE039	Bungoma	KE039219	Bumula
19	462650	Handwashing	KE	Kenya	KE039	Bungoma	KE039219	Bumula
19	462660	Passive Control	KE	Kenya	KE039	Bungoma	KE039219	Bumula
19	462670	Nutrition + WSH	KE	Kenya	KE039	Bungoma	KE039219	Bumula
19	462680	Sanitation	KE	Kenya	KE039	Bungoma	KE039219	Bumula
19	462690	Water	KE	Kenya	KE039	Bungoma	KE039219	Bumula
19	462710	Control	KE	Kenya	KE039	Bungoma	KE039219	Bumula
20	462810	Passive Control	KE	Kenya	KE039	Bungoma	KE039219	Bumula
21	162530	Nutrition	KE	Kenya	KE037	Kakamega	KE037204	Mumias West
21	162540	Water	KE	Kenya	KE037	Kakamega	KE037204	Mumias West
21	162550	Sanitation	KE	Kenya	KE037	Kakamega	KE037204	Mumias West
21	162560	WSH	KE	Kenya	KE037	Kakamega	KE037204	Mumias West
21	162570	Control	KE	Kenya	KE037	Kakamega	KE037204	Mumias West
21	162580	Passive Control	KE	Kenya	KE037	Kakamega	KE037204	Mumias West
21	162590	Handwashing	KE	Kenya	KE037	Kakamega	KE037204	Mumias West
21	162710	Control	KE	Kenya	KE037	Kakamega	KE037203	Navakholo
21	162730	Nutrition + WSH	KE	Kenya	KE037	Kakamega	KE037204	Mumias West
22	162600	Passive Control	KE	Kenya	KE037	Kakamega	KE037203	Navakholo
22	162610	Handwashing	KE	Kenya	KE037	Kakamega	KE037203	Navakholo
22	162620	Nutrition + WSH	KE	Kenya	KE037	Kakamega	KE037203	Navakholo
22	162630	Control	KE	Kenya	KE037	Kakamega	KE037203	Navakholo
22	162640	Sanitation	KE	Kenya	KE037	Kakamega	KE037203	Navakholo
22	162650	Water	KE	Kenya	KE037	Kakamega	KE037203	Navakholo
22	162660	Nutrition	KE	Kenya	KE037	Kakamega	KE037203	Navakholo
22	162670	Control	KE	Kenya	KE037	Kakamega	KE037203	Navakholo
22	162680	WSH	KE	Kenya	KE037	Kakamega	KE037203	Navakholo
23	162690	Control	KE	Kenya	KE037	Kakamega	KE037203	Navakholo
23	162700	Sanitation	KE	Kenya	KE037	Kakamega	KE037203	Navakholo
23	162720	Handwashing	KE	Kenya	KE037	Kakamega	KE037203	Navakholo
24	162740	Nutrition	KE	Kenya	KE037	Kakamega	KE037203	Navakholo
24	162750	Handwashing	KE	Kenya	KE037	Kakamega	KE037203	Navakholo
24	162760	Control	KE	Kenya	KE037	Kakamega	KE037203	Navakholo
24	162770	Water	KE	Kenya	KE037	Kakamega	KE037203	Navakholo
24	162780	Passive Control	KE	Kenya	KE037	Kakamega	KE037203	Navakholo
24	162790	Sanitation	KE	Kenya	KE037	Kakamega	KE037203	Navakholo
24	162800	WSH	KE	Kenya	KE037	Kakamega	KE037203	Navakholo
24	162810	Nutrition + WSH	KE	Kenya	KE037	Kakamega	KE037203	Navakholo
24	162820	Control	KE	Kenya	KE037	Kakamega	KE037203	Navakholo
25	162830	Sanitation	KE	Kenya	KE037	Kakamega	KE037203	Navakholo
25	162840	Passive Control	KE	Kenya	KE037	Kakamega	KE037203	Navakholo
25	162850	Control	KE	Kenya	KE037	Kakamega	KE037203	Navakholo
25	162860	Water	KE	Kenya	KE037	Kakamega	KE037203	Navakholo
25	162930	Nutrition	KE	Kenya	KE037	Kakamega	KE037203	Navakholo
25	162940	Handwashing	KE	Kenya	KE037	Kakamega	KE037203	Navakholo
25	162980	Control	KE	Kenya	KE037	Kakamega	KE037203	Navakholo
25	163000	Nutrition + WSH	KE	Kenya	KE037	Kakamega	KE037203	Navakholo
26	162870	Control	KE	Kenya	KE037	Kakamega	KE037205	Mumias East
26	162880	Sanitation	KE	Kenya	KE037	Kakamega	KE037205	Mumias East
26	162890	Passive Control	KE	Kenya	KE037	Kakamega	KE037205	Mumias East
26	162900	Nutrition	KE	Kenya	KE037	Kakamega	KE037205	Mumias East
26	162910	Water	KE	Kenya	KE037	Kakamega	KE037205	Mumias East
26	162920	WSH	KE	Kenya	KE037	Kakamega	KE037204	Mumias West
26	163090	Handwashing	KE	Kenya	KE037	Kakamega	KE037204	Mumias West
26	163100	Nutrition + WSH	KE	Kenya	KE037	Kakamega	KE037204	Mumias West
26	163110	Control	KE	Kenya	KE037	Kakamega	KE037204	Mumias West
27	162960	WSH	KE	Kenya	KE037	Kakamega	KE037203	Navakholo
27	162970	Water	KE	Kenya	KE037	Kakamega	KE037203	Navakholo
27	162990	Nutrition	KE	Kenya	KE037	Kakamega	KE037203	Navakholo
27	163010	Nutrition + WSH	KE	Kenya	KE037	Kakamega	KE037203	Navakholo
27	163020	Handwashing	KE	Kenya	KE037	Kakamega	KE037203	Navakholo
27	163030	Control	KE	Kenya	KE037	Kakamega	KE037203	Navakholo
27	163040	Sanitation	KE	Kenya	KE037	Kakamega	KE037203	Navakholo
27	163050	Passive Control	KE	Kenya	KE037	Kakamega	KE037203	Navakholo
27	163060	Control	KE	Kenya	KE037	Kakamega	KE037203	Navakholo
28	462820	WSH	KE	Kenya	KE039	Bungoma	KE039219	Bumula
28	462830	Water	KE	Kenya	KE039	Bungoma	KE039219	Bumula
28	462840	Nutrition + WSH	KE	Kenya	KE039	Bungoma	KE039219	Bumula
28	462850	Control	KE	Kenya	KE039	Bungoma	KE039219	Bumula
28	462860	Sanitation	KE	Kenya	KE039	Bungoma	KE039219	Bumula
28	462870	Handwashing	KE	Kenya	KE039	Bungoma	KE039219	Bumula
28	462880	Control	KE	Kenya	KE039	Bungoma	KE039219	Bumula
28	462890	Nutrition	KE	Kenya	KE039	Bungoma	KE039219	Bumula
28	462900	Passive Control	KE	Kenya	KE039	Bungoma	KE039219	Bumula
29	462910	Water	KE	Kenya	KE039	Bungoma	KE039219	Bumula
29	462920	Sanitation	KE	Kenya	KE039	Bungoma	KE039219	Bumula
29	462930	Handwashing	KE	Kenya	KE039	Bungoma	KE039219	Bumula
29	462940	Nutrition	KE	Kenya	KE039	Bungoma	KE039219	Bumula
29	462950	WSH	KE	Kenya	KE039	Bungoma	KE039219	Bumula
29	462960	Passive Control	KE	Kenya	KE039	Bungoma	KE039219	Bumula
29	462970	Nutrition + WSH	KE	Kenya	KE039	Bungoma	KE039219	Bumula
29	462980	Control	KE	Kenya	KE039	Bungoma	KE039219	Bumula
29	462990	Control	KE	Kenya	KE039	Bungoma	KE039219	Bumula
30	463000	Passive Control	KE	Kenya	KE039	Bungoma	KE039219	Bumula
30	463010	Sanitation	KE	Kenya	KE039	Bungoma	KE039219	Bumula
30	463020	WSH	KE	Kenya	KE039	Bungoma	KE039219	Bumula
30	463030	Nutrition + WSH	KE	Kenya	KE039	Bungoma	KE039219	Bumula
30	463040	Control	KE	Kenya	KE039	Bungoma	KE039219	Bumula
30	463050	Water	KE	Kenya	KE039	Bungoma	KE039219	Bumula
30	463060	Control	KE	Kenya	KE039	Bungoma	KE039219	Bumula
30	463070	Handwashing	KE	Kenya	KE039	Bungoma	KE039219	Bumula
31	172530	WSH	KE	Kenya	KE037	Kakamega	KE037203	Navakholo
31	172540	Control	KE	Kenya	KE037	Kakamega	KE037203	Navakholo
31	172550	Control	KE	Kenya	KE037	Kakamega	KE037203	Navakholo
31	172560	Sanitation	KE	Kenya	KE037	Kakamega	KE037204	Mumias West
31	172570	Passive Control	KE	Kenya	KE037	Kakamega	KE037204	Mumias West
31	172580	Handwashing	KE	Kenya	KE037	Kakamega	KE037204	Mumias West
31	172590	Nutrition + WSH	KE	Kenya	KE037	Kakamega	KE037204	Mumias West
31	172600	Water	KE	Kenya	KE037	Kakamega	KE037204	Mumias West
31	172610	Nutrition	KE	Kenya	KE037	Kakamega	KE037204	Mumias West
32	172620	Control	KE	Kenya	KE037	Kakamega	KE037204	Mumias West
32	172630	Sanitation	KE	Kenya	KE037	Kakamega	KE037204	Mumias West
32	172640	Nutrition	KE	Kenya	KE037	Kakamega	KE037204	Mumias West
32	172650	Water	KE	Kenya	KE037	Kakamega	KE037204	Mumias West
32	172660	Nutrition + WSH	KE	Kenya	KE037	Kakamega	KE037204	Mumias West
32	172670	Handwashing	KE	Kenya	KE037	Kakamega	KE037204	Mumias West
32	172680	Passive Control	KE	Kenya	KE037	Kakamega	KE037204	Mumias West
32	172690	WSH	KE	Kenya	KE037	Kakamega	KE037204	Mumias West
32	172700	Control	KE	Kenya	KE037	Kakamega	KE037204	Mumias West
33	172730	Control	KE	Kenya	KE037	Kakamega	KE037206	Matungu
33	172740	Passive Control	KE	Kenya	KE037	Kakamega	KE037206	Matungu
34	172710	Control	KE	Kenya	KE037	Kakamega	KE037206	Matungu
34	172720	WSH	KE	Kenya	KE037	Kakamega	KE037206	Matungu
34	172750	Nutrition + WSH	KE	Kenya	KE037	Kakamega	KE037206	Matungu
34	172760	Nutrition	KE	Kenya	KE037	Kakamega	KE037206	Matungu
34	172770	Control	KE	Kenya	KE037	Kakamega	KE037206	Matungu
34	172780	Water	KE	Kenya	KE037	Kakamega	KE037206	Matungu
34	172790	Handwashing	KE	Kenya	KE037	Kakamega	KE037206	Matungu
34	172800	Passive Control	KE	Kenya	KE037	Kakamega	KE037206	Matungu
34	172810	Sanitation	KE	Kenya	KE037	Kakamega	KE037206	Matungu
35	472530	Control	KE	Kenya	KE039	Bungoma	KE039219	Bumula
35	472540	WSH	KE	Kenya	KE039	Bungoma	KE039219	Bumula
35	472550	Handwashing	KE	Kenya	KE039	Bungoma	KE039219	Bumula
35	472560	Sanitation	KE	Kenya	KE039	Bungoma	KE039219	Bumula
35	472690	Control	KE	Kenya	KE039	Bungoma	KE039217	Sirisia
35	472730	Nutrition	KE	Kenya	KE039	Bungoma	KE039217	Sirisia
35	472740	Nutrition + WSH	KE	Kenya	KE039	Bungoma	KE039217	Sirisia
35	472750	Water	KE	Kenya	KE039	Bungoma	KE039218	Kabuchai
35	472770	Passive Control	KE	Kenya	KE039	Bungoma	KE039217	Sirisia
36	472570	Handwashing	KE	Kenya	KE039	Bungoma	KE039217	Sirisia
36	472580	Nutrition	KE	Kenya	KE039	Bungoma	KE039217	Sirisia
36	472590	WSH	KE	Kenya	KE039	Bungoma	KE039217	Sirisia
36	472600	Control	KE	Kenya	KE039	Bungoma	KE039217	Sirisia
36	472680	Nutrition + WSH	KE	Kenya	KE039	Bungoma	KE039217	Sirisia
36	472700	Water	KE	Kenya	KE039	Bungoma	KE039217	Sirisia
36	472710	Control	KE	Kenya	KE039	Bungoma	KE039217	Sirisia
36	472720	Passive Control	KE	Kenya	KE039	Bungoma	KE039217	Sirisia
36	472760	Sanitation	KE	Kenya	KE039	Bungoma	KE039217	Sirisia
37	472610	Nutrition + WSH	KE	Kenya	KE039	Bungoma	KE039217	Sirisia
37	472620	Handwashing	KE	Kenya	KE039	Bungoma	KE039217	Sirisia
37	472630	Passive Control	KE	Kenya	KE039	Bungoma	KE039217	Sirisia
37	472640	Control	KE	Kenya	KE039	Bungoma	KE039217	Sirisia
37	472650	WSH	KE	Kenya	KE039	Bungoma	KE039217	Sirisia
37	472660	Nutrition	KE	Kenya	KE039	Bungoma	KE039217	Sirisia
37	472670	Sanitation	KE	Kenya	KE039	Bungoma	KE039217	Sirisia
38	472780	Nutrition + WSH	KE	Kenya	KE039	Bungoma	KE039217	Sirisia
38	472790	Passive Control	KE	Kenya	KE039	Bungoma	KE039217	Sirisia
38	472800	Control	KE	Kenya	KE039	Bungoma	KE039217	Sirisia
38	472810	Control	KE	Kenya	KE039	Bungoma	KE039217	Sirisia
38	472820	Sanitation	KE	Kenya	KE039	Bungoma	KE039217	Sirisia
38	472830	Nutrition	KE	Kenya	KE039	Bungoma	KE039217	Sirisia
38	472840	Water	KE	Kenya	KE039	Bungoma	KE039217	Sirisia
38	472850	WSH	KE	Kenya	KE039	Bungoma	KE039217	Sirisia
38	472870	Handwashing	KE	Kenya	KE039	Bungoma	KE039217	Sirisia
39	472860	Water	KE	Kenya	KE039	Bungoma	KE039217	Sirisia
39	472890	Handwashing	KE	Kenya	KE039	Bungoma	KE039217	Sirisia
39	472910	WSH	KE	Kenya	KE039	Bungoma	KE039217	Sirisia
39	472920	Nutrition	KE	Kenya	KE039	Bungoma	KE039217	Sirisia
39	472930	Nutrition + WSH	KE	Kenya	KE039	Bungoma	KE039217	Sirisia
39	472950	Passive Control	KE	Kenya	KE039	Bungoma	KE039217	Sirisia
39	472960	Control	KE	Kenya	KE039	Bungoma	KE039217	Sirisia
39	472970	Control	KE	Kenya	KE039	Bungoma	KE039217	Sirisia
39	472980	Sanitation	KE	Kenya	KE039	Bungoma	KE039217	Sirisia
40	472990	Nutrition + WSH	KE	Kenya	KE039	Bungoma	KE039217	Sirisia
41	472880	Control	KE	Kenya	KE039	Bungoma	KE039217	Sirisia
41	472900	Nutrition	KE	Kenya	KE039	Bungoma	KE039217	Sirisia
41	472940	WSH	KE	Kenya	KE039	Bungoma	KE039217	Sirisia
41	473000	Passive Control	KE	Kenya	KE039	Bungoma	KE039217	Sirisia
41	473010	Handwashing	KE	Kenya	KE039	Bungoma	KE039217	Sirisia
41	473020	Nutrition + WSH	KE	Kenya	KE039	Bungoma	KE039217	Sirisia
41	473030	Control	KE	Kenya	KE039	Bungoma	KE039217	Sirisia
41	473040	Sanitation	KE	Kenya	KE039	Bungoma	KE039217	Sirisia
41	473050	Water	KE	Kenya	KE039	Bungoma	KE039217	Sirisia
42	172820	Control	KE	Kenya	KE037	Kakamega	KE037206	Matungu
42	172850	Nutrition + WSH	KE	Kenya	KE037	Kakamega	KE037206	Matungu
42	172860	Sanitation	KE	Kenya	KE037	Kakamega	KE037206	Matungu
42	172880	WSH	KE	Kenya	KE037	Kakamega	KE037206	Matungu
42	173130	Water	KE	Kenya	KE037	Kakamega	KE037206	Matungu
42	173140	Nutrition	KE	Kenya	KE037	Kakamega	KE037206	Matungu
42	173150	Handwashing	KE	Kenya	KE037	Kakamega	KE037206	Matungu
42	173160	Control	KE	Kenya	KE037	Kakamega	KE037206	Matungu
42	173170	Passive Control	KE	Kenya	KE037	Kakamega	KE037206	Matungu
43	172830	Sanitation	KE	Kenya	KE037	Kakamega	KE037206	Matungu
43	172840	Nutrition	KE	Kenya	KE037	Kakamega	KE037206	Matungu
43	172870	Passive Control	KE	Kenya	KE037	Kakamega	KE037206	Matungu
43	172890	Handwashing	KE	Kenya	KE037	Kakamega	KE037206	Matungu
43	172900	Control	KE	Kenya	KE037	Kakamega	KE037206	Matungu
43	172910	Water	KE	Kenya	KE037	Kakamega	KE037206	Matungu
43	172920	Nutrition + WSH	KE	Kenya	KE037	Kakamega	KE037206	Matungu
43	172930	Control	KE	Kenya	KE037	Kakamega	KE037206	Matungu
43	172940	WSH	KE	Kenya	KE037	Kakamega	KE037206	Matungu
44	172950	Water	KE	Kenya	KE037	Kakamega	KE037206	Matungu
44	172960	WSH	KE	Kenya	KE037	Kakamega	KE037206	Matungu
44	172970	Passive Control	KE	Kenya	KE037	Kakamega	KE037206	Matungu
44	172980	Nutrition	KE	Kenya	KE037	Kakamega	KE037206	Matungu
44	172990	Nutrition + WSH	KE	Kenya	KE037	Kakamega	KE037206	Matungu
44	173000	Control	KE	Kenya	KE037	Kakamega	KE037206	Matungu
44	173010	Control	KE	Kenya	KE037	Kakamega	KE037206	Matungu
44	173020	Handwashing	KE	Kenya	KE037	Kakamega	KE037206	Matungu
44	173040	Sanitation	KE	Kenya	KE037	Kakamega	KE037206	Matungu
45	173030	Nutrition + WSH	KE	Kenya	KE037	Kakamega	KE037206	Matungu
45	173050	Water	KE	Kenya	KE037	Kakamega	KE037206	Matungu
45	173060	Control	KE	Kenya	KE037	Kakamega	KE037206	Matungu
45	173070	Sanitation	KE	Kenya	KE037	Kakamega	KE037206	Matungu
45	173080	Passive Control	KE	Kenya	KE037	Kakamega	KE037206	Matungu
45	173090	Control	KE	Kenya	KE037	Kakamega	KE037206	Matungu
45	173100	Nutrition	KE	Kenya	KE037	Kakamega	KE037206	Matungu
45	173110	WSH	KE	Kenya	KE037	Kakamega	KE037206	Matungu
45	173120	Handwashing	KE	Kenya	KE037	Kakamega	KE037206	Matungu
46	482540	Sanitation	KE	Kenya	KE039	Bungoma	KE039217	Sirisia
46	482550	Control	KE	Kenya	KE039	Bungoma	KE039217	Sirisia
46	482560	Nutrition	KE	Kenya	KE039	Bungoma	KE039217	Sirisia
46	482570	Control	KE	Kenya	KE039	Bungoma	KE039217	Sirisia
46	482680	Nutrition + WSH	KE	Kenya	KE039	Bungoma	KE039217	Sirisia
46	482690	Handwashing	KE	Kenya	KE039	Bungoma	KE039217	Sirisia
46	482700	WSH	KE	Kenya	KE039	Bungoma	KE039217	Sirisia
46	482710	Passive Control	KE	Kenya	KE039	Bungoma	KE039217	Sirisia
46	482720	Water	KE	Kenya	KE039	Bungoma	KE039217	Sirisia
47	482580	Sanitation	KE	Kenya	KE039	Bungoma	KE039217	Sirisia
47	482590	WSH	KE	Kenya	KE039	Bungoma	KE039217	Sirisia
47	482600	Control	KE	Kenya	KE039	Bungoma	KE039217	Sirisia
47	482610	Nutrition + WSH	KE	Kenya	KE039	Bungoma	KE039217	Sirisia
47	482620	Passive Control	KE	Kenya	KE039	Bungoma	KE039217	Sirisia
47	482630	Water	KE	Kenya	KE039	Bungoma	KE039217	Sirisia
47	482640	Handwashing	KE	Kenya	KE039	Bungoma	KE039217	Sirisia
47	482650	Nutrition	KE	Kenya	KE039	Bungoma	KE039217	Sirisia
47	482660	Control	KE	Kenya	KE039	Bungoma	KE039217	Sirisia
48	482730	Sanitation	KE	Kenya	KE039	Bungoma	KE039217	Sirisia
48	482740	Passive Control	KE	Kenya	KE039	Bungoma	KE039217	Sirisia
48	482750	WSH	KE	Kenya	KE039	Bungoma	KE039217	Sirisia
48	482760	Nutrition + WSH	KE	Kenya	KE039	Bungoma	KE039217	Sirisia
48	482770	Control	KE	Kenya	KE039	Bungoma	KE039217	Sirisia
48	482780	Handwashing	KE	Kenya	KE039	Bungoma	KE039217	Sirisia
48	482790	Water	KE	Kenya	KE039	Bungoma	KE039217	Sirisia
48	482810	Control	KE	Kenya	KE039	Bungoma	KE039217	Sirisia
48	482820	Nutrition	KE	Kenya	KE039	Bungoma	KE039217	Sirisia
49	482670	Control	KE	Kenya	KE039	Bungoma	KE039217	Sirisia
49	482800	Nutrition	KE	Kenya	KE039	Bungoma	KE039217	Sirisia
50	482830	Passive Control	KE	Kenya	KE037	Kakamega	KE037206	Matungu
50	482840	Water	KE	Kenya	KE037	Kakamega	KE037206	Matungu
50	482850	Sanitation	KE	Kenya	KE037	Kakamega	KE037206	Matungu
50	482860	Control	KE	Kenya	KE037	Kakamega	KE037206	Matungu
50	482870	Nutrition + WSH	KE	Kenya	KE037	Kakamega	KE037206	Matungu
50	482880	Handwashing	KE	Kenya	KE037	Kakamega	KE037206	Matungu
50	482890	Control	KE	Kenya	KE037	Kakamega	KE037206	Matungu
50	482900	WSH	KE	Kenya	KE037	Kakamega	KE037206	Matungu
50	482960	Nutrition	KE	Kenya	KE037	Kakamega	KE037206	Matungu
51	482910	Control	KE	Kenya	KE037	Kakamega	KE037206	Matungu
51	482920	Water	KE	Kenya	KE037	Kakamega	KE037206	Matungu
51	482930	Control	KE	Kenya	KE037	Kakamega	KE037206	Matungu
51	482940	Passive Control	KE	Kenya	KE037	Kakamega	KE037206	Matungu
51	482950	Nutrition + WSH	KE	Kenya	KE037	Kakamega	KE037206	Matungu
51	482970	WSH	KE	Kenya	KE037	Kakamega	KE037206	Matungu
51	482980	Sanitation	KE	Kenya	KE037	Kakamega	KE037206	Matungu
52	182570	Handwashing	KE	Kenya	KE038	Vihiga	KE038215	Emuhaya
52	182580	Sanitation	KE	Kenya	KE038	Vihiga	KE038215	Emuhaya
52	182600	Nutrition	KE	Kenya	KE038	Vihiga	KE038215	Emuhaya
52	182640	Control	KE	Kenya	KE038	Vihiga	KE038215	Emuhaya
52	182650	Passive Control	KE	Kenya	KE038	Vihiga	KE038215	Emuhaya
52	182660	WSH	KE	Kenya	KE038	Vihiga	KE038215	Emuhaya
52	182670	Nutrition + WSH	KE	Kenya	KE038	Vihiga	KE038215	Emuhaya
52	182700	Water	KE	Kenya	KE038	Vihiga	KE038215	Emuhaya
52	182720	Control	KE	Kenya	KE038	Vihiga	KE038215	Emuhaya
53	182530	WSH	KE	Kenya	KE038	Vihiga	KE038214	Luanda
53	182550	Control	KE	Kenya	KE038	Vihiga	KE038214	Luanda
53	182560	Sanitation	KE	Kenya	KE038	Vihiga	KE038214	Luanda
53	182610	Nutrition + WSH	KE	Kenya	KE038	Vihiga	KE038214	Luanda
53	182620	Water	KE	Kenya	KE038	Vihiga	KE038214	Luanda
53	182630	Nutrition	KE	Kenya	KE038	Vihiga	KE038214	Luanda
53	182680	Control	KE	Kenya	KE038	Vihiga	KE038215	Emuhaya
53	182690	Passive Control	KE	Kenya	KE038	Vihiga	KE038214	Luanda
53	182710	Handwashing	KE	Kenya	KE038	Vihiga	KE038215	Emuhaya
54	182540	Water	KE	Kenya	KE038	Vihiga	KE038214	Luanda
54	182730	Nutrition + WSH	KE	Kenya	KE038	Vihiga	KE038214	Luanda
54	182740	Control	KE	Kenya	KE038	Vihiga	KE038214	Luanda
55	492530	Control	KE	Kenya	KE037	Kakamega	KE037206	Matungu
55	492540	Handwashing	KE	Kenya	KE037	Kakamega	KE037206	Matungu
55	492560	Nutrition	KE	Kenya	KE037	Kakamega	KE037206	Matungu
55	492570	Water	KE	Kenya	KE037	Kakamega	KE037206	Matungu
55	492580	Passive Control	KE	Kenya	KE037	Kakamega	KE037206	Matungu
55	492600	Nutrition + WSH	KE	Kenya	KE037	Kakamega	KE037206	Matungu
55	492610	WSH	KE	Kenya	KE037	Kakamega	KE037206	Matungu
55	492630	Sanitation	KE	Kenya	KE037	Kakamega	KE037206	Matungu
55	492640	Control	KE	Kenya	KE037	Kakamega	KE037206	Matungu
56	492550	Control	KE	Kenya	KE037	Kakamega	KE037206	Matungu
56	492590	Nutrition + WSH	KE	Kenya	KE037	Kakamega	KE037206	Matungu
56	492620	Water	KE	Kenya	KE037	Kakamega	KE037206	Matungu
56	492650	Sanitation	KE	Kenya	KE037	Kakamega	KE037206	Matungu
57	492660	Sanitation	KE	Kenya	KE037	Kakamega	KE037206	Matungu
57	492670	Nutrition + WSH	KE	Kenya	KE037	Kakamega	KE037206	Matungu
57	492680	WSH	KE	Kenya	KE037	Kakamega	KE037206	Matungu
57	492690	Passive Control	KE	Kenya	KE037	Kakamega	KE037206	Matungu
57	492700	Control	KE	Kenya	KE037	Kakamega	KE037206	Matungu
57	492710	Water	KE	Kenya	KE037	Kakamega	KE037206	Matungu
57	492720	Control	KE	Kenya	KE037	Kakamega	KE037206	Matungu
57	492730	Nutrition	KE	Kenya	KE037	Kakamega	KE037206	Matungu
58	492740	Control	KE	Kenya	KE037	Kakamega	KE037206	Matungu
58	492750	Sanitation	KE	Kenya	KE037	Kakamega	KE037206	Matungu
58	492760	Nutrition	KE	Kenya	KE037	Kakamega	KE037206	Matungu
58	492770	Control	KE	Kenya	KE037	Kakamega	KE037206	Matungu
58	492790	Passive Control	KE	Kenya	KE037	Kakamega	KE037206	Matungu
58	492800	Water	KE	Kenya	KE037	Kakamega	KE037206	Matungu
58	492810	Handwashing	KE	Kenya	KE037	Kakamega	KE037206	Matungu
58	492820	Nutrition + WSH	KE	Kenya	KE037	Kakamega	KE037206	Matungu
58	492830	WSH	KE	Kenya	KE037	Kakamega	KE037206	Matungu
59	192530	Sanitation	KE	Kenya	KE038	Vihiga	KE038215	Emuhaya
59	192540	WSH	KE	Kenya	KE038	Vihiga	KE038215	Emuhaya
59	192550	Control	KE	Kenya	KE038	Vihiga	KE038215	Emuhaya
59	192560	Nutrition	KE	Kenya	KE038	Vihiga	KE038215	Emuhaya
59	192680	Water	KE	Kenya	KE038	Vihiga	KE038215	Emuhaya
59	192770	Passive Control	KE	Kenya	KE038	Vihiga	KE038215	Emuhaya
59	192850	Nutrition + WSH	KE	Kenya	KE038	Vihiga	KE038215	Emuhaya
59	192860	Handwashing	KE	Kenya	KE038	Vihiga	KE038215	Emuhaya
59	192870	Control	KE	Kenya	KE038	Vihiga	KE038215	Emuhaya
60	192570	Handwashing	KE	Kenya	KE038	Vihiga	KE038214	Luanda
60	192580	Nutrition + WSH	KE	Kenya	KE038	Vihiga	KE038214	Luanda
60	192600	Sanitation	KE	Kenya	KE038	Vihiga	KE038214	Luanda
60	192610	Passive Control	KE	Kenya	KE038	Vihiga	KE038214	Luanda
60	192620	Water	KE	Kenya	KE038	Vihiga	KE038214	Luanda
60	192630	WSH	KE	Kenya	KE038	Vihiga	KE038214	Luanda
60	192640	Nutrition	KE	Kenya	KE038	Vihiga	KE038214	Luanda
60	192650	Control	KE	Kenya	KE038	Vihiga	KE038214	Luanda
60	192710	Control	KE	Kenya	KE038	Vihiga	KE038215	Emuhaya
61	192590	Passive Control	KE	Kenya	KE042	Kisumu	KE042239	Kisumu West
61	192660	Handwashing	KE	Kenya	KE038	Vihiga	KE038214	Luanda
61	192780	Control	KE	Kenya	KE038	Vihiga	KE038214	Luanda
61	192790	Control	KE	Kenya	KE038	Vihiga	KE038214	Luanda
61	192800	Water	KE	Kenya	KE038	Vihiga	KE038214	Luanda
61	192810	Nutrition + WSH	KE	Kenya	KE041	Siaya	KE041235	Gem
61	192820	Nutrition	KE	Kenya	KE038	Vihiga	KE038214	Luanda
62	192670	Control	KE	Kenya	KE038	Vihiga	KE038215	Emuhaya
62	192690	Control	KE	Kenya	KE038	Vihiga	KE038215	Emuhaya
62	192700	WSH	KE	Kenya	KE038	Vihiga	KE038215	Emuhaya
62	192720	Sanitation	KE	Kenya	KE038	Vihiga	KE038215	Emuhaya
62	192730	Nutrition + WSH	KE	Kenya	KE038	Vihiga	KE038215	Emuhaya
62	192740	Water	KE	Kenya	KE038	Vihiga	KE038215	Emuhaya
62	192750	Nutrition	KE	Kenya	KE038	Vihiga	KE038215	Emuhaya
62	192830	Handwashing	KE	Kenya	KE038	Vihiga	KE038215	Emuhaya
62	192840	Passive Control	KE	Kenya	KE038	Vihiga	KE038215	Emuhaya
63	492840	Handwashing	KE	Kenya	KE039	Bungoma	KE039218	Kabuchai
63	492850	Nutrition	KE	Kenya	KE039	Bungoma	KE039218	Kabuchai
63	492860	Nutrition + WSH	KE	Kenya	KE039	Bungoma	KE039218	Kabuchai
63	492870	Sanitation	KE	Kenya	KE039	Bungoma	KE039218	Kabuchai
63	492880	Passive Control	KE	Kenya	KE039	Bungoma	KE039218	Kabuchai
63	492940	Control	KE	Kenya	KE039	Bungoma	KE039218	Kabuchai
63	492960	Control	KE	Kenya	KE039	Bungoma	KE039218	Kabuchai
63	492970	Water	KE	Kenya	KE039	Bungoma	KE039218	Kabuchai
63	493110	WSH	KE	Kenya	KE039	Bungoma	KE039218	Kabuchai
64	492890	Passive Control	KE	Kenya	KE039	Bungoma	KE039218	Kabuchai
64	492900	Nutrition	KE	Kenya	KE039	Bungoma	KE039218	Kabuchai
64	492910	Sanitation	KE	Kenya	KE039	Bungoma	KE039218	Kabuchai
64	492920	Control	KE	Kenya	KE039	Bungoma	KE039218	Kabuchai
64	492990	Nutrition + WSH	KE	Kenya	KE039	Bungoma	KE039218	Kabuchai
64	493010	WSH	KE	Kenya	KE039	Bungoma	KE039218	Kabuchai
64	493090	Water	KE	Kenya	KE039	Bungoma	KE039218	Kabuchai
64	493100	Control	KE	Kenya	KE039	Bungoma	KE039218	Kabuchai
64	493120	Handwashing	KE	Kenya	KE039	Bungoma	KE039218	Kabuchai
65	492930	Control	KE	Kenya	KE039	Bungoma	KE039218	Kabuchai
65	492950	Water	KE	Kenya	KE039	Bungoma	KE039218	Kabuchai
66	492980	Passive Control	KE	Kenya	KE039	Bungoma	KE039218	Kabuchai
66	493000	Nutrition + WSH	KE	Kenya	KE039	Bungoma	KE039218	Kabuchai
66	493020	Handwashing	KE	Kenya	KE039	Bungoma	KE039218	Kabuchai
66	493030	Control	KE	Kenya	KE039	Bungoma	KE039218	Kabuchai
66	493040	Water	KE	Kenya	KE039	Bungoma	KE039218	Kabuchai
66	493050	Control	KE	Kenya	KE039	Bungoma	KE039218	Kabuchai
66	493060	Sanitation	KE	Kenya	KE039	Bungoma	KE039218	Kabuchai
66	493070	WSH	KE	Kenya	KE039	Bungoma	KE039218	Kabuchai
66	493080	Nutrition	KE	Kenya	KE039	Bungoma	KE039218	Kabuchai
67	502530	Control	KE	Kenya	KE039	Bungoma	KE039218	Kabuchai
67	502540	Nutrition + WSH	KE	Kenya	KE039	Bungoma	KE039218	Kabuchai
67	502550	Passive Control	KE	Kenya	KE039	Bungoma	KE039218	Kabuchai
67	502560	Control	KE	Kenya	KE039	Bungoma	KE039218	Kabuchai
67	502570	Handwashing	KE	Kenya	KE039	Bungoma	KE039218	Kabuchai
67	502650	Nutrition	KE	Kenya	KE039	Bungoma	KE039218	Kabuchai
67	502660	WSH	KE	Kenya	KE039	Bungoma	KE039218	Kabuchai
67	502670	Sanitation	KE	Kenya	KE039	Bungoma	KE039218	Kabuchai
67	502690	Water	KE	Kenya	KE039	Bungoma	KE039218	Kabuchai
68	502580	Nutrition	KE	Kenya	KE039	Bungoma	KE039218	Kabuchai
68	502590	WSH	KE	Kenya	KE039	Bungoma	KE039218	Kabuchai
68	502600	Control	KE	Kenya	KE039	Bungoma	KE039218	Kabuchai
68	502610	Control	KE	Kenya	KE039	Bungoma	KE039218	Kabuchai
68	502620	Handwashing	KE	Kenya	KE039	Bungoma	KE039218	Kabuchai
68	502630	Sanitation	KE	Kenya	KE039	Bungoma	KE039218	Kabuchai
68	502700	Nutrition + WSH	KE	Kenya	KE039	Bungoma	KE039218	Kabuchai
68	502710	Water	KE	Kenya	KE039	Bungoma	KE039218	Kabuchai
68	502720	Passive Control	KE	Kenya	KE039	Bungoma	KE039218	Kabuchai
69	502640	Water	KE	Kenya	KE039	Bungoma	KE039218	Kabuchai
69	502680	Control	KE	Kenya	KE039	Bungoma	KE039218	Kabuchai
69	502730	Nutrition + WSH	KE	Kenya	KE039	Bungoma	KE039218	Kabuchai
69	502740	Handwashing	KE	Kenya	KE039	Bungoma	KE039218	Kabuchai
69	502750	Nutrition	KE	Kenya	KE039	Bungoma	KE039218	Kabuchai
69	502760	Control	KE	Kenya	KE039	Bungoma	KE039218	Kabuchai
69	502770	WSH	KE	Kenya	KE039	Bungoma	KE039218	Kabuchai
69	502780	Sanitation	KE	Kenya	KE039	Bungoma	KE039218	Kabuchai
69	502790	Passive Control	KE	Kenya	KE039	Bungoma	KE039218	Kabuchai
70	502800	Nutrition + WSH	KE	Kenya	KE039	Bungoma	KE039218	Kabuchai
70	502810	Control	KE	Kenya	KE039	Bungoma	KE039218	Kabuchai
70	502820	Control	KE	Kenya	KE039	Bungoma	KE039218	Kabuchai
70	502830	WSH	KE	Kenya	KE039	Bungoma	KE039218	Kabuchai
70	502840	Sanitation	KE	Kenya	KE039	Bungoma	KE039218	Kabuchai
70	502850	Nutrition	KE	Kenya	KE039	Bungoma	KE039218	Kabuchai
70	502860	Passive Control	KE	Kenya	KE039	Bungoma	KE039218	Kabuchai
70	502870	Handwashing	KE	Kenya	KE039	Bungoma	KE039218	Kabuchai
71	202530	Sanitation	KE	Kenya	KE037	Kakamega	KE037201	Malava
71	202540	Handwashing	KE	Kenya	KE037	Kakamega	KE037201	Malava
71	202560	Water	KE	Kenya	KE037	Kakamega	KE037201	Malava
71	202570	Passive Control	KE	Kenya	KE037	Kakamega	KE037201	Malava
71	202580	Nutrition + WSH	KE	Kenya	KE037	Kakamega	KE037201	Malava
71	202590	Control	KE	Kenya	KE037	Kakamega	KE037201	Malava
71	202620	Nutrition	KE	Kenya	KE037	Kakamega	KE037201	Malava
71	202630	WSH	KE	Kenya	KE037	Kakamega	KE037201	Malava
71	202640	Control	KE	Kenya	KE037	Kakamega	KE037201	Malava
72	202550	Control	KE	Kenya	KE037	Kakamega	KE037201	Malava
72	202710	Handwashing	KE	Kenya	KE037	Kakamega	KE037201	Malava
73	202600	Nutrition + WSH	KE	Kenya	KE037	Kakamega	KE037201	Malava
73	202610	Sanitation	KE	Kenya	KE037	Kakamega	KE037201	Malava
73	202650	Water	KE	Kenya	KE037	Kakamega	KE037201	Malava
73	202660	WSH	KE	Kenya	KE037	Kakamega	KE037201	Malava
73	202670	Control	KE	Kenya	KE037	Kakamega	KE037201	Malava
73	202680	Control	KE	Kenya	KE037	Kakamega	KE037201	Malava
73	202720	Nutrition	KE	Kenya	KE037	Kakamega	KE037201	Malava
73	202810	Handwashing	KE	Kenya	KE037	Kakamega	KE037201	Malava
73	202820	Passive Control	KE	Kenya	KE037	Kakamega	KE037201	Malava
74	202690	Nutrition + WSH	KE	Kenya	KE037	Kakamega	KE037201	Malava
74	202700	Nutrition	KE	Kenya	KE037	Kakamega	KE037201	Malava
74	202730	Water	KE	Kenya	KE037	Kakamega	KE037201	Malava
74	202740	Sanitation	KE	Kenya	KE037	Kakamega	KE037201	Malava
74	202750	Control	KE	Kenya	KE037	Kakamega	KE037201	Malava
74	202770	Control	KE	Kenya	KE037	Kakamega	KE037201	Malava
74	202780	WSH	KE	Kenya	KE037	Kakamega	KE037201	Malava
74	202790	Passive Control	KE	Kenya	KE037	Kakamega	KE037201	Malava
74	202800	Handwashing	KE	Kenya	KE037	Kakamega	KE037201	Malava
75	202760	Passive Control	KE	Kenya	KE037	Kakamega	KE037201	Malava
75	202910	Control	KE	Kenya	KE037	Kakamega	KE037201	Malava
75	202920	Water	KE	Kenya	KE037	Kakamega	KE037201	Malava
75	202930	WSH	KE	Kenya	KE037	Kakamega	KE037201	Malava
75	203040	Nutrition + WSH	KE	Kenya	KE037	Kakamega	KE037201	Malava
75	203050	Control	KE	Kenya	KE037	Kakamega	KE037201	Malava
75	203060	Sanitation	KE	Kenya	KE037	Kakamega	KE037201	Malava
75	203070	Handwashing	KE	Kenya	KE037	Kakamega	KE037201	Malava
75	203080	Nutrition	KE	Kenya	KE037	Kakamega	KE037201	Malava
76	202830	WSH	KE	Kenya	KE037	Kakamega	KE037201	Malava
76	202840	Sanitation	KE	Kenya	KE037	Kakamega	KE037201	Malava
76	202850	Nutrition	KE	Kenya	KE037	Kakamega	KE037201	Malava
76	202860	Handwashing	KE	Kenya	KE037	Kakamega	KE037201	Malava
76	202870	Control	KE	Kenya	KE037	Kakamega	KE037201	Malava
76	202880	Nutrition + WSH	KE	Kenya	KE037	Kakamega	KE037201	Malava
76	202890	Water	KE	Kenya	KE037	Kakamega	KE037201	Malava
76	202900	Control	KE	Kenya	KE037	Kakamega	KE037201	Malava
76	202950	Passive Control	KE	Kenya	KE037	Kakamega	KE037201	Malava
77	202940	Control	KE	Kenya	KE037	Kakamega	KE037201	Malava
77	202960	Nutrition	KE	Kenya	KE037	Kakamega	KE037201	Malava
77	202970	Sanitation	KE	Kenya	KE037	Kakamega	KE037201	Malava
77	202980	Handwashing	KE	Kenya	KE037	Kakamega	KE037201	Malava
77	202990	Control	KE	Kenya	KE037	Kakamega	KE037201	Malava
77	203000	Passive Control	KE	Kenya	KE037	Kakamega	KE037201	Malava
77	203010	Nutrition + WSH	KE	Kenya	KE037	Kakamega	KE037201	Malava
77	203020	Water	KE	Kenya	KE037	Kakamega	KE037201	Malava
77	203030	WSH	KE	Kenya	KE037	Kakamega	KE037201	Malava
78	212530	Water	KE	Kenya	KE037	Kakamega	KE037201	Malava
78	212540	Nutrition	KE	Kenya	KE037	Kakamega	KE037201	Malava
78	212550	Nutrition + WSH	KE	Kenya	KE037	Kakamega	KE037201	Malava
78	212560	Passive Control	KE	Kenya	KE037	Kakamega	KE037201	Malava
78	212570	Sanitation	KE	Kenya	KE037	Kakamega	KE037201	Malava
78	212640	Control	KE	Kenya	KE037	Kakamega	KE037201	Malava
78	212700	Handwashing	KE	Kenya	KE037	Kakamega	KE037201	Malava
78	212710	Control	KE	Kenya	KE037	Kakamega	KE037203	Navakholo
78	212720	WSH	KE	Kenya	KE037	Kakamega	KE037201	Malava
79	212580	WSH	KE	Kenya	KE037	Kakamega	KE037201	Malava
79	212590	Control	KE	Kenya	KE037	Kakamega	KE037201	Malava
79	212600	Handwashing	KE	Kenya	KE037	Kakamega	KE037201	Malava
79	212620	Passive Control	KE	Kenya	KE037	Kakamega	KE037201	Malava
79	212650	Water	KE	Kenya	KE037	Kakamega	KE037201	Malava
79	212660	Nutrition	KE	Kenya	KE037	Kakamega	KE037201	Malava
79	212670	Sanitation	KE	Kenya	KE037	Kakamega	KE037201	Malava
79	212680	Nutrition + WSH	KE	Kenya	KE037	Kakamega	KE037201	Malava
79	212690	Control	KE	Kenya	KE037	Kakamega	KE037201	Malava
80	212610	Passive Control	KE	Kenya	KE037	Kakamega	KE037201	Malava
80	212630	WSH	KE	Kenya	KE037	Kakamega	KE037201	Malava
80	212790	Control	KE	Kenya	KE037	Kakamega	KE037201	Malava
80	212800	Nutrition	KE	Kenya	KE037	Kakamega	KE037201	Malava
80	212810	Handwashing	KE	Kenya	KE037	Kakamega	KE037201	Malava
81	212730	Passive Control	KE	Kenya	KE037	Kakamega	KE037201	Malava
81	212740	Sanitation	KE	Kenya	KE037	Kakamega	KE037201	Malava
81	212750	Handwashing	KE	Kenya	KE037	Kakamega	KE037201	Malava
81	212760	Control	KE	Kenya	KE037	Kakamega	KE037201	Malava
81	212770	Nutrition + WSH	KE	Kenya	KE037	Kakamega	KE037201	Malava
81	212780	Water	KE	Kenya	KE037	Kakamega	KE037201	Malava
81	212820	Nutrition	KE	Kenya	KE037	Kakamega	KE037201	Malava
81	212830	WSH	KE	Kenya	KE037	Kakamega	KE037201	Malava
81	212840	Control	KE	Kenya	KE037	Kakamega	KE037201	Malava
82	212850	Water	KE	Kenya	KE037	Kakamega	KE037201	Malava
82	212860	Control	KE	Kenya	KE037	Kakamega	KE037201	Malava
82	212870	Nutrition + WSH	KE	Kenya	KE037	Kakamega	KE037201	Malava
82	212880	Handwashing	KE	Kenya	KE037	Kakamega	KE037201	Malava
82	212890	Control	KE	Kenya	KE037	Kakamega	KE037201	Malava
82	212900	Passive Control	KE	Kenya	KE037	Kakamega	KE037201	Malava
82	212910	WSH	KE	Kenya	KE037	Kakamega	KE037201	Malava
82	212970	Sanitation	KE	Kenya	KE037	Kakamega	KE037201	Malava
82	212990	Nutrition	KE	Kenya	KE037	Kakamega	KE037201	Malava
83	212920	WSH	KE	Kenya	KE037	Kakamega	KE037201	Malava
83	212930	Control	KE	Kenya	KE037	Kakamega	KE037201	Malava
83	212940	Nutrition	KE	Kenya	KE037	Kakamega	KE037201	Malava
83	212950	Sanitation	KE	Kenya	KE037	Kakamega	KE037201	Malava
83	212960	Water	KE	Kenya	KE037	Kakamega	KE037201	Malava
83	212980	Nutrition + WSH	KE	Kenya	KE037	Kakamega	KE037201	Malava
83	213040	Control	KE	Kenya	KE037	Kakamega	KE037201	Malava
83	213050	Passive Control	KE	Kenya	KE037	Kakamega	KE037201	Malava
83	213060	Handwashing	KE	Kenya	KE037	Kakamega	KE037201	Malava
84	213000	Passive Control	KE	Kenya	KE037	Kakamega	KE037201	Malava
84	213010	Handwashing	KE	Kenya	KE037	Kakamega	KE037201	Malava
84	213020	Control	KE	Kenya	KE037	Kakamega	KE037201	Malava
84	213030	WSH	KE	Kenya	KE037	Kakamega	KE037201	Malava
85	502880	Water	KE	Kenya	KE039	Bungoma	KE039218	Kabuchai
85	502910	Nutrition	KE	Kenya	KE039	Bungoma	KE039218	Kabuchai
85	502920	Nutrition + WSH	KE	Kenya	KE039	Bungoma	KE039218	Kabuchai
86	502890	WSH	KE	Kenya	KE039	Bungoma	KE039218	Kabuchai
86	502900	Control	KE	Kenya	KE039	Bungoma	KE039218	Kabuchai
86	502930	Handwashing	KE	Kenya	KE039	Bungoma	KE039218	Kabuchai
86	502940	Passive Control	KE	Kenya	KE039	Bungoma	KE039218	Kabuchai
86	502950	Water	KE	Kenya	KE039	Bungoma	KE039218	Kabuchai
86	502980	Nutrition	KE	Kenya	KE039	Bungoma	KE039218	Kabuchai
86	503010	Sanitation	KE	Kenya	KE039	Bungoma	KE039218	Kabuchai
86	503020	Nutrition + WSH	KE	Kenya	KE039	Bungoma	KE039218	Kabuchai
86	503030	Control	KE	Kenya	KE039	Bungoma	KE039218	Kabuchai
87	502960	Passive Control	KE	Kenya	KE039	Bungoma	KE039218	Kabuchai
87	502970	WSH	KE	Kenya	KE039	Bungoma	KE039218	Kabuchai
87	502990	Control	KE	Kenya	KE039	Bungoma	KE039218	Kabuchai
87	503000	Nutrition	KE	Kenya	KE039	Bungoma	KE039218	Kabuchai
87	503040	Handwashing	KE	Kenya	KE039	Bungoma	KE039218	Kabuchai
87	503050	Control	KE	Kenya	KE039	Bungoma	KE039218	Kabuchai
87	503060	Nutrition + WSH	KE	Kenya	KE039	Bungoma	KE039218	Kabuchai
87	503160	Sanitation	KE	Kenya	KE039	Bungoma	KE039218	Kabuchai
87	503170	Water	KE	Kenya	KE039	Bungoma	KE039218	Kabuchai
88	503070	Passive Control	KE	Kenya	KE039	Bungoma	KE039218	Kabuchai
88	503080	Sanitation	KE	Kenya	KE039	Bungoma	KE039218	Kabuchai
88	503090	Handwashing	KE	Kenya	KE039	Bungoma	KE039218	Kabuchai
88	503100	Control	KE	Kenya	KE039	Bungoma	KE039218	Kabuchai
88	503110	Nutrition + WSH	KE	Kenya	KE039	Bungoma	KE039218	Kabuchai
88	503120	Water	KE	Kenya	KE039	Bungoma	KE039218	Kabuchai
88	503130	Nutrition	KE	Kenya	KE039	Bungoma	KE039218	Kabuchai
88	503140	WSH	KE	Kenya	KE039	Bungoma	KE039218	Kabuchai
88	503150	Control	KE	Kenya	KE039	Bungoma	KE039218	Kabuchai
89	503180	Water	KE	Kenya	KE039	Bungoma	KE039218	Kabuchai
89	503190	Control	KE	Kenya	KE039	Bungoma	KE039218	Kabuchai
89	503200	Nutrition + WSH	KE	Kenya	KE039	Bungoma	KE039218	Kabuchai
89	503210	Handwashing	KE	Kenya	KE039	Bungoma	KE039218	Kabuchai
89	503220	Control	KE	Kenya	KE039	Bungoma	KE039218	Kabuchai
89	503230	Passive Control	KE	Kenya	KE039	Bungoma	KE039218	Kabuchai
89	503240	WSH	KE	Kenya	KE039	Bungoma	KE039218	Kabuchai
89	503250	Sanitation	KE	Kenya	KE039	Bungoma	KE039218	Kabuchai
89	503260	Nutrition	KE	Kenya	KE039	Bungoma	KE039218	Kabuchai
