# Supplementary material for: Geographic pair matching in large-scale cluster randomized trials
Source: Nat Commun. 2024 Feb 5;15:1069. doi: 10.1038/s41467-024-45152-y (PMC10844220; doi:10.1038/s41467-024-45152-y)
Supplement: Supplementary file 4 — Source Data [file 41467_2024_45152_MOESM4_ESM.zip › kenya_analysis_parasite_codebook.txt]

kenya_analysis_parasite_codebook.txt

Updated 2024-01-03

This dataset includes soil transmitted helminths and Giardia measurements from the WASH Benefits Kenya trial. It only includes measurements from the 2-year visit, the final visit in the trial, and it only includes children with at least one stool sample measured for parasite infection. This is the analytic sample for the parasite outcomes of the trial. 

These data are used in the analyses reported in Geographic pair matching in large-scale cluster randomized trials, Nature Communications 2024 (in press)
preprint: https://pubmed.ncbi.nlm.nih.gov/37205361/


Trial Registration:
https://clinicaltrials.gov/study/NCT01704105

Key publications that previously reported these data:

Pickering, A. J., Njenga, S. M., Steinbaum, L., Swarthout, J., Lin, A., Arnold, B. F., Stewart, C. P., Dentz, H. N., Mureithi, M., Chieng, B., Wolfe, M., Mahoney, R., Kihara, J., Byrd, K., Rao, G., Meerkerk, T., Cheruiyot, P., Papaiakovou, M., Pilotte, N., Williams, S. A., Colford, J. M., Jr & Null, C. Effects of single and integrated water, sanitation, handwashing, and nutrition interventions on child soil-transmitted helminth and Giardia infections: A cluster-randomized controlled trial in rural Kenya. PLoS Med. 16, e1002841 (2019). https://pubmed.ncbi.nlm.nih.gov/31242190/


The dataset includes 9,077 observations and 13 variables

The data include 702 clusters (clusterid) and 9,077 unique children. Each row corresponds to a child, which can be uniquely identified by childidr2.  Unlike many datasets from the WASH Benefits study, this file includes older siblings that were not part of the birth cohort.  The birth cohort can be identified using the targetchild variable. Missing values for age or sex are primarily among older siblings.

Variable descriptions
tibble [7,192 × 12] (S3: tbl_df/tbl/data.frame)
 $ block       : Study randomization block, which indicates geographically matched clusters
 $ clusteridr2 : A unique cluster ID
 $ tr          : Randomized treatment allocation at the cluster level
 $ hhidr2      : A unique study household ID
 $ childidr2   : A unique child ID
 $ targetchild : An indicator of whether the child is a target child in the birth cohort (1) or an older sibling (0)
 $ agey     : Child age in years
 $ sex      : Child sex (female, male)
 $ giar     : Giardia intestinalis infection, measured by ELISA
 $ al       : Ascaris lumbricoides infection, measured by double-slide Kato-Katz microscopy
 $ tt       : Trichuris trichiura infection,  measured by double-slide Kato-Katz microscopy
 $ hw       : Hookworm infection,  measured by double-slide Kato-Katz microscopy
 $ sth      : Any soil transmitted helminth infection (al, tt, or hw)
 


> skimr::skim(d
── Data Summary ────────────────────────
                           Values  
Name                       d
Number of rows             9077    
Number of columns          13      
_______________________            
Column type frequency:             
  character                4       
  factor                   1       
  numeric                  8       
________________________           
Group variables            None    

── Variable type: character ──────────────────────────────────────────────────────────────────────────────────────────────────────────────
  skim_variable n_missing complete_rate min max empty n_unique whitespace
1 clusteridr2           0         1       6   6     0      622          0
2 hhidr2                0         1       8   8     0     4974          0
3 childidr2             0         1      10  10     0     9077          0
4 sex                 343         0.962   4   6     0        2          0

── Variable type: factor ─────────────────────────────────────────────────────────────────────────────────────────────────────────────────
  skim_variable n_missing complete_rate ordered n_unique top_counts                                
1 tr                    0             1 FALSE          7 Con: 2346, Nut: 1177, San: 1160, Han: 1141

── Variable type: numeric ────────────────────────────────────────────────────────────────────────────────────────────────────────────────
  skim_variable n_missing complete_rate    mean     sd    p0   p25   p50   p75 p100 hist 
1 block                 0         1     45.4    25.4   1     24    45    68    89   ▇▇▇▇▇
2 targetchild           0         1      0.543   0.498 0      0     1     1     1   ▇▁▁▁▇
3 agey                345         0.962  3.57    2.23  0.170  2.00  2.20  4.68 15.8 ▇▅▁▁▁
4 giar                178         0.980  0.387   0.487 0      0     0     1     1   ▇▁▁▁▅
5 al                   31         0.997  0.199   0.400 0      0     0     0     1   ▇▁▁▁▂
6 tt                   31         0.997  0.0102  0.100 0      0     0     0     1   ▇▁▁▁▁
7 hw                   31         0.997  0.0264  0.160 0      0     0     0     1   ▇▁▁▁▁
8 sth                  31         0.997  0.218   0.413 0      0     0     0     1   ▇▁▁▁▂
