# Supplementary material for: Geographic pair matching in large-scale cluster randomized trials
Source: Nat Commun. 2024 Feb 5;15:1069. doi: 10.1038/s41467-024-45152-y (PMC10844220; doi:10.1038/s41467-024-45152-y)
Supplement: Supplementary file 4 — Source Data [file 41467_2024_45152_MOESM4_ESM.zip › kenya_analysis_parasite.csv]

block	clusteridr2	tr	hhidr2	childidr2	targetchild	agey	sex	giar	al	tt	hw	sth
7	152540	Nutrition + WSH	20062640	2003042540	0	4.328542094455853	Female	1	0	0	0	0
7	152540	Nutrition + WSH	20062630	2003043530	1	2.113620807665982	Male	1	0	0	0	0
7	152540	Nutrition + WSH	20062640	2003044530	1	2.023271731690623	Female	1	1	0	0	1
7	152540	Nutrition + WSH	20062640	2003044720	0	10.316221765913758	Male	0	0	0	0	0
7	152540	Nutrition + WSH	20062730	2003053530	1	1.9822039698836413	Female	1	0	0	0	0
7	152540	Nutrition + WSH	20062730	2003053720	0	9.587953456536619	Female	0	1	0	0	1
7	152540	Nutrition + WSH	20062830	2003063530	1	2.209445585215606	Female	1	0	0	0	0
7	152540	Nutrition + WSH	20063130	2003093530	1	2.190280629705681	Male	0	1	0	0	1
7	152540	Nutrition + WSH	20063130	2003093720	0	7.389459274469542	Male	1	0	0	0	0
7	152540	Nutrition + WSH	20092630	2006042530	0	4.440793976728268	Female	0	0	0	0	0
7	152540	Nutrition + WSH	20092630	2006043530	1	2.21492128678987	Female	0	0	0	0	0
7	152540	Nutrition + WSH	20092730	2006052530	0	4.246406570841889	Female	1	0	0	0	0
7	152540	Nutrition + WSH	20092730	2006053530	1	2.2751540041067764	Female	0	0	0	0	0
7	152540	Nutrition + WSH	20092730	2006053720	0	NA	Female	0	0	0	0	0
7	152540	Nutrition + WSH	20092930	2006073530	1	2.088980150581793	Male	1	0	0	0	0
7	152540	Nutrition + WSH	20093030	2006083530	1	2.195756331279945	Female	1	0	0	0	0
7	152540	Nutrition + WSH	20093030	2006083720	0	4.6269678302532515	Male	1	0	0	0	0
7	152540	Nutrition + WSH	20093430	2006123530	1	1.949349760438056	Female	0	1	0	0	1
7	152540	Nutrition + WSH	20093630	2006143530	1	2.2039698836413417	Male	0	0	0	0	0
7	152530	WSH	20112630	2008043530	1	2.028747433264887	Male	0	1	0	0	1
7	152530	WSH	20112630	2008043720	0	4.739219712525667	Female	0	0	0	0	0
7	152530	WSH	20112740	2008052530	0	4.101300479123887	Female	0	1	0	0	1
7	152530	WSH	20112740	2008054530	1	2.1190965092402463	Female	0	0	0	0	0
7	152530	WSH	20112830	2008063530	1	2.130047912388775	Male	1	0	0	0	0
7	152530	WSH	20112830	2008063720	0	4.498288843258043	NA	1	0	0	0	0
7	152530	WSH	20122930	2009073530	1	1.9931553730321698	Female	0	1	0	0	1
7	152530	WSH	20122930	2009073720	0	4.120465434633813	Male	NA	1	0	0	1
7	152530	WSH	20123730	2009153530	1	2.0670773442847366	Male	0	1	0	0	1
7	152530	WSH	20123730	2009153720	0	5.541409993155373	Female	0	1	0	0	1
7	152700	Control	20152730	2012053530	1	1.9794661190965093	Female	0	0	0	0	0
7	152700	Control	20152730	2012053720	0	4.563997262149213	Female	0	0	0	0	0
7	152700	Control	20152940	2012074530	1	2.0752908966461328	Female	1	0	0	0	0
7	152700	Control	20152940	2012074720	0	5.412731006160164	Male	0	0	0	0	0
7	152700	Control	20153040	2012084530	1	1.9739904175222451	Female	0	1	0	0	1
7	152700	Control	20153040	2012084720	0	NA	NA	1	1	0	0	1
7	152700	Control	20153230	2012103720	0	6.455852156057495	Male	1	0	0	0	0
7	152700	Control	20153930	2012173530	1	2.0752908966461328	Male	0	0	0	0	0
7	152700	Control	20153930	2012173720	0	5.749486652977413	Male	0	0	0	0	0
7	152700	Control	20154030	2012182530	0	3.7508555783709787	Male	0	1	0	0	1
7	152700	Control	20154030	2012183530	1	2.0752908966461328	Male	0	1	0	0	1
7	152700	Control	20154030	2012183720	0	5.3579739904175225	Male	1	1	0	0	1
7	152700	Control	20154130	2012193530	1	2.0752908966461328	Male	1	0	0	0	0
7	152700	Control	20154130	2012193720	0	9.070499657768652	Female	0	1	0	0	1
7	152710	Sanitation	20162640	2013042530	0	3.9288158795345653	Female	1	1	0	0	1
7	152710	Sanitation	20162630	2013043530	1	1.9849418206707734	Female	1	1	0	0	1
7	152710	Sanitation	20162630	2013043720	0	4.268309377138946	Female	1	1	0	0	1
7	152710	Sanitation	20162640	2013044530	1	1.9849418206707734	Male	0	0	0	0	0
7	152710	Sanitation	20162930	2013073530	1	2.116358658453114	Female	0	1	0	0	1
7	152710	Sanitation	20162930	2013073720	0	3.433264887063655	Female	1	1	0	0	1
7	152710	Sanitation	20163130	2013093530	1	2.0698151950718686	Female	0	1	0	0	1
7	152710	Sanitation	20163130	2013093720	0	NA	Female	NA	0	0	0	0
7	152710	Sanitation	20163230	2013103530	1	2.195756331279945	Male	0	0	0	0	0
7	152710	Sanitation	20163230	2013103720	0	4.783025325119781	Male	0	0	0	0	0
7	152710	Sanitation	20163330	2013113530	1	1.9520876112251881	Female	1	0	0	0	0
7	152710	Sanitation	20163330	2013113720	0	9.215605749486652	Male	1	0	0	0	0
7	152710	Sanitation	20163430	2013123530	1	1.9356605065023955	Female	0	1	0	0	1
7	152710	Sanitation	20163430	2013123720	0	3.485284052019165	Female	0	1	0	0	1
7	152710	Sanitation	20163530	2013133530	1	2.080766598220397	Female	1	1	0	0	1
7	152680	Control	20172640	2014044530	1	1.8124572210814511	Male	1	0	0	0	0
7	152680	Control	20172830	2014063530	1	1.8124572210814511	Female	0	1	0	0	1
7	152680	Control	20172830	2014063720	0	9.144421629021219	Female	0	0	0	0	0
7	152680	Control	20172930	2014073530	1	2.108145106091718	Female	0	0	0	0	0
7	152680	Control	20172930	2014073720	0	6.160164271047228	Male	0	0	0	0	0
7	152680	Control	20173130	2014093530	1	2.1546885694729636	Male	1	1	0	0	1
7	152680	Control	20173230	2014102530	0	3.923340177960301	Female	1	0	0	0	0
7	152680	Control	20173230	2014103530	1	2.020533880903491	Male	0	1	0	0	1
7	152680	Control	20173230	2014103720	0	5.990417522245037	Female	0	0	0	0	0
7	152680	Control	20173430	2014123530	1	1.7111567419575633	Female	0	1	0	0	1
7	152680	Control	20192630	2016043530	1	2.193018480492813	Female	1	0	0	0	0
7	152680	Control	20192630	2016043720	0	NA	Female	0	0	0	0	0
7	152680	Control	20192640	2016044530	1	1.8316221765913758	Male	1	0	0	0	0
7	152690	Handwashing	20212730	2018053530	1	2.217659137577002	Female	0	0	0	0	0
7	152690	Handwashing	20212730	2018053720	0	6.132785763175907	Female	0	0	0	0	0
7	152690	Handwashing	20212830	2018063530	1	2.0451745379876796	Female	0	0	0	0	0
7	152690	Handwashing	20213030	2018083530	1	2.198494182067077	Female	0	0	0	0	0
7	152690	Handwashing	20213030	2018083720	0	5.007529089664613	Male	0	0	0	0	0
7	152690	Handwashing	20213130	2018093530	1	2.2258726899383983	Male	NA	0	0	0	0
7	152710	Sanitation	20222630	2019042530	0	NA	Male	0	NA	NA	NA	NA
7	152710	Sanitation	20222630	2019043530	1	1.842573579739904	Male	NA	0	0	0	0
7	152710	Sanitation	20222630	2019043720	0	9.333333333333334	Female	0	0	0	0	0
7	152710	Sanitation	20222740	2019054530	1	2.138261464750171	Female	1	0	0	0	0
7	152710	Sanitation	20222830	2019063530	1	2.206707734428474	Female	0	0	0	0	0
7	152710	Sanitation	20222830	2019063720	0	7.909650924024641	Male	1	0	0	1	1
7	152690	Handwashing	20232630	2020043530	1	1.9657768651608487	Female	0	0	0	0	0
7	152690	Handwashing	20232630	2020043720	0	2.746064339493498	Male	1	0	0	0	0
7	152690	Handwashing	20232840	2020064530	1	1.995893223819302	Male	0	0	0	0	0
7	152690	Handwashing	20232840	2020064720	0	15.572895277207392	Female	0	0	0	0	0
7	152690	Handwashing	20233030	2020083530	1	2.108145106091718	Male	0	0	0	0	0
7	152690	Handwashing	20233030	2020083720	0	5.793292265571527	Female	1	0	0	0	0
7	152690	Handwashing	20233230	2020103530	1	2.0342231348391513	Female	0	0	0	0	0
7	152690	Handwashing	20233230	2020103720	0	10.132785763175907	Male	0	0	0	0	0
7	152690	Handwashing	20233430	2020123530	1	1.9356605065023955	Male	0	0	0	0	0
7	152690	Handwashing	20233430	2020123720	0	NA	Male	0	0	0	0	0
7	152720	Nutrition	20242730	2021053530	1	1.946611909650924	Female	1	1	0	0	1
7	152720	Nutrition	20242730	2021053720	0	4.824093086926762	Female	0	0	0	1	1
7	152720	Nutrition	20242830	2021062530	0	4.303901437371663	Male	0	0	0	0	0
7	152720	Nutrition	20242830	2021063530	1	2.2340862422997945	Male	0	0	0	0	0
7	152720	Nutrition	20242830	2021063720	0	9.221081451060916	Male	1	0	0	0	0
7	152720	Nutrition	20242950	2021072530	0	4.249144421629021	Male	0	0	0	0	0
7	152720	Nutrition	20242930	2021073530	1	2.2505133470225873	Female	1	0	0	0	0
7	152720	Nutrition	20242930	2021073720	0	5.007529089664613	Male	0	1	0	1	1
7	152720	Nutrition	20242940	2021074530	1	1.9685147159479808	Female	0	0	0	0	0
7	152720	Nutrition	20242940	2021074720	0	NA	Female	0	1	0	0	1
7	152720	Nutrition	20242950	2021075530	1	2.1190965092402463	Male	0	0	0	0	0
7	152720	Nutrition	20242950	2021075720	0	6.5188227241615335	Male	0	0	0	0	0
7	152720	Nutrition	20243030	2021083530	1	1.9904175222450375	Male	0	1	0	0	1
7	152720	Nutrition	20243030	2021083720	0	8.188911704312115	Female	0	1	0	0	1
7	152720	Nutrition	20243130	2021093530	1	2.193018480492813	Female	0	1	0	0	1
7	152720	Nutrition	20243130	2021093720	0	4.522929500342231	Male	0	0	0	0	0
8	152560	Control	20252630	2022042530	0	4.303901437371663	Female	0	0	0	0	0
8	152560	Control	20252630	2022043530	1	2.102669404517454	Female	0	0	0	0	0
8	152560	Control	20252630	2022043720	0	6.661190965092403	Male	1	0	0	0	0
8	152560	Control	20252730	2022053530	1	1.9000684462696784	Female	0	0	0	0	0
8	152560	Control	20252730	2022053720	0	6.491444216290212	Female	1	0	0	0	0
8	152560	Control	20252830	2022062530	0	NA	Male	1	1	0	0	1
8	152560	Control	20252830	2022063530	1	2.2505133470225873	Female	0	0	0	0	0
8	152560	Control	20252830	2022063720	0	10.291581108829568	Male	0	0	0	0	0
8	152560	Control	20252930	2022072530	0	4.39151266255989	Female	1	1	0	0	1
8	152560	Control	20252930	2022073530	1	1.9274469541409993	Female	1	0	0	0	0
8	152560	Control	20252930	2022073540	1	1.9247091033538672	Female	0	0	0	0	0
8	152560	Control	20252930	2022073720	0	6.198494182067077	Male	1	0	0	0	0
8	152560	Control	20253030	2022083530	1	2.187542778918549	Male	1	0	0	0	0
8	152560	Control	20253030	2022083720	0	5.240246406570842	Male	0	0	0	0	0
8	152560	Control	20253130	2022093530	1	1.8863791923340179	Female	1	0	0	0	0
8	152560	Control	20253130	2022093720	0	8.583162217659138	Female	0	0	0	0	0
8	152560	Control	20253430	2022123530	1	2.0917180013689256	Male	1	0	0	0	0
8	152560	Control	20253530	2022133530	1	2.1218343600273784	Male	1	0	0	0	0
8	152560	Control	20253530	2022133720	0	6.056125941136208	Female	1	0	0	0	0
8	152560	Control	20253630	2022143530	1	2.1492128678986995	Female	0	1	0	0	1
8	152560	Control	20253630	2022143720	0	5.158110882956879	Female	1	0	0	0	0
8	152560	Control	20253730	2022153530	1	1.8234086242299794	Female	1	0	0	0	0
8	152560	Control	20253730	2022153720	0	NA	Male	1	0	0	0	0
8	152600	WSH	20282630	2025042530	0	4.402464065708419	Male	0	0	0	0	0
8	152600	WSH	20282630	2025043530	1	2.088980150581793	Male	0	0	0	0	0
8	152600	WSH	20282730	2025053530	1	2.0506502395619437	Male	0	0	0	0	0
8	152600	WSH	20282730	2025053720	0	NA	Female	1	0	0	0	0
8	152600	WSH	20282830	2025063530	1	2.0095824777549622	Male	0	0	0	0	0
8	152600	WSH	20282830	2025063720	0	NA	Female	1	1	0	0	1
8	152600	WSH	20283030	2025083530	1	1.9822039698836413	Female	0	1	0	0	1
8	152600	WSH	20283130	2025093530	1	2.193018480492813	Male	0	0	0	0	0
8	152600	WSH	20283130	2025093720	0	NA	Female	0	0	0	0	0
8	152600	WSH	20283230	2025103530	1	2.1765913757700206	Male	1	0	0	0	0
8	152600	WSH	20283230	2025103720	0	5.503080082135524	Male	0	0	0	0	0
8	152590	Nutrition	20292630	2026043530	1	1.9657768651608487	Male	0	0	0	0	0
8	152590	Nutrition	20292630	2026043720	0	4.503764544832307	Female	0	0	0	0	0
8	152590	Nutrition	20292730	2026053530	1	1.9876796714579055	Male	1	0	0	0	0
8	152590	Nutrition	20292830	2026063530	1	1.88911704312115	Male	1	0	0	0	0
8	152590	Nutrition	20292830	2026063720	0	4.479123887748118	Male	1	0	0	1	1
8	152590	Nutrition	20293030	2026083530	1	1.943874058863792	Female	1	0	0	0	0
8	152590	Nutrition	20293030	2026083720	0	5.546885694729637	Male	0	0	0	0	0
8	152590	Nutrition	20293230	2026103530	1	1.8480492813141685	Male	0	0	0	0	0
8	152590	Nutrition	20293330	2026113530	1	2.1218343600273784	Male	0	0	0	0	0
8	152590	Nutrition	20293430	2026123530	1	1.7138945927446954	Female	1	1	0	0	1
8	152590	Nutrition	20293430	2026123720	0	5.065023956194388	Female	1	0	0	0	0
8	152570	Sanitation	20302730	2027053530	1	1.9931553730321698	Male	1	1	0	0	1
8	152570	Sanitation	20302830	2027062530	0	NA	Male	1	0	0	0	0
8	152570	Sanitation	20302830	2027063530	1	2.269678302532512	Male	1	0	0	0	0
8	152570	Sanitation	20302830	2027063720	0	5.3552361396303905	Female	0	0	0	0	0
8	152570	Sanitation	20302930	2027073530	1	2.1738535249828885	Female	0	0	0	0	0
8	152570	Sanitation	20302930	2027073720	0	6.198494182067077	Female	1	0	0	0	0
8	152570	Sanitation	20303130	2027093530	1	1.8562628336755647	Female	0	1	0	0	1
8	152570	Sanitation	20303130	2027093720	0	11.871321013004792	Male	0	1	0	0	1
8	152570	Sanitation	20303230	2027103530	1	1.8261464750171115	Male	1	0	0	0	0
8	152570	Sanitation	20303230	2027103720	0	8.618754277891854	Female	0	0	0	0	0
8	152600	WSH	20312630	2028043530	1	2.138261464750171	Female	NA	0	0	0	0
8	152600	WSH	20312630	2028043720	0	5.048596851471594	Female	0	0	0	0	0
8	152600	WSH	20312730	2028053530	1	2.1738535249828885	Male	1	0	0	0	0
8	152600	WSH	20312730	2028053720	0	9.040383299110198	Female	0	1	0	0	1
8	152600	WSH	20312830	2028062530	0	3.8466803559206024	Male	0	0	0	0	0
8	152600	WSH	20312830	2028063530	1	1.9082819986310746	Male	0	0	0	0	0
8	152600	WSH	20312830	2028063720	0	7.540041067761807	Female	1	1	0	0	1
8	152600	WSH	20313030	2028083530	1	2.001368925393566	Female	0	0	0	0	0
8	152600	WSH	20313030	2028083720	0	3.7399041752224504	Male	1	0	0	0	0
8	152600	WSH	20313130	2028093530	1	1.8863791923340179	Male	0	0	0	0	0
8	152600	WSH	20313130	2028093720	0	6.195756331279945	Male	0	0	0	0	0
8	152600	WSH	20313230	2028103530	1	1.834360027378508	Female	0	0	0	0	0
8	152600	WSH	20313230	2028103720	0	NA	Male	1	1	0	0	1
8	152590	Nutrition	20372630	2034042530	0	3.67419575633128	Male	1	0	0	0	0
8	152590	Nutrition	20372630	2034043530	1	1.9603011635865846	Male	0	0	0	0	0
8	152590	Nutrition	20372630	2034043720	0	7.657768651608487	Male	1	0	0	0	0
8	152590	Nutrition	20372930	2034073530	1	2.184804928131417	Male	1	0	0	0	0
8	152590	Nutrition	20372930	2034073720	0	11.887748117727584	Female	0	0	0	0	0
8	152570	Sanitation	20382630	2035042530	0	4.147843942505133	Female	1	0	0	0	0
8	152570	Sanitation	20382630	2035043530	1	1.9082819986310746	Female	0	0	0	0	0
8	152570	Sanitation	20382630	2035043720	0	4.4955509924709105	Female	1	0	0	0	0
8	152570	Sanitation	20382830	2035063530	1	1.8863791923340179	Female	0	0	0	0	0
8	152570	Sanitation	20382830	2035063720	0	4.591375770020534	Male	0	0	0	0	0
8	152570	Sanitation	20382930	2035073530	1	1.9630390143737166	Female	0	1	0	0	1
8	152570	Sanitation	20382930	2035073720	0	6.940451745379876	Female	0	0	0	0	0
8	152570	Sanitation	20383030	2035083530	1	1.9137577002053388	Female	1	0	0	0	0
8	152570	Sanitation	20383130	2035093530	1	1.8836413415468858	Male	1	0	0	0	0
7	152610	Water	20402830	2037063530	1	2.1190965092402463	Male	0	0	0	0	0
7	152610	Water	20402830	2037063720	0	6.631074606433949	Female	0	0	0	0	0
7	152610	Water	20402930	2037073530	1	2.028747433264887	Female	0	0	0	0	0
7	152610	Water	20402930	2037073720	0	8.865160848733744	Male	0	0	0	0	0
7	152610	Water	20403030	2037083530	1	1.8699520876112252	Female	1	0	0	0	0
7	152610	Water	20403030	2037083720	0	5.412731006160164	Male	1	0	0	0	0
7	152610	Water	20403130	2037093530	1	1.8507871321013005	Male	0	0	0	0	0
7	152610	Water	20403130	2037093720	0	6.699520876112252	Male	1	0	0	0	0
7	152610	Water	20412630	2038042530	0	4.424366872005476	Female	0	0	0	0	0
7	152610	Water	20412630	2038043530	1	2.001368925393566	Male	1	0	0	0	0
7	152610	Water	20412630	2038043720	0	6.672142368240931	Male	0	0	0	0	0
7	152610	Water	20412930	2038073530	1	1.9055441478439425	Female	0	0	0	0	0
7	152610	Water	20412930	2038073720	0	6.217659137577002	Male	0	0	0	0	0
7	152610	Water	20413030	2038083530	1	1.8726899383983573	Female	0	0	0	0	0
7	152610	Water	20413030	2038083720	0	14.053388090349076	Male	0	0	0	0	0
7	152610	Water	20413130	2038093530	1	1.7796030116358659	Male	0	0	0	0	0
7	152610	Water	20413130	2038093720	0	NA	Female	1	1	0	0	1
9	152650	WSH	20422830	2039063530	1	1.8316221765913758	Male	0	0	0	0	0
9	152650	WSH	20422830	2039063720	0	5.040383299110198	Male	0	1	0	0	1
9	152650	WSH	20422930	2039073530	1	2.132785763175907	Male	0	0	0	0	0
9	152650	WSH	20423030	2039083530	1	2.0698151950718686	Male	1	0	0	0	0
9	152650	WSH	20423030	2039083720	0	8.199863107460644	Male	1	0	0	0	0
8	152620	Water	20442630	2041042530	0	4.301163586584531	Female	0	1	0	0	1
8	152620	Water	20442630	2041043530	1	2.116358658453114	Male	1	1	0	0	1
8	152640	Nutrition + WSH	20452930	2041072530	0	4.120465434633813	Male	1	0	0	0	0
8	152620	Water	20443030	2041083530	1	1.919233401779603	Female	1	0	0	0	0
8	152620	Water	20443030	2041083720	0	3.7754962354551678	Female	0	0	0	0	0
8	152620	Water	20443130	2041093530	1	2.0506502395619437	Female	1	0	0	0	0
8	152620	Water	20443230	2041103530	1	1.9137577002053388	Male	1	0	0	0	0
8	152620	Water	20443230	2041103720	0	4.70362765229295	Male	1	0	0	0	0
8	152620	Water	20443330	2041113530	1	1.7741273100616017	Female	1	0	0	0	0
8	152620	Water	20443430	2041122530	0	4.240930869267625	Male	0	0	0	0	0
8	152620	Water	20443430	2041123530	1	2.127310061601643	Male	0	1	0	0	1
8	152620	Water	20443430	2041123720	0	5.689253935660506	Female	0	0	0	0	0
8	152640	Nutrition + WSH	20452830	2042063530	1	1.9712525667351128	Male	0	0	0	0	0
8	152640	Nutrition + WSH	20452830	2042063720	0	8.919917864476385	Male	0	0	0	0	0
8	152640	Nutrition + WSH	20452930	2042073530	1	1.8151950718685832	Female	0	0	0	0	0
8	152640	Nutrition + WSH	20452930	2042073720	0	NA	Female	1	0	0	0	0
8	152640	Nutrition + WSH	20453030	2042083530	1	1.7138945927446954	Male	0	0	0	0	0
8	152640	Nutrition + WSH	20453030	2042083720	0	5.932922655715264	Male	1	0	0	0	0
8	152640	Nutrition + WSH	20453130	2042093720	0	5.297741273100616	Female	0	1	0	0	1
8	152640	Nutrition + WSH	20453230	2042103530	1	1.9164955509924708	Female	1	0	0	0	0
8	152640	Nutrition + WSH	20453230	2042103720	0	3.6112251882272415	Male	1	0	0	0	0
9	152650	WSH	20472730	2044053530	1	1.842573579739904	Female	1	0	0	0	0
9	152650	WSH	20472730	2044053720	0	4.317590691307323	Male	0	0	0	0	0
9	152650	WSH	20472830	2044063530	1	1.995893223819302	Female	1	1	0	1	1
9	152650	WSH	20472830	2044063720	0	4.618754277891855	Female	0	1	0	0	1
9	152650	WSH	20473030	2044083530	1	1.8672142368240932	Female	1	0	0	0	0
8	152630	Control	20482630	2045043530	1	2.028747433264887	Male	0	0	0	0	0
8	152630	Control	20482630	2045043720	0	4.607802874743326	Female	0	1	0	0	1
8	152630	Control	20492630	2046042530	0	4.076659822039699	Male	1	0	0	0	0
8	152630	Control	20492630	2046043530	1	1.9247091033538672	Male	1	0	0	0	0
8	152630	Control	20492630	2046043720	0	5.735797399041752	Female	1	0	0	0	0
8	152630	Control	20492730	2046053530	1	2.11088295687885	Male	1	0	0	0	0
8	152630	Control	20492730	2046053720	0	3.912388774811773	Female	1	0	0	0	0
8	152630	Control	20493130	2046093530	1	1.809719370294319	Male	1	1	0	0	1
8	152630	Control	20493130	2046093720	0	6.198494182067077	Male	1	0	0	0	0
8	152630	Control	20493230	2046103530	1	1.7686516084873374	Female	0	0	0	0	0
8	152630	Control	20493230	2046103720	0	5.174537987679671	Male	1	0	0	0	0
8	152660	Handwashing	20502630	2047043530	1	2.1409993155373033	Male	0	1	0	0	1
8	152660	Handwashing	20502630	2047043720	0	4.870636550308008	Female	1	0	0	0	0
8	152660	Handwashing	20502730	2047053530	1	1.9794661190965093	Female	0	0	0	0	0
8	152660	Handwashing	20502730	2047053720	0	6.93223819301848	Female	1	0	0	0	0
8	152660	Handwashing	20502830	2047063530	1	2.0588637919233403	Female	0	0	0	0	0
8	152660	Handwashing	20502830	2047063720	0	4.7529089664613275	Male	0	0	0	0	0
8	152660	Handwashing	20502930	2047073530	1	2.1464750171115674	Female	1	0	0	0	0
8	152660	Handwashing	20502930	2047073540	1	2.1464750171115674	Female	1	0	0	0	0
8	152660	Handwashing	20502930	2047073720	0	5.111567419575633	Male	1	0	0	0	0
8	152660	Handwashing	20503030	2047082530	0	4.175222450376454	Female	1	0	0	0	0
8	152660	Handwashing	20503030	2047083530	1	2.242299794661191	Male	1	0	0	0	0
8	152660	Handwashing	20503030	2047083720	0	7.964407939767283	Female	1	0	0	0	0
8	152660	Handwashing	20503130	2047093530	1	1.9356605065023955	Female	0	0	0	0	0
8	152660	Handwashing	20503230	2047103530	1	NA	Male	0	0	0	0	0
8	152660	Handwashing	20503430	2047123720	0	5.048596851471594	Male	1	0	0	0	0
8	152660	Handwashing	20503630	2047143530	1	1.9274469541409993	Female	0	1	0	0	1
8	152660	Handwashing	20503630	2047143720	0	4.295687885010267	Male	0	0	0	0	0
8	152640	Nutrition + WSH	20512730	2048053530	1	1.998631074606434	Male	1	0	0	0	0
8	152640	Nutrition + WSH	20512730	2048053720	0	8.528405201916495	Male	1	0	0	0	0
8	152640	Nutrition + WSH	20513030	2048083530	1	1.8453114305270362	Male	0	0	0	0	0
3	142820	Sanitation	20522730	2049052720	0	5.163586584531143	NA	0	0	0	0	0
3	142820	Sanitation	20522730	2049053530	1	2.1793292265571527	Male	0	0	0	0	0
3	142820	Sanitation	20523030	2049083530	1	2.2012320328542097	Male	1	0	0	0	0
2	142810	Handwashing	20552640	2052042720	0	5.544147843942505	NA	0	1	0	0	1
2	142810	Handwashing	20552640	2052044530	1	2.1574264202600957	Male	1	1	0	0	1
2	142810	Handwashing	20552830	2052062530	0	4.1971252566735116	Female	1	1	0	0	1
2	142810	Handwashing	20552830	2052062720	0	5.136208076659822	NA	0	1	0	0	1
2	142810	Handwashing	20552830	2052063530	1	2.113620807665982	Male	0	1	0	0	1
2	142810	Handwashing	20553030	2052083530	1	2.2012320328542097	Male	1	0	0	0	0
2	142810	Handwashing	20553130	2052093530	1	1.7248459958932238	Female	0	0	0	0	0
2	142810	Handwashing	20553230	2052102720	0	3.6577686516084875	Male	0	0	0	0	0
2	142810	Handwashing	20553230	2052103530	1	2.004106776180698	Male	0	1	1	0	1
2	142810	Handwashing	20553330	2052113530	1	1.7193702943189597	Female	0	0	0	0	0
2	142810	Handwashing	20553340	2052114530	1	1.9383983572895278	Female	1	0	0	0	0
2	142810	Handwashing	20553340	2052114720	0	10.565366187542779	NA	0	0	0	0	0
2	142810	Handwashing	20553430	2052122720	0	5.51129363449692	NA	1	0	0	0	0
2	142810	Handwashing	20553430	2052123530	1	2.212183436002738	Male	1	1	0	0	1
2	142810	Handwashing	20553530	2052132720	0	5.757700205338809	NA	0	0	0	0	0
2	142810	Handwashing	20553530	2052133530	1	2.086242299794661	Male	1	0	0	0	0
2	142810	Handwashing	20553630	2052143530	1	1.8617385352498288	Female	1	1	0	0	1
3	142800	Handwashing	20622830	2059062720	0	6.494182067077344	NA	0	1	0	0	1
3	142800	Handwashing	20622830	2059063530	1	2.2559890485968515	Male	0	0	0	0	0
3	142800	Handwashing	20623030	2059082720	0	NA	NA	0	0	0	0	0
3	142820	Sanitation	20632630	2060043530	1	2.099931553730322	Male	1	0	0	0	0
3	142820	Sanitation	20632830	2060063530	1	2.0944558521560577	Male	1	0	0	0	0
3	142820	Sanitation	20632930	2060072720	0	4.503764544832307	NA	0	0	0	0	0
3	142820	Sanitation	20632930	2060073530	1	1.9931553730321698	Male	1	0	0	0	0
3	142820	Sanitation	20633030	2060082720	0	NA	NA	1	0	0	0	0
3	142820	Sanitation	20633030	2060083530	1	2.00684462696783	Female	1	0	0	0	0
3	142820	Sanitation	20633130	2060093530	1	1.809719370294319	Female	0	0	0	0	0
3	142680	WSH	20652930	2062072720	0	11.375770020533881	NA	0	0	0	0	0
3	142680	WSH	20652930	2062073530	1	1.919233401779603	Male	0	0	0	0	0
3	142700	Nutrition	20672630	2064042720	0	3.7973990417522243	Male	0	0	0	0	0
3	142700	Nutrition	20672630	2064043530	1	NA	Male	0	0	0	0	0
3	142700	Nutrition	20672830	2064062720	0	NA	NA	0	0	0	0	0
3	142700	Nutrition	20673030	2064082530	0	3.923340177960301	Female	0	0	0	0	0
3	142700	Nutrition	20673030	2064082720	0	3.3210130047912387	NA	1	0	0	0	0
3	142700	Nutrition	20673030	2064083530	1	1.6837782340862424	Male	1	0	0	0	0
3	142690	Nutrition + WSH	20682830	2065062720	0	7.340177960301164	NA	1	0	0	0	0
3	142690	Nutrition + WSH	20683030	2065082720	0	4.098562628336755	NA	1	1	0	0	1
3	142690	Nutrition + WSH	20683130	2065093530	1	2.078028747433265	Male	0	0	0	0	0
3	142690	Nutrition + WSH	20683430	2065122720	0	5.590691307323751	NA	1	1	0	0	1
3	142690	Nutrition + WSH	20683430	2065123530	1	2.193018480492813	Male	1	0	0	0	0
3	142690	Nutrition + WSH	20683530	2065132720	0	3.132101300479124	NA	0	0	0	0	0
3	142690	Nutrition + WSH	20683530	2065133530	1	2.16290212183436	Female	0	0	0	0	0
3	142670	Control	20692630	2066042720	0	3.378507871321013	NA	1	0	0	0	0
3	142670	Control	20692630	2066043530	1	2.105407255304586	Male	1	0	0	0	0
3	142700	Nutrition	20702630	2067042720	0	NA	NA	1	0	0	0	0
3	142700	Nutrition	20702630	2067043530	1	2.2861054072553046	Male	1	0	0	0	0
3	142700	Nutrition	20702730	2067052720	0	NA	NA	1	0	0	0	0
3	142700	Nutrition	20702730	2067053530	1	2.1765913757700206	Female	0	0	0	0	0
3	142700	Nutrition	20702830	2067063530	1	2.2778918548939084	Male	0	0	0	0	0
3	142680	WSH	20712630	2068042720	0	6.7323750855578375	NA	0	1	0	0	1
3	142680	WSH	20712630	2068043530	1	2.2039698836413417	Female	1	1	0	0	1
3	142680	WSH	20712930	2068073530	1	2.102669404517454	Male	0	0	0	0	0
3	142680	WSH	20713030	2068082720	0	NA	NA	1	0	0	0	0
3	142680	WSH	20713030	2068083530	1	2.0533880903490758	Female	1	1	0	0	1
3	142680	WSH	20713130	2068092720	0	7.115674195756331	NA	1	0	0	0	0
3	142680	WSH	20713130	2068093530	1	1.9794661190965093	Female	1	0	0	0	0
3	142710	Water	20722660	2069042540	0	4.249144421629021	Female	0	0	0	0	0
3	142710	Water	20722670	2069042550	0	3.167693360711841	Female	1	1	0	0	1
3	142710	Water	20722660	2069046530	1	1.9329226557152634	Male	1	1	0	0	1
3	142710	Water	20722660	2069046720	0	5.711156741957564	NA	0	1	0	0	1
3	142710	Water	20722670	2069047530	1	2.2505133470225873	Male	1	1	0	0	1
3	142710	Water	20722670	2069047720	0	5.166324435318275	NA	1	1	0	0	1
3	142710	Water	20722830	2069062720	0	5.626283367556468	NA	1	1	0	0	1
3	142710	Water	20722830	2069063530	1	2.130047912388775	Male	0	0	0	0	0
3	142710	Water	20723030	2069083530	1	2.1492128678986995	Male	1	0	0	0	0
3	142720	Control	20732640	2070044530	1	1.9164955509924708	Female	0	0	0	0	0
3	142720	Control	20732640	2070044720	0	3.1457905544147846	NA	0	0	0	0	0
3	142720	Control	20732830	2070063530	1	2.1519507186858315	Male	0	1	0	0	1
3	142720	Control	20733030	2070082720	0	5.084188911704312	NA	1	0	0	0	0
3	142720	Control	20733030	2070083530	1	2.0616016427104724	Male	0	0	0	0	0
3	142720	Control	20733130	2070092720	0	4.484599589322382	NA	1	0	0	0	0
3	142720	Control	20733130	2070093530	1	2.2258726899383983	Male	0	1	0	0	1
3	142720	Control	20733230	2070102720	0	3.7152635181382614	NA	1	1	0	0	1
3	142720	Control	20733230	2070103530	1	2.0752908966461328	Female	1	1	0	0	1
3	142720	Control	20733330	2070112720	0	4.136892539356605	NA	0	1	0	0	1
3	142720	Control	20733330	2070113530	1	1.8836413415468858	Female	1	1	0	0	1
3	142720	Control	20733430	2070122720	0	3.9835728952772076	NA	0	1	0	0	1
3	142720	Control	20733430	2070123530	1	1.9739904175222451	Male	0	0	0	0	0
3	142720	Control	20733530	2070132720	0	4.180698151950718	NA	1	0	0	0	0
3	142720	Control	20733530	2070133530	1	1.9767282683093772	Female	0	0	0	0	0
3	142720	Control	20733630	2070142720	0	6.6885694729637235	NA	1	0	0	0	0
3	142720	Control	20733630	2070143530	1	1.6892539356605065	Female	1	1	0	0	1
3	142670	Control	20762830	2073062720	0	8.114989733059549	NA	1	1	0	0	1
3	142670	Control	20762830	2073063530	1	2.028747433264887	Male	1	0	0	0	0
3	142670	Control	20762930	2073073530	1	2.1820670773442847	Female	0	0	0	0	0
1	142610	Nutrition	20812630	2078042720	0	7.655030800821355	NA	1	1	0	0	1
1	142610	Nutrition	20812630	2078043530	1	2.2559890485968515	Female	0	0	0	0	0
1	142610	Nutrition	20812830	2078062720	0	4.386036960985626	Male	0	1	0	0	1
1	142610	Nutrition	20812830	2078063530	1	2.1546885694729636	Male	1	1	0	0	1
1	142610	Nutrition	20812930	2078072720	0	6.447638603696099	NA	0	1	0	0	1
1	142610	Nutrition	20812930	2078073530	1	2.001368925393566	Female	1	0	0	0	0
1	142610	Nutrition	20813130	2078092720	0	6.414784394250513	NA	0	0	0	0	0
1	142610	Nutrition	20813130	2078093530	1	1.73305954825462	Female	0	0	0	0	0
1	142610	Nutrition	20852740	2082054530	1	2.1245722108145104	Female	0	1	0	0	1
1	142610	Nutrition	20852830	2082062720	0	6.754277891854894	NA	0	1	0	0	1
1	142610	Nutrition	20852830	2082063530	1	2.020533880903491	Female	1	0	0	0	0
1	142610	Nutrition	20852930	2082072720	0	NA	NA	0	NA	NA	NA	NA
1	142610	Nutrition	20852930	2082073530	1	2.1437371663244353	Male	0	0	0	0	0
1	142610	Nutrition	20853030	2082082720	0	NA	NA	0	0	0	0	0
1	142610	Nutrition	20853030	2082083530	1	1.8617385352498288	Female	1	0	0	0	0
1	142610	Nutrition	20853130	2082092720	0	5.935660506502396	NA	0	0	0	0	0
1	142610	Nutrition	20853130	2082093530	1	1.9548254620123204	Female	1	1	0	0	1
1	142620	Handwashing	20872730	2084053530	1	2.127310061601643	Female	0	1	0	0	1
1	142620	Handwashing	20872740	2084054530	1	2.0314852840520192	Male	0	0	0	0	0
1	142620	Handwashing	20872740	2084054720	0	6.294318959616701	NA	1	0	0	0	0
1	142620	Handwashing	20873030	2084082720	0	7.227926078028747	NA	0	NA	NA	NA	NA
1	142620	Handwashing	20873030	2084083530	1	1.8151950718685832	Male	NA	0	0	0	0
1	142620	Handwashing	20873130	2084093530	1	1.9000684462696784	Male	1	0	0	0	0
1	142630	Water	20882630	2085042530	0	3.9671457905544147	Female	1	1	0	0	1
1	142630	Water	20882630	2085042720	0	NA	Male	1	0	0	0	0
1	142630	Water	20882630	2085043530	1	1.8754277891854894	Male	1	1	0	0	1
1	142630	Water	20882730	2085052720	0	4.591375770020534	NA	1	1	0	1	1
1	142630	Water	20882730	2085053530	1	2.088980150581793	Female	1	1	0	0	1
1	142630	Water	20882830	2085062720	0	4.605065023956194	Female	1	0	0	0	0
1	142630	Water	20882830	2085063530	1	2.2505133470225873	Male	1	0	0	0	0
1	142630	Water	20882930	2085073530	1	2.187542778918549	Female	1	1	1	1	1
1	142630	Water	20882940	2085074530	1	1.9411362080766599	Female	1	0	0	0	0
1	142630	Water	20883030	2085083530	1	2.2012320328542097	Female	0	0	0	0	0
1	142630	Water	20883130	2085092720	0	5.8507871321013	NA	0	1	1	1	1
1	142630	Water	20883130	2085093530	1	2.236824093086927	Male	0	0	0	0	0
1	142640	Nutrition + WSH	20892630	2086042720	0	3.1293634496919918	NA	1	NA	NA	NA	NA
1	142640	Nutrition + WSH	20892730	2086053530	1	2.1683778234086244	Male	1	0	0	0	0
1	142640	Nutrition + WSH	20892830	2086063530	1	2.0506502395619437	Male	1	0	0	0	0
1	142630	Water	20902730	2087053530	1	2.1190965092402463	Male	0	0	0	0	0
1	142620	Handwashing	20913030	2088082720	0	5.1416837782340865	Male	0	0	0	0	0
1	142620	Handwashing	20913030	2088083530	1	2.193018480492813	Female	1	0	0	0	0
1	142620	Handwashing	20913130	2088092720	0	8.05201916495551	Male	1	0	0	0	0
1	142620	Handwashing	20913130	2088093530	1	2.11088295687885	Male	0	0	0	0	0
1	142620	Handwashing	20913240	2088104530	1	2.1519507186858315	Male	1	1	0	0	1
1	142620	Handwashing	20913250	2088105530	1	1.9520876112251881	Female	1	0	0	0	0
1	142620	Handwashing	20913330	2088112530	0	4.0657084188911705	Female	1	0	0	0	0
1	142620	Handwashing	20913330	2088112720	0	10.548939082819986	NA	0	0	0	0	0
1	142620	Handwashing	20913430	2088122530	0	3.7152635181382614	Male	NA	1	0	0	1
1	142620	Handwashing	20913430	2088122720	0	9.568788501026694	Female	0	0	0	0	0
1	142620	Handwashing	20913430	2088123530	1	1.809719370294319	Male	0	0	0	0	0
1	142640	Nutrition + WSH	20932630	2090042530	0	4.290212183436003	Male	0	0	0	0	0
1	142640	Nutrition + WSH	20932630	2090042720	0	8.750171115674195	NA	0	1	0	0	1
1	142640	Nutrition + WSH	20932730	2090052720	0	8.908966461327857	NA	1	0	0	0	0
1	142640	Nutrition + WSH	20932730	2090053530	1	2.138261464750171	Male	1	0	0	0	0
1	142640	Nutrition + WSH	20932830	2090062720	0	7.800136892539356	NA	1	1	0	0	1
1	142640	Nutrition + WSH	20932830	2090063530	1	1.8726899383983573	Female	1	1	0	0	1
1	142640	Nutrition + WSH	20932930	2090073530	1	2.2313483915126624	Male	1	0	0	0	0
1	142640	Nutrition + WSH	20933130	2090092720	0	5.02943189596167	Female	NA	0	0	0	0
1	142640	Nutrition + WSH	20933130	2090093530	1	2.0479123887748116	Male	NA	1	0	0	1
1	142640	Nutrition + WSH	20933230	2090102720	0	5.779603011635865	NA	0	0	0	0	0
1	142640	Nutrition + WSH	20933230	2090103530	1	1.995893223819302	Female	0	1	0	0	1
1	142640	Nutrition + WSH	20933530	2090132720	0	NA	NA	0	1	0	0	1
1	142660	Sanitation	20942730	2091052530	0	4.396988364134154	Female	1	1	0	0	1
1	142660	Sanitation	20942730	2091053530	1	1.8973305954825461	Female	1	0	0	0	0
1	142660	Sanitation	20942830	2091062720	0	NA	NA	0	0	1	1	1
1	142660	Sanitation	20942830	2091063530	1	1.7604380561259412	Female	NA	0	0	0	0
1	142660	Sanitation	20942930	2091072720	0	3.4223134839151266	NA	0	0	0	0	0
1	142660	Sanitation	20943030	2091082720	0	5.245722108145106	NA	0	NA	NA	NA	NA
1	142660	Sanitation	20943030	2091083530	1	2.0342231348391513	Male	0	1	0	0	1
1	142660	Sanitation	20943130	2091092720	0	10.537987679671458	NA	0	0	0	0	0
1	142660	Sanitation	20943130	2091093530	1	2.1245722108145104	Male	0	0	0	0	0
1	142660	Sanitation	20943130	2091093540	1	2.1245722108145104	Male	1	0	0	0	0
1	142660	Sanitation	20943230	2091102720	0	5.160848733744011	NA	1	1	1	1	1
1	142660	Sanitation	20943230	2091103530	1	2.1711156741957565	Female	1	0	0	0	0
1	142660	Sanitation	20943330	2091113530	1	2.1245722108145104	Female	0	NA	NA	NA	NA
1	142660	Sanitation	20943430	2091123530	1	1.9219712525667352	Male	0	1	0	0	1
1	142660	Sanitation	20943530	2091132720	0	3.923340177960301	NA	0	0	0	0	0
1	142660	Sanitation	20943530	2091133530	1	1.8809034907597535	Male	0	0	0	0	0
1	142660	Sanitation	20943630	2091142720	0	4.988364134154689	NA	0	0	0	0	0
1	142660	Sanitation	20943630	2091143530	1	1.842573579739904	Male	1	1	0	0	1
1	142660	Sanitation	20943730	2091152720	0	3.159479808350445	NA	1	0	0	0	0
1	142660	Sanitation	20943730	2091153530	1	2.1793292265571527	Male	1	0	0	0	0
1	142660	Sanitation	20943830	2091163530	1	1.7467488021902806	Male	1	NA	NA	NA	NA
9	152750	Control	20962630	2093042530	0	4.191649555099247	Female	0	0	0	0	0
9	152750	Control	20962630	2093043530	1	1.9520876112251881	Male	1	0	0	0	0
9	152750	Control	20962630	2093043720	0	10.381930184804927	Male	1	0	0	0	0
9	152750	Control	20962830	2093063530	1	2.135523613963039	Male	1	0	0	0	0
9	152750	Control	20962830	2093063720	0	6.880219028062971	Female	0	0	0	0	0
9	152750	Control	20962940	2093074530	1	2.0342231348391513	Female	1	0	0	0	0
9	152750	Control	20963030	2093083530	1	1.7166324435318274	Male	0	0	0	0	0
9	152750	Control	20963030	2093083720	0	5.25119780971937	Male	1	0	0	0	0
9	152750	Control	20963230	2093103530	1	1.9712525667351128	Male	1	0	0	0	0
9	152750	Control	20963230	2093103720	0	4.815879534565366	Male	0	0	0	0	0
9	152750	Control	20963330	2093113530	1	1.809719370294319	Male	0	1	0	0	1
9	152750	Control	20963330	2093113720	0	4.01368925393566	Female	1	1	0	0	1
9	152760	Water	21002730	2097052530	0	4.344969199178645	Female	0	0	0	0	0
9	152760	Water	21002730	2097053530	1	1.9630390143737166	Female	0	0	0	0	0
9	152760	Water	21002730	2097053720	0	4.544832306639288	Female	0	0	0	0	0
9	152760	Water	21002830	2097063530	1	1.9110198494182067	Female	0	0	0	0	0
9	152760	Water	21002930	2097073530	1	1.9548254620123204	Male	0	0	0	0	0
9	152760	Water	21003030	2097083530	1	1.9548254620123204	Female	1	0	0	0	0
9	152760	Water	21003030	2097083720	0	7.7645448323066395	Female	1	0	0	0	0
9	152760	Water	21003230	2097103530	1	1.891854893908282	Female	NA	0	0	0	0
9	152760	Water	21003230	2097103720	0	6.891170431211499	Male	NA	0	0	0	0
9	152790	Sanitation	21022630	2099043530	1	2.1683778234086244	Female	0	0	0	0	0
9	152790	Sanitation	21022630	2099043720	0	9.13347022587269	Male	0	1	0	0	1
9	152790	Sanitation	21022730	2099053530	1	1.9356605065023955	Male	0	0	0	0	0
9	152790	Sanitation	21022730	2099053720	0	4.0219028062970565	Female	0	0	0	0	0
9	152790	Sanitation	21022830	2099063530	1	1.8069815195071868	Male	0	0	0	0	0
9	152790	Sanitation	21022930	2099073530	1	2.0506502395619437	Male	0	0	0	0	0
9	152790	Sanitation	21022930	2099073720	0	4.227241615331964	NA	0	0	0	0	0
9	152790	Sanitation	21023030	2099083530	1	1.9685147159479808	Male	0	0	0	0	0
9	152790	Sanitation	21023030	2099083720	0	4.848733744010952	Male	0	0	0	0	0
9	152770	Control	21032730	2100053530	1	2.108145106091718	Female	0	0	0	0	0
9	152770	Control	21032730	2100053720	0	11.356605065023956	NA	0	0	0	0	0
9	152770	Control	21032830	2100062530	0	4.049281314168378	Female	0	0	0	0	0
9	152770	Control	21032830	2100063530	1	2.028747433264887	Female	0	0	0	0	0
9	152770	Control	21032830	2100063540	1	2.028747433264887	Female	0	0	0	0	0
9	152770	Control	21032830	2100063720	0	5.149897330595483	Female	1	0	0	0	0
9	152770	Control	21032930	2100073720	0	NA	Female	1	0	0	0	0
9	152770	Control	21033130	2100093530	1	1.9520876112251881	Female	0	1	0	0	1
9	152770	Control	21033130	2100093720	0	7.627652292950034	Female	1	0	0	0	0
9	152770	Control	21033230	2100103530	1	2.0123203285420943	Male	0	0	0	0	0
9	152770	Control	21033230	2100103720	0	NA	Male	0	0	0	0	0
9	152770	Control	21033330	2100113530	1	1.7987679671457906	Female	0	0	0	0	0
9	152770	Control	21033330	2100113720	0	4.643394934976044	Male	0	0	0	0	0
9	152770	Control	21033430	2100123530	1	1.6700889801505818	Female	1	0	0	0	0
9	152770	Control	21033430	2100123720	0	7.121149897330596	Male	1	1	0	0	1
9	152760	Water	21042630	2101043530	1	1.9301848049281314	Female	0	0	0	0	0
9	152760	Water	21042630	2101043720	0	4.747433264887063	NA	0	0	0	0	0
9	152760	Water	21042740	2101054530	1	2.1409993155373033	Male	1	1	0	0	1
9	152760	Water	21042740	2101054720	0	9.96851471594798	Male	1	0	0	0	0
9	152760	Water	21042930	2101073530	1	1.9411362080766599	Male	0	0	0	0	0
9	152760	Water	21042930	2101073720	0	4.479123887748118	Female	0	0	0	0	0
9	152760	Water	21043030	2101083530	1	1.8015058179329226	Male	0	0	0	0	0
9	152760	Water	21043030	2101083720	0	8.14236824093087	Female	0	0	0	0	0
9	152760	Water	21043430	2101123530	1	1.9767282683093772	Male	1	0	0	0	0
9	152760	Water	21043430	2101123720	0	5.927446954141	Male	0	0	0	0	0
9	152760	Water	21043530	2101133530	1	1.8206707734428473	Male	0	0	0	0	0
9	152760	Water	21043530	2101133720	0	3.912388774811773	Female	0	0	0	0	0
9	152790	Sanitation	21062630	2103043530	1	2.001368925393566	Female	1	0	0	0	0
9	152790	Sanitation	21062830	2103063530	1	2.0643394934976045	Male	0	0	0	0	0
9	152790	Sanitation	21062930	2103073530	1	1.8562628336755647	Female	0	0	0	0	0
9	152790	Sanitation	21062930	2103073720	0	6.036960985626283	Male	0	0	0	0	0
9	152750	Control	21102830	2107063530	1	1.9329226557152634	Female	0	0	0	0	0
9	152750	Control	21102830	2107063720	0	6.778918548939083	Female	1	0	0	0	0
9	152750	Control	21102930	2107073530	1	2.138261464750171	Female	0	0	0	0	0
9	152750	Control	21102930	2107073720	0	NA	Female	0	0	0	0	0
9	152750	Control	21103230	2107103530	1	2.0479123887748116	Female	1	0	0	0	0
9	152750	Control	21103230	2107103720	0	4.643394934976044	Female	0	0	0	0	0
9	152750	Control	21103330	2107113530	1	1.757700205338809	Male	1	1	0	0	1
9	152750	Control	21103330	2107113720	0	NA	Male	1	0	0	0	0
9	152780	Nutrition	21112630	2108043530	1	1.894592744695414	Male	0	0	0	0	0
9	152780	Nutrition	21112630	2108043720	0	4.470910335386721	Male	0	0	0	0	0
9	152780	Nutrition	21112830	2108062530	0	4.098562628336755	Male	1	0	0	0	0
9	152780	Nutrition	21112830	2108063530	1	1.9931553730321698	Female	0	0	0	0	0
9	152780	Nutrition	21122730	2109053530	1	2.004106776180698	Male	0	0	0	0	0
9	152780	Nutrition	21122730	2109053720	0	3.2251882272416155	Female	1	0	0	0	0
9	152780	Nutrition	21122830	2109063530	1	1.9794661190965093	Female	0	1	0	0	1
9	152780	Nutrition	21123030	2109083530	1	2.099931553730322	Female	0	1	0	0	1
9	152780	Nutrition	21123140	2109094530	1	2.0561259411362083	Female	1	1	0	0	1
9	152780	Nutrition	21123140	2109094720	0	6.264202600958248	Female	0	0	0	0	0
9	152780	Nutrition	21123330	2109113530	1	2.00684462696783	Female	0	1	0	0	1
9	152780	Nutrition	21123330	2109113540	1	2.00684462696783	Male	1	0	0	0	0
9	152780	Nutrition	21123330	2109113720	0	12.66255989048597	Female	0	0	0	0	0
9	152870	Handwashing	21142630	2111043530	1	1.8124572210814511	Male	0	0	0	0	0
9	152870	Handwashing	21142630	2111043720	0	4.739219712525667	Male	0	0	0	0	0
9	152870	Handwashing	21142730	2111053530	1	1.787816563997262	Female	0	0	0	0	0
9	152870	Handwashing	21142730	2111053720	0	3.359342915811088	Female	0	0	0	0	0
9	152870	Handwashing	21142930	2111073530	1	2.0944558521560577	Female	1	0	0	0	0
9	152870	Handwashing	21142930	2111073720	0	4.229979466119096	Female	0	0	0	0	0
9	152870	Handwashing	21143130	2111092530	0	3.923340177960301	Male	0	0	0	0	0
9	152870	Handwashing	21143130	2111093530	1	2.2861054072553046	Male	1	0	0	0	0
9	152870	Handwashing	21143230	2111103720	0	3.186858316221766	Male	NA	1	0	0	1
9	152870	Handwashing	21143330	2111113530	1	1.7905544147843941	Male	1	0	0	0	0
9	152870	Handwashing	21143330	2111113720	0	4.027378507871321	Male	1	0	0	0	0
10	152880	Water	21152630	2112043530	1	2.0314852840520192	Female	0	0	0	0	0
10	152880	Water	21152630	2112043720	0	5.960301163586585	Male	0	1	0	0	1
10	152880	Water	21152730	2112052530	0	3.6112251882272415	Male	0	1	0	0	1
10	152880	Water	21152730	2112053530	1	1.919233401779603	Female	1	0	0	0	0
10	152880	Water	21152830	2112063530	1	1.8535249828884326	Male	1	0	0	0	0
10	152880	Water	21152830	2112063720	0	8.254620123203285	Female	0	0	0	0	0
10	152880	Water	21153030	2112083530	1	2.11088295687885	Female	0	1	0	0	1
10	152880	Water	21153630	2112143530	1	2.0670773442847366	Male	0	0	0	0	0
10	152880	Water	21153630	2112143720	0	4.37782340862423	NA	0	0	0	0	0
10	152880	Water	21153730	2112153530	1	1.7440109514031485	Female	0	0	0	0	0
10	152880	Water	21153730	2112153720	0	3.033538672142368	Male	1	0	0	0	0
9	152870	Handwashing	21192630	2116043530	1	2.1683778234086244	Female	0	0	0	0	0
9	152870	Handwashing	21192730	2116053530	1	2.083504449007529	Male	0	0	0	0	0
9	152870	Handwashing	21192830	2116063530	1	1.8617385352498288	Female	1	0	0	0	0
9	152890	Nutrition + WSH	21212640	2118042530	0	3.991786447638604	Female	0	0	0	0	0
9	152890	Nutrition + WSH	21212640	2118044530	1	1.864476386036961	Male	0	0	0	0	0
9	152890	Nutrition + WSH	21212730	2118052530	0	3.7125256673511293	Male	1	0	0	0	0
9	152890	Nutrition + WSH	21212730	2118053530	1	1.7987679671457906	Male	0	0	0	0	0
9	152890	Nutrition + WSH	21212930	2118072530	0	4.0629705681040384	Female	0	1	0	0	1
9	152890	Nutrition + WSH	21212930	2118073530	1	2.0479123887748116	Male	0	0	0	0	0
9	152890	Nutrition + WSH	21212930	2118073720	0	7.351129363449692	Male	1	1	0	1	1
9	152890	Nutrition + WSH	21213030	2118083530	1	1.8781656399726214	Male	1	0	0	0	0
9	152890	Nutrition + WSH	21213030	2118083720	0	3.9370294318959616	Male	1	0	0	0	0
9	152890	Nutrition + WSH	21222730	2119052530	0	4.188911704312115	Female	0	0	0	0	0
9	152890	Nutrition + WSH	21222730	2119053530	1	2.0533880903490758	Male	0	0	0	0	0
9	152890	Nutrition + WSH	21222930	2119073530	1	2.0177960301163584	Female	0	1	0	0	1
9	152890	Nutrition + WSH	21222930	2119073720	0	6.6009582477754964	Male	1	0	0	0	0
9	152890	Nutrition + WSH	21223130	2119093530	1	2.1190965092402463	Male	0	0	0	0	0
9	152890	Nutrition + WSH	21223130	2119093720	0	4.355920602327173	Female	0	0	0	0	0
9	152890	Nutrition + WSH	21223230	2119103530	1	1.5550992470910336	Male	0	0	0	0	0
9	152890	Nutrition + WSH	21223230	2119103720	0	11.017111567419576	Male	0	0	0	0	0
26	162870	Control	21252930	2122072530	0	3.8357289527720737	Male	1	0	1	0	1
26	162870	Control	21252930	2122073530	1	1.9028062970568105	Female	1	0	1	0	1
26	162870	Control	21252930	2122073720	0	7.616700889801506	Female	1	0	1	0	1
26	162870	Control	21253130	2122092530	0	4.071184120465435	Male	1	1	0	0	1
26	162870	Control	21253130	2122092540	0	3.7508555783709787	Male	1	0	1	0	1
26	162870	Control	21253130	2122093530	1	1.7166324435318274	Male	0	1	0	0	1
26	162870	Control	21253140	2122094530	1	1.782340862422998	Female	1	1	0	0	1
26	162870	Control	21253140	2122094720	0	NA	Male	0	0	0	0	0
26	162880	Sanitation	21292630	2126042530	0	4.402464065708419	Female	0	1	0	0	1
26	162880	Sanitation	21292630	2126043530	1	1.9739904175222451	Male	0	1	0	0	1
26	162880	Sanitation	21292630	2126043720	0	4.402464065708419	Female	1	0	0	0	0
26	162880	Sanitation	21292730	2126053530	1	2.1245722108145104	Male	1	1	0	0	1
26	162880	Sanitation	21292730	2126053720	0	4.788501026694045	Female	0	1	0	0	1
26	162880	Sanitation	21292930	2126073530	1	2.1574264202600957	Female	0	0	0	0	0
26	162880	Sanitation	21292930	2126073720	0	11.978097193702943	Male	0	0	0	0	0
26	162880	Sanitation	21293030	2126083530	1	2.0698151950718686	Male	1	1	0	0	1
26	162870	Control	21302630	2127043530	1	1.9603011635865846	Male	1	0	0	0	0
26	162870	Control	21302630	2127043720	0	NA	Male	1	0	0	1	1
26	162870	Control	21302730	2127053530	1	2.102669404517454	Male	1	1	0	0	1
26	162870	Control	21302830	2127063530	1	2.132785763175907	Female	0	0	0	0	0
26	162870	Control	21302830	2127063720	0	3.6413415468856947	Female	1	0	0	0	0
26	162870	Control	21302930	2127073530	1	2.184804928131417	Male	0	1	0	0	1
26	162870	Control	21302930	2127073720	0	NA	Female	0	0	1	0	1
26	162870	Control	21303030	2127083530	1	2.1765913757700206	Male	0	1	0	0	1
26	162870	Control	21303030	2127083720	0	3.9014373716632442	Male	0	1	0	0	1
26	162900	Nutrition	21322930	2129073530	1	1.8507871321013005	Female	0	1	0	1	1
26	162900	Nutrition	21322930	2129073720	0	4.024640657084189	NA	0	1	0	0	1
26	162900	Nutrition	21323130	2129093530	1	1.7467488021902806	Female	0	0	0	0	0
26	162900	Nutrition	21323130	2129093720	0	5.749486652977413	Male	1	0	0	0	0
26	162900	Nutrition	21323230	2129103530	1	2.1656399726214923	Male	1	0	0	0	0
26	162900	Nutrition	21323230	2129103720	0	4.20807665982204	Female	1	0	0	0	0
26	162900	Nutrition	21323330	2129113530	1	1.782340862422998	Female	1	0	0	0	0
26	162900	Nutrition	21323330	2129113720	0	7.356605065023956	Female	0	1	0	0	1
26	162900	Nutrition	21362830	2133063530	1	2.212183436002738	Male	1	0	0	0	0
26	162900	Nutrition	21362830	2133063720	0	7.397672826830938	Male	0	1	1	0	1
26	162910	Water	21372730	2134053530	1	2.1656399726214923	Female	0	0	0	0	0
26	162910	Water	21372730	2134053720	0	3.972621492128679	Male	0	0	0	1	1
26	162910	Water	21372930	2134073530	1	2.0342231348391513	Male	0	0	0	0	0
26	162910	Water	21372930	2134073720	0	7.797399041752224	Male	0	0	0	0	0
26	162910	Water	21372940	2134074530	1	1.9575633127994525	Male	0	0	0	0	0
26	162910	Water	21372940	2134074720	0	4.457221081451061	Female	1	0	0	0	0
26	162910	Water	21372950	2134075530	1	1.620807665982204	Male	1	0	0	0	0
26	162910	Water	21372950	2134075720	0	4.167008898015058	Female	1	1	1	0	1
26	162910	Water	21373030	2134083530	1	2.113620807665982	Male	1	1	0	0	1
26	162910	Water	21373030	2134083720	0	NA	Male	1	1	0	0	1
26	162910	Water	21373130	2134093530	1	2.0095824777549622	Female	0	1	0	0	1
26	162910	Water	21373130	2134093720	0	5.2265571526351815	Male	0	1	1	0	1
26	162880	Sanitation	21412730	2138053530	1	1.9548254620123204	Female	0	0	0	0	0
26	162880	Sanitation	21412830	2138063530	1	2.088980150581793	Female	0	0	0	0	0
26	162880	Sanitation	21412930	2138073530	1	2.132785763175907	Female	0	1	0	0	1
26	162880	Sanitation	21412930	2138073720	0	5.054072553045859	Female	0	0	0	0	0
26	162880	Sanitation	21412940	2138074530	1	1.8206707734428473	Female	0	1	0	0	1
26	162880	Sanitation	21412940	2138074720	0	3.7316906228610542	Male	0	1	0	0	1
26	162880	Sanitation	21413030	2138083530	1	2.020533880903491	Female	0	0	0	0	0
26	162880	Sanitation	21413030	2138083720	0	6.439425051334703	Female	1	0	0	0	0
2	142750	Nutrition + WSH	21472730	2144052720	0	12.59958932238193	Male	0	0	0	0	0
2	142750	Nutrition + WSH	21472730	2144053530	1	2.0369609856262834	Female	0	0	0	0	0
2	142750	Nutrition + WSH	21472830	2144063530	1	2.108145106091718	Male	1	0	0	0	0
2	142750	Nutrition + WSH	21472930	2144072720	0	3.6249144421629023	NA	1	0	0	0	0
2	142750	Nutrition + WSH	21472930	2144073530	1	1.809719370294319	Male	1	0	0	0	0
2	142750	Nutrition + WSH	21473030	2144082720	0	3.923340177960301	NA	1	0	0	0	0
2	142750	Nutrition + WSH	21473130	2144092720	0	4.131416837782341	Male	NA	0	0	0	0
2	142750	Nutrition + WSH	21473130	2144093530	1	2.0424366872005475	Male	0	0	0	0	0
2	142780	Water	21492730	2146053530	1	NA	NA	0	1	0	0	1
2	142780	Water	21542630	2151042530	0	4.440793976728268	Male	1	0	0	0	0
2	142780	Water	21543030	2151082720	0	4.254620123203286	NA	0	0	0	0	0
2	142780	Water	21543230	2151102720	0	3.5811088295687883	NA	0	0	0	0	0
2	142750	Nutrition + WSH	21592730	2156053530	1	2.116358658453114	Male	0	0	0	0	0
2	142750	Nutrition + WSH	21592830	2156063530	1	2.2669404517453797	Male	0	0	0	0	0
2	142560	Control	22003030	2197083530	1	2.220396988364134	Female	NA	1	0	0	1
2	142560	Control	22003030	2197092530	0	3.9644079397672827	Male	0	1	0	0	1
2	142530	Sanitation	22012630	2198042720	0	NA	Male	1	0	0	0	0
2	142530	Sanitation	22012630	2198043530	1	2.138261464750171	Female	0	1	0	0	1
2	142530	Sanitation	22012730	2198053530	1	2.1190965092402463	Female	1	0	0	1	1
2	142530	Sanitation	22012830	2198063530	1	1.9876796714579055	Female	0	0	0	0	0
2	142530	Sanitation	22012930	2198073530	1	2.1820670773442847	Male	0	0	0	0	0
2	142530	Sanitation	22013130	2198092720	0	8.002737850787133	NA	0	0	0	0	0
2	142530	Sanitation	22013130	2198093530	1	2.113620807665982	Male	0	0	0	0	0
2	142530	Sanitation	22022630	2199042530	0	4.569472963723477	Male	0	1	0	0	1
2	142530	Sanitation	22022630	2199042720	0	7.0335386721423685	NA	1	1	0	0	1
2	142530	Sanitation	22022630	2199043530	1	2.132785763175907	Female	1	1	0	0	1
2	142530	Sanitation	22022830	2199063530	1	1.8206707734428473	Female	0	1	0	0	1
2	142530	Sanitation	22022930	2199072720	0	4.503764544832307	Male	0	1	0	0	1
2	142530	Sanitation	22022930	2199073530	1	1.9767282683093772	Female	1	0	0	0	0
2	142580	Nutrition	22032630	2200042530	0	4.306639288158795	Male	0	1	0	0	1
2	142580	Nutrition	22032630	2200042720	0	11.460643394934976	NA	0	0	0	0	0
2	142580	Nutrition	22032630	2200043530	1	2.080766598220397	Female	0	0	0	0	0
2	142580	Nutrition	22032730	2200052530	0	3.786447638603696	Male	0	0	0	0	0
2	142580	Nutrition	22032730	2200053530	1	2.2642026009582477	Female	1	0	0	0	0
2	142580	Nutrition	22032930	2200073530	1	1.9712525667351128	Male	1	0	0	0	0
2	142580	Nutrition	22033130	2200093530	1	1.8507871321013005	Female	1	1	0	0	1
2	142580	Nutrition	22062630	2203042530	0	4.388774811772758	Female	1	0	0	0	0
2	142580	Nutrition	22062630	2203042720	0	6.715947980835044	NA	1	0	0	0	0
2	142580	Nutrition	22062630	2203043530	1	2.2313483915126624	Male	1	0	0	0	0
2	142580	Nutrition	22062730	2203052720	0	6.327173169062286	NA	0	1	0	0	1
2	142580	Nutrition	22062730	2203053530	1	1.9247091033538672	Female	0	1	0	0	1
2	142580	Nutrition	22062830	2203062720	0	4.1943874058863795	NA	0	1	0	0	1
2	142580	Nutrition	22062830	2203063530	1	1.894592744695414	Male	1	0	0	0	0
2	142570	Control	22093830	2206163530	1	2.1574264202600957	Female	0	1	0	0	1
2	142560	Control	22102930	2207072530	0	3.865845311430527	Female	0	1	0	0	1
2	142560	Control	22102930	2207072720	0	NA	NA	1	0	0	1	1
2	142560	Control	22102930	2207073530	1	1.949349760438056	Male	0	1	0	0	1
2	142570	Control	22112730	2208052720	0	7.3757700205338805	NA	0	1	0	0	1
2	142570	Control	22112730	2208053530	1	2.0971937029431897	Female	0	0	0	0	0
1	142540	Control	22132630	2210042720	0	4.892539356605065	NA	0	0	0	0	0
1	142540	Control	22132730	2210052720	0	4.969199178644764	Male	0	0	0	0	0
1	142540	Control	22132730	2210053530	1	NA	NA	1	0	0	0	0
1	142540	Control	22132830	2210062720	0	8.657084188911705	NA	1	0	0	0	0
1	142540	Control	22132830	2210063530	1	NA	Female	0	0	0	0	0
1	142540	Control	22132930	2210072720	0	7.091033538672143	NA	1	1	0	0	1
1	142540	Control	22132930	2210073530	1	1.9247091033538672	Male	1	1	0	0	1
1	142550	Control	22142600	2211032720	0	8.451745379876797	NA	0	0	0	0	0
1	142550	Control	22142600	2211040530	1	2.16290212183436	Female	1	0	0	0	0
1	142550	Control	22142630	2211042530	0	3.893223819301848	Female	1	0	0	0	0
1	142550	Control	22142630	2211042720	0	NA	NA	1	0	0	0	0
1	142550	Control	22142630	2211043530	1	1.9520876112251881	Male	0	0	0	0	0
1	142550	Control	22143030	2211082720	0	10.778918548939084	NA	0	0	0	0	0
1	142550	Control	22143030	2211083530	1	1.9329226557152634	Male	1	0	0	0	0
1	142550	Control	22143130	2211093530	1	1.9575633127994525	Female	0	0	0	0	0
1	142550	Control	22142600	2211112540	0	2.2833675564681726	Female	0	0	0	0	0
1	142550	Control	22143430	2211122720	0	3.0910335386721424	NA	1	0	0	0	0
1	142550	Control	22143430	2211123530	1	2.023271731690623	Male	0	0	0	0	0
1	142600	WSH	22152630	2212043530	1	1.9685147159479808	Female	1	0	0	0	0
1	142600	WSH	22152930	2212073530	1	2.0616016427104724	Male	1	1	0	0	1
1	142600	WSH	22153030	2212082720	0	NA	NA	0	0	0	0	0
1	142600	WSH	22153030	2212083530	1	2.088980150581793	Female	1	1	0	0	1
1	142600	WSH	22153230	2212102720	0	5.661875427789186	NA	0	0	0	0	0
1	142600	WSH	22153230	2212103530	1	1.782340862422998	Male	0	0	0	0	0
1	142540	Control	22162630	2213042720	0	4.010951403148528	Male	0	0	0	0	0
1	142540	Control	22162630	2213043530	1	2.1409993155373033	Female	1	0	0	0	0
1	142540	Control	22162730	2213052720	0	3.167693360711841	NA	1	0	0	0	0
1	142540	Control	22162730	2213053530	1	2.1656399726214923	Female	0	0	0	0	0
1	142540	Control	22163030	2213083530	1	2.11088295687885	Male	0	0	0	0	0
1	142540	Control	22163230	2213102720	0	7.3757700205338805	Female	1	0	0	0	0
1	142540	Control	22163230	2213103530	1	2.2888432580424367	Female	1	0	0	0	0
2	142590	WSH	22192730	2216052540	0	4.114989733059549	Female	0	1	0	0	1
2	142590	WSH	22192730	2216053530	1	1.8234086242299794	Male	0	0	0	0	0
2	142590	WSH	22192830	2216062720	0	9.853524982888432	NA	0	0	0	0	0
2	142590	WSH	22192830	2216063530	1	2.0424366872005475	Male	1	1	0	0	1
2	142590	WSH	22193030	2216083530	1	2.1190965092402463	Female	0	1	0	0	1
2	142590	WSH	22193130	2216092720	0	NA	NA	1	1	0	0	1
2	142590	WSH	22193130	2216093530	1	1.8151950718685832	Male	1	1	0	0	1
2	142590	WSH	22193330	2216113530	1	1.8836413415468858	Female	0	1	0	0	1
2	142590	WSH	22193530	2216133530	1	2.023271731690623	Male	0	0	0	0	0
2	142590	WSH	22193730	2216152720	0	7.479808350444901	NA	0	0	0	0	0
2	142590	WSH	22193730	2216153530	1	2.1546885694729636	Male	0	1	0	0	1
2	142590	WSH	22193830	2216162530	0	3.920602327173169	Male	1	1	0	0	1
2	142590	WSH	22193830	2216162720	0	6.349075975359343	NA	1	0	0	0	0
2	142590	WSH	22193830	2216163530	1	1.73305954825462	Female	1	0	0	0	0
2	142590	WSH	22193930	2216172720	0	9.776865160848734	NA	0	1	0	0	1
2	142590	WSH	22193930	2216173530	1	1.8015058179329226	Male	1	0	0	0	0
2	142590	WSH	22194030	2216182720	0	NA	NA	1	0	0	0	0
2	142590	WSH	22194030	2216183530	1	1.675564681724846	Female	0	0	0	0	0
1	142600	WSH	22223230	2219103530	1	2.083504449007529	Female	1	1	0	0	1
1	142550	Control	22242630	2221042530	0	4.454483230663929	Female	1	1	1	0	1
1	142550	Control	22242630	2221042720	0	7.085557837097878	NA	0	1	1	0	1
1	142550	Control	22242630	2221043530	1	2.105407255304586	Male	0	0	0	0	0
1	142550	Control	22242730	2221052550	0	4.42984257357974	Female	1	NA	NA	NA	NA
1	142550	Control	22242730	2221053530	1	1.9876796714579055	Female	1	0	0	0	0
1	142550	Control	22243130	2221092720	0	6.874743326488707	NA	1	0	0	0	0
1	142550	Control	22243130	2221093530	1	2.132785763175907	Male	0	0	0	0	0
1	142550	Control	22243230	2221102720	0	NA	NA	0	1	0	0	1
1	142550	Control	22243230	2221103530	1	1.9055441478439425	Female	0	1	0	0	1
10	152820	Handwashing	22282630	2225043530	1	1.9000684462696784	Male	0	1	0	0	1
10	152820	Handwashing	22282630	2225043720	0	7.685147159479809	Female	0	0	0	0	0
10	152820	Handwashing	22282730	2225053530	1	1.8726899383983573	Female	0	0	0	0	0
10	152820	Handwashing	22282930	2225073530	1	2.0971937029431897	Male	0	1	1	0	1
10	152820	Handwashing	22282930	2225073720	0	6.368240930869268	Female	0	1	1	0	1
10	152820	Handwashing	22283130	2225092530	0	4.334017796030117	Female	0	1	0	0	1
10	152820	Handwashing	22283130	2225093530	1	2.1683778234086244	Female	1	0	0	0	0
10	152820	Handwashing	22283130	2225093720	0	8.914442162902121	Male	1	0	0	0	0
11	152850	Sanitation	22302730	2227053530	1	2.00684462696783	Male	0	0	0	0	0
11	152850	Sanitation	22302730	2227053720	0	10.321697467488022	Female	0	1	0	0	1
11	152850	Sanitation	22302930	2227073530	1	2.0177960301163584	Female	0	0	0	0	0
11	152850	Sanitation	22303030	2227083530	1	2.135523613963039	Female	1	1	0	0	1
11	152850	Sanitation	22303030	2227083720	0	3.3018480492813143	Female	1	0	0	0	0
10	152840	Sanitation	22312830	2228063530	1	1.9822039698836413	Male	0	0	0	0	0
10	152840	Sanitation	22312830	2228063720	0	5.919233401779603	Female	0	0	0	0	0
10	152840	Sanitation	22312930	2228073530	1	2.102669404517454	Female	0	1	0	0	1
10	152840	Sanitation	22313030	2228083530	1	2.0095824777549622	Female	1	0	0	0	0
10	152840	Sanitation	22313030	2228083720	0	6.677618069815195	Male	0	1	0	0	1
10	152840	Sanitation	22313130	2228093530	1	2.086242299794661	Female	0	0	0	0	0
10	152840	Sanitation	22313230	2228103530	1	2.004106776180698	Female	0	1	0	0	1
10	152840	Sanitation	22313230	2228103720	0	4.046543463381246	Female	0	1	0	0	1
10	152840	Sanitation	22313530	2228133530	1	1.8617385352498288	Male	0	0	0	0	0
10	152840	Sanitation	22313530	2228133720	0	4.353182751540041	Female	1	0	0	0	0
11	152810	Nutrition	22332630	2230042530	0	4.262833675564682	Female	0	1	0	0	1
11	152810	Nutrition	22332630	2230043530	1	2.0588637919233403	Female	0	0	0	0	0
11	152810	Nutrition	22332830	2230063530	1	2.0479123887748116	Female	0	1	0	0	1
11	152810	Nutrition	22332930	2230073530	1	2.1793292265571527	Male	0	1	0	0	1
11	152810	Nutrition	22333030	2230083530	1	2.187542778918549	Male	0	0	0	0	0
11	152810	Nutrition	22333030	2230083720	0	6.1273100616016425	Male	1	0	0	0	0
11	152810	Nutrition	22342830	2231063530	1	2.135523613963039	Female	0	1	0	0	1
11	152810	Nutrition	22342830	2231063720	0	5.292265571526352	Male	0	1	0	0	1
11	152810	Nutrition	22343030	2231083530	1	1.8672142368240932	Female	0	0	0	0	0
11	152810	Nutrition	22343030	2231083720	0	8.372347707049967	Female	0	0	0	0	0
10	152800	Nutrition + WSH	22372730	2234052530	0	NA	Female	1	0	0	0	0
10	152800	Nutrition + WSH	22372730	2234053530	1	2.1820670773442847	Female	0	1	0	0	1
10	152800	Nutrition + WSH	22372730	2234053720	0	7.08829568788501	Female	0	0	0	0	0
10	152800	Nutrition + WSH	22372830	2234062530	0	3.923340177960301	Male	1	0	0	0	0
10	152800	Nutrition + WSH	22372830	2234063530	1	1.9329226557152634	Female	1	0	0	0	0
10	152800	Nutrition + WSH	22372830	2234063720	0	NA	Male	1	0	0	0	0
10	152800	Nutrition + WSH	22372930	2234073530	1	1.998631074606434	Male	0	1	0	0	1
10	152800	Nutrition + WSH	22372930	2234073720	0	5.388090349075975	Male	1	1	0	0	1
10	152800	Nutrition + WSH	22373030	2234083530	1	2.1765913757700206	Female	1	1	0	0	1
10	152800	Nutrition + WSH	22373030	2234083720	0	9.180013689253936	Male	0	1	0	0	1
10	152800	Nutrition + WSH	22382630	2235043530	1	2.1245722108145104	Male	0	0	0	0	0
10	152800	Nutrition + WSH	22382630	2235043720	0	4.895277207392197	Female	0	0	0	0	0
10	152800	Nutrition + WSH	22382730	2235053530	1	2.0944558521560577	Male	0	0	0	0	0
10	152800	Nutrition + WSH	22382930	2235073530	1	1.949349760438056	Female	0	1	0	0	1
10	152800	Nutrition + WSH	22382930	2235073720	0	4.032854209445585	Female	0	0	0	0	0
10	152800	Nutrition + WSH	22382940	2235074530	1	2.0150581793292264	Male	1	1	0	0	1
10	152800	Nutrition + WSH	22383040	2235084530	1	1.6290212183436004	Female	0	0	0	0	0
10	152800	Nutrition + WSH	22383050	2235085530	1	2.0314852840520192	Female	1	0	0	0	0
10	152800	Nutrition + WSH	22383050	2235085720	0	3.1129363449691994	Female	1	0	0	0	0
10	152800	Nutrition + WSH	22383130	2235093530	1	1.998631074606434	Male	0	0	0	0	0
10	152800	Nutrition + WSH	22383230	2235103530	1	2.184804928131417	Female	0	1	0	0	1
10	152800	Nutrition + WSH	22383230	2235103720	0	6.885694729637235	Male	0	1	0	0	1
10	152820	Handwashing	22402730	2237053530	1	2.1656399726214923	Female	1	1	0	0	1
10	152820	Handwashing	22402730	2237053720	0	3.9288158795345653	Male	0	1	0	0	1
10	152820	Handwashing	22402830	2237063530	1	1.9630390143737166	Female	1	0	0	0	0
10	152820	Handwashing	22402830	2237063720	0	8.265571526351813	Female	0	0	0	0	0
10	152820	Handwashing	22402930	2237073530	1	2.0588637919233403	Male	0	0	0	0	0
10	152820	Handwashing	22402930	2237073720	0	6.606433949349761	Male	0	0	0	0	0
10	152820	Handwashing	22403030	2237083530	1	1.9822039698836413	Male	0	0	0	0	0
10	152820	Handwashing	22403130	2237093530	1	1.83709787816564	Male	NA	0	0	0	0
10	152820	Handwashing	22403130	2237093720	0	3.345653661875428	Female	1	0	0	0	0
10	152820	Handwashing	22403230	2237103530	1	2.2039698836413417	Female	1	0	0	0	0
10	152820	Handwashing	22403230	2237103720	0	6.833675564681725	Male	0	0	0	0	0
10	152820	Handwashing	22403330	2237113530	1	1.7796030116358659	Male	0	0	0	0	0
10	152820	Handwashing	22403330	2237113720	0	9.051334702258726	Male	0	0	0	0	0
11	152850	Sanitation	22422830	2239063530	1	2.080766598220397	Female	1	0	0	0	0
11	152850	Sanitation	22422830	2239063720	0	NA	Female	1	0	0	0	0
11	152850	Sanitation	22422930	2239072530	0	NA	Male	1	0	0	0	0
11	152850	Sanitation	22422930	2239072540	0	4.002737850787132	Male	1	0	0	0	0
11	152850	Sanitation	22422930	2239073530	1	1.8699520876112252	Male	1	0	0	0	0
11	152850	Sanitation	22422930	2239073540	1	1.8699520876112252	Female	1	0	0	0	0
11	152850	Sanitation	22422930	2239073720	0	6.209445585215605	Male	1	0	0	0	0
11	152850	Sanitation	22423030	2239083530	1	2.0123203285420943	Female	0	0	0	0	0
11	152850	Sanitation	22423030	2239083720	0	12.629705681040383	Female	1	0	0	0	0
11	152850	Sanitation	22423130	2239093530	1	2.1546885694729636	Female	1	0	0	0	0
11	152850	Sanitation	22423130	2239093720	0	7.052703627652293	Male	1	1	1	0	1
11	152850	Sanitation	22423230	2239103530	1	1.919233401779603	Female	0	0	0	0	0
11	152850	Sanitation	22423230	2239103720	0	5.508555783709788	Male	0	0	0	0	0
10	152830	WSH	22432930	2240073530	1	1.8863791923340179	Female	1	0	0	0	0
10	152830	WSH	22432930	2240073720	0	6.7734428473648185	Male	0	0	0	0	0
10	152830	WSH	22433230	2240102530	0	3.586584531143053	Female	1	0	0	0	0
10	152830	WSH	22433230	2240103530	1	1.919233401779603	Female	0	1	0	0	1
10	152830	WSH	22433230	2240103720	0	NA	NA	0	1	1	1	1
10	152830	WSH	22433330	2240113530	1	1.9028062970568105	Female	1	0	0	0	0
10	152830	WSH	22433330	2240113720	0	4.594113620807666	Male	1	0	0	0	0
10	152830	WSH	22452630	2242043530	1	1.9219712525667352	Female	0	0	0	0	0
10	152830	WSH	22452630	2242043720	0	13.396303901437372	Female	0	0	0	0	0
10	152830	WSH	22452730	2242053530	1	1.8809034907597535	Male	0	1	0	0	1
10	152830	WSH	22452730	2242053720	0	3.356605065023956	Female	1	1	0	0	1
10	152900	Control	22462630	2243042530	0	NA	Female	1	1	0	0	1
10	152900	Control	22462630	2243043530	1	2.108145106091718	Male	0	1	0	0	1
10	152900	Control	22462830	2243063530	1	2.0533880903490758	Female	1	1	0	0	1
10	152900	Control	22462830	2243063720	0	3.6331279945242985	Female	1	0	0	0	0
10	152900	Control	22462840	2243064530	1	2.1765913757700206	Female	0	0	0	0	0
10	152900	Control	22462930	2243073530	1	2.0479123887748116	Male	1	1	0	0	1
10	152900	Control	22462930	2243073720	0	5.508555783709788	Male	1	1	0	0	1
10	152900	Control	22463030	2243083530	1	2.0971937029431897	Male	0	1	0	0	1
10	152900	Control	22463030	2243083720	0	NA	NA	1	1	0	0	1
10	152900	Control	22463040	2243084530	1	1.8316221765913758	Female	0	0	0	0	0
10	152900	Control	22463330	2243113530	1	1.998631074606434	Female	1	0	0	0	0
10	152900	Control	22463330	2243113720	0	7.044490075290897	Female	0	0	0	0	0
10	152900	Control	22463630	2243143530	1	1.6947296372347707	Male	0	1	0	0	1
10	152900	Control	22463630	2243143720	0	7.753593429158111	Female	0	1	1	0	1
10	152900	Control	22463730	2243153530	1	1.6536618754277892	Male	0	1	0	0	1
10	152900	Control	22463730	2243153720	0	4.071184120465435	Female	0	0	0	0	0
10	152910	Control	22472630	2244042530	0	4.068446269678303	Male	0	1	0	0	1
10	152910	Control	22472630	2244042540	0	NA	Male	0	1	0	0	1
10	152910	Control	22472630	2244043530	1	1.9520876112251881	Female	0	0	0	0	0
10	152910	Control	22472630	2244043720	0	5.9575633127994525	Male	0	1	0	0	1
10	152910	Control	22472730	2244053530	1	1.998631074606434	Female	1	0	0	0	0
10	152910	Control	22472730	2244053720	0	5.08145106091718	Female	1	0	0	0	0
10	152910	Control	22472830	2244062530	0	4.145106091718001	Male	1	1	0	0	1
10	152910	Control	22472830	2244063530	1	1.9137577002053388	Male	1	1	0	0	1
10	152910	Control	22472830	2244063720	0	6.576317590691307	Female	0	0	0	0	0
10	152910	Control	22473030	2244083530	1	2.1656399726214923	Male	0	0	0	0	0
10	152920	Nutrition	22512630	2248042530	0	3.7645448323066395	Female	0	0	0	0	0
10	152920	Nutrition	22512630	2248043530	1	2.0479123887748116	Female	0	1	0	0	1
10	152920	Nutrition	22512630	2248043720	0	NA	Male	1	1	0	0	1
10	152920	Nutrition	22512730	2248052530	0	3.8767967145790556	Female	0	0	0	0	0
10	152920	Nutrition	22512730	2248053530	1	2.130047912388775	Male	0	0	0	0	0
10	152920	Nutrition	22512730	2248053720	0	13.464750171115675	Male	0	0	0	0	0
10	152920	Nutrition	22512830	2248063530	1	1.9000684462696784	Female	0	0	0	0	0
10	152920	Nutrition	22513130	2248093530	1	1.7960301163586585	Male	0	0	0	0	0
10	152920	Nutrition	22513130	2248093720	0	NA	Female	1	0	0	0	0
10	152920	Nutrition	22513230	2248103530	1	2.127310061601643	Male	0	0	0	0	0
10	152920	Nutrition	22513230	2248103720	0	13.727583846680355	Female	0	0	0	0	0
10	152900	Control	22522730	2249053530	1	1.9000684462696784	Female	0	0	0	0	0
10	152900	Control	22522730	2249053720	0	4.421629021218344	Female	1	1	0	0	1
10	152900	Control	22522830	2249062530	0	4.0629705681040384	Female	1	0	0	0	0
10	152900	Control	22522830	2249063530	1	1.839835728952772	Female	0	1	0	0	1
10	152900	Control	22522830	2249063720	0	6.666666666666667	Female	0	1	0	0	1
10	152900	Control	22523030	2249083530	1	1.9028062970568105	Male	0	0	0	0	0
10	152900	Control	22523030	2249083720	0	NA	Male	0	0	0	0	0
10	152910	Control	22543030	2251083530	1	2.138261464750171	Male	1	0	0	0	0
10	152910	Control	22543030	2251083720	0	3.4496919917864477	Male	1	0	0	0	0
10	152910	Control	22543130	2251093530	1	1.834360027378508	Female	0	1	0	0	1
10	152920	Nutrition	22552730	2252053530	1	1.9739904175222451	Female	1	0	0	0	0
10	152920	Nutrition	22552730	2252053720	0	3.4442162902121836	Female	0	0	0	0	0
10	152920	Nutrition	22553030	2252083530	1	2.0944558521560577	Female	1	0	0	0	0
10	152920	Nutrition	22553030	2252083720	0	14.390143737166325	Male	0	0	0	0	0
10	152920	Nutrition	22553130	2252093530	1	1.9274469541409993	Female	0	1	0	0	1
10	152920	Nutrition	22553140	2252094530	1	1.7987679671457906	Female	0	0	0	0	0
10	152920	Nutrition	22553140	2252094720	0	8.186173853524982	Male	0	0	0	0	0
11	152730	WSH	22582630	2255043530	1	1.9876796714579055	Female	0	0	0	0	0
11	152730	WSH	22582630	2255043720	0	4.342231348391513	Male	0	0	0	0	0
11	152730	WSH	22582830	2255062530	0	3.701574264202601	Female	0	0	0	0	0
11	152730	WSH	22582830	2255063530	1	2.138261464750171	Female	0	0	0	0	0
11	152730	WSH	22582830	2255063720	0	6.833675564681725	Female	0	0	0	0	0
11	152730	WSH	22612730	2258052530	0	4.361396303901437	Male	0	1	0	0	1
11	152730	WSH	22612730	2258053530	1	2.16290212183436	Male	0	1	0	0	1
11	152730	WSH	22612730	2258053720	0	6.6885694729637235	Female	0	0	0	0	0
11	152730	WSH	22612930	2258073530	1	2.1492128678986995	Female	0	0	0	0	0
11	152730	WSH	22612930	2258073720	0	6.269678302532512	Male	0	0	0	0	0
11	152730	WSH	22613030	2258083720	0	4.353182751540041	Male	1	0	0	0	0
11	152730	WSH	22613430	2258123530	1	1.626283367556468	Female	1	1	0	0	1
11	152730	WSH	22613430	2258123720	0	3.980835044490075	Female	1	0	0	0	0
21	162550	Sanitation	22682630	2265043530	1	2.1793292265571527	Male	1	1	0	0	1
21	162550	Sanitation	22682630	2265043720	0	4.3668720054757015	Male	1	0	0	0	0
21	162550	Sanitation	22682730	2265053530	1	2.16290212183436	Male	1	0	0	0	0
21	162550	Sanitation	22682730	2265053720	0	7.939767282683094	Female	0	1	0	0	1
21	162530	Nutrition	22692730	2266053530	1	1.8672142368240932	Female	0	1	0	0	1
21	162530	Nutrition	22692730	2266053720	0	6.450376454483231	Male	1	1	0	0	1
21	162530	Nutrition	22692930	2266073530	1	2.135523613963039	Female	0	0	0	0	0
21	162530	Nutrition	22692930	2266073720	0	5.0130047912388775	Male	1	0	0	0	0
21	162530	Nutrition	22693530	2266133530	1	1.9712525667351128	Male	0	0	0	0	0
21	162530	Nutrition	22693530	2266133720	0	10.291581108829568	Male	0	0	0	0	0
21	162530	Nutrition	22693630	2266143530	1	1.7741273100616017	Female	0	0	0	0	0
21	162530	Nutrition	22693630	2266143720	0	3.9342915811088295	Female	1	0	0	0	0
21	162530	Nutrition	22693730	2266153530	1	1.7056810403832992	Male	0	0	0	0	0
21	162530	Nutrition	22693730	2266153720	0	14.132785763175907	Female	0	0	0	0	0
21	162540	Water	22742730	2271053530	1	1.8699520876112252	Female	0	0	0	0	0
21	162540	Water	22742730	2271053720	0	6.52703627652293	NA	0	0	0	0	0
21	162540	Water	22742930	2271072530	0	3.0171115674195756	Male	1	1	0	0	1
21	162540	Water	22742930	2271073530	1	2.020533880903491	Female	1	0	0	0	0
21	162540	Water	22742930	2271073720	0	6.496919917864476	Female	0	1	0	0	1
21	162540	Water	22743030	2271083530	1	1.8234086242299794	Female	0	0	0	0	0
21	162540	Water	22743030	2271083720	0	4.646132785763176	Male	0	0	0	0	0
21	162540	Water	22743130	2271093530	1	1.9548254620123204	Male	0	0	0	0	0
21	162540	Water	22743130	2271093540	1	1.9548254620123204	Female	0	0	0	0	0
21	162540	Water	22743130	2271093720	0	8.465434633812457	Male	0	1	0	0	1
21	162540	Water	22743230	2271103530	1	1.834360027378508	Female	1	1	0	0	1
21	162540	Water	22743230	2271103720	0	7.885010266940451	Female	1	1	1	0	1
21	162540	Water	22743430	2271123530	1	1.7960301163586585	Male	0	1	0	0	1
21	162540	Water	22743430	2271123720	0	6.55441478439425	Male	1	0	0	0	0
21	162540	Water	22752630	2272042530	0	3.7207392197125255	Female	0	0	0	0	0
21	162540	Water	22752630	2272043530	1	2.0917180013689256	Female	1	0	0	0	0
21	162540	Water	22752630	2272043720	0	5.092402464065708	Male	0	0	0	0	0
21	162540	Water	22752830	2272063530	1	1.9876796714579055	Female	0	0	0	0	0
21	162540	Water	22752830	2272063720	0	7.759069130732375	Female	NA	0	0	0	0
21	162540	Water	22753130	2272093530	1	2.2587268993839835	Male	NA	1	0	0	1
21	162540	Water	22753130	2272093720	0	10.343600273785079	Male	0	1	0	0	1
21	162540	Water	22753430	2272123530	1	2.0479123887748116	Male	0	1	0	0	1
21	162540	Water	22753530	2272133530	1	2.1656399726214923	Female	0	0	0	0	0
21	162540	Water	22753530	2272133720	0	4.596851471594798	Male	1	0	0	0	0
21	162540	Water	22753930	2272173530	1	1.9000684462696784	Female	0	0	0	0	0
21	162540	Water	22753930	2272173720	0	4.900752908966461	Female	0	0	0	0	0
21	162560	WSH	22772630	2274043530	1	2.212183436002738	Female	1	0	0	0	0
21	162560	WSH	22772640	2274044530	1	1.9219712525667352	Male	0	0	0	0	0
21	162560	WSH	22772640	2274044720	0	4.889801505817933	Female	0	0	0	0	0
21	162560	WSH	22773130	2274092530	0	3.783709787816564	Male	0	0	0	0	0
21	162560	WSH	22773130	2274093530	1	2.127310061601643	Male	0	0	0	0	0
21	162560	WSH	22773130	2274093720	0	9.66735112936345	Male	1	0	0	0	0
21	162560	WSH	22773230	2274103530	1	2.1574264202600957	Male	0	0	0	0	0
21	162560	WSH	22773230	2274103720	0	4.741957563312799	Female	1	1	0	0	1
21	162550	Sanitation	22782640	2275042530	0	4.117727583846681	Male	0	0	0	0	0
21	162550	Sanitation	22782640	2275044530	1	2.0451745379876796	Female	0	0	0	0	0
21	162550	Sanitation	22782640	2275044720	0	8.865160848733744	Female	0	0	0	0	0
21	162550	Sanitation	22782830	2275063530	1	2.291581108829569	Female	0	1	0	0	1
21	162550	Sanitation	22782830	2275063720	0	3.6413415468856947	Male	0	1	0	0	1
21	162550	Sanitation	22783130	2275093530	1	2.127310061601643	Female	0	0	0	0	0
21	162550	Sanitation	22783130	2275093720	0	4.3668720054757015	Female	0	1	0	0	1
21	162550	Sanitation	22783330	2275113530	1	1.8124572210814511	Female	0	0	0	0	0
21	162550	Sanitation	22783330	2275113720	0	5.032169746748802	Female	0	0	0	0	0
21	162550	Sanitation	22783530	2275133530	1	2.0944558521560577	Female	0	0	0	0	0
21	162550	Sanitation	22783730	2275153530	1	2.1574264202600957	Male	1	0	0	0	0
21	162550	Sanitation	22783730	2275153720	0	3.375770020533881	Male	0	0	0	0	0
21	162550	Sanitation	22783930	2275173530	1	1.462012320328542	Female	0	1	0	0	1
21	162550	Sanitation	22783930	2275173720	0	4.057494866529774	Female	1	0	0	0	0
21	162570	Control	22792630	2276043530	1	1.8863791923340179	Female	0	1	0	0	1
21	162570	Control	22792630	2276043720	0	4.673511293634497	Female	0	0	0	0	0
21	162570	Control	22792730	2276052530	0	3.9671457905544147	Female	0	0	0	0	0
21	162570	Control	22792730	2276053530	1	2.2313483915126624	Male	0	0	0	0	0
21	162570	Control	22793230	2276103530	1	1.9767282683093772	Male	NA	1	0	0	1
21	162570	Control	22793230	2276103720	0	15.690622861054072	Female	0	0	0	0	0
21	162570	Control	22793330	2276113530	1	1.894592744695414	Female	0	0	0	0	0
21	162570	Control	22793330	2276113720	0	NA	Female	0	1	0	0	1
21	162570	Control	22793430	2276123530	1	1.9794661190965093	Female	0	0	0	0	0
21	162570	Control	22793430	2276123720	0	4.191649555099247	Female	1	1	0	0	1
21	162560	WSH	22802730	2277053720	0	5.177275838466803	Male	1	1	0	0	1
21	162560	WSH	22802930	2277073530	1	2.184804928131417	Female	1	0	0	0	0
21	162560	WSH	22802930	2277073720	0	3.167693360711841	Female	1	0	0	0	0
21	162560	WSH	22803030	2277083530	1	2.0616016427104724	Male	0	0	0	0	0
21	162560	WSH	22803030	2277083720	0	7.5564681724846	Female	0	1	0	0	1
21	162560	WSH	22803040	2277084530	1	1.943874058863792	Female	0	0	0	0	0
21	162560	WSH	22803040	2277084720	0	6.458590006844627	Male	0	1	0	0	1
21	162560	WSH	22803230	2277103530	1	2.078028747433265	Male	0	0	0	0	0
21	162560	WSH	22803230	2277103720	0	3.353867214236824	Female	0	0	0	0	0
21	162560	WSH	22803330	2277113530	1	1.787816563997262	Female	1	0	0	0	0
21	162590	Handwashing	22812730	2278053530	1	2.127310061601643	Male	0	0	0	0	0
21	162590	Handwashing	22812730	2278053720	0	6.562628336755647	Female	1	0	0	0	0
21	162590	Handwashing	22812830	2278063530	1	1.9712525667351128	Male	0	0	0	0	0
21	162590	Handwashing	22812830	2278063720	0	4.919917864476386	NA	0	0	0	0	0
21	162590	Handwashing	22812930	2278073530	1	1.8288843258042438	Female	0	0	0	0	0
21	162590	Handwashing	22812930	2278073720	0	12.449007529089664	Male	1	0	0	0	0
21	162590	Handwashing	22813130	2278093530	1	1.8781656399726214	Male	1	0	0	0	0
21	162590	Handwashing	22813330	2278113530	1	2.1519507186858315	Male	0	0	0	0	0
21	162590	Handwashing	22813330	2278113720	0	6.031485284052019	Male	0	1	0	0	1
21	162570	Control	22832730	2280053530	1	2.242299794661191	Male	0	1	0	0	1
21	162570	Control	22832730	2280053720	0	8.24914442162902	Male	1	1	0	1	1
21	162570	Control	22833030	2280083530	1	1.9931553730321698	Male	0	0	0	0	0
21	162570	Control	22833030	2280083720	0	5.618069815195072	Male	0	0	0	0	0
26	162910	Water	22902830	2287063530	1	1.9274469541409993	Female	1	0	0	0	0
26	162910	Water	22902830	2287063720	0	3.67419575633128	NA	1	0	0	0	0
26	162910	Water	22902930	2287073530	1	1.8973305954825461	Male	1	0	0	0	0
26	162910	Water	22902930	2287073720	0	7.370294318959616	Female	1	0	0	0	0
26	162920	WSH	22922730	2289052530	0	4.131416837782341	Female	0	1	0	0	1
26	162920	WSH	22922730	2289053530	1	2.004106776180698	Female	1	0	0	0	0
26	162920	WSH	22922730	2289053720	0	3.460643394934976	Female	1	0	0	0	0
26	162920	WSH	22923030	2289083530	1	2.0670773442847366	Male	1	0	0	0	0
26	162920	WSH	22923030	2289083720	0	3.802874743326489	NA	1	0	0	0	0
26	162920	WSH	22932830	2290063530	1	2.0123203285420943	Male	0	0	0	0	0
26	162920	WSH	22932830	2290063720	0	7.006160164271047	Male	0	1	0	0	1
26	162920	WSH	22933030	2290083530	1	1.809719370294319	Female	1	0	0	0	0
26	162920	WSH	22933030	2290083720	0	NA	Female	1	0	0	0	0
21	162730	Nutrition + WSH	23062630	2303043530	1	2.132785763175907	Female	1	0	0	0	0
21	162730	Nutrition + WSH	23062630	2303043720	0	7.381245722108145	Male	NA	0	0	0	0
21	162730	Nutrition + WSH	23062730	2303052530	0	4.03832991101985	Male	1	1	0	1	1
21	162730	Nutrition + WSH	23062730	2303053530	1	2.187542778918549	Male	1	0	0	0	0
21	162730	Nutrition + WSH	23062830	2303063530	1	2.1656399726214923	Male	1	0	0	0	0
21	162730	Nutrition + WSH	23062830	2303063720	0	5.368925393566051	Female	0	0	0	0	0
21	162730	Nutrition + WSH	23062930	2303073530	1	1.949349760438056	Male	0	0	0	0	0
21	162730	Nutrition + WSH	23062930	2303073720	0	8.243668720054757	NA	1	0	1	0	1
21	162730	Nutrition + WSH	23092730	2306053530	1	2.1683778234086244	Male	0	0	0	0	0
21	162730	Nutrition + WSH	23092830	2306063530	1	2.1793292265571527	Male	0	0	0	0	0
21	162730	Nutrition + WSH	23092830	2306063720	0	NA	NA	1	NA	NA	NA	NA
21	162730	Nutrition + WSH	23092840	2306064530	1	2.1711156741957565	Male	0	1	0	0	1
21	162730	Nutrition + WSH	23092840	2306064720	0	4.991101984941821	Female	1	1	0	0	1
21	162730	Nutrition + WSH	23093130	2306093530	1	1.7522245037645447	Male	0	0	0	0	0
21	162730	Nutrition + WSH	23093130	2306093720	0	3.351129363449692	Female	0	0	0	0	0
21	162730	Nutrition + WSH	23093230	2306103530	1	2.028747433264887	Male	0	0	0	0	0
21	162730	Nutrition + WSH	23093230	2306103720	0	3.540041067761807	Female	0	0	0	0	0
22	162610	Handwashing	23252630	2322042530	0	3.887748117727584	Female	1	0	0	0	0
22	162610	Handwashing	23252630	2322043530	1	1.8754277891854894	Female	0	0	0	0	0
22	162610	Handwashing	23252630	2322043720	0	7.676933607118412	Male	1	0	0	0	0
22	162610	Handwashing	23252830	2322063530	1	2.108145106091718	Female	0	0	0	0	0
22	162610	Handwashing	23252830	2322063720	0	7.991786447638604	Male	1	0	0	0	0
22	162610	Handwashing	23253230	2322103530	1	2.1765913757700206	Female	1	0	0	0	0
22	162610	Handwashing	23253230	2322103720	0	4.413415468856948	Female	0	0	0	0	0
22	162610	Handwashing	23253330	2322113530	1	2.11088295687885	Male	0	0	0	0	0
22	162610	Handwashing	23253330	2322113720	0	4.1040383299110195	Male	0	0	0	1	1
22	162610	Handwashing	23253430	2322123530	1	1.8288843258042438	Male	1	0	0	0	0
22	162610	Handwashing	23253930	2322173530	1	2.130047912388775	Female	0	0	0	0	0
22	162610	Handwashing	23253930	2322173720	0	3.8329911019849416	Female	0	0	0	0	0
22	162610	Handwashing	23254030	2322183530	1	1.7686516084873374	Female	0	0	0	0	0
22	162610	Handwashing	23254030	2322183720	0	7.627652292950034	Female	1	0	0	0	0
22	162610	Handwashing	23254040	2322184530	1	1.9767282683093772	Female	0	1	0	0	1
22	162610	Handwashing	23254040	2322184540	1	1.9767282683093772	Female	0	0	0	0	0
22	162610	Handwashing	23254040	2322184720	0	5.3579739904175225	Male	1	0	0	0	0
22	162610	Handwashing	23254130	2322193530	1	2.020533880903491	Female	1	0	0	0	0
22	162610	Handwashing	23254130	2322193720	0	6.606433949349761	Male	0	0	0	0	0
22	162610	Handwashing	23254230	2322203530	1	2.135523613963039	Female	0	0	0	0	0
22	162640	Sanitation	23262730	2323053530	1	1.8179329226557153	Male	0	0	0	0	0
22	162640	Sanitation	23262730	2323053720	0	NA	Male	1	0	0	0	0
22	162640	Sanitation	23262830	2323063530	1	1.9137577002053388	Male	1	0	0	0	0
22	162640	Sanitation	23262830	2323063720	0	6.250513347022587	Female	1	0	0	0	0
22	162640	Sanitation	23262930	2323073530	1	2.1738535249828885	Female	0	0	0	0	0
22	162640	Sanitation	23263130	2323093530	1	2.0944558521560577	Female	1	1	0	0	1
22	162640	Sanitation	23263130	2323093720	0	5.420944558521561	Male	1	1	0	0	1
22	162640	Sanitation	23263330	2323113530	1	1.8261464750171115	Female	1	0	0	0	0
22	162640	Sanitation	23263330	2323113720	0	6.6009582477754964	Female	0	0	0	0	0
22	162620	Nutrition + WSH	23272630	2324042530	0	4.232717316906228	Male	0	0	0	0	0
22	162620	Nutrition + WSH	23272630	2324043530	1	1.9055441478439425	Female	1	0	0	0	0
22	162620	Nutrition + WSH	23272730	2324053530	1	1.787816563997262	Female	0	0	0	0	0
22	162620	Nutrition + WSH	23272730	2324053720	0	5.078713210130048	Male	1	0	0	0	0
22	162620	Nutrition + WSH	23272830	2324062530	0	4.1505817932922655	Female	0	1	0	0	1
22	162620	Nutrition + WSH	23272830	2324063530	1	2.198494182067077	Male	0	0	0	0	0
22	162620	Nutrition + WSH	23272830	2324063720	0	8.153319644079398	Male	0	1	0	0	1
22	162620	Nutrition + WSH	23273130	2324093530	1	1.9055441478439425	Male	0	0	0	0	0
22	162620	Nutrition + WSH	23273130	2324093720	0	8.358658453114305	Male	0	0	0	0	0
22	162620	Nutrition + WSH	23273230	2324103530	1	2.0752908966461328	Male	0	0	0	0	0
22	162620	Nutrition + WSH	23273230	2324103720	0	NA	Male	0	0	0	0	0
22	162620	Nutrition + WSH	23282730	2325053530	1	2.1656399726214923	Male	1	0	0	0	0
22	162620	Nutrition + WSH	23282730	2325053720	0	5.639972621492129	Male	0	0	0	0	0
22	162620	Nutrition + WSH	23282830	2325063530	1	1.9630390143737166	Female	0	0	0	0	0
22	162620	Nutrition + WSH	23282830	2325063720	0	4.97741273100616	Female	0	0	0	0	0
22	162620	Nutrition + WSH	23282930	2325073530	1	2.108145106091718	Male	0	0	0	0	0
22	162620	Nutrition + WSH	23283030	2325083530	1	2.102669404517454	Male	0	0	0	0	0
22	162620	Nutrition + WSH	23283030	2325083720	0	4.684462696783025	Male	0	0	0	0	0
22	162620	Nutrition + WSH	23283130	2325093530	1	2.11088295687885	Female	0	0	0	0	0
22	162620	Nutrition + WSH	23283330	2325113530	1	1.7494866529774127	Male	0	0	0	0	0
22	162620	Nutrition + WSH	23283330	2325113720	0	4.413415468856948	Female	0	1	0	0	1
22	162650	Water	23302630	2327043530	1	2.0451745379876796	Female	0	0	0	0	0
22	162650	Water	23302630	2327043720	0	3.693360711841205	Male	0	0	0	0	0
22	162650	Water	23302730	2327053530	1	2.086242299794661	Female	0	0	0	0	0
22	162650	Water	23302730	2327053720	0	3.378507871321013	Female	0	1	0	0	1
22	162650	Water	23302830	2327063530	1	1.782340862422998	Female	0	0	0	0	0
22	162650	Water	23302830	2327063720	0	7.3730321697467485	Male	1	0	0	0	0
22	162650	Water	23303130	2327093530	1	2.0177960301163584	Male	0	0	0	0	0
22	162650	Water	23303130	2327093720	0	5.486652977412731	Female	1	0	0	0	0
22	162650	Water	23303230	2327103530	1	1.6563997262149213	Male	1	0	0	0	0
22	162650	Water	23303230	2327103720	0	4.41615331964408	Male	1	0	0	0	0
22	162650	Water	23303430	2327123530	1	2.0670773442847366	Female	1	0	0	0	0
22	162650	Water	23303430	2327123720	0	NA	Female	NA	0	0	0	0
22	162650	Water	23303530	2327133530	1	2.001368925393566	Male	0	0	0	0	0
22	162650	Water	23303530	2327133720	0	NA	Male	1	0	0	0	0
22	162650	Water	23303630	2327143530	1	2.0506502395619437	Male	0	0	0	0	0
22	162650	Water	23303630	2327143720	0	8.038329911019849	Male	0	0	0	0	0
22	162650	Water	23322830	2329063530	1	2.0177960301163584	Female	1	0	0	0	0
22	162650	Water	23322830	2329063720	0	4.744695414099931	Female	1	0	0	0	0
22	162650	Water	23323030	2329082530	0	4.741957563312799	Male	0	0	0	0	0
22	162650	Water	23323030	2329083530	1	2.0971937029431897	Female	1	0	0	0	0
22	162650	Water	23323130	2329093530	1	2.0123203285420943	Male	0	0	0	0	0
22	162650	Water	23323130	2329093720	0	8.56125941136208	Female	0	0	0	0	0
22	162650	Water	23323230	2329103530	1	2.195756331279945	Female	0	0	0	0	0
22	162650	Water	23323230	2329103720	0	8.150581793292266	Female	0	1	0	0	1
22	162650	Water	23323330	2329113530	1	2.0698151950718686	Male	0	0	0	0	0
22	162650	Water	23323330	2329113720	0	12.429842573579739	Female	0	0	0	0	0
22	162640	Sanitation	23332630	2330042530	0	4.2217659137577	Male	0	1	0	0	1
22	162640	Sanitation	23332630	2330043530	1	2.2751540041067764	Female	1	0	0	0	0
22	162640	Sanitation	23332730	2330053530	1	1.8699520876112252	Female	0	0	0	0	0
22	162640	Sanitation	23332730	2330053720	0	3.7672826830937716	Female	0	0	0	0	0
24	162760	Control	23352630	2332043530	1	2.0506502395619437	Male	1	0	0	0	0
24	162760	Control	23352630	2332043720	0	4.577686516084873	Male	1	0	0	0	0
24	162760	Control	23352930	2332073530	1	2.0369609856262834	Male	0	0	0	0	0
24	162760	Control	23352930	2332073720	0	12.457221081451062	Female	0	0	0	0	0
24	162760	Control	23353030	2332083530	1	2.108145106091718	Male	0	0	0	0	0
24	162760	Control	23353030	2332083720	0	NA	Male	1	0	0	0	0
24	162760	Control	23353330	2332113530	1	1.9712525667351128	Male	0	0	0	0	0
24	162760	Control	23353330	2332113720	0	6.1711156741957565	Female	0	0	0	0	0
24	162760	Control	23353430	2332123530	1	2.020533880903491	Male	0	0	0	0	0
24	162760	Control	23353430	2332123720	0	7.490759753593429	Female	0	0	0	0	0
24	162760	Control	23353530	2332133530	1	2.198494182067077	Male	0	0	0	0	0
24	162760	Control	23353530	2332133540	1	2.198494182067077	Male	0	0	0	0	0
24	162760	Control	23353530	2332133720	0	5.448323066392882	Female	1	1	0	0	1
24	162750	Handwashing	23362630	2333042530	0	4.060232717316906	Male	1	0	0	0	0
24	162750	Handwashing	23362630	2333043530	1	2.0917180013689256	Male	0	0	0	0	0
24	162750	Handwashing	23362630	2333043720	0	5.423682409308693	Male	1	1	0	0	1
24	162750	Handwashing	23362730	2333053530	1	2.0123203285420943	Male	1	1	0	0	1
24	162750	Handwashing	23362730	2333053720	0	4.101300479123887	Male	1	1	0	0	1
24	162750	Handwashing	23363030	2333083530	1	1.9876796714579055	Female	0	0	0	0	0
24	162750	Handwashing	23363030	2333083720	0	4.188911704312115	Female	1	0	0	0	0
24	162750	Handwashing	23363230	2333103530	1	2.116358658453114	Female	0	0	0	0	0
24	162750	Handwashing	23363230	2333103720	0	4.577686516084873	Male	1	0	0	0	0
24	162750	Handwashing	23363530	2333133530	1	2.21492128678987	Male	0	0	0	0	0
24	162750	Handwashing	23363530	2333133540	1	2.21492128678987	Female	1	0	0	0	0
24	162750	Handwashing	23363530	2333133720	0	5.689253935660506	Female	0	0	0	0	0
24	162750	Handwashing	23363630	2333143530	1	2.080766598220397	Female	0	0	0	0	0
24	162750	Handwashing	23363630	2333143720	0	5.500342231348392	Female	0	0	0	0	0
24	162750	Handwashing	23363830	2333163530	1	1.9110198494182067	Male	1	0	0	0	0
24	162750	Handwashing	23363930	2333173530	1	2.1601642710472277	Female	0	0	0	0	0
24	162750	Handwashing	23363930	2333173720	0	6.658453114305271	Female	0	0	0	0	0
24	162750	Handwashing	23364030	2333183530	1	1.702943189596167	Female	0	0	0	0	0
24	162750	Handwashing	23364030	2333183720	0	NA	Female	0	0	0	0	0
24	162750	Handwashing	23364130	2333193530	1	2.0971937029431897	Female	0	0	0	0	0
24	162750	Handwashing	23364430	2333223530	1	1.78507871321013	Female	1	0	0	0	0
24	162750	Handwashing	23364430	2333223720	0	5.579739904175223	Male	0	0	0	0	0
24	162770	Water	23372630	2334043530	1	1.8781656399726214	Female	1	0	0	0	0
24	162770	Water	23372730	2334053530	1	2.1409993155373033	Male	1	1	0	0	1
24	162770	Water	23372730	2334053720	0	4.791238877481177	Male	1	0	0	1	1
24	162770	Water	23372830	2334063530	1	2.0177960301163584	Male	1	0	0	0	0
24	162770	Water	23372830	2334063720	0	4.588637919233402	Male	1	0	0	0	0
24	162770	Water	23372930	2334073530	1	1.8617385352498288	Female	1	1	0	0	1
24	162770	Water	23372930	2334073720	0	6.584531143052704	Female	0	0	0	0	0
24	162770	Water	23373230	2334103530	1	2.1601642710472277	Male	1	0	0	0	0
24	162770	Water	23373330	2334113530	1	2.1437371663244353	Male	0	1	0	0	1
24	162770	Water	23373330	2334113720	0	5.13347022587269	Female	1	1	0	1	1
24	162770	Water	23373430	2334123530	1	2.088980150581793	Female	0	1	0	0	1
24	162770	Water	23373430	2334123720	0	5.308692676249144	NA	0	NA	NA	NA	NA
24	162770	Water	23373530	2334133530	1	2.1711156741957565	Male	1	0	0	0	0
24	162770	Water	23373630	2334143530	1	2.020533880903491	Female	1	0	0	0	0
24	162770	Water	23373640	2334144530	1	1.8672142368240932	Male	1	0	0	0	0
24	162770	Water	23373650	2334145530	1	1.68104038329911	Female	0	0	0	0	0
24	162770	Water	23373730	2334153530	1	2.0150581793292264	Female	1	0	0	0	0
24	162770	Water	23373730	2334153720	0	8.262833675564682	Male	0	1	0	0	1
24	162770	Water	23373830	2334163530	1	1.9520876112251881	Male	0	0	0	0	0
24	162770	Water	23373830	2334163720	0	8.331279945242985	Female	1	0	0	0	0
24	162770	Water	23374030	2334183530	1	2.0670773442847366	Male	0	0	0	0	0
24	162770	Water	23374030	2334183720	0	5.585215605749487	Male	0	1	0	0	1
24	162770	Water	23374130	2334193530	1	2.083504449007529	Male	0	0	0	0	0
24	162770	Water	23374130	2334193720	0	5.607118412046543	Female	0	0	0	0	0
24	162770	Water	23374230	2334203530	1	1.8316221765913758	Female	0	1	0	0	1
24	162770	Water	23374230	2334203720	0	10.149212867898699	Male	0	0	0	0	0
24	162790	Sanitation	23382630	2335042530	0	3.7727583846680357	Male	0	0	0	0	0
24	162790	Sanitation	23382630	2335043530	1	2.102669404517454	Female	0	0	0	0	0
24	162790	Sanitation	23382630	2335043720	0	5.601642710472279	Female	0	0	0	0	0
24	162790	Sanitation	23382930	2335073530	1	2.1437371663244353	Female	0	0	0	0	0
24	162790	Sanitation	23383430	2335123530	1	1.9274469541409993	Male	0	0	0	0	0
24	162790	Sanitation	23383430	2335123720	0	6.028747433264887	Female	0	0	0	0	0
24	162790	Sanitation	23383530	2335133530	1	2.0698151950718686	Female	1	0	0	0	0
24	162790	Sanitation	23383530	2335133720	0	3.403148528405202	Female	1	0	0	0	0
24	162790	Sanitation	23383630	2335143530	1	2.0314852840520192	Female	0	0	0	0	0
24	162790	Sanitation	23383630	2335143720	0	5.984941820670773	Male	0	0	0	0	0
24	162790	Sanitation	23383730	2335153530	1	2.026009582477755	Male	1	1	0	1	1
24	162790	Sanitation	23383730	2335153720	0	3.887748117727584	Female	0	1	0	0	1
24	162800	WSH	23392630	2336043530	1	2.135523613963039	Male	0	0	0	0	0
24	162800	WSH	23392630	2336043720	0	5.0951403148528405	Male	1	0	0	0	0
24	162800	WSH	23392730	2336053530	1	2.272416153319644	Male	0	0	0	0	0
24	162800	WSH	23392740	2336054530	1	1.9301848049281314	Female	1	0	0	0	0
24	162800	WSH	23392830	2336062530	0	4.355920602327173	Male	0	0	0	0	0
24	162800	WSH	23392830	2336063530	1	2.190280629705681	Male	0	0	0	0	0
24	162800	WSH	23392830	2336063720	0	NA	Female	0	1	0	0	1
24	162800	WSH	23393130	2336093530	1	1.68104038329911	Female	0	0	0	0	0
24	162800	WSH	23393130	2336093720	0	7.540041067761807	Male	0	0	0	0	0
24	162820	Control	23402730	2337053530	1	2.11088295687885	Male	0	0	0	0	0
24	162820	Control	23402730	2337053720	0	4.744695414099931	Female	0	0	0	0	0
24	162820	Control	23402830	2337063530	1	2.1601642710472277	Female	1	0	0	0	0
24	162820	Control	23402830	2337063720	0	5.08145106091718	NA	0	0	0	0	0
24	162820	Control	23402930	2337073530	1	1.891854893908282	Female	1	0	0	0	0
24	162820	Control	23402930	2337073720	0	3.080082135523614	Male	1	0	0	0	0
24	162820	Control	23403030	2337083530	1	1.9712525667351128	Male	1	0	0	0	0
24	162820	Control	23403030	2337083720	0	5.9986310746064335	Male	1	0	0	0	0
24	162820	Control	23403130	2337093530	1	2.0123203285420943	Female	0	0	0	0	0
24	162820	Control	23403130	2337093720	0	4.610540725530458	Female	1	0	0	0	0
24	162820	Control	23403330	2337113530	1	2.2286105407255303	Female	0	0	0	0	0
25	162860	Water	23412630	2338043530	1	2.16290212183436	Female	0	0	0	0	0
25	162860	Water	23412630	2338043720	0	5.078713210130048	Male	1	1	0	0	1
25	162860	Water	23412730	2338053530	1	1.8480492813141685	Male	0	0	1	1	1
25	162860	Water	23412730	2338053720	0	4.386036960985626	Male	0	1	1	1	1
25	162860	Water	23412930	2338073530	1	1.839835728952772	Male	1	0	0	0	0
25	162860	Water	23412930	2338073720	0	4.257357973990418	Male	0	0	0	0	0
25	162860	Water	23413130	2338093530	1	1.8672142368240932	Male	0	0	0	0	0
25	162860	Water	23413230	2338103530	1	2.184804928131417	Male	0	0	0	0	0
25	162860	Water	23413230	2338103720	0	NA	Female	0	1	0	1	1
25	162860	Water	23413430	2338123530	1	1.943874058863792	Male	1	0	0	0	0
25	162860	Water	23413430	2338123720	0	4.889801505817933	Male	1	0	0	0	0
25	162860	Water	23413530	2338133530	1	2.0095824777549622	Male	0	0	0	0	0
25	162860	Water	23413630	2338143530	1	1.9822039698836413	Female	1	1	0	0	1
25	162860	Water	23413630	2338143720	0	4.856947296372348	Male	1	1	0	0	1
25	162860	Water	23413930	2338173530	1	2.099931553730322	Female	1	1	0	0	1
25	162860	Water	23413930	2338173720	0	3.271731690622861	Female	1	1	0	0	1
25	162860	Water	23414230	2338203720	0	5.49760438056126	Male	0	0	0	0	0
25	162860	Water	23414330	2338213530	1	2.0451745379876796	Female	0	0	0	0	0
25	162860	Water	23414330	2338213720	0	4.32580424366872	Male	0	0	0	0	0
25	162860	Water	23414430	2338223530	1	1.809719370294319	Female	1	1	0	0	1
25	162860	Water	23414430	2338223720	0	4.435318275154004	Male	0	1	0	1	1
25	162860	Water	23414530	2338233530	1	1.7631759069130732	Female	0	1	0	0	1
25	162860	Water	23414530	2338233720	0	4.082135523613963	Male	0	0	0	0	0
25	162860	Water	23414630	2338243530	1	2.0342231348391513	Female	0	0	0	0	0
25	162860	Water	23414630	2338243720	0	4.139630390143737	Male	1	0	0	0	0
25	162860	Water	23414730	2338253530	1	1.8617385352498288	Female	0	0	0	0	0
25	162860	Water	23414730	2338253720	0	5.880903490759754	Male	NA	1	0	0	1
25	162860	Water	23414740	2338254530	1	2.138261464750171	Male	1	0	0	0	0
25	162860	Water	23414740	2338254720	0	5.700205338809035	Male	0	1	0	0	1
25	162850	Control	23422730	2339053530	1	1.9931553730321698	Female	1	0	0	0	0
25	162850	Control	23422730	2339053720	0	6.047912388774812	Male	1	1	0	0	1
25	162850	Control	23422830	2339063530	1	1.9931553730321698	Female	0	1	0	0	1
25	162850	Control	23422930	2339072530	0	4.134154688569473	Female	0	0	0	0	0
25	162850	Control	23422930	2339073530	1	1.9028062970568105	Female	1	0	0	0	0
25	162850	Control	23423030	2339083530	1	2.0588637919233403	Female	1	1	0	0	1
25	162850	Control	23423030	2339083720	0	4.971937029431896	Female	1	1	0	0	1
25	162850	Control	23423230	2339103530	1	1.8863791923340179	Male	0	0	0	0	0
25	162850	Control	23423230	2339103720	0	11.211498973305956	Male	0	1	0	0	1
25	162850	Control	23423330	2339112530	0	3.8822724161533197	Female	NA	0	0	0	0
25	162850	Control	23423330	2339113530	1	2.102669404517454	Female	0	1	0	0	1
25	162850	Control	23423330	2339113720	0	7.364818617385352	Female	0	1	0	0	1
25	162850	Control	23423430	2339123530	1	2.132785763175907	Male	0	1	0	0	1
25	162850	Control	23423430	2339123720	0	7.312799452429843	Female	0	1	0	0	1
25	162850	Control	23423530	2339133530	1	2.135523613963039	Female	1	1	0	0	1
25	162850	Control	23423530	2339133720	0	9.366187542778919	Male	0	0	0	0	0
25	162850	Control	23423730	2339153530	1	1.7056810403832992	Male	0	1	0	0	1
25	162850	Control	23423730	2339153720	0	4.747433264887063	Male	1	0	0	0	0
24	162800	WSH	23432630	2340042530	0	4.224503764544832	Male	0	1	0	0	1
24	162800	WSH	23432630	2340043530	1	2.001368925393566	Male	0	1	0	0	1
24	162800	WSH	23432630	2340043540	0	3.9014373716632442	Male	0	1	0	0	1
24	162800	WSH	23432630	2340043720	0	4.733744010951403	Male	1	1	0	0	1
24	162800	WSH	23432730	2340052530	0	4.323066392881588	Female	1	0	0	0	0
24	162800	WSH	23432730	2340053530	1	2.028747433264887	Female	1	1	0	0	1
24	162800	WSH	23432730	2340053720	0	NA	NA	0	0	0	0	0
24	162800	WSH	23432930	2340073530	1	2.1765913757700206	Male	0	1	0	0	1
24	162800	WSH	23432930	2340073720	0	7.17864476386037	Male	0	0	0	0	0
24	162800	WSH	23433130	2340093530	1	2.0752908966461328	Female	0	0	0	1	1
24	162800	WSH	23433130	2340093720	0	5.574264202600959	Male	0	1	0	0	1
24	162800	WSH	23433230	2340103720	0	9.585215605749486	Male	0	0	0	0	0
24	162740	Nutrition	23452630	2342043530	1	2.2039698836413417	Female	0	0	0	0	0
24	162740	Nutrition	23452730	2342053530	1	2.004106776180698	Male	0	0	0	0	0
24	162740	Nutrition	23452730	2342053720	0	4.2217659137577	Female	0	0	0	0	0
24	162740	Nutrition	23452840	2342064530	1	2.11088295687885	Male	0	0	0	0	0
24	162740	Nutrition	23452840	2342064720	0	3.917864476386037	Female	1	1	0	0	1
24	162740	Nutrition	23452930	2342073530	1	2.113620807665982	Female	1	1	0	0	1
24	162740	Nutrition	23452930	2342073720	0	6.633812457221081	Male	0	1	0	1	1
24	162740	Nutrition	23453030	2342083530	1	2.190280629705681	Male	0	0	0	0	0
24	162740	Nutrition	23453030	2342083720	0	4.292950034223135	Male	1	0	0	0	0
24	162740	Nutrition	23453140	2342094530	1	1.6919917864476386	Male	0	1	0	0	1
24	162740	Nutrition	23453140	2342094720	0	5.905544147843942	Male	1	1	0	0	1
24	162740	Nutrition	23453230	2342103530	1	2.1738535249828885	Male	1	1	0	0	1
24	162740	Nutrition	23453230	2342103720	0	4.955509924709103	NA	1	1	0	0	1
24	162740	Nutrition	23453530	2342133530	1	1.9685147159479808	Male	0	0	0	0	0
24	162740	Nutrition	23453540	2342134530	1	2.0506502395619437	Female	0	0	0	0	0
24	162740	Nutrition	23453540	2342134720	0	4.988364134154689	Female	0	1	0	0	1
24	162740	Nutrition	23453630	2342143530	1	1.787816563997262	Male	0	0	0	0	0
24	162740	Nutrition	23453630	2342143720	0	4.572210814510609	Female	1	1	0	0	1
25	162830	Sanitation	23472630	2344043530	1	2.1464750171115674	Male	0	1	0	0	1
25	162830	Sanitation	23472730	2344053530	1	2.0670773442847366	Male	1	0	0	0	0
25	162830	Sanitation	23472730	2344053540	1	2.0670773442847366	Male	1	0	0	0	0
25	162830	Sanitation	23472830	2344063530	1	2.0369609856262834	Female	0	1	0	0	1
25	162830	Sanitation	23472830	2344063720	0	4.117727583846681	Female	0	0	0	0	0
25	162830	Sanitation	23473030	2344083530	1	2.239561943874059	Female	0	0	0	0	0
25	162830	Sanitation	23473230	2344103530	1	2.193018480492813	Female	1	0	0	0	0
25	162830	Sanitation	23473230	2344103720	0	8.19438740588638	NA	0	0	0	0	0
25	162830	Sanitation	23473430	2344123530	1	2.212183436002738	Male	0	0	0	0	0
25	162830	Sanitation	23473430	2344123720	0	3.4743326488706368	Male	NA	0	0	0	0
25	162830	Sanitation	23473530	2344133530	1	2.0944558521560577	Male	0	1	0	0	1
25	162830	Sanitation	23473530	2344133720	0	3.6057494866529773	Female	1	1	0	0	1
25	162830	Sanitation	23473630	2344143530	1	2.099931553730322	Male	1	0	0	0	0
25	162830	Sanitation	23473630	2344143720	0	4.657084188911704	Male	1	0	0	0	0
24	162810	Nutrition + WSH	23482630	2345043530	1	2.1546885694729636	Male	0	0	0	0	0
24	162810	Nutrition + WSH	23482630	2345043720	0	6.113620807665982	Male	0	0	0	0	0
24	162810	Nutrition + WSH	23482730	2345052530	0	4.276522929500342	Male	1	0	0	0	0
24	162810	Nutrition + WSH	23482730	2345053530	1	2.086242299794661	Male	0	0	0	0	0
24	162810	Nutrition + WSH	23482730	2345053720	0	6.193018480492813	Male	0	0	0	0	0
24	162810	Nutrition + WSH	23482830	2345062530	0	4.016427104722792	Female	0	0	0	0	0
24	162810	Nutrition + WSH	23482830	2345063530	1	2.108145106091718	Female	1	0	0	0	0
24	162810	Nutrition + WSH	23482830	2345063720	0	7.496235455167693	Female	1	0	0	0	0
24	162810	Nutrition + WSH	23482930	2345072530	0	4.375085557837098	Male	1	0	0	0	0
24	162810	Nutrition + WSH	23482930	2345073530	1	2.1546885694729636	Male	1	0	0	0	0
24	162810	Nutrition + WSH	23482930	2345073720	0	6.288843258042436	Male	1	0	0	0	0
24	162810	Nutrition + WSH	23483030	2345083530	1	2.0944558521560577	Female	1	0	0	0	0
24	162810	Nutrition + WSH	23483030	2345083720	0	5.114305270362765	Female	1	0	0	0	0
24	162810	Nutrition + WSH	23483430	2345123530	1	2.0123203285420943	Female	0	0	0	0	0
24	162810	Nutrition + WSH	23483430	2345123720	0	7.099247091033539	Male	0	0	0	0	0
24	162810	Nutrition + WSH	23483630	2345143530	1	2.195756331279945	Male	0	0	0	0	0
24	162810	Nutrition + WSH	23483630	2345143720	0	9.174537987679672	Male	1	0	0	0	0
24	162810	Nutrition + WSH	23483730	2345153530	1	2.209445585215606	Female	1	0	0	0	0
24	162810	Nutrition + WSH	23483730	2345153720	0	4.068446269678303	Female	1	0	0	0	0
24	162810	Nutrition + WSH	23483830	2345163530	1	1.8590006844626967	Female	0	0	0	0	0
24	162810	Nutrition + WSH	23484030	2345183530	1	2.0123203285420943	Female	0	0	0	0	0
24	162810	Nutrition + WSH	23484030	2345183720	0	8.54757015742642	Male	1	1	0	1	1
24	162810	Nutrition + WSH	23484130	2345193530	1	2.127310061601643	Male	0	0	0	0	0
24	162810	Nutrition + WSH	23484230	2345203530	1	2.0396988364134154	Male	1	0	0	0	0
24	162810	Nutrition + WSH	23484330	2345213530	1	1.9630390143737166	Female	0	1	0	0	1
24	162810	Nutrition + WSH	23484330	2345213720	0	NA	Male	1	0	0	0	0
24	162810	Nutrition + WSH	23484430	2345223530	1	2.0670773442847366	Female	0	0	0	0	0
24	162810	Nutrition + WSH	23484430	2345223720	0	7.279945242984257	Female	1	0	0	0	0
22	162660	Nutrition	23492930	2346073530	1	2.0670773442847366	Male	0	1	0	0	1
22	162660	Nutrition	23492930	2346073720	0	6.023271731690623	Male	1	0	0	0	0
22	162660	Nutrition	23493030	2346083530	1	2.028747433264887	Male	0	0	0	0	0
22	162660	Nutrition	23493030	2346083720	0	4.657084188911704	Male	0	0	0	0	0
22	162660	Nutrition	23493330	2346113530	1	2.0533880903490758	Male	0	0	0	0	0
22	162660	Nutrition	23493330	2346113720	0	5.314168377823409	Male	0	0	0	0	0
22	162670	Control	23502630	2347042530	0	4.380561259411362	Female	0	0	0	0	0
22	162670	Control	23502630	2347043530	1	1.894592744695414	Female	1	0	0	0	0
22	162670	Control	23502630	2347043720	0	6.108145106091718	Male	0	0	0	0	0
22	162670	Control	23502730	2347052530	0	4	Female	0	0	0	0	0
22	162670	Control	23502730	2347053530	1	2.116358658453114	Male	0	0	0	0	0
22	162670	Control	23502730	2347053720	0	6.190280629705681	Male	1	0	0	0	0
22	162670	Control	23502830	2347063530	1	1.8590006844626967	Male	1	0	0	0	0
22	162670	Control	23502830	2347063720	0	NA	Male	0	0	0	0	0
22	162670	Control	23502930	2347072530	0	4.353182751540041	Female	0	0	0	0	0
22	162670	Control	23502930	2347073530	1	2.184804928131417	Male	1	0	0	0	0
22	162670	Control	23502930	2347073720	0	10.075290896646132	Female	1	0	0	0	0
22	162670	Control	23503030	2347083530	1	1.6372347707049966	Male	0	0	0	0	0
22	162670	Control	23503130	2347093530	1	1.9767282683093772	Male	0	0	0	0	0
22	162670	Control	23503130	2347093720	0	4.662559890485968	Female	0	0	0	0	0
22	162670	Control	23503230	2347102530	0	3.8357289527720737	Male	0	0	0	0	0
22	162670	Control	23503230	2347103530	1	1.894592744695414	Male	0	0	0	0	0
22	162670	Control	23503330	2347113530	1	2.2559890485968515	Male	0	0	0	0	0
22	162670	Control	23503330	2347113720	0	4.175222450376454	Female	1	0	0	0	0
22	162670	Control	23503430	2347123530	1	2.1409993155373033	Male	0	1	0	0	1
22	162670	Control	23503430	2347123720	0	5.073237508555784	Male	1	0	0	0	0
22	162680	WSH	23512730	2348053530	1	2.105407255304586	Male	0	0	0	0	0
22	162680	WSH	23512730	2348053720	0	7.1649555099247095	Female	1	0	0	0	0
22	162680	WSH	23512830	2348063530	1	2.1601642710472277	Male	1	0	0	0	0
22	162680	WSH	23513030	2348083530	1	1.9219712525667352	Male	0	0	0	0	0
22	162680	WSH	23513030	2348083720	0	3.1813826146475015	Female	1	0	0	0	0
22	162680	WSH	23513230	2348103530	1	2.099931553730322	Female	0	0	0	0	0
22	162680	WSH	23513230	2348103720	0	3.2114989733059547	Male	0	0	0	0	0
22	162680	WSH	23513330	2348113530	1	2.0971937029431897	Male	1	0	0	0	0
22	162680	WSH	23513330	2348113720	0	6.937713894592744	Male	0	0	0	0	0
23	162690	Control	23532630	2350042530	0	3.8576317590691307	Male	1	1	0	0	1
23	162690	Control	23532630	2350043530	1	1.9055441478439425	Female	1	0	0	0	0
23	162690	Control	23532630	2350043720	0	6.12457221081451	Female	0	1	0	0	1
23	162690	Control	23532830	2350062530	0	3.8302532511978096	Male	0	1	0	0	1
23	162690	Control	23532830	2350063530	1	2.0917180013689256	Male	1	0	0	0	0
23	162690	Control	23532830	2350063720	0	8.167008898015059	Male	1	0	0	0	0
23	162690	Control	23533030	2350083530	1	1.949349760438056	Male	1	0	0	0	0
23	162690	Control	23533130	2350093530	1	2.102669404517454	Female	1	0	0	0	0
23	162690	Control	23533130	2350093720	0	6.940451745379876	Female	0	0	0	0	0
23	162690	Control	23533330	2350113530	1	2.004106776180698	Male	1	0	0	0	0
23	162690	Control	23533330	2350113720	0	6.3901437371663246	Male	0	0	0	0	0
23	162690	Control	23533430	2350123530	1	1.8480492813141685	Male	0	0	0	0	0
23	162690	Control	23533530	2350133530	1	2.0971937029431897	Female	0	1	0	0	1
23	162690	Control	23533530	2350133720	0	NA	Female	0	0	0	0	0
23	162690	Control	23533730	2350153530	1	2.2313483915126624	Male	0	0	0	0	0
23	162690	Control	23533830	2350163530	1	2.0616016427104724	Female	1	1	0	0	1
23	162690	Control	23533830	2350163720	0	4.490075290896646	Male	0	0	0	0	0
23	162690	Control	23534030	2350183530	1	2.1765913757700206	Female	0	0	0	0	0
23	162690	Control	23534130	2350193530	1	2.00684462696783	Male	1	1	0	0	1
23	162690	Control	23534130	2350193720	0	3.6167008898015056	Male	0	1	0	0	1
23	162690	Control	23534230	2350203530	1	2.1245722108145104	Female	1	0	0	0	0
22	162630	Control	23542730	2351053530	1	2.1245722108145104	Female	0	0	0	0	0
22	162630	Control	23542830	2351063530	1	1.9520876112251881	Male	1	0	0	0	0
22	162630	Control	23542830	2351063720	0	5.563312799452429	Female	0	1	0	0	1
22	162630	Control	23542930	2351072530	0	4.139630390143737	Female	0	1	0	0	1
22	162630	Control	23542930	2351073530	1	2.086242299794661	Female	0	0	0	0	0
22	162630	Control	23542930	2351073720	0	6.017796030116359	Female	0	1	0	0	1
22	162630	Control	23543030	2351083530	1	2.00684462696783	Male	0	1	0	0	1
22	162630	Control	23543030	2351083720	0	4.41615331964408	Female	0	0	0	0	0
22	162630	Control	23543130	2351093530	1	2.023271731690623	Female	0	0	0	0	0
22	162630	Control	23543230	2351103530	1	1.8836413415468858	Male	1	0	0	1	1
22	162630	Control	23543230	2351103720	0	4.522929500342231	Male	1	1	0	1	1
22	162630	Control	23543330	2351113530	1	2.0752908966461328	Female	1	0	0	0	0
22	162630	Control	23543540	2351134530	1	1.757700205338809	Male	0	0	0	0	0
22	162630	Control	23543540	2351134720	0	4.238193018480493	Male	1	1	0	0	1
22	162630	Control	23543630	2351143530	1	2.135523613963039	Female	0	0	0	0	0
22	162630	Control	23543630	2351143720	0	4.720054757015743	Male	1	0	0	0	0
22	162630	Control	23543730	2351153530	1	1.7932922655715264	Female	1	0	0	0	0
22	162630	Control	23543930	2351173530	1	2.3655030800821355	Male	0	0	0	0	0
22	162630	Control	23543930	2351173720	0	3.619438740588638	Male	0	0	0	0	0
23	162700	Sanitation	23552730	2352053530	1	1.9082819986310746	Male	0	0	0	0	0
23	162700	Sanitation	23552730	2352053720	0	4.5338809034907595	Male	1	0	0	0	0
23	162700	Sanitation	23552830	2352063530	1	1.842573579739904	Male	0	1	0	0	1
23	162700	Sanitation	23552830	2352063720	0	4.0191649555099245	Male	1	0	0	0	0
23	162700	Sanitation	23552930	2352073530	1	1.9164955509924708	Female	0	0	0	0	0
23	162700	Sanitation	23552930	2352073720	0	7.184120465434634	Male	0	0	0	0	0
23	162700	Sanitation	23553130	2352093530	1	1.9548254620123204	Female	0	0	0	0	0
23	162700	Sanitation	23553130	2352093720	0	7.775496235455168	NA	1	0	0	0	0
23	162700	Sanitation	23553430	2352123530	1	2.2669404517453797	Female	1	0	0	0	0
23	162700	Sanitation	23553430	2352123720	0	4.577686516084873	Female	0	0	0	0	0
23	162700	Sanitation	23553530	2352133530	1	1.7412731006160165	Male	0	0	0	0	0
23	162700	Sanitation	23553530	2352133720	0	3.542778918548939	Male	1	0	0	0	0
23	162720	Handwashing	23572630	2354043530	1	2.0698151950718686	Female	1	0	0	0	0
23	162720	Handwashing	23572630	2354043720	0	3.1512662559890487	Female	0	0	0	0	0
23	162720	Handwashing	23572830	2354063530	1	1.9000684462696784	Male	0	0	0	0	0
23	162720	Handwashing	23572830	2354063720	0	NA	Male	0	1	0	0	1
23	162720	Handwashing	23572930	2354073530	1	1.9110198494182067	Female	0	1	0	0	1
23	162720	Handwashing	23572930	2354073720	0	4.506502395619439	Female	0	0	0	0	0
23	162700	Sanitation	23592630	2356043530	1	1.995893223819302	Female	0	0	0	0	0
23	162700	Sanitation	23592730	2356053530	1	2.0588637919233403	Male	0	0	0	0	0
23	162700	Sanitation	23592830	2356063530	1	1.7768651608487338	Male	0	0	0	0	0
23	162700	Sanitation	23592830	2356063720	0	5.374401095140315	Female	0	0	0	0	0
23	162700	Sanitation	23592930	2356073530	1	2.0314852840520192	Female	0	0	0	0	0
23	162700	Sanitation	23592930	2356073720	0	2.5708418891170433	Male	1	0	0	0	0
23	162700	Sanitation	23593030	2356083530	1	1.8179329226557153	Male	0	0	0	0	0
23	162700	Sanitation	23593330	2356113530	1	1.9767282683093772	Female	0	0	0	0	0
23	162700	Sanitation	23593330	2356113720	0	4.517453798767967	Male	1	0	0	0	0
23	162720	Handwashing	23602640	2357044530	1	2.1820670773442847	Male	0	0	0	0	0
23	162720	Handwashing	23602640	2357044720	0	10.015058179329227	Male	0	0	0	0	0
23	162720	Handwashing	23602730	2357053530	1	2.0670773442847366	Male	0	0	0	0	0
23	162720	Handwashing	23602730	2357053720	0	4.0629705681040384	Male	0	1	0	1	1
23	162720	Handwashing	23602830	2357063530	1	2.0451745379876796	Male	1	1	0	0	1
23	162720	Handwashing	23602830	2357063720	0	5.401779603011636	Male	1	1	0	0	1
23	162720	Handwashing	23603130	2357093530	1	1.9575633127994525	Male	1	1	0	0	1
21	162710	Control	23612730	2358053530	1	2.078028747433265	Male	0	0	0	0	0
21	162710	Control	23612730	2358053720	0	4.147843942505133	Male	0	0	0	0	0
21	162710	Control	23612930	2358073530	1	1.9164955509924708	Male	0	0	0	0	0
21	162710	Control	23612930	2358073720	0	4.706365503080082	Male	1	0	0	0	0
21	162710	Control	23613230	2358103530	1	2.088980150581793	Female	1	1	0	1	1
21	162710	Control	23613230	2358103720	0	9.763175906913073	Male	0	0	0	0	0
21	162710	Control	23613430	2358123530	1	1.9712525667351128	Male	1	0	0	0	0
21	162710	Control	23613430	2358123720	0	6.151950718685832	Male	1	0	0	0	0
21	162710	Control	23613630	2358143530	1	1.8726899383983573	Male	1	0	0	0	0
21	162710	Control	23613630	2358143720	0	2.0506502395619437	Female	0	1	0	0	1
22	162660	Nutrition	23632630	2360042530	0	4.095824777549623	Male	1	1	0	0	1
22	162660	Nutrition	23632630	2360043530	1	2.0944558521560577	Male	1	0	0	0	0
22	162660	Nutrition	23632630	2360043720	0	10.346338124572211	Female	0	1	0	0	1
22	162660	Nutrition	23632730	2360053530	1	1.9164955509924708	Male	1	0	0	0	0
22	162660	Nutrition	23632730	2360053720	0	3.6276522929500343	Female	1	0	0	0	0
25	162930	Nutrition	23662630	2363043530	1	2.184804928131417	Female	1	0	0	0	0
25	162930	Nutrition	23662630	2363043720	0	NA	Male	0	0	0	0	0
25	162930	Nutrition	23662730	2363053530	1	1.88911704312115	Female	1	0	0	0	0
25	162930	Nutrition	23662730	2363053720	0	6.4722792607802875	Female	1	0	0	0	0
25	162930	Nutrition	23672630	2364043530	1	1.787816563997262	Female	1	1	0	0	1
25	162930	Nutrition	23672930	2364073530	1	2.0588637919233403	Male	0	0	0	0	0
25	162930	Nutrition	23672930	2364073720	0	7.315537303216975	Female	0	1	0	0	1
25	162930	Nutrition	23672940	2364074530	1	2.0342231348391513	Female	0	0	0	0	0
25	162930	Nutrition	23672940	2364074720	0	6.893908281998631	Male	0	1	0	0	1
25	162930	Nutrition	23673130	2364093530	1	2.0670773442847366	Female	1	1	0	0	1
25	162930	Nutrition	23673130	2364093720	0	4.553045859000685	Female	0	1	0	0	1
25	162930	Nutrition	23673140	2364094530	1	1.943874058863792	Male	0	1	0	0	1
25	162930	Nutrition	23673140	2364094720	0	3.863107460643395	Male	1	1	0	0	1
25	162930	Nutrition	23673230	2364103530	1	2.130047912388775	Female	1	0	0	0	0
25	162930	Nutrition	23673230	2364103720	0	10.16290212183436	Male	1	0	0	0	0
25	162930	Nutrition	23673330	2364113720	0	5.278576317590692	Female	1	1	0	0	1
25	162930	Nutrition	23673340	2364114530	1	2.099931553730322	Male	1	1	0	0	1
25	162930	Nutrition	23673340	2364114720	0	3.8740588637919235	NA	1	1	0	0	1
25	162930	Nutrition	23673350	2364115530	1	2.099931553730322	Male	1	1	0	0	1
25	162930	Nutrition	23673350	2364115720	0	4.58590006844627	Male	1	1	0	0	1
25	162930	Nutrition	23673430	2364123530	1	1.88911704312115	Female	0	0	0	0	0
25	162930	Nutrition	23673430	2364123720	0	4.744695414099931	Male	0	0	0	0	0
25	162930	Nutrition	23673730	2364153530	1	1.995893223819302	Female	0	1	0	0	1
31	172530	WSH	23702630	2367043530	1	2.028747433264887	Male	1	0	0	0	0
31	172530	WSH	23702630	2367043720	0	4.125941136208077	Male	1	0	0	0	0
31	172530	WSH	23702730	2367053530	1	1.88911704312115	Female	0	0	0	0	0
31	172530	WSH	23702730	2367053720	0	4.128678986995209	Female	0	0	0	0	0
31	172530	WSH	23702930	2367073530	1	2.195756331279945	Female	1	0	0	0	0
31	172530	WSH	23703130	2367093530	1	2.00684462696783	Male	0	0	0	0	0
31	172530	WSH	23703130	2367093720	0	5.713894592744696	Male	0	0	0	0	0
31	172530	WSH	23703230	2367103530	1	2.305270362765229	Male	0	0	0	0	0
31	172530	WSH	23703230	2367103720	0	3.5345653661875427	Female	1	1	0	0	1
31	172530	WSH	23703330	2367113530	1	1.8863791923340179	Male	0	0	0	0	0
25	162980	Control	23712630	2368043530	1	1.9712525667351128	Male	0	0	0	0	0
25	162980	Control	23712630	2368043720	0	7.082819986310746	Male	0	1	0	0	1
25	162980	Control	23712730	2368053530	1	1.8151950718685832	Male	0	0	0	0	0
25	162980	Control	23712730	2368053720	0	4.503764544832307	Female	1	0	0	0	0
25	162980	Control	23713030	2368083530	1	2.0752908966461328	Female	0	1	0	0	1
25	162980	Control	23713030	2368083720	0	5.393566050650239	Female	1	1	0	0	1
25	162980	Control	23713130	2368093530	1	2.0643394934976045	Female	0	1	0	0	1
25	162980	Control	23713130	2368093720	0	5.607118412046543	Female	0	1	0	0	1
25	162980	Control	23713230	2368103530	1	2.0588637919233403	Female	NA	0	0	0	0
25	162980	Control	23713230	2368103720	0	4.684462696783025	Male	1	0	0	0	0
25	162980	Control	23713330	2368113530	1	1.6673511293634498	Male	1	1	0	0	1
25	162980	Control	23713330	2368113720	0	5.431895961670089	Female	1	1	0	0	1
25	162980	Control	23713530	2368133530	1	1.9274469541409993	Female	0	0	0	0	0
25	162980	Control	23713530	2368133720	0	4.539356605065024	Male	1	1	0	0	1
25	162980	Control	23713630	2368143530	1	1.7412731006160165	Female	0	1	0	0	1
25	162980	Control	23713630	2368143720	0	4.810403832991102	Male	0	1	0	0	1
25	162980	Control	23713730	2368153530	1	1.7440109514031485	Female	0	0	0	0	0
25	162980	Control	23713730	2368153720	0	6.581793292265571	Male	0	1	0	0	1
25	162980	Control	23713830	2368163530	1	2.0150581793292264	Male	0	0	0	0	0
25	162980	Control	23713830	2368163720	0	4.917180013689254	Female	0	0	0	0	0
25	162980	Control	23714030	2368183530	1	1.9712525667351128	Male	0	0	0	0	0
25	162980	Control	23714030	2368183720	0	4.558521560574949	Female	0	0	0	0	0
25	162980	Control	23714130	2368193530	1	1.9383983572895278	Female	0	0	0	0	0
25	162980	Control	23714130	2368193720	0	8.240930869267626	Female	0	1	0	0	1
25	162980	Control	23714230	2368203530	1	1.9219712525667352	Female	0	1	0	0	1
25	162980	Control	23714230	2368203720	0	4.5338809034907595	Female	0	1	0	0	1
25	162980	Control	23714330	2368213530	1	1.8453114305270362	Female	0	0	0	0	0
25	162980	Control	23714330	2368213720	0	7.51813826146475	Male	0	1	0	0	1
25	162940	Handwashing	23722630	2369043530	1	1.9164955509924708	Female	1	0	0	0	0
25	162940	Handwashing	23722630	2369043720	0	3.5044490075290895	Female	0	0	0	0	0
25	162940	Handwashing	23722730	2369053530	1	2.1820670773442847	Female	0	0	0	0	0
25	162940	Handwashing	23722730	2369053720	0	4.520191649555099	NA	0	0	0	0	0
25	162940	Handwashing	23722830	2369062530	0	3.9644079397672827	Male	1	0	0	0	0
25	162940	Handwashing	23722830	2369063530	1	2.0479123887748116	Female	1	0	0	0	0
25	162940	Handwashing	23722830	2369063720	0	6.414784394250513	Female	1	0	0	0	0
25	162940	Handwashing	23722930	2369073530	1	1.9274469541409993	Male	1	0	0	0	0
25	162940	Handwashing	23722930	2369073720	0	NA	Female	1	1	0	0	1
25	162980	Control	23742630	2371043530	1	1.9931553730321698	Female	0	0	0	0	0
25	162980	Control	23742730	2371053530	1	2.0917180013689256	Female	1	0	0	0	0
25	162980	Control	23742730	2371053720	0	6.757015742642026	Male	1	1	0	0	1
25	162980	Control	23742840	2371064530	1	1.9603011635865846	Male	1	1	0	0	1
25	162980	Control	23742840	2371064720	0	6.406570841889117	Male	0	0	0	0	0
25	162980	Control	23742930	2371073530	1	2.132785763175907	Male	0	0	0	0	0
25	162980	Control	23742930	2371073720	0	5.073237508555784	Male	0	1	0	0	1
25	162980	Control	23743030	2371083530	1	1.7631759069130732	Female	1	0	0	0	0
25	162980	Control	23743030	2371083720	0	11.471594798083505	Male	1	0	0	0	0
25	162980	Control	23743130	2371093530	1	2.1738535249828885	Male	1	0	0	0	0
25	162980	Control	23743330	2371113530	1	2.0917180013689256	Female	0	0	0	0	0
25	162980	Control	23743330	2371113720	0	5.0978781656399725	Male	0	0	0	0	0
25	162940	Handwashing	23752630	2372043530	1	2.1820670773442847	Male	0	0	0	0	0
25	162940	Handwashing	23752630	2372043720	0	4.216290212183436	Female	0	1	0	0	1
25	162940	Handwashing	23752730	2372053530	1	1.8015058179329226	Female	1	0	0	0	0
25	162940	Handwashing	23752730	2372053720	0	4.952772073921971	Male	1	0	0	0	0
25	162940	Handwashing	23752830	2372063530	1	1.9329226557152634	Female	0	0	0	0	0
25	162940	Handwashing	23752830	2372063720	0	3.40041067761807	Male	1	0	0	0	0
25	162940	Handwashing	23753030	2372083530	1	2.0725530458590007	Male	1	0	0	0	0
25	162940	Handwashing	23753030	2372083720	0	4.435318275154004	Female	0	0	0	0	0
25	162940	Handwashing	23753130	2372093530	1	1.943874058863792	Male	0	1	0	0	1
25	162940	Handwashing	23753130	2372093720	0	6.2121834360027375	Female	0	0	0	0	0
27	162960	WSH	23792630	2376043530	1	2.1738535249828885	Male	1	0	0	0	0
27	162960	WSH	23793130	2376093530	1	1.7796030116358659	Female	0	1	0	0	1
27	162960	WSH	23793130	2376093720	0	4.035592060232717	Male	0	0	0	0	0
27	162970	Water	23832630	2380043530	1	2.0479123887748116	Male	0	0	0	0	0
27	162970	Water	23832630	2380043720	0	6.245037645448323	Female	1	0	0	0	0
27	162970	Water	23832730	2380053530	1	2.078028747433265	Male	0	0	0	0	0
27	162970	Water	23832730	2380053720	0	5.746748802190281	Male	0	1	0	0	1
27	162970	Water	23832940	2380074530	1	1.8124572210814511	Male	1	0	0	0	0
27	162970	Water	23832940	2380074720	0	5.607118412046543	Female	1	0	0	0	0
27	162970	Water	23833030	2380083530	1	2.0314852840520192	Female	0	0	0	0	0
27	162970	Water	23833030	2380083720	0	14.729637234770705	Male	0	0	0	0	0
27	162970	Water	23833130	2380093530	1	2.0424366872005475	Female	1	0	0	0	0
27	162970	Water	23833130	2380093720	0	8.955509924709103	Male	0	0	0	0	0
27	162970	Water	23833330	2380113530	1	2.023271731690623	Male	0	0	0	0	0
27	162970	Water	23833330	2380113720	0	6.661190965092403	Male	0	0	0	0	0
27	162970	Water	23833430	2380123530	1	2.1190965092402463	Male	0	0	0	0	0
27	162970	Water	23833430	2380123720	0	5.3990417522245036	Female	1	1	0	0	1
27	162970	Water	23833530	2380133530	1	2.1218343600273784	Male	0	0	0	0	0
27	162970	Water	23833530	2380133720	0	8.873374401095141	NA	0	0	0	0	0
27	162970	Water	23842630	2381043530	1	1.8781656399726214	Female	0	0	0	0	0
27	162970	Water	23842630	2381043720	0	3.378507871321013	NA	0	0	0	0	0
27	162970	Water	23843030	2381083530	1	2.001368925393566	Female	0	0	0	0	0
27	162970	Water	23843030	2381083720	0	6.179329226557153	Male	0	0	0	0	0
27	162960	WSH	23862630	2383042530	0	4.334017796030117	Female	1	0	0	0	0
27	162960	WSH	23862630	2383043530	1	2.11088295687885	Female	1	0	0	0	0
27	162960	WSH	23862630	2383043720	0	8.213552361396303	Male	0	0	0	0	0
27	162960	WSH	23862730	2383053530	1	2.1656399726214923	Male	1	0	0	0	0
27	162960	WSH	23862730	2383053720	0	8.971937029431896	Female	0	0	0	0	0
27	162960	WSH	23863030	2383083530	1	1.9520876112251881	Female	0	0	0	0	0
27	162960	WSH	23863230	2383103530	1	1.8069815195071868	Female	1	0	0	0	0
27	162960	WSH	23863230	2383103720	0	5.048596851471594	Female	1	0	0	0	0
31	172530	WSH	23872630	2384043530	1	2.130047912388775	Female	0	0	0	0	0
31	172530	WSH	23872630	2384043720	0	4.525667351129363	Male	0	0	0	0	0
31	172530	WSH	23872730	2384053530	1	2.1492128678986995	Male	0	0	0	0	0
31	172530	WSH	23872730	2384053720	0	5.760438056125941	Female	0	0	0	0	0
31	172530	WSH	23872740	2384054530	1	1.8781656399726214	Female	0	0	0	0	0
31	172530	WSH	23872740	2384054720	0	4.262833675564682	Male	0	0	0	0	0
31	172530	WSH	23872830	2384063530	1	2.1574264202600957	Female	0	0	0	0	0
31	172530	WSH	23872830	2384063720	0	3.564681724845996	Female	0	0	0	0	0
27	162990	Nutrition	23882630	2385042530	0	4.2217659137577	Female	0	1	0	1	1
27	162990	Nutrition	23882630	2385043530	1	2.184804928131417	Female	0	1	0	0	1
27	162990	Nutrition	23882630	2385043720	0	6.494182067077344	Female	0	1	0	0	1
27	162990	Nutrition	23882730	2385053530	1	2.0971937029431897	Male	0	1	0	0	1
27	162990	Nutrition	23882730	2385053720	0	3.485284052019165	Male	0	1	0	0	1
27	162990	Nutrition	23882830	2385062530	0	3.8740588637919235	Female	0	0	0	0	0
27	162990	Nutrition	23882830	2385063530	1	2.105407255304586	Female	0	0	0	0	0
27	162990	Nutrition	23882830	2385063720	0	6.461327857631759	Female	0	0	0	0	0
27	162990	Nutrition	23882930	2385073530	1	2.0588637919233403	Male	1	0	0	0	0
27	162990	Nutrition	23882930	2385073720	0	5.360711841204655	Female	1	0	0	0	0
27	162990	Nutrition	23883030	2385083530	1	1.9383983572895278	Female	1	1	0	0	1
27	162990	Nutrition	23883030	2385083720	0	3.586584531143053	Female	1	1	0	0	1
27	162990	Nutrition	23883630	2385143530	1	1.9000684462696784	Female	0	0	0	0	0
27	162990	Nutrition	23883630	2385143720	0	NA	Female	1	0	0	0	0
27	162990	Nutrition	23883730	2385153530	1	2.0369609856262834	Male	0	0	0	0	0
27	162990	Nutrition	23883730	2385153720	0	7.24435318275154	Female	1	0	0	0	0
27	162990	Nutrition	23883830	2385163530	1	1.8234086242299794	Female	0	0	0	0	0
27	162990	Nutrition	23883830	2385163720	0	4.060232717316906	Female	0	0	0	0	0
27	162990	Nutrition	23884030	2385183530	1	1.6837782340862424	Female	0	0	0	0	0
27	162990	Nutrition	23884030	2385183720	0	5.522245037645448	Female	1	1	0	0	1
25	163000	Nutrition + WSH	23892730	2386053530	1	2.1218343600273784	Male	0	0	0	0	0
25	163000	Nutrition + WSH	23893030	2386083530	1	2.0917180013689256	Male	0	0	0	0	0
25	163000	Nutrition + WSH	23893030	2386083720	0	7.233401779603011	NA	0	1	0	0	1
25	163000	Nutrition + WSH	23893330	2386113530	1	1.9630390143737166	Female	0	0	0	0	0
25	163000	Nutrition + WSH	23893330	2386113720	0	3.9671457905544147	Male	0	0	0	0	0
25	163000	Nutrition + WSH	23893730	2386153720	0	4.3641341546885695	Male	0	1	0	0	1
25	163000	Nutrition + WSH	23922630	2389043530	1	1.9712525667351128	Female	0	0	0	0	0
25	163000	Nutrition + WSH	23922630	2389043720	0	4.610540725530458	Female	0	1	0	0	1
25	163000	Nutrition + WSH	23922830	2389063530	1	2.0971937029431897	Male	1	0	0	0	0
25	163000	Nutrition + WSH	23922830	2389063720	0	3.353867214236824	Male	0	1	0	0	1
25	163000	Nutrition + WSH	23922930	2389073530	1	1.809719370294319	Female	1	1	0	0	1
25	163000	Nutrition + WSH	23922930	2389073720	0	6.294318959616701	Female	0	1	0	0	1
25	163000	Nutrition + WSH	23923140	2389094530	1	1.623545516769336	Female	0	1	0	0	1
25	163000	Nutrition + WSH	23923230	2389103530	1	1.8809034907597535	Female	0	0	0	0	0
25	163000	Nutrition + WSH	23923230	2389103720	0	3.7344284736481863	Female	1	0	0	0	0
25	163000	Nutrition + WSH	23923330	2389113530	1	1.9137577002053388	Male	0	0	0	0	0
25	163000	Nutrition + WSH	23923330	2389113720	0	2.8829568788501025	Female	0	0	0	0	0
27	163010	Nutrition + WSH	23932730	2390053530	1	2.187542778918549	Female	1	0	0	0	0
27	163010	Nutrition + WSH	23932730	2390053720	0	4.572210814510609	Male	0	0	0	0	0
27	163010	Nutrition + WSH	23932830	2390063530	1	2.0533880903490758	Female	1	1	0	0	1
27	163010	Nutrition + WSH	23932830	2390063720	0	9.174537987679672	NA	0	0	0	0	0
27	163010	Nutrition + WSH	23932930	2390073530	1	1.9411362080766599	Female	1	0	0	0	0
27	163010	Nutrition + WSH	23932930	2390073720	0	NA	Female	0	1	0	0	1
27	163010	Nutrition + WSH	23933030	2390083530	1	2.184804928131417	Male	0	0	0	0	0
27	163010	Nutrition + WSH	23933030	2390083720	0	8.457221081451062	Female	1	0	0	0	0
27	163010	Nutrition + WSH	23933130	2390093530	1	2.108145106091718	Female	1	1	0	0	1
27	163010	Nutrition + WSH	23933130	2390093720	0	4.815879534565366	Female	1	0	0	0	0
27	163010	Nutrition + WSH	23933230	2390103530	1	2.108145106091718	Male	0	0	0	0	0
27	163010	Nutrition + WSH	23933230	2390103720	0	NA	Male	1	0	0	0	0
27	163010	Nutrition + WSH	23933330	2390113530	1	1.9301848049281314	Female	1	0	0	0	0
27	163010	Nutrition + WSH	23933330	2390113720	0	15.75085557837098	Female	0	0	0	0	0
27	163010	Nutrition + WSH	23933530	2390133530	1	2.088980150581793	Female	0	1	0	0	1
27	163010	Nutrition + WSH	23933530	2390133720	0	5.738535249828884	Male	1	0	0	0	0
27	163010	Nutrition + WSH	23933630	2390143530	1	2.2012320328542097	Male	1	0	0	0	0
27	163010	Nutrition + WSH	23933630	2390143720	0	5.06776180698152	Male	0	1	0	0	1
27	163030	Control	23942730	2391053530	1	1.8316221765913758	Female	0	1	0	0	1
27	163030	Control	23942730	2391053720	0	3.542778918548939	NA	0	1	0	0	1
27	163030	Control	23943030	2391083530	1	1.88911704312115	Female	1	0	0	0	0
27	163030	Control	23943030	2391083720	0	6.140999315537303	Male	1	1	0	0	1
27	163030	Control	23943040	2391084530	1	1.7932922655715264	Female	1	0	0	0	0
27	163030	Control	23943040	2391084720	0	6.297056810403833	Male	1	0	0	0	0
27	163030	Control	23943130	2391092530	0	4.180698151950718	Female	0	1	0	0	1
27	163030	Control	23943130	2391093530	1	1.834360027378508	Male	0	1	0	0	1
27	163030	Control	23943230	2391103530	1	2.083504449007529	Male	0	0	0	0	0
27	163030	Control	23943230	2391103720	0	6.184804928131417	Male	1	0	0	0	0
27	163030	Control	23943430	2391123530	1	1.9110198494182067	Male	0	0	0	0	0
27	163030	Control	23943430	2391123720	0	4.172484599589322	Female	0	0	0	0	0
27	163030	Control	23943530	2391133530	1	2.1738535249828885	Female	0	0	0	0	0
27	163030	Control	23943530	2391133720	0	5.984941820670773	Male	0	0	0	0	0
27	163030	Control	23943630	2391143530	1	2.1820670773442847	Male	1	1	0	0	1
27	163030	Control	23943630	2391143720	0	5.746748802190281	Male	0	1	0	0	1
27	163030	Control	23943730	2391153530	1	2.16290212183436	Male	0	0	0	0	0
27	163030	Control	23943730	2391153720	0	6.395619438740589	Male	0	0	0	0	0
27	163030	Control	23943930	2391173530	1	2.1546885694729636	Male	1	1	0	0	1
27	163030	Control	23944030	2391183530	1	2.1820670773442847	Female	0	0	0	0	0
27	163030	Control	23944030	2391183720	0	11.425051334702259	Male	1	0	0	0	0
27	163060	Control	23952730	2392053530	1	2.023271731690623	Male	0	0	0	0	0
27	163060	Control	23952730	2392053720	0	9.984941820670773	Male	NA	1	0	0	1
27	163060	Control	23952930	2392073530	1	1.9247091033538672	Female	0	0	0	0	0
27	163060	Control	23952930	2392073720	0	7.967145790554415	Female	0	1	0	0	1
27	163020	Handwashing	23972640	2394044530	1	1.8973305954825461	Male	0	1	0	0	1
27	163020	Handwashing	23972660	2394046530	1	1.7357973990417521	Female	0	0	0	0	0
27	163020	Handwashing	23972730	2394053530	1	1.8617385352498288	Female	0	0	0	0	0
27	163020	Handwashing	23972730	2394053720	0	3.980835044490075	Female	1	0	0	0	0
27	163020	Handwashing	23972830	2394062530	0	3.696098562628337	Male	1	0	0	0	0
27	163020	Handwashing	23972830	2394063530	1	1.6591375770020533	Male	0	0	0	0	0
27	163020	Handwashing	23972930	2394073530	1	1.8973305954825461	Female	0	0	0	0	0
27	163020	Handwashing	23972930	2394073720	0	4.068446269678303	Male	1	0	0	0	0
27	163020	Handwashing	23973230	2394103530	1	1.9082819986310746	Female	1	0	0	0	0
27	163020	Handwashing	23973230	2394103720	0	0.1697467488021903	Female	1	0	0	0	0
27	163020	Handwashing	23973330	2394113720	0	6.308008213552362	Male	0	0	0	0	0
27	163020	Handwashing	23973530	2394133530	1	2.1464750171115674	Male	0	1	0	0	1
27	163020	Handwashing	23973530	2394133720	0	6.132785763175907	Female	0	0	0	0	0
27	163020	Handwashing	23973630	2394143530	1	2.0643394934976045	Female	0	0	0	0	0
27	163020	Handwashing	23973630	2394143720	0	5.349760438056126	Female	0	1	0	0	1
27	163020	Handwashing	23973730	2394153530	1	2.1409993155373033	Female	0	0	0	0	0
27	163020	Handwashing	23973730	2394153720	0	4.084873374401095	Female	0	1	0	0	1
27	163020	Handwashing	23973830	2394163530	1	1.8672142368240932	Female	0	0	0	0	0
27	163020	Handwashing	23973830	2394163720	0	4.766598220396989	Male	0	0	0	0	0
27	163020	Handwashing	23974030	2394183530	1	1.73305954825462	Female	1	0	0	0	0
27	163020	Handwashing	23974030	2394183720	0	4.090349075975359	Female	1	0	0	0	0
27	163040	Sanitation	23982730	2395053530	1	1.8973305954825461	Male	0	0	0	0	0
27	163040	Sanitation	23982730	2395053720	0	4.186173853524983	Female	1	0	0	0	0
27	163040	Sanitation	23982830	2395063530	1	2.1519507186858315	Male	0	0	0	0	0
27	163040	Sanitation	23982830	2395063720	0	5.0513347022587265	Male	0	0	0	0	0
27	163040	Sanitation	23983330	2395113530	1	1.9876796714579055	Female	0	0	0	0	0
27	163040	Sanitation	23983330	2395113720	0	8.323066392881588	Male	0	0	0	0	0
27	163040	Sanitation	23983430	2395123530	1	2.2012320328542097	Male	1	1	0	0	1
27	163040	Sanitation	23983430	2395123720	0	4.950034223134839	Male	1	1	0	0	1
27	163040	Sanitation	23983530	2395133530	1	2.023271731690623	Male	1	1	0	0	1
27	163040	Sanitation	23983530	2395133720	0	NA	Female	0	0	0	0	0
26	163100	Nutrition + WSH	23992740	2396054530	1	1.78507871321013	Male	0	0	0	0	0
26	163100	Nutrition + WSH	23992740	2396054720	0	11.786447638603697	Male	0	1	0	0	1
26	163100	Nutrition + WSH	23993030	2396083530	1	2.0177960301163584	Female	0	1	0	0	1
26	163100	Nutrition + WSH	23993030	2396083720	0	3.455167693360712	Male	0	0	0	0	0
26	163100	Nutrition + WSH	24002630	2397043530	1	1.787816563997262	Female	1	1	0	0	1
26	163100	Nutrition + WSH	24002630	2397043720	0	3.893223819301848	Male	1	0	0	0	0
26	163100	Nutrition + WSH	24002730	2397053530	1	2.0095824777549622	Female	0	0	0	0	0
26	163100	Nutrition + WSH	24002730	2397053720	0	4.117727583846681	Female	0	0	0	0	0
26	163100	Nutrition + WSH	24002930	2397073530	1	2.116358658453114	Female	0	0	0	0	0
26	163100	Nutrition + WSH	24002930	2397073720	0	5.95482546201232	Female	0	0	0	0	0
26	163100	Nutrition + WSH	24003130	2397093530	1	2.0725530458590007	Male	0	0	0	0	0
26	163100	Nutrition + WSH	24003130	2397093720	0	3.9671457905544147	Male	0	0	0	0	0
26	163100	Nutrition + WSH	24003230	2397103530	1	1.8863791923340179	Female	0	1	0	0	1
26	163100	Nutrition + WSH	24003230	2397103720	0	4.027378507871321	Female	1	1	0	0	1
26	163100	Nutrition + WSH	24003330	2397113530	1	2.1738535249828885	Male	1	0	0	0	0
26	163100	Nutrition + WSH	24003330	2397113720	0	10.291581108829568	Male	0	0	0	0	0
26	163100	Nutrition + WSH	24003430	2397123530	1	1.9822039698836413	Female	1	1	0	0	1
26	163100	Nutrition + WSH	24003430	2397123720	0	3.164955509924709	Female	0	0	0	0	0
26	163100	Nutrition + WSH	24003630	2397143530	1	1.949349760438056	Female	0	0	0	0	0
26	163100	Nutrition + WSH	24003630	2397143720	0	3.887748117727584	Female	0	0	0	0	0
26	163100	Nutrition + WSH	24003640	2397144530	1	1.9247091033538672	Male	0	1	0	0	1
26	163100	Nutrition + WSH	24003730	2397153530	1	2.0369609856262834	Female	0	1	0	0	1
26	163100	Nutrition + WSH	24003730	2397153720	0	7.047227926078029	Male	1	1	0	0	1
26	163100	Nutrition + WSH	24003830	2397163530	1	1.9794661190965093	Female	0	1	0	0	1
26	163100	Nutrition + WSH	24003830	2397163720	0	4.58590006844627	Female	0	1	0	0	1
31	172590	Nutrition + WSH	24012630	2398043530	1	1.88911704312115	Female	0	0	0	0	0
31	172590	Nutrition + WSH	24012630	2398043720	0	4.15605749486653	Male	1	0	0	0	0
31	172590	Nutrition + WSH	24012830	2398063530	1	2.3627652292950034	Female	1	0	0	0	0
31	172590	Nutrition + WSH	24012930	2398073530	1	2.3134839151266258	Male	1	0	0	0	0
31	172590	Nutrition + WSH	24012930	2398073720	0	NA	Male	0	1	0	0	1
31	172590	Nutrition + WSH	24013030	2398083530	1	2.3545516769336072	Female	1	0	0	0	0
31	172590	Nutrition + WSH	24013030	2398083720	0	NA	Female	1	1	0	0	1
26	163110	Control	24032630	2400043530	1	2.130047912388775	Female	1	1	0	0	1
26	163110	Control	24032630	2400043720	0	6.450376454483231	Male	1	1	0	0	1
26	163110	Control	24032730	2400053530	1	2.1793292265571527	Female	0	1	0	0	1
26	163110	Control	24032730	2400053720	0	4.607802874743326	Male	0	0	0	0	0
26	163110	Control	24032830	2400063530	1	1.8590006844626967	Male	0	0	0	0	0
26	163110	Control	24032830	2400063720	0	4.528405201916495	Female	0	0	0	0	0
26	163110	Control	24033130	2400093530	1	1.757700205338809	Female	1	0	0	0	0
26	163110	Control	24033130	2400093720	0	4.813141683778234	Male	1	0	0	0	0
26	163110	Control	24033330	2400113530	1	2.1409993155373033	Female	1	0	0	0	0
26	163110	Control	24033330	2400113720	0	4.8350444900752905	Female	1	1	0	0	1
26	163110	Control	24033430	2400123530	1	2.0725530458590007	Female	0	1	0	0	1
26	163110	Control	24033430	2400123720	0	6.888432580424367	Female	1	0	0	0	0
26	163110	Control	24033530	2400133530	1	2.198494182067077	Male	1	0	0	0	0
26	163110	Control	24033530	2400133720	0	8.536618754277892	Female	1	1	0	0	1
26	163110	Control	24042630	2401042530	0	3.704312114989733	Male	1	1	0	0	1
26	163110	Control	24042630	2401043530	1	2.130047912388775	Male	1	0	0	0	0
26	163110	Control	24042630	2401043720	0	5.368925393566051	Female	0	0	0	0	0
26	163110	Control	24042730	2401052530	0	4.380561259411362	Female	0	0	0	0	0
26	163110	Control	24042730	2401053530	1	2.080766598220397	Male	0	0	0	0	0
26	163110	Control	24042730	2401053720	0	7.854893908281999	Female	1	0	0	0	0
26	163110	Control	24042930	2401073530	1	1.9383983572895278	Male	0	1	0	0	1
26	163110	Control	24042930	2401073720	0	5.919233401779603	Female	0	1	0	0	1
26	163110	Control	24043030	2401083530	1	2.023271731690623	Female	0	1	0	0	1
26	163110	Control	24043030	2401083720	0	3.299110198494182	Female	1	0	0	0	0
31	172610	Nutrition	24052830	2402062530	0	2.3134839151266258	Male	1	0	0	0	0
31	172610	Nutrition	24052830	2402063530	1	1.995893223819302	Male	1	1	0	0	1
31	172610	Nutrition	24052830	2402063720	0	6.245037645448323	Female	1	0	0	0	0
31	172580	Handwashing	24062630	2403042530	0	4.558521560574949	Male	0	0	0	0	0
31	172580	Handwashing	24062630	2403043530	1	2.4175222450376452	Male	0	0	0	0	0
31	172580	Handwashing	24062630	2403043720	0	NA	Male	0	0	0	0	0
31	172580	Handwashing	24062730	2403053530	1	2.2258726899383983	Male	0	0	0	0	0
31	172580	Handwashing	24062730	2403053720	0	9.409993155373032	Male	1	0	0	0	0
31	172580	Handwashing	24062830	2403063530	1	2.135523613963039	Female	0	0	0	0	0
31	172580	Handwashing	24062830	2403063720	0	7.408624229979466	Female	0	0	0	0	0
31	172560	Sanitation	24072630	2404043530	1	2.212183436002738	Male	0	1	0	0	1
31	172560	Sanitation	24072630	2404043720	0	4.681724845995893	Female	0	0	0	0	0
31	172560	Sanitation	24072930	2404073530	1	2.086242299794661	Male	0	0	0	0	0
31	172560	Sanitation	24072930	2404073720	0	10.915811088295689	Male	0	0	0	0	0
31	172560	Sanitation	24073030	2404083530	1	2.3107460643394937	Male	1	0	0	0	0
31	172560	Sanitation	24073030	2404083720	0	3.5482546201232035	Male	0	0	0	0	0
31	172590	Nutrition + WSH	24082630	2405043530	1	2.299794661190965	Female	0	0	0	0	0
31	172590	Nutrition + WSH	24082630	2405043720	0	4.70362765229295	Male	0	0	0	0	0
31	172590	Nutrition + WSH	24082730	2405053530	1	2.3353867214236823	Male	1	0	0	0	0
31	172590	Nutrition + WSH	24082730	2405053720	0	5.174537987679671	Female	0	0	0	0	0
31	172590	Nutrition + WSH	24083130	2405093530	1	2.2751540041067764	Male	0	1	0	0	1
31	172590	Nutrition + WSH	24083130	2405093720	0	4.607802874743326	Male	0	1	0	0	1
31	172590	Nutrition + WSH	24083240	2405104530	1	2.001368925393566	Male	0	1	0	0	1
31	172590	Nutrition + WSH	24083240	2405104720	0	3.893223819301848	Female	0	0	0	0	0
31	172560	Sanitation	24092630	2406043530	1	2.0506502395619437	Female	0	0	0	0	0
31	172560	Sanitation	24092630	2406043720	0	3.3210130047912387	Female	0	1	0	0	1
31	172560	Sanitation	24092730	2406053530	1	2.0451745379876796	Male	1	0	0	0	0
31	172560	Sanitation	24092730	2406053720	0	5.5715263518138265	Female	1	0	0	0	0
31	172560	Sanitation	24092830	2406063530	1	2.135523613963039	Female	1	0	0	0	0
31	172560	Sanitation	24092830	2406063720	0	3.578370978781656	Male	1	0	0	0	0
31	172560	Sanitation	24092930	2406073530	1	1.9329226557152634	Female	1	0	0	0	0
31	172560	Sanitation	24092930	2406073720	0	3.67419575633128	Male	1	0	0	0	0
31	172560	Sanitation	24093140	2406094530	1	1.9000684462696784	Male	0	0	0	0	0
31	172560	Sanitation	24093140	2406094720	0	4.350444900752909	Female	0	0	0	0	0
26	163090	Handwashing	24122740	2409054530	1	1.7604380561259412	Female	0	0	0	0	0
26	163090	Handwashing	24122740	2409054720	0	5.218343600273785	Female	1	0	0	0	0
26	163090	Handwashing	24122830	2409063530	1	1.9520876112251881	Male	0	0	0	0	0
26	163090	Handwashing	24122830	2409063720	0	6.677618069815195	Male	0	0	0	0	0
26	163090	Handwashing	24123040	2409084530	1	1.9274469541409993	Female	0	1	0	0	1
26	163090	Handwashing	24123040	2409084720	0	7.129363449691992	Female	0	1	0	1	1
26	163090	Handwashing	24132830	2410062530	0	4.188911704312115	Male	1	1	0	0	1
26	163090	Handwashing	24132830	2410063530	1	2.1711156741957565	Female	0	1	0	0	1
26	163090	Handwashing	24132830	2410063720	0	6.234086242299795	Female	1	1	0	0	1
26	163090	Handwashing	24132930	2410073530	1	1.9219712525667352	Male	NA	0	0	0	0
26	163090	Handwashing	24132930	2410073720	0	6.767967145790554	Male	NA	0	0	0	0
26	163090	Handwashing	24133030	2410083530	1	2.0150581793292264	Male	0	0	0	0	0
26	163090	Handwashing	24133030	2410083720	0	4.276522929500342	Female	0	0	0	0	0
31	172600	Water	24142630	2411043530	1	2.2669404517453797	Female	1	0	0	0	0
31	172600	Water	24142630	2411043720	0	NA	Male	0	1	0	0	1
31	172600	Water	24142830	2411063530	1	2.272416153319644	Male	NA	0	0	0	0
31	172600	Water	24142930	2411073530	1	2.0150581793292264	Male	0	0	0	0	0
31	172600	Water	24142930	2411073720	0	5.023956194387406	Male	1	1	0	0	1
31	172600	Water	24143030	2411083530	1	1.6153319644079398	Male	0	0	0	0	0
31	172600	Water	24143030	2411083720	0	4.473648186173854	Female	0	0	0	0	0
31	172600	Water	24143130	2411093530	1	1.998631074606434	Female	1	1	0	0	1
31	172600	Water	24143130	2411093720	0	3.137577002053388	Female	1	1	0	0	1
31	172600	Water	24143140	2411094530	1	1.9055441478439425	Male	1	0	0	0	0
31	172600	Water	24143140	2411094720	0	5.1389459274469544	Female	1	0	0	1	1
31	172600	Water	24143330	2411113530	1	2.2286105407255303	Female	0	1	0	0	1
31	172600	Water	24143330	2411113720	0	4.440793976728268	Male	0	0	0	0	0
31	172600	Water	24143340	2411114530	1	2.099931553730322	Female	0	0	0	0	0
31	172600	Water	24143340	2411114720	0	5.464750171115674	Female	0	0	0	0	0
31	172600	Water	24143430	2411123530	1	2.184804928131417	Female	0	0	0	0	0
31	172600	Water	24143430	2411123720	0	NA	Female	0	0	0	0	0
31	172600	Water	24143530	2411133530	1	2.11088295687885	Male	0	0	0	0	0
31	172600	Water	24143530	2411133720	0	4.689938398357289	Female	0	0	0	0	0
31	172580	Handwashing	24162630	2413043530	1	2.206707734428474	Female	0	1	0	0	1
31	172580	Handwashing	24162740	2413052530	0	4.183436002737851	Female	0	1	1	0	1
31	172580	Handwashing	24162730	2413053530	1	2.0396988364134154	Female	0	0	0	0	0
31	172580	Handwashing	24162730	2413053720	0	NA	Female	1	0	0	0	0
31	172580	Handwashing	24162740	2413054530	1	2.004106776180698	Male	0	0	0	0	0
31	172580	Handwashing	24162930	2413073530	1	2.004106776180698	Female	0	0	0	0	0
31	172580	Handwashing	24163030	2413083530	1	2.0971937029431897	Male	1	1	0	0	1
31	172580	Handwashing	24163030	2413083720	0	6.206707734428473	Male	1	0	0	0	0
31	172580	Handwashing	24163130	2413093530	1	2.135523613963039	Male	0	0	0	0	0
31	172580	Handwashing	24163130	2413093720	0	5.713894592744696	Female	0	1	0	0	1
31	172580	Handwashing	24163230	2413103530	1	2.0150581793292264	Male	1	0	0	0	0
31	172580	Handwashing	24163230	2413103540	1	2.0150581793292264	Female	0	0	0	0	0
31	172580	Handwashing	24163230	2413103720	0	4.219028062970568	Female	0	0	0	0	0
31	172580	Handwashing	24163530	2413133530	1	2.130047912388775	Male	0	0	0	0	0
31	172580	Handwashing	24163530	2413133720	0	5.557837097878165	Male	1	0	0	0	0
31	172580	Handwashing	24163540	2413134530	1	1.8781656399726214	Male	1	0	0	0	0
31	172580	Handwashing	24163540	2413134720	0	7.917864476386037	Female	0	1	0	0	1
31	172580	Handwashing	24164130	2413193530	1	2.0506502395619437	Male	1	0	0	0	0
31	172580	Handwashing	24164130	2413193720	0	5.478439425051334	Male	1	1	0	0	1
31	172610	Nutrition	24173030	2414083530	1	1.9164955509924708	Female	0	0	0	0	0
31	172610	Nutrition	24173030	2414083720	0	4.939082819986311	Female	0	0	0	0	0
31	172610	Nutrition	24173330	2414113530	1	1.8754277891854894	Male	1	0	0	0	0
31	172610	Nutrition	24173330	2414113720	0	3.7399041752224504	Female	1	1	0	0	1
31	172610	Nutrition	24173530	2414133530	1	2.102669404517454	Female	0	0	0	0	0
31	172610	Nutrition	24173530	2414133720	0	5.95482546201232	Female	0	0	0	0	0
32	172660	Nutrition + WSH	24192630	2416043530	1	1.995893223819302	Male	0	0	0	0	0
32	172660	Nutrition + WSH	24192630	2416043720	0	6.176591375770021	Male	1	0	0	1	1
32	172660	Nutrition + WSH	24192830	2416063530	1	2.1437371663244353	Female	0	1	0	0	1
32	172660	Nutrition + WSH	24192830	2416063720	0	8.624229979466119	Male	0	0	0	0	0
32	172660	Nutrition + WSH	24193030	2416083530	1	2.1738535249828885	Female	0	1	0	0	1
32	172660	Nutrition + WSH	24193230	2416103530	1	1.9739904175222451	Female	0	0	0	0	0
32	172660	Nutrition + WSH	24193230	2416103720	0	10.277891854893909	Female	0	0	0	0	0
32	172660	Nutrition + WSH	24193330	2416113530	1	1.9055441478439425	Male	1	1	0	0	1
32	172660	Nutrition + WSH	24193330	2416113720	0	7.8932238193018485	Female	1	1	0	0	1
32	172660	Nutrition + WSH	24222630	2419043530	1	1.9082819986310746	Male	0	1	0	0	1
32	172660	Nutrition + WSH	24222630	2419043720	0	4.7501711156741955	Female	0	1	0	0	1
32	172660	Nutrition + WSH	24222830	2419063530	1	1.9301848049281314	Male	1	1	0	1	1
32	172660	Nutrition + WSH	24222830	2419063720	0	4.632443531827516	Female	0	0	0	0	0
32	172660	Nutrition + WSH	24222930	2419073530	1	1.8836413415468858	Female	0	1	0	0	1
32	172660	Nutrition + WSH	24222930	2419073720	0	5.3990417522245036	Male	1	1	0	0	1
32	172660	Nutrition + WSH	24223030	2419083530	1	2.223134839151266	Male	0	0	0	0	0
32	172660	Nutrition + WSH	24223030	2419083720	0	5.103353867214237	Male	0	0	0	0	0
32	172650	Water	24242630	2421043530	1	2.297056810403833	Male	0	0	0	0	0
32	172650	Water	24242630	2421043720	0	4.361396303901437	Male	0	1	0	0	1
32	172650	Water	24242830	2421063530	1	2.379192334017796	Female	0	0	0	0	0
32	172650	Water	24242830	2421063720	0	4.03832991101985	Male	0	0	0	0	0
32	172650	Water	24252730	2422053530	1	2.0725530458590007	Female	0	0	0	0	0
32	172650	Water	24253030	2422083530	1	2.0451745379876796	Male	1	0	0	0	0
32	172650	Water	24253030	2422083720	0	10.321697467488022	Female	0	0	0	0	0
32	172650	Water	24253130	2422093530	1	2.0643394934976045	Male	0	0	0	0	0
32	172650	Water	24253130	2422093720	0	7.953456536618754	Female	0	0	0	0	0
32	172650	Water	24253230	2422103530	1	2.1738535249828885	Female	1	0	0	0	0
32	172650	Water	24253230	2422103720	0	5.229295003422314	Male	1	0	0	0	0
32	172650	Water	24253330	2422113530	1	2.239561943874059	Female	1	1	0	0	1
32	172650	Water	24253330	2422113720	0	3.89596167008898	Female	0	0	0	0	0
32	172650	Water	24253430	2422123530	1	2.3436002737850785	Female	1	1	0	0	1
32	172650	Water	24253430	2422123720	0	5.973990417522245	Male	0	1	0	1	1
32	172650	Water	24253530	2422133530	1	2.0944558521560577	Female	0	0	0	0	0
32	172650	Water	24253530	2422133720	0	5.516769336071184	Male	1	0	0	0	0
32	172670	Handwashing	24262630	2423043530	1	1.9630390143737166	Female	0	0	0	0	0
32	172670	Handwashing	24262840	2423064530	1	2.0314852840520192	Female	1	0	0	0	0
32	172670	Handwashing	24262840	2423064720	0	4.5804243668720055	Male	1	0	0	0	0
32	172670	Handwashing	24262930	2423073530	1	2.105407255304586	Female	0	0	0	0	0
32	172670	Handwashing	24262930	2423073720	0	4.459958932238193	Male	0	0	0	0	0
32	172670	Handwashing	24263130	2423093530	1	1.9630390143737166	Female	0	0	0	0	0
32	172670	Handwashing	24263130	2423093720	0	5.533196440793977	Male	0	0	0	0	0
32	172670	Handwashing	24263230	2423103530	1	2.206707734428474	Female	0	1	0	0	1
32	172670	Handwashing	24263230	2423103720	0	6.187542778918549	Male	0	0	0	0	0
32	172670	Handwashing	24263330	2423113530	1	2.0533880903490758	Female	1	0	0	0	0
32	172670	Handwashing	24263330	2423113720	0	5.678302532511978	Female	0	0	0	0	0
32	172670	Handwashing	24263340	2423114530	1	1.83709787816564	Female	1	0	0	0	0
32	172670	Handwashing	24263340	2423114720	0	4.588637919233402	Female	1	0	0	0	0
32	172670	Handwashing	24263530	2423133530	1	1.9603011635865846	Female	1	0	0	0	0
32	172670	Handwashing	24263530	2423133720	0	4.717316906228611	Female	1	0	0	0	0
32	172670	Handwashing	24272630	2424043530	1	1.8836413415468858	Female	1	1	0	0	1
32	172670	Handwashing	24272630	2424043540	1	1.8836413415468858	Male	1	1	0	0	1
32	172670	Handwashing	24272630	2424043720	0	5.464750171115674	Male	0	0	0	0	0
32	172670	Handwashing	24272830	2424063530	1	2.138261464750171	Female	0	0	0	0	0
32	172670	Handwashing	24272830	2424063720	0	4.164271047227926	Female	0	0	0	1	1
32	172670	Handwashing	24273030	2424083530	1	2.0944558521560577	Female	0	0	0	0	0
32	172670	Handwashing	24273030	2424083720	0	7.512662559890486	Female	0	0	0	0	0
32	172670	Handwashing	24273130	2424093530	1	2.0396988364134154	Female	1	0	0	0	0
32	172670	Handwashing	24273130	2424093720	0	5.078713210130048	Male	0	1	0	0	1
32	172670	Handwashing	24273230	2424103530	1	2.3436002737850785	Male	0	1	0	0	1
32	172670	Handwashing	24273230	2424103720	0	4.361396303901437	Female	0	1	0	0	1
32	172670	Handwashing	24273430	2424123530	1	2.21492128678987	Male	0	0	0	0	0
32	172670	Handwashing	24273430	2424123720	0	3.589322381930185	Male	1	0	0	0	0
32	172670	Handwashing	24273530	2424133530	1	2.0424366872005475	Female	0	0	0	0	0
32	172670	Handwashing	24273530	2424133720	0	7.655030800821355	Male	1	0	0	0	0
32	172620	Control	24302630	2427043530	1	2.198494182067077	Female	0	1	0	0	1
32	172620	Control	24302630	2427043720	0	7.351129363449692	Male	0	1	0	0	1
32	172620	Control	24302730	2427053530	1	2.223134839151266	Female	0	0	0	0	0
32	172620	Control	24302830	2427063530	1	2.190280629705681	Male	0	0	0	0	0
32	172620	Control	24302830	2427063720	0	6.195756331279945	Male	0	0	0	0	0
32	172620	Control	24302930	2427073530	1	1.998631074606434	Male	0	0	0	0	0
32	172620	Control	24302930	2427073720	0	NA	Male	0	0	0	0	0
32	172620	Control	24303030	2427083530	1	1.9931553730321698	Female	0	0	0	0	0
32	172620	Control	24303030	2427083720	0	NA	Male	0	1	0	0	1
32	172620	Control	24312630	2428042530	0	3.994524298425736	Female	0	1	0	0	1
32	172620	Control	24312630	2428043530	1	1.998631074606434	Male	1	0	0	0	0
32	172620	Control	24312630	2428043720	0	3.4140999315537304	Male	1	0	0	0	0
32	172620	Control	24312730	2428053530	1	2.0752908966461328	Female	1	0	0	0	0
32	172620	Control	24312730	2428053720	0	4.887063655030801	Male	0	0	0	0	0
32	172620	Control	24312930	2428073530	1	2.1711156741957565	Female	0	1	0	0	1
32	172620	Control	24312930	2428073540	1	2.1711156741957565	Female	0	1	0	0	1
32	172620	Control	24312930	2428073720	0	5.7412731006160165	Female	1	0	0	0	0
32	172620	Control	24313030	2428083530	1	1.9712525667351128	Male	0	0	0	0	0
32	172620	Control	24313030	2428083720	0	2.937713894592745	Female	0	0	0	0	0
32	172630	Sanitation	24322630	2429043530	1	2.080766598220397	Male	0	0	0	0	0
32	172630	Sanitation	24322630	2429043720	0	10.028747433264886	Female	0	0	0	0	0
32	172630	Sanitation	24322930	2429073530	1	2.31895961670089	Female	1	1	0	0	1
32	172630	Sanitation	24322930	2429073720	0	3.9041752224503763	Female	0	1	0	0	1
32	172630	Sanitation	24323030	2429083530	1	2.1738535249828885	Male	0	1	0	0	1
32	172630	Sanitation	24323030	2429083720	0	4.969199178644764	Female	0	1	0	0	1
32	172630	Sanitation	24332730	2430053530	1	2.193018480492813	Male	0	0	0	0	0
32	172630	Sanitation	24332730	2430053720	0	12.39151266255989	Female	0	0	0	0	0
32	172630	Sanitation	24332830	2430063530	1	1.891854893908282	Female	0	1	0	0	1
32	172630	Sanitation	24332830	2430063720	0	4.566735112936345	Female	0	1	0	0	1
32	172630	Sanitation	24332930	2430073530	1	2.1190965092402463	Male	0	1	0	0	1
32	172630	Sanitation	24332930	2430073720	0	2.7132101300479126	Female	0	1	0	0	1
32	172630	Sanitation	24333030	2430083720	0	6.2559890485968515	Male	0	1	0	0	1
32	172630	Sanitation	24333130	2430093530	1	2.1765913757700206	Female	1	1	1	0	1
32	172630	Sanitation	24333130	2430093720	0	NA	Male	1	0	0	0	0
32	172630	Sanitation	24333630	2430143530	1	2.190280629705681	Male	0	0	0	0	0
32	172630	Sanitation	24333630	2430143720	0	6.926762491444216	Male	0	0	0	0	0
32	172630	Sanitation	24333830	2430163530	1	2.0971937029431897	Male	1	0	0	0	0
32	172630	Sanitation	24333830	2430163720	0	6.803559206023272	Male	0	0	0	0	0
32	172640	Nutrition	24342630	2431043530	1	2.1820670773442847	Male	0	0	0	0	0
32	172640	Nutrition	24342630	2431043720	0	3.7782340862423	Male	0	0	0	0	0
32	172640	Nutrition	24342730	2431053530	1	1.894592744695414	Female	0	1	0	0	1
32	172640	Nutrition	24342730	2431053720	0	3.7426420260095825	Female	0	0	0	0	0
32	172640	Nutrition	24342830	2431063530	1	1.9739904175222451	Female	0	1	0	0	1
32	172640	Nutrition	24342930	2431073530	1	2.0177960301163584	Female	0	0	0	0	0
32	172640	Nutrition	24342930	2431073720	0	10.16290212183436	Male	0	0	0	0	0
32	172640	Nutrition	24352730	2432053530	1	1.7905544147843941	Female	0	0	0	0	0
32	172640	Nutrition	24352730	2432053720	0	3.2087611225188226	Male	1	1	0	0	1
32	172640	Nutrition	24352740	2432054530	1	2.220396988364134	Male	1	0	0	0	0
32	172690	WSH	24422630	2439043530	1	2.1711156741957565	Female	0	0	0	0	0
32	172690	WSH	24422630	2439043720	0	12.054757015742641	Female	1	1	0	0	1
32	172690	WSH	24422730	2439053530	1	2.0725530458590007	Female	0	0	0	0	0
32	172690	WSH	24422730	2439053720	0	4.082135523613963	Male	0	1	0	0	1
32	172690	WSH	24422740	2439054530	1	1.9110198494182067	Male	1	0	0	0	0
32	172690	WSH	24422740	2439054720	0	7.728952772073922	Female	0	0	0	0	0
32	172690	WSH	24422830	2439063530	1	1.8781656399726214	Female	0	0	0	0	0
32	172690	WSH	24423130	2439093720	0	5.705681040383299	Female	0	0	0	0	0
32	172690	WSH	24423230	2439103530	1	2.16290212183436	Female	1	0	0	0	0
32	172690	WSH	24423230	2439103720	0	12.114989733059549	Male	0	1	0	0	1
32	172690	WSH	24432930	2440073530	1	2.220396988364134	Female	0	1	0	0	1
32	172690	WSH	24433030	2440083530	1	2.028747433264887	Male	0	0	0	0	0
32	172700	Control	24442730	2441053530	1	1.8124572210814511	Female	1	0	0	0	0
32	172700	Control	24442730	2441053720	0	7.438740588637919	Male	1	0	0	0	0
32	172700	Control	24443030	2441083530	1	2.1820670773442847	Male	0	0	0	0	0
32	172700	Control	24443030	2441083720	0	4.900752908966461	Female	0	1	0	0	1
32	172700	Control	24482830	2445062530	0	4.134154688569473	Male	0	0	1	0	1
32	172700	Control	24482830	2445063530	1	2.113620807665982	Male	0	0	0	0	0
32	172700	Control	24482830	2445063720	0	5.147159479808351	Female	0	0	0	0	0
32	172700	Control	24482930	2445073530	1	1.9520876112251881	Male	0	0	0	0	0
32	172700	Control	24482930	2445073720	0	4.136892539356605	Male	1	1	1	0	1
32	172700	Control	24483030	2445083530	1	1.8672142368240932	Female	0	0	0	0	0
32	172700	Control	24483030	2445083720	0	5.338809034907597	Female	1	0	0	0	0
27	163040	Sanitation	24732730	2470053530	1	NA	Female	0	NA	NA	NA	NA
27	163040	Sanitation	24732830	2470063530	1	1.9383983572895278	Female	1	0	0	0	0
27	163040	Sanitation	24732830	2470063720	0	10.505133470225873	Male	1	0	0	0	0
27	163040	Sanitation	24732930	2470073530	1	2.083504449007529	Male	NA	0	0	0	0
27	163040	Sanitation	24732930	2470073720	0	7.148528405201916	Male	0	0	0	0	0
27	163040	Sanitation	24733030	2470083530	1	2.0698151950718686	Male	0	0	0	0	0
27	163060	Control	24742630	2471043530	1	2.0369609856262834	Male	1	1	0	0	1
27	163060	Control	24742630	2471043720	0	6.157426420260096	Male	0	1	0	0	1
27	163060	Control	24742930	2471072530	0	4.328542094455853	Male	0	0	0	0	0
27	163060	Control	24742930	2471073530	1	2.088980150581793	Male	0	0	0	0	0
27	163060	Control	24743030	2471083530	1	2.0752908966461328	Female	1	1	0	0	1
27	163060	Control	24743030	2471083720	0	6.360027378507871	Male	0	1	0	0	1
27	163060	Control	24743130	2471093530	1	2.1656399726214923	Male	1	0	0	0	0
27	163060	Control	24743130	2471093720	0	4.446269678302532	NA	0	0	0	0	0
27	163060	Control	24743330	2471113530	1	2.102669404517454	Female	1	1	0	0	1
27	163060	Control	24743330	2471113720	0	4.0219028062970565	Female	0	1	0	0	1
27	163060	Control	24743430	2471123530	1	2.198494182067077	Male	0	1	0	0	1
27	163060	Control	24743430	2471123720	0	14.346338124572211	Male	1	1	0	0	1
27	163060	Control	24743530	2471133530	1	2.026009582477755	Female	0	1	0	0	1
27	163060	Control	24743530	2471133720	0	6.217659137577002	Female	1	1	0	0	1
31	172540	Control	24752630	2472042530	0	3.704312114989733	Female	1	0	0	0	0
31	172540	Control	24752630	2472043530	1	2.195756331279945	Female	1	1	0	0	1
31	172540	Control	24752630	2472043720	0	6.743326488706366	Female	0	0	0	0	0
31	172540	Control	24752830	2472063530	1	1.9247091033538672	Female	1	0	0	0	0
31	172540	Control	24752830	2472063720	0	4.0629705681040384	Female	0	0	0	0	0
31	172540	Control	24752930	2472073530	1	2.0561259411362083	Male	1	0	0	0	0
31	172540	Control	24752930	2472073720	0	7.57015742642026	NA	1	0	0	0	0
31	172540	Control	24753130	2472093530	1	2.212183436002738	Female	1	0	0	0	0
31	172540	Control	24753130	2472093720	0	12.008213552361397	Male	0	0	0	0	0
31	172540	Control	24753330	2472113530	1	2.116358658453114	Female	1	0	0	0	0
31	172540	Control	24753330	2472113720	0	6.04517453798768	Female	1	0	0	0	0
31	172540	Control	24753530	2472133530	1	2.2039698836413417	Female	1	0	0	0	0
31	172540	Control	24753530	2472133720	0	7.252566735112937	NA	1	0	0	0	0
31	172540	Control	24753630	2472143530	1	1.9055441478439425	Male	1	1	0	0	1
31	172540	Control	24753630	2472143720	0	5.812457221081451	Male	0	0	0	0	0
31	172550	Control	24762630	2473043530	1	2.0123203285420943	Female	0	1	0	0	1
31	172550	Control	24762630	2473043720	0	4.988364134154689	Male	1	1	0	0	1
31	172550	Control	24762930	2473073530	1	1.8234086242299794	Male	0	0	0	0	0
31	172550	Control	24763130	2473093530	1	2.0369609856262834	Male	0	0	0	0	0
31	172550	Control	24763130	2473093720	0	5.149897330595483	Male	0	0	0	0	0
31	172550	Control	24763230	2473103530	1	1.9739904175222451	Female	1	0	0	0	0
31	172550	Control	24763230	2473103720	0	5.544147843942505	Male	1	0	0	0	0
31	172550	Control	24763430	2473123530	1	2.1492128678986995	Female	1	0	0	0	0
31	172550	Control	24763430	2473123720	0	4.238193018480493	Female	1	0	0	1	1
31	172550	Control	24763630	2473143720	0	3.509924709103354	Male	0	0	0	0	0
33	172730	Control	24782630	2475043530	1	2.0616016427104724	Male	0	0	0	0	0
33	172730	Control	24782630	2475043720	0	4.8815879534565365	Male	0	0	0	0	0
[truncated: 7,078 more rows]
